# Supplementary material for: Waves of sumoylation support transcription dynamics during adipocyte differentiation
Source: Nucleic Acids Res. 2022 Jan 31;50(3):1351–69. doi: 10.1093/nar/gkac027 (PMC8860575; doi:10.1093/nar/gkac027)
Supplement: gkac027_Supplemental_Files [file gkac027_supplemental_files.zip]

Archive with 11 entries (11 files):
- Supplementary Material_revised_R2.pdf
- Supplementary Table S2 - Characterization of transcription dynamics using SLAMseq.xlsx
- Supplementary Table S3 - Effect of ML-792 on total mRNA dynamics (ML792vsDMSO).xlsb
- Supplementary_Table_S10_-_Characterization_of_RXR_peaks_in_DMSO_and_ML-792_by_ChIPseq.xlsx
- Supplementary_Table_S1_-_Characterization_of_total_mRNA_dynamics_using_QuantSeq.xlsb
- Supplementary_Table_S4_-_Effect_of_ML-792_on_transcription_dynamics_(ML792vsDMSO).xlsx
- Supplementary_Table_S5_-_Characterization_of_the_SUMO-chromatin_landscape_dynamics_using_ChIPseq.xlsx
- Supplementary_Table_S6_-_Motif_enrichment_at_SUMO_ChIPseq_peaks.xlsx
- Supplementary_Table_S7_-_Integration_of_PPAR,_RXR_and_SUMO_ChIPseq_datasets.xlsx
- Supplementary_Table_S8_-_Identification_of_endogenous_sumoylation_sites_by_mass_spectrometry.xlsx
- Supplementary_Table_S9_-_Characterization_of_PPARg,_RXR_and_SUMO_common_targets.xlsx
