# Supplementary material for: Waves of sumoylation support transcription dynamics during adipocyte differentiation
Source: Nucleic Acids Res. 2022 Jan 31;50(3):1351–69. doi: 10.1093/nar/gkac027 (PMC8860575; doi:10.1093/nar/gkac027)
Supplement: gkac027_Supplemental_Files [file gkac027_supplemental_files.zip › Supplementary Table S2 - Characterization of transcription dynamics using SLAMseq.xlsx]

## Sheet: Table legend
Supplementary Table S2 - Characterization of transcription dynamics using SLAMseq
sheet 1: the raw count matrix before DE analysis
sheet 2: the library-size normalized count matrix obtained from DESeq2
sheet 3: the log2Fold Change, p value, and adjusted p value obtained from DESeq2
sheet 4: the DEGs identified by DESeq2 (padj<0.01 at least in one comparison)
sheet 5: Row Z-score and modules for DEGs in hierarchical clustering analysis

## Sheet: 1_Raw counts
Unique_ID	Day-2_rep1	Day1_rep1	Day3_rep1	Day7_rep1	Day-2_rep2	Day1_rep2	Day3_rep2	Day7_rep2	Day-2_rep3	Day1_rep3	Day3_rep3	Day7_rep3
Thbs1|NM_001313914.1|chr2-118125029-118127133	4594	57	41	31	2428	54	16	33	3878	87	41	41
Plk2|NM_152804.2|chr13-110400224-110400844	1206	43	5	14	1050	21	15	14	1084	30	8	7
Fos|NM_010234.2|chr12-85476458-85477269	852	20	67	36	1083	12	62	27	999	22	80	34
Egr1|NM_007913.5|chr18-34863768-34864956	5022	283	321	231	3429	160	410	193	4077	211	342	272
Ccl2|NM_011333.3|chr11-82037178-82037452	1007	16	9	4	1099	18	12	0	657	10	7	4
Btg2|NM_007570.2|chr1-134074864-134077368	1778	55	126	114	2049	76	161	122	1701	43	144	147
Egr3|NM_018781.3|chr14-70079905-70082613	1234	41	50	12	689	26	26	9	968	38	52	18
Klf6|NM_011803.2|chr13-5867283-5870393	4755	421	357	439	3636	301	367	280	3543	310	263	445
Hmgcs1|XM_006517578.1|chr13-119706478-119708082	860	22	70	46	539	32	80	60	532	41	52	38
Hmgcs1|NM_001291439.1|chr13-119706478-119708260	860	22	70	46	539	32	80	62	536	41	52	40
Ddit3|NM_001290183.1|chr10-127296091-127296288	512	10	30	51	335	16	33	53	538	15	38	65
Ddit3|XM_006513197.3|chr10-127296091-127296291	512	10	30	51	335	16	33	53	538	15	38	65
Egr2|NM_010118.3|chr10-67540988-67542188	933	30	78	40	666	27	108	44	602	32	88	45
Egr2|XM_011243367.2|chr10-67540988-67547493	934	30	78	40	666	27	108	44	602	32	88	45
Csf1|NM_007778.4|chr3-107741047-107743145	908	17	3	16	546	17	3	34	743	23	1	19
Ier2|NM_010499.4|chr8-84661330-84662085	1356	146	198	143	1260	120	285	120	1690	196	341	172
Serpine1|NM_008871.2|chr5-137061503-137063173	3745	107	167	83	1927	184	101	91	2503	120	172	156
Fn1|NM_010233.2|chr1-71585472-71586211	733	74	8	13	862	91	19	11	590	88	7	15
Fn1|XM_017315775.1|chr1-71585518-71586211	733	74	8	13	862	91	19	11	590	88	7	15
Phlda1|NM_009344.3|chr10-111508059-111508649	848	111	105	45	744	103	83	29	713	78	90	36
Ptgs2|NM_011198.4|chr1-150105782-150108234	608	9	0	1	1066	16	2	2	403	15	2	0
Cited2|NM_010828.3|chr10-17724755-17725674	1367	104	71	116	1725	72	130	83	1158	120	74	147
Rnd3|NM_028810.2|chr2-51130438-51132293	653	45	17	29	573	61	9	21	495	49	21	21
Tpm1|XM_006511051.3|chr9-67022589-67024491	719	25	10	9	491	39	8	10	554	25	14	1
Tpm1|XR_001778851.1|chr9-67022589-67024565	721	25	10	9	491	39	8	10	554	25	14	1
Acta2|NM_007392.3|chr19-34240335-34241666	7098	111	30	39	2628	138	12	20	6498	161	33	69
Cdc42ep3|XM_006524295.3|chr17-79333945-79334724	707	13	25	30	668	29	27	6	446	19	14	22
Wisp1|XM_006520889.1|chr15-66919454-66923205	661	4	5	12	438	15	1	4	432	10	2	12
Wisp1|NM_018865.2|chr15-66919454-66923199	661	4	5	12	438	15	1	4	432	10	2	12
Ier3|NM_133662.2|chr17-35822310-35822911	782	35	11	17	524	21	29	21	656	26	25	43
Cdc42ep3|NM_026514.2|chr17-79334024-79334724	707	13	25	30	667	29	27	6	437	19	14	22
Adm|NM_009627.1|chr7-110629168-110629819	526	10	6	14	557	8	5	44	374	3	2	18
Tpm1|XR_379413.1|chr9-67022589-67023441	699	25	10	9	474	39	8	10	546	25	14	1
Tpm1|XM_006511044.1|chr9-67022589-67023358	683	25	10	9	465	39	8	10	537	25	14	1
Tpm1|NM_001164253.1|chr9-67022592-67023358	683	25	10	9	465	39	8	10	537	25	14	1
Ccnd2|XM_006505459.2|chr6-127125161-127130334	1541	182	339	368	849	200	252	253	1088	170	303	346
Junb|NM_008416.3|chr8-84976908-84977394	3243	421	269	222	2964	485	328	178	3038	509	410	209
Lima1|XR_001781560.1|chr15-99778469-99781290	1663	134	148	63	836	176	119	85	1137	172	102	72
Mdm2|NM_010786.4|chr10-117688874-117690209	4567	779	955	787	3458	992	853	1233	2834	717	518	663
Mdm2|XM_017313822.1|chr10-117688891-117690209	4567	779	955	787	3458	992	853	1233	2834	717	518	663
Lima1|NM_023063.4|chr15-99778467-99780296	1644	133	147	63	833	175	117	82	1133	172	99	72
Lima1|XM_006521245.1|chr15-99778469-99780296	1644	133	147	63	833	175	117	82	1133	172	99	72
Sgk1|NM_001161845.2|chr10-21998827-21999903	655	80	70	134	456	93	77	106	616	75	75	140
Zfp36|NM_011756.4|chr7-28376783-28377557	849	41	83	81	701	56	139	59	830	117	136	86
Anxa1|NM_010730.2|chr19-20373433-20373713	809	58	34	35	793	49	36	19	545	67	19	41
Ldlr|NM_001252659.1|chr9-21748176-21749919	379	19	35	43	190	16	37	53	310	10	38	44
Runx1t1|XM_006537568.3|chr4-13889887-13895056	755	22	7	18	295	19	6	13	440	25	2	7
Neat1|NR_003513.3|chr19-5842295-5845480	1465	160	139	247	671	75	142	343	1117	179	101	244
Myh9|NM_022410.3|chr15-77760584-77761898	748	44	36	47	324	20	20	43	571	74	35	48
Nr4a1|XM_006520456.1|chr15-101274252-101274795	2305	174	109	99	1747	259	131	51	1928	254	194	83
Ccnd2|NM_009829.3|chr6-127125707-127130334	910	105	182	225	387	89	124	123	671	81	187	222
Fhl2|NM_010212.4|chr1-43123070-43123513	709	34	25	4	473	61	15	12	518	37	33	8
Adamts1|NM_009621.5|chr16-85793826-85795400	4396	923	242	116	4040	967	167	200	3680	911	161	165
Jun|NM_010591.2|chr4-95049035-95050266	748	140	105	50	671	108	121	43	726	145	137	64
Vmp1|XM_006534403.3|chr11-86583853-86585307	1367	262	153	101	1247	283	141	162	1156	346	123	105
Vmp1|NM_029478.3|chr11-86583864-86585307	1359	262	151	101	1247	283	140	162	1153	346	123	105
Neat1|NR_131212.1|chr19-5824707-5845478	1524	188	187	255	693	95	169	382	1152	218	127	257
Klf10|NM_013692.3|chr15-38294405-38295904	707	86	61	51	426	77	22	46	491	78	41	56
Ubc|NM_019639.4|chr5-125385964-125386056	3366	478	661	485	1923	436	500	341	3991	629	981	742
Ifrd1|NM_013562.2|chr12-40203128-40203361	715	122	62	74	470	82	60	52	520	75	49	38
Irf1|NM_008390.2|chr11-53776446-53777324	355	16	17	49	218	26	26	42	407	31	35	48
Hmgcr|XM_006517530.1|chr13-96648961-96650578	348	13	17	15	229	19	1	9	250	14	3	8
Pcdh18|XM_006500789.2|chr3-49743290-49744606	367	17	5	13	266	25	3	3	291	9	8	3
Pcdh18|NM_130448.3|chr3-49743295-49744606	367	17	5	13	266	25	3	3	291	9	8	3
Ccl7|NM_013654.3|chr11-82047090-82047525	1245	25	11	5	819	36	4	4	861	18	13	7
Hspa5|NM_001163434.1|chr2-34776113-34776529	661	116	143	269	520	151	168	311	529	127	165	279
Klf10|XM_006520046.3|chr15-38294498-38295904	525	73	44	45	221	34	16	27	323	50	32	37
Trib3|NM_175093.2|chr2-152337424-152338206	284	6	78	196	179	3	32	183	267	4	72	193
Myl12a|XM_006524822.1|chr17-70994287-70994611	866	164	102	88	596	144	122	80	791	177	122	65
Itgb1|NM_010578.2|chr8-128732088-128733579	846	52	28	48	350	43	13	19	693	83	13	25
Cdkn1a|NM_001111099.2|chr17-29099393-29100722	1027	167	306	365	341	104	147	327	977	143	247	366
Cxcl5|NM_009141.3|chr5-90760513-90761625	298	28	0	3	244	18	2	0	375	38	0	1
Pmepa1|XM_006499991.3|chr2-173224457-173227821	370	27	26	8	261	44	19	9	288	43	26	5
Pmepa1|NM_022995.3|chr2-173224464-173227821	370	27	26	8	261	44	19	9	288	43	26	5
Tmsb4x|XM_006528759.1|chrX-167207092-167207500	1216	82	23	40	1290	172	27	25	724	66	31	41
Tmsb4x|NM_021278.2|chrX-167207093-167207500	1216	82	23	40	1290	172	27	25	724	66	31	41
Flrt3|NM_001172160.1|chr2-140658197-140659756	252	6	5	0	207	2	2	3	258	4	0	1
Col1a1|NM_007742.4|chr11-94951619-94953042	2257	311	35	104	1431	354	31	39	2210	346	57	87
Myl12a|NM_026064.2|chr17-70993792-70994611	891	169	110	95	601	152	129	80	804	177	123	66
Gadd45g|NM_011817.2|chr13-51847979-51848475	1464	246	210	176	810	252	196	172	1196	322	258	151
Herpud1|XM_006531260.3|chr8-94394755-94395366	364	14	31	75	137	24	36	71	233	18	43	69
Herpud1|NM_022331.1|chr8-94394755-94395358	364	14	31	75	137	24	36	71	233	18	43	69
Zbtb16|XM_006510258.2|chr9-48651796-48657141	18	140	121	127	3	174	35	138	13	194	88	159
Cxcl1|NM_008176.3|chr5-90892523-90893121	278	14	14	13	219	5	8	1	312	25	5	8
Ctgf|NM_010217.2|chr10-24597611-24598683	1064	3	1	5	666	6	1	1	669	14	3	2
Timp3|NM_011595.2|chr10-86345902-86349505	196	12	0	0	153	5	0	1	175	9	0	0
Cnn3|NM_028044.2|chr3-121457426-121458205	645	47	28	15	267	44	16	12	426	36	27	25
Msmo1|NM_025436.2|chr8-64718144-64718985	755	6	70	29	376	24	47	62	569	13	25	32
Zyx|NM_001289619.1|chr6-42357956-42358562	529	50	33	55	230	34	22	28	495	66	60	37
Klf7|XM_006496351.3|chr1-64029447-64035712	1024	60	113	61	468	40	14	39	745	93	44	63
Ereg|NM_007950.2|chr5-91090145-91093649	192	1	9	1	183	5	4	2	140	3	5	3
Zyx|NM_001289618.1|chr6-42358168-42358562	522	47	33	55	227	34	21	28	480	66	60	33
Stard4|XM_006525694.3|chr18-33199141-33203809	257	3	7	9	186	18	3	7	156	12	4	3
Gas1|NM_008086.2|chr13-60174404-60175786	3424	627	158	164	1834	527	123	79	2409	668	178	143
Zyx|XM_006505936.3|chr6-42357956-42358395	511	50	32	55	212	24	21	28	492	65	59	36
Amotl2|XM_006511772.2|chr9-102731706-102733413	558	68	67	88	284	80	37	85	428	77	51	67
Amotl2|NM_019764.2|chr9-102731706-102733417	558	68	67	88	284	80	37	85	428	77	51	67
Amotl2|XM_006511771.3|chr9-102731706-102733418	558	68	67	88	284	80	37	85	428	77	51	67
Flna|XR_001782741.1|chrX-74223460-74223977	429	36	41	32	205	23	23	18	417	76	37	23
Vcam1|NM_011693.3|chr3-116110019-116110876	222	14	3	9	149	3	7	6	184	11	1	10
Spry2|XM_006519016.3|chr14-105891946-105892802	495	39	33	27	561	112	31	22	501	76	38	41
Flna|XM_017318433.1|chrX-74223460-74223789	427	35	41	32	204	23	23	18	410	76	37	23
Klf2|NM_008452.2|chr8-72320919-72321654	324	4	12	58	176	9	23	76	297	26	19	51
Dusp6|NM_026268.3|chr10-99266299-99267489	457	107	68	18	615	113	64	35	389	51	42	21
Dnajb1|NM_018808.3|chr8-83610819-83612653	447	22	57	46	188	40	38	31	407	30	57	57
Fscn1|NM_007984.2|chr5-142972098-142973189	712	68	39	18	254	50	10	21	727	38	28	22
Actb|NM_007393.5|chr5-142903114-142903797	6901	1161	868	643	2331	741	507	623	6117	1606	1037	763
Ier5|NM_010500.2|chr1-155096366-155098503	728	76	49	75	425	114	33	64	566	92	40	78
Stk40|XM_006503441.3|chr4-126139028-126141027	222	14	23	21	137	18	15	23	174	26	14	23
Stk40|NM_028800.3|chr4-126139028-126141029	222	14	23	21	137	18	15	23	174	26	14	23
Glul|NM_008131.4|chr1-153908182-153909723	17	129	151	179	2	114	143	156	0	117	162	218
Hmox1|NM_010442.2|chr8-75100019-75100593	216	14	36	51	207	30	51	60	140	13	24	48
Scara5|NM_028903.2|chr14-65762858-65764826	119	391	119	48	96	1059	229	148	114	439	138	78
Srf|XM_011246336.1|chr17-46546837-46549082	673	107	103	47	290	52	61	36	442	133	106	26
Srf|NM_020493.2|chr17-46546838-46549082	673	107	103	47	290	52	61	36	442	133	106	26
Mat2a|NM_145569.4|chr6-72432798-72434292	1976	403	342	288	862	277	277	367	1712	440	381	275
Sqstm1|NM_011018.3|chr11-50200151-50200789	596	57	55	126	205	25	51	128	423	90	45	129
Lox|NM_001286181.1|chr18-52516059-52519226	647	77	7	24	563	39	16	22	463	61	3	36
Slc20a1|NM_015747.2|chr2-129210845-129211615	358	10	8	15	143	15	3	21	270	13	0	7
Slc20a1|XM_011239399.2|chr2-129210845-129211608	358	10	8	15	143	15	3	21	270	13	0	7
Akap2|NM_009649.3|chr4-57892891-57896984	488	91	56	56	345	66	55	42	323	83	33	46
Nedd9|NM_001111324.2|chr13-41309915-41311660	304	27	16	36	224	13	13	22	228	35	26	21
Nedd9|XM_006516874.3|chr13-41309982-41311660	299	27	16	36	222	13	13	22	223	35	25	21
Trib1|NM_144549.4|chr15-59654701-59657099	794	125	151	86	431	103	149	118	571	173	199	102
Ppp1r18|XM_006525092.3|chr17-35874004-35875596	274	22	14	33	114	10	12	15	245	31	17	17
Ppp1r18|NM_001146711.1|chr17-35874816-35875596	274	22	14	33	114	10	12	15	245	31	17	17
Insig1|NM_153526.5|chr5-28076820-28078662	127	3	16	16	122	2	13	20	150	2	31	17
Prss23|NM_029614.3|chr7-89507784-89509710	316	31	3	5	255	37	3	3	280	56	0	6
Purb|NM_011221.3|chr11-6467598-6474911	395	73	38	47	239	41	43	38	240	46	26	36
Bcar1|XM_011248299.1|chr8-111710473-111710881	338	21	31	13	213	34	13	13	296	29	26	37
Snai2|NM_011415.2|chr16-14708296-14709385	599	66	15	15	477	95	18	33	395	107	21	15
Serpinh1|XM_006507278.3|chr7-99345427-99346119	515	86	57	47	313	78	32	44	410	92	61	80
Malat1|NR_002847.2|chr19-5795689-5802671	2660	662	719	747	3527	567	889	813	1328	403	357	438
Id3|NM_008321.2|chr4-136144879-136145392	2795	463	213	242	1547	604	150	300	2148	571	198	289
Tpm4|NM_001001491.1|chr8-72151824-72153129	236	32	25	21	163	29	26	25	194	37	19	14
Marcks|NM_008538.2|chr10-37133242-37136107	1164	293	47	26	1149	255	34	18	896	276	24	21
Prss23|XM_006508299.3|chr7-89509099-89509710	289	29	3	5	246	35	2	3	269	54	0	6
Vgll3|XM_006523097.3|chr16-65860713-65866368	277	19	12	8	220	33	4	2	214	14	6	1
Serpinh1|NM_009825.2|chr7-99345374-99346119	516	86	57	48	313	81	32	44	410	92	61	80
Tceal8|NM_001168578.1|chrX-136168983-136170668	310	18	24	14	277	24	20	15	170	33	12	6
Stat3|NM_213659.3|chr11-100886805-100888704	722	113	152	84	298	50	123	66	589	182	145	95
Stat3|NM_011486.5|chr11-100886805-100888760	722	113	152	84	298	50	123	66	589	182	145	95
Stat3|XM_011248846.2|chr11-100886809-100888760	722	113	152	84	298	50	123	66	589	182	145	95
Pakap|NM_001304544.1|chr4-57892967-57896984	481	91	55	50	329	64	55	40	316	82	32	46
Arhgef2|NM_001198911.1|chr3-88646863-88648052	211	15	12	31	170	8	30	42	182	16	5	28
Vim|NM_011701.4|chr2-13582514-13582826	2251	367	124	150	1797	653	110	124	1854	422	134	206
H3f3b|NM_008211.3|chr11-116021960-116023406	581	217	150	105	898	261	245	163	809	242	163	116
Atp6v1a|NM_007508.5|chr16-44085403-44087423	401	55	60	46	284	29	41	41	309	86	38	48
Elovl5|NM_134255.3|chr9-77982808-77984519	283	33	17	17	147	23	9	17	188	23	15	23
Hes1|NM_008235.2|chr16-30067428-30067796	1365	175	141	133	1119	365	85	117	1085	210	97	121
Rasl11b|NM_026878.1|chr5-74198579-74199477	290	41	25	12	164	53	20	7	251	33	21	8
Arhgef2|XM_006501059.2|chr3-88646863-88649532	217	15	12	31	175	8	31	42	186	18	5	28
Mt2|NM_008630.2|chr8-94173427-94173567	874	229	437	1238	431	226	265	1097	789	313	372	1339
H3f3b|XM_006532248.2|chr11-116022290-116023406	566	217	150	105	884	259	238	163	803	241	162	105
Sertad1|NM_018820.4|chr7-27489966-27490314	383	38	19	56	188	54	21	58	223	44	14	60
Sertad1|XM_006540217.3|chr7-27489966-27490313	383	38	19	56	188	54	21	58	223	44	14	60
Gadd45b|NM_008655.1|chr10-80931646-80932204	177	14	5	11	119	14	5	4	127	7	9	6
Cav1|NM_007616.4|chr6-17339454-17341328	842	115	99	139	596	191	95	135	641	200	52	122
Skil|NM_001271772.1|chr3-31118613-31122923	220	6	20	13	172	18	23	15	178	11	6	31
Skil|XM_006535427.3|chr3-31118613-31122577	220	6	20	13	172	18	23	15	177	11	6	31
Arhgap23|XM_006533867.2|chr11-97501125-97502402	198	13	22	7	76	9	8	10	165	20	15	18
Arhgap23|NM_021493.2|chr11-97501125-97502400	198	13	22	7	76	9	8	10	165	20	15	18
Anxa5|NM_009673.2|chr3-36448922-36449343	258	14	18	27	134	17	23	18	133	29	15	21
Atp6v1a|XM_006521720.3|chr16-44085640-44087423	339	48	55	37	239	26	29	34	253	79	31	35
Ppp1r15a|NM_008654.2|chr7-45522916-45522992	103	7	10	26	115	5	31	17	123	8	23	33
Atf4|NM_001287180.1|chr15-80257460-80257545	1214	335	307	248	948	317	233	200	914	335	273	253
Zfp36l1|NM_007564.5|chr12-80107759-80109588	1469	410	114	79	1111	266	141	75	1406	397	121	86
Lats2|NM_015771.2|chr14-57689661-57691287	184	7	10	15	98	3	1	12	121	8	3	6
Zfp281|NM_177643.4|chr1-136627967-136630391	436	31	27	27	342	57	40	23	266	63	12	23
Cnn2|NM_007725.2|chr10-79994614-79995400	297	41	21	9	148	25	6	3	231	15	8	3
Ccnl1|XR_001783724.1|chr3-65945911-65946948	664	93	132	93	492	35	124	116	543	117	51	93
Mtss1l|XM_006531017.3|chr8-110739077-110741400	131	3	14	10	57	2	13	13	136	10	17	7
Mtss1l|NM_198625.2|chr8-110739077-110741401	131	3	14	10	57	2	13	13	136	10	17	7
Midn|XM_006513914.2|chr10-80156642-80158368	487	94	70	120	243	61	58	72	384	77	54	99
Cav1|XM_006504974.1|chr6-17340097-17341328	818	115	98	139	593	191	95	130	629	188	46	122
Wsb1|NM_019653.3|chr11-79239381-79240302	242	49	15	12	196	35	8	9	177	24	14	8
Wsb1|NM_001042565.3|chr11-79239382-79240302	242	49	15	12	196	35	8	9	177	24	14	8
Sc5d|XM_006510253.2|chr9-42251591-42255341	115	4	10	13	72	3	13	20	81	10	7	15
Ccnl1|XM_006501767.3|chr3-65945907-65946599	517	66	101	72	427	33	110	98	436	91	36	73
Plpp3|NM_080555.2|chr4-105231022-105232767	878	172	75	74	549	182	50	83	931	223	104	104
Bdnf|NM_007540.4|chr2-109724152-109727043	297	24	8	12	301	40	9	3	179	51	8	7
Col1a2|NM_007743.3|chr6-4540662-4541543	7292	1431	247	337	4190	1404	128	173	6267	1777	236	293
Mthfd2|NM_008638.2|chr6-83305703-83306645	334	39	99	100	134	28	67	66	194	45	116	72
Thbs2|NM_011581.3|chr17-14665499-14667512	141	0	3	2	122	5	3	0	101	0	0	1
Ctnnd1|NM_001085453.1|chr2-84600780-84602891	413	60	39	28	118	20	14	8	266	81	28	34
Ctnnd1|XM_017315201.1|chr2-84600782-84602891	413	60	39	28	118	20	14	8	266	81	28	34
Slc2a1|NM_011400.3|chr4-119136446-119137330	181	19	10	31	149	28	11	23	151	19	18	32
Fosl2|NM_008037.4|chr5-32153189-32157840	752	166	77	78	323	92	61	53	514	152	61	71
Slc30a4|NM_011774.3|chr2-122681232-122685178	158	21	13	27	163	16	12	8	121	10	14	20
Ccnl1|XR_001783723.1|chr3-65946150-65946948	639	87	131	91	476	35	118	116	533	116	47	90
Thy1|NM_009382.3|chr9-44047451-44048579	146	9	0	2	59	5	2	1	115	7	0	2
Vgll3|NM_028572.1|chr16-65860713-65863066	234	7	6	6	172	33	4	1	143	14	6	1
Phldb2|XM_006521926.3|chr16-45746229-45747790	134	8	0	2	90	2	0	1	98	8	1	2
Tars|NM_033074.3|chr15-11383662-11384010	147	13	38	20	99	6	29	18	87	24	40	23
Hbegf|NM_010415.2|chr18-36504926-36506364	174	4	6	8	83	0	2	8	101	1	1	17
Slc7a1|NM_001301424.1|chr5-148327409-148332439	300	13	40	19	119	12	15	18	162	22	32	21
Ifit1|NM_008331.3|chr19-34648857-34650009	303	12	4	3	236	10	2	0	764	34	2	2
Ccnl1|NM_019937.3|chr3-65946150-65946599	492	60	100	70	411	33	104	98	426	90	32	70
F3|NM_010171.3|chr3-121734239-121735052	998	143	53	40	1193	163	107	17	675	193	55	56
Ptn|XM_006505757.3|chr6-36714923-36715706	668	137	6	11	834	169	6	14	424	159	3	9
Ndel1|XM_006534540.1|chr11-68821433-68822657	201	20	36	39	144	25	14	18	176	38	26	52
Ndel1|NM_023668.2|chr11-68821433-68822571	201	20	36	39	144	25	14	18	176	38	26	52
Slc38a2|NM_175121.3|chr15-96687391-96690126	374	81	107	55	292	86	137	73	316	105	73	63
Ren1|NM_031192.3|chr1-133360138-133360320	4	424	434	6	2	279	231	4	6	564	616	3
Aars|XM_006530921.2|chr8-111055204-111055569	260	18	41	46	121	29	37	47	215	31	16	22
Vcl|XM_006518922.1|chr14-21031733-21033676	2375	576	684	554	1955	934	741	471	1818	667	557	546
Vcl|NM_009502.4|chr14-21031733-21033673	2375	576	684	554	1955	934	741	471	1818	667	557	546
Irs1|NM_010570.4|chr1-82233104-82237604	245	23	27	21	101	24	8	17	201	28	20	12
Akap12|NM_031185.3|chr10-4358477-4359471	159	3	11	8	75	10	2	4	141	2	1	2
Tgif1|NM_001164077.1|chr17-70844204-70844696	348	25	27	32	144	44	13	37	248	20	36	12
Tgif1|XM_006524032.2|chr17-70844210-70844696	348	25	27	32	144	44	13	37	248	20	36	12
Wbp5|NM_011712.2|chrX-136246680-136247139	464	50	23	16	290	29	13	35	448	108	24	16
Gprc5b|NM_022420.2|chr7-118972039-118975158	6	41	16	10	6	117	41	11	3	79	18	8
Chac1|NM_026929.4|chr2-119353590-119354326	487	17	42	63	121	12	28	55	381	14	31	56
Atf5|NM_030693.2|chr7-44812255-44812846	162	10	36	20	107	21	41	27	105	11	10	30
Zfhx3|NM_007496.2|chr8-108957102-108961636	161	21	22	23	96	25	17	12	106	17	10	17
Timp2|NM_011594.3|chr11-118301060-118303698	1021	170	39	22	333	98	21	16	929	207	22	18
Cyb5r1|NM_028057.2|chr1-134411079-134411738	105	2	15	18	69	8	9	14	78	5	3	19
Fkbp5|NM_010220.4|chr17-28398752-28401046	37	88	73	142	12	172	33	78	10	211	70	133
Sqle|NM_009270.3|chr15-59330917-59331193	110	5	14	13	99	9	10	20	74	6	3	22
Atf5|NR_033136.1|chr7-44812255-44813520	163	10	36	20	107	21	41	27	105	12	10	30
Zfhx3|XM_006530586.3|chr8-108957102-108961584	161	21	22	23	93	25	17	12	106	17	10	17
Itgav|XM_006498807.3|chr2-83803335-83806907	260	31	17	5	100	10	8	11	172	10	6	8
Itgav|NM_008402.3|chr2-83803335-83806917	260	31	17	5	100	10	8	11	172	10	6	8
Cltc|NM_001003908.1|chr11-86694652-86695565	301	45	38	56	203	64	31	54	228	38	28	19
Ezr|NM_009510.2|chr17-6738130-6739302	202	22	12	5	109	13	7	11	158	27	7	12
Mcl1|NM_008562.3|chr3-95660823-95663179	532	117	34	54	368	96	55	71	477	172	58	67
Efnb2|XM_006508694.3|chr8-8617234-8620587	125	16	7	8	101	10	4	2	98	18	3	3
Cltc|XM_006533983.1|chr11-86694609-86695565	301	45	38	56	204	65	31	54	228	38	28	19
Cltc|XM_006533984.2|chr11-86694613-86695565	301	45	38	56	204	65	31	54	228	38	28	19
Brd2|NR_037970.1|chr17-34112018-34112708	460	138	100	130	223	80	60	87	417	167	110	133
Brd2|NM_010238.3|chr17-34112018-34112574	460	138	100	130	223	80	60	87	417	167	110	133
Brd2|XM_017317254.1|chr17-34112022-34112574	460	138	100	130	223	80	60	87	417	167	110	133
Dusp1|NM_013642.3|chr17-26505590-26506279	745	169	151	80	701	243	91	72	664	191	165	110
Ccnd1|NM_007631.2|chr7-144929930-144932606	397	62	38	19	252	95	19	27	329	77	31	14
Csrp1|NM_007791.5|chr1-135751120-135752229	192	19	14	9	135	24	14	21	138	7	15	10
Plekho2|NM_153119.3|chr9-65552576-65556077	204	16	3	13	64	3	10	3	153	14	7	6
Selk|NM_019979.2|chr14-29974479-29975074	264	27	27	48	150	32	14	24	210	58	45	48
Plekhf1|NM_024413.2|chr7-38220653-38221302	184	8	1	16	80	8	0	28	110	11	4	11
Gadd45a|NM_007836.1|chr6-67035095-67035658	175	20	24	22	298	37	28	53	134	37	15	17
Fam46a|NM_001160378.1|chr9-85320438-85324456	259	54	23	23	235	43	38	28	258	40	32	43
Irak2|NM_001113553.1|chr6-113693780-113695026	124	13	19	11	128	25	34	19	147	25	12	8
Rora|XM_017313219.1|chr9-69378961-69388246	145	6	42	51	86	7	35	46	88	21	14	44
Hic1|NM_001098203.1|chr11-75164564-75165379	180	6	2	7	47	1	0	8	158	14	7	6
Carmn|NR_045402.1|chr18-61645877-61646480	187	26	35	6	97	11	14	8	221	31	23	22
Hspa9|NM_010481.2|chr18-34937413-34938315	656	165	427	489	451	159	504	1041	519	219	411	547
Zfp36l2|NM_001001806.2|chr17-84183923-84185752	255	62	23	33	189	29	8	46	255	45	21	30
Gprc5b|NM_001195774.1|chr7-118972039-118973188	3	36	13	7	5	110	36	11	3	68	18	5
Mesdc1|NM_030705.4|chr7-83880494-83882132	138	18	10	26	84	14	9	14	147	17	8	25
Gorasp2|NM_027352.4|chr2-70690983-70691725	126	8	17	34	86	19	11	26	68	10	20	23
Zfhx3|XM_006530585.3|chr8-108957102-108961524	153	21	21	21	84	24	17	12	94	17	10	15
Maff|NM_001304830.1|chr15-79357855-79359076	107	0	0	6	56	7	7	7	102	2	7	9
Maff|XM_006520550.3|chr15-79357855-79359078	107	0	0	6	56	7	7	7	102	2	7	9
Cd63|NM_001042580.1|chr10-128912740-128912822	733	112	82	96	399	155	36	70	564	169	90	104
Nfe2l1|XM_011248790.1|chr11-96817412-96819175	95	6	21	40	88	10	11	24	75	14	20	33
Nfe2l1|NM_001130453.1|chr11-96817413-96819175	95	6	21	40	88	10	11	24	75	14	20	33
Efnb2|NM_010111.5|chr8-8617438-8620587	123	16	7	8	101	10	1	2	97	18	3	3
Aldh4a1|NM_175438.4|chr4-139648270-139649691	52	114	163	172	28	148	170	239	41	203	153	218
Sept7|XM_006510193.3|chr9-25307552-25308564	146	10	12	11	103	13	5	26	101	31	9	24
Sept7|XM_006510191.3|chr9-25307552-25308570	146	10	12	11	103	13	5	26	101	31	9	24
Sept7|NM_009859.4|chr9-25307552-25308571	146	10	12	11	103	13	5	26	101	31	9	24
Ehd1|NM_010119.5|chr19-6298598-6300096	165	14	18	8	81	19	3	12	120	9	14	10
Irf9|NM_008394.3|chr14-55609031-55610030	132	5	3	7	58	5	1	10	125	18	2	9
Klf3|NM_008453.5|chr5-64829158-64830129	367	73	39	33	132	31	18	22	294	70	16	60
Plekho2|XM_006510751.3|chr9-65554383-65556077	198	14	3	13	58	2	0	3	137	13	7	4
Arf4|NM_007479.3|chr14-26655982-26657258	260	32	25	57	195	41	37	23	189	49	36	34
Hdac7|NM_001204281.1|chr15-97792663-97793696	152	18	7	20	70	1	2	19	133	23	2	22
Hdac7|XM_011245699.1|chr15-97792680-97793696	152	18	7	20	70	1	2	19	133	23	2	22
Wwtr1|NM_133784.3|chr3-57455643-57458925	313	57	68	29	145	46	35	33	204	52	73	38
Nfkbia|NM_010907.2|chr12-55489408-55489921	1889	633	398	322	1517	817	358	356	1538	693	436	337
Lgals1|NM_008495.2|chr15-78930144-78930465	184	33	19	47	122	35	15	38	155	34	23	40
Rlim|XM_006527920.3|chrX-103957164-103962490	217	34	33	36	148	23	18	24	166	51	20	13
Rlim|NM_011276.3|chrX-103957166-103962490	217	34	33	36	148	23	18	24	166	51	20	13
Tab2|NM_138667.3|chr10-7905647-7907434	179	43	25	22	179	38	22	34	170	30	15	8
Tab2|XM_011243203.2|chr10-7905652-7907434	179	43	25	22	179	38	22	34	170	30	15	8
Klf4|NM_010637.3|chr4-55527136-55528124	113	13	2	12	104	4	3	18	92	17	8	10
Nuak1|XM_011243603.2|chr10-84370899-84374245	112	4	2	2	82	0	5	0	66	10	3	0
Nfkbiz|NM_030612.3|chr16-55811376-55812729	496	193	207	131	647	94	327	119	530	196	296	165
Plk3|NM_013807.3|chr4-117128654-117128986	156	2	15	13	86	0	5	2	135	0	3	8
Sertad2|XM_006514765.3|chr11-20648735-20653021	309	52	26	27	127	40	11	15	210	32	10	3
Sertad2|NM_021372.2|chr11-20648735-20653023	309	52	26	27	127	40	11	15	210	32	10	3
B2m|NM_009735.3|chr2-122152650-122153082	842	219	74	137	461	228	42	103	939	340	70	159
Rhoj|NM_023275.2|chr12-75400253-75401455	394	70	12	42	129	43	2	23	275	70	2	41
F2r|NM_010169.3|chr13-95601788-95603732	471	10	7	11	145	0	1	3	354	32	11	16
Deptor|NM_145470.3|chr15-55252135-55259273	122	8	7	35	70	6	1	16	123	25	8	33
Gnas|XM_006498778.2|chr2-174346388-174346744	535	146	119	114	336	97	90	118	387	203	125	135
Gnas|NM_022000.3|chr2-174346241-174346744	548	148	119	115	336	97	90	119	393	206	127	138
Ttc28|NM_001267622.1|chr5-111286547-111289780	256	19	13	21	151	52	8	25	242	24	14	26
Mapre1|NM_007896.3|chr2-153766930-153773317	404	78	43	38	264	116	47	55	224	51	36	40
Adamts5|NM_011782.2|chr16-85858156-85862609	288	26	16	16	217	50	16	18	220	67	4	36
Klf3|XM_006503751.3|chr5-64829158-64832072	372	76	39	33	132	31	18	22	298	71	16	60
Lbh|NM_029999.4|chr17-72939444-72941946	333	12	2	6	254	22	0	10	231	10	2	28
Mt1|XM_006530752.3|chr8-94180193-94180327	1933	559	644	1653	905	538	437	2064	2109	733	721	1848
Spry1|NM_001305442.1|chr3-37643551-37644599	126	17	26	3	192	32	41	5	102	20	44	5
Slc25a24|NM_172685.3|chr3-109166510-109168409	148	14	8	8	83	11	2	15	92	6	2	24
Bbc3|XM_006539578.3|chr7-16317234-16318205	120	3	9	25	109	18	16	19	69	8	19	10
Bbc3|NM_133234.2|chr7-16317234-16318334	120	3	9	25	109	18	16	19	69	8	19	10
Eif1a|XM_006525626.3|chr18-46608134-46610211	284	47	51	41	234	26	41	51	185	60	22	71
Eif1a|NM_010120.5|chr18-46608134-46610225	284	47	51	41	234	26	41	51	185	60	22	71
Csnk1g1|XM_006511008.2|chr9-66039631-66045015	147	17	12	8	121	8	10	11	76	20	9	5
Csnk1g1|NM_173185.2|chr9-66039631-66045014	147	17	12	8	121	8	10	11	76	20	9	5
Fosb|XM_006539544.3|chr7-19302695-19305003	121	3	11	1	31	7	14	3	133	3	16	1
Fnip1|NM_173753.4|chr11-54515576-54518241	114	11	10	18	80	3	2	19	70	12	4	27
Fosb|NM_008036.2|chr7-19302695-19304840	121	3	11	1	31	7	14	3	131	3	16	1
Lpar6|NM_175116.4|chr14-73239635-73240358	109	6	10	5	79	6	19	16	85	17	4	8
Bhlhe40|NM_011498.4|chr6-108665332-108666925	321	45	57	43	335	83	32	30	209	66	45	29
Cyr61|NM_010516.2|chr3-145646970-145647665	3613	400	95	135	6078	525	185	36	2374	296	120	145
Rgs2|NM_009061.4|chr1-143999337-144001679	402	905	398	453	249	754	381	575	436	1023	356	574
Nars|NM_001142950.1|chr18-64499646-64500517	163	11	24	26	66	4	17	8	71	19	20	18
Sc5d|NM_172769.2|chr9-42254176-42255341	92	3	2	6	52	2	5	7	61	0	0	6
Abracl|XM_011243210.2|chr10-18011259-18011631	123	10	20	1	127	19	20	3	81	14	13	9
Rap1b|NM_024457.2|chr10-117814596-117815780	315	46	28	39	173	46	32	27	163	44	35	22
Myo1c|NM_008659.3|chr11-75672636-75674643	148	12	15	24	32	4	11	11	143	16	9	22
Ankrd1|NM_013468.3|chr19-36111964-36112706	88	0	1	0	69	0	0	0	61	0	0	0
Unc5b|XM_006513028.3|chr10-60762592-60765207	262	29	27	23	132	36	11	22	141	28	7	15
Unc5b|NM_029770.2|chr10-60762594-60765207	262	29	27	23	132	36	11	22	141	28	7	15
Nrp1|NM_008737.2|chr8-128502814-128505476	303	60	23	37	196	51	16	39	201	54	7	39
Fat1|XM_017312564.1|chr8-45051409-45052257	153	16	6	6	73	15	14	1	74	8	7	3
Sgpl1|NM_009163.4|chr10-61098641-61100867	144	6	26	21	68	22	15	45	126	27	15	28
Ptger4|NM_001136079.2|chr15-5233398-5234631	141	2	1	1	44	2	0	2	51	0	0	1
Id1|NM_010495.3|chr2-152737013-152737410	4498	1058	635	648	3373	2180	517	610	3811	1382	594	641
Calu|NM_001285412.1|chr6-29374503-29376675	462	92	71	31	172	85	34	33	413	112	49	52
Sh3glb1|NM_001282037.1|chr3-144686901-144691424	236	42	72	58	119	34	33	35	180	52	24	73
Sh3glb1|XM_006501718.3|chr3-144686910-144691424	236	42	72	58	119	34	33	35	180	52	24	73
Id1|XM_006498791.3|chr2-152737026-152737410	4497	1058	635	648	3369	2180	517	610	3810	1382	594	640
Tuba1a|NM_011653.2|chr15-98949846-98950033	504	67	19	20	216	82	6	7	374	93	7	15
Tiparp|NM_178892.5|chr3-65553565-65555518	636	90	89	50	511	167	43	27	445	143	43	59
Igfbp4|NM_010517.3|chr11-99051579-99052646	73	158	169	77	27	145	93	54	79	283	182	79
Btaf1|NM_001080706.1|chr19-37011404-37014057	105	6	9	12	43	3	5	9	64	10	15	6
Litaf|NM_019980.2|chr16-10959272-10960942	187	14	19	21	99	33	8	14	152	28	5	15
Cstf3|NM_177253.4|chr2-104609279-104611406	122	10	16	1	127	23	17	2	84	2	5	3
Exoc5|XM_011244883.2|chr14-49011921-49014160	93	11	5	13	74	4	7	8	62	3	9	8
Tagln2|NM_178598.2|chr1-172506708-172507375	332	49	22	22	191	46	27	15	230	83	19	11
Hsd17b7|XM_006496667.2|chr1-169949534-169953032	150	12	9	18	144	32	12	6	148	23	4	11
Hsd17b7|NM_010476.3|chr1-169949536-169953032	150	12	9	18	144	32	12	6	148	23	4	11
Rtp4|NM_023386.5|chr16-23613469-23614222	51	1	0	1	51	1	0	0	103	4	0	0
Nrg1|XM_006509063.3|chr8-31809464-31818027	86	5	1	1	71	4	0	8	58	3	3	1
Gm19327|XR_141138.4|chr12-84182593-84187800	116	25	20	17	118	27	14	4	154	11	14	5
Mylk|XM_006521702.1|chr16-35000532-35002436	231	31	20	7	90	17	23	23	141	14	22	14
Mylk|NM_139300.3|chr16-35000532-35002434	231	31	20	7	90	17	23	23	141	14	22	14
Mylk|XM_006521703.3|chr16-35000532-35002420	231	31	20	7	90	17	23	23	141	14	22	14
Rtp4|XM_006522491.3|chr16-23613469-23613741	49	1	0	1	50	1	0	0	103	4	0	0
Sertad4|NM_001177794.1|chr1-192844487-192846372	565	60	19	7	373	135	4	6	448	110	6	11
Exoc5|NM_207214.3|chr14-49012143-49014160	91	11	5	13	65	3	7	8	62	2	9	8
Eif5|NM_178041.2|chr12-111544618-111546753	86	14	14	29	59	2	17	23	79	9	16	24
Wdr1|NM_011715.2|chr5-38526812-38527805	358	62	41	22	221	77	27	19	329	106	40	38
Ddx3x|NM_010028.3|chrX-13291492-13293983	611	201	180	172	476	130	131	177	504	229	80	140
Ddx3x|XM_006527566.3|chrX-13291492-13293988	611	201	180	172	476	130	131	177	504	229	80	140
Tab2|XM_017314073.1|chr10-7905736-7907434	149	32	21	19	135	21	8	31	130	28	11	6
Dab2|XM_011245324.1|chr15-6438781-6440715	96	2	2	0	57	4	2	6	97	10	2	0
Dab2|NM_001008702.2|chr15-6438781-6440712	96	2	2	0	57	4	2	6	97	10	2	0
Myo1c|XM_006532429.3|chr11-75672636-75673910	145	12	12	24	24	3	6	9	141	14	7	22
Xdh|NM_011723.3|chr17-73883894-73884432	8	34	13	12	4	77	23	9	4	56	13	9
Xdh|XM_011246381.1|chr17-73883905-73884432	8	34	13	12	4	77	23	9	4	56	13	9
Klf5|NM_009769.4|chr14-99313329-99313412	39	133	53	11	2	73	17	7	35	158	32	17
D130007C19Rik|XR_376626.2|chr4-123902073-123903996	124	23	10	19	28	6	9	7	115	12	15	19
Exoc5|XR_001781081.1|chr14-49011921-49014349	93	11	5	13	74	4	7	8	62	3	9	8
Srgap3|NM_080448.4|chr6-112717970-112722787	95	4	1	3	31	1	0	4	93	3	0	1
Tnfaip6|NM_009398.2|chr2-52055971-52056681	54	4	1	1	67	7	0	1	65	3	0	1
Arf2|NM_001304574.1|chr11-103983749-103985350	80	2	6	3	39	3	9	14	51	2	2	8
Trio|NM_001081302.1|chr15-27730648-27732481	149	17	3	8	129	26	2	6	92	9	7	7
Trio|XM_006520050.3|chr15-27730650-27732481	149	17	3	8	129	26	2	6	92	9	7	7
Hnrnpa2b1|NM_016806.3|chr6-51460433-51461433	222	42	31	67	228	76	35	34	155	44	21	60
Tcf4|XM_017317854.1|chr18-69683076-69687926	581	144	46	65	311	59	31	54	323	155	31	46
Ywhab|NM_018753.6|chr2-164016725-164018587	443	100	361	243	145	80	220	213	354	150	318	304
Ywhab|XM_006499909.1|chr2-164016725-164018588	443	100	361	243	145	80	220	213	354	150	318	304
Serpinb9|NM_009256.3|chr13-33015848-33017955	86	2	2	4	40	2	0	1	51	0	4	3
Tcf4|NM_013685.2|chr18-69683076-69687967	586	146	46	65	311	59	31	54	323	155	31	46
Mid1ip1|NM_026524.4|chrX-10718778-10719702	107	14	11	54	112	8	2	53	76	20	14	49
Sntb2|NM_009229.4|chr8-107011384-107014192	141	25	15	4	119	16	3	8	89	25	10	12
Arl5b|XM_017319316.1|chr2-15076304-15082456	226	36	20	10	133	15	6	9	141	46	7	2
Zfp131|NM_001302547.1|chr13-119765185-119766351	218	44	46	20	126	17	26	16	68	13	11	28
Mmp14|NM_008608.4|chr14-54440672-54442456	596	60	19	39	389	174	12	41	459	69	15	24
Lasp1|XM_006532341.1|chr11-97836245-97838765	174	22	17	22	47	13	11	8	102	23	10	15
Lasp1|NM_010688.4|chr11-97836245-97838764	174	22	17	22	47	13	11	8	102	23	10	15
Sp1|NM_013672.2|chr15-102431032-102436404	190	51	47	47	143	24	43	79	154	52	23	66
Sp1|XM_017316523.1|chr15-102431032-102436393	190	51	47	47	143	24	43	79	154	52	23	66
Ski|NM_011385.2|chr4-155154074-155157340	92	11	7	10	59	11	11	2	83	16	8	4
Arpc2|XM_006496317.2|chr1-74267795-74268209	407	99	40	55	209	88	50	84	292	97	57	63
Arpc2|NM_029711.1|chr1-74267795-74268213	407	99	40	55	209	88	50	84	292	97	57	63
Sema3a|XM_006503557.3|chr5-13599603-13606234	89	2	0	5	66	1	0	1	53	0	0	0
Ddx5|XM_006532136.3|chr11-106780354-106781849	267	44	58	48	189	44	94	80	240	66	46	48
Ddx5|NM_007840.3|chr11-106780355-106781849	267	44	58	48	189	44	94	80	240	66	46	48
Rin2|XM_006500269.1|chr2-145885923-145887616	230	31	82	34	130	45	38	32	167	62	68	31
Litaf|XM_006522427.1|chr16-10959490-10960942	175	14	17	21	90	33	8	14	136	27	5	14
Prpf38b|XR_001783735.1|chr3-108902806-108904762	136	18	40	23	122	19	20	21	89	39	14	16
Atf3|NM_007498.3|chr1-191170295-191171481	85	1	7	13	60	1	10	13	100	0	2	18
Hnrnpa2b1|XR_377482.3|chr6-51460929-51461433	221	40	31	67	227	76	35	31	154	44	21	60
Basp1|NM_027395.2|chr15-25363276-25364228	347	50	20	4	163	70	7	9	248	84	14	6
Nrg1|XM_006509076.3|chr8-31809464-31818682	87	5	1	1	74	4	0	8	58	5	4	1
Id4|NM_031166.2|chr13-48262951-48264036	88	4	4	1	136	21	2	0	95	19	5	1
Ahnak2|XM_017315330.1|chr12-112772189-112772905	120	8	0	3	15	1	0	1	106	7	1	1
Aacs|NM_030210.1|chr5-125516353-125517403	57	7	13	28	45	0	14	27	28	6	8	24
Tgfb1i1|NM_001289551.1|chr7-128253216-128255699	143	10	21	9	88	23	28	0	139	17	13	12
Actn1|XM_006515384.2|chr12-80167541-80168321	767	111	23	14	493	105	34	9	443	189	24	29
Jag1|NM_013822.5|chr2-137081450-137083023	282	23	12	16	193	57	20	15	211	50	29	23
Jag1|XM_011239312.2|chr2-137081455-137083023	282	23	12	16	193	57	20	15	211	50	29	23
Fgf7|NM_008008.4|chr2-126089561-126091185	176	16	1	3	136	31	0	1	164	29	0	0
Filip1l|NM_001040397.4|chr16-57572446-57572804	406	25	4	2	216	1	0	2	323	15	6	4
Txnrd1|NM_001042523.1|chr10-82896045-82897724	69	0	8	15	106	10	20	20	54	13	4	14
Tgfb1i1|NM_001289553.1|chr7-128253365-128255699	140	10	21	9	88	23	28	0	138	17	13	12
Tnfrsf12a|NM_013749.2|chr17-23675444-23675990	72	3	4	4	37	7	3	13	44	3	4	8
Srsf3|NM_013663.5|chr17-29041411-29043372	238	60	44	27	142	50	29	24	185	51	35	42
Ccnl2|NM_207678.1|chr4-155823697-155824543	92	12	17	21	69	14	12	11	77	10	19	21
Cdh11|NM_009866.5|chr8-102632094-102634313	304	60	0	4	251	50	0	7	231	50	0	2
Pappa|NM_021362.1|chr4-65351725-65357509	222	47	0	4	128	16	4	7	188	50	1	5
Pappa|XM_006537672.3|chr4-65351725-65357512	222	47	0	4	128	16	4	7	188	50	1	5
Rab7|NM_001293654.1|chr6-87999105-88000434	165	33	16	25	97	29	15	21	148	49	24	28
Mafk|NM_010757.2|chr5-139800519-139802652	133	8	6	8	35	7	1	1	94	4	2	20
Mafk|XM_006504653.3|chr5-139800519-139802653	133	8	6	8	35	7	1	1	94	4	2	20
Map7d1|NM_144941.3|chr4-126232166-126232755	148	15	12	17	98	20	0	18	106	16	14	15
Rnf11|NM_013876.3|chr4-109452856-109454250	63	3	29	12	63	10	15	9	35	1	4	4
Myadm|NM_001093764.1|chr7-3297686-3299349	133	32	10	21	99	25	5	24	97	24	13	23
Myadm|XM_006540171.3|chr7-3297686-3299355	133	32	10	21	99	25	5	24	97	24	13	23
Stambpl1|XM_006527453.3|chr19-34240073-34240328	52	0	2	0	63	2	0	2	41	6	4	2
Stambpl1|XM_006527451.3|chr19-34240073-34240333	52	0	2	0	63	2	0	2	41	6	4	2
Tagln|NM_011526.5|chr9-45929627-45930370	73	1	0	5	37	2	0	0	57	2	1	0
Rbms1|XM_006499942.2|chr2-60750192-60752982	750	145	64	69	486	112	30	45	500	224	22	73
Hnrnpa2b1|XR_868868.2|chr6-51461120-51461433	220	34	31	67	216	75	33	30	141	44	20	59
Spry4|NM_011898.2|chr18-38586264-38589805	61	4	41	22	52	15	63	17	61	11	35	9
Oxct1|NM_024188.6|chr15-4153769-4155344	219	52	55	77	133	48	62	122	130	37	54	116
Rbms1|XM_017319146.1|chr2-60750192-60752937	747	145	64	69	483	112	30	45	498	224	22	73
Gm40346|XR_868594.1|chr5-135930672-135930949	49	5	7	10	47	0	10	13	39	1	10	9
March5|NM_001164337.1|chr19-37217403-37218215	112	12	19	8	59	12	19	19	72	5	7	17
Khdrbs1|XR_001784112.1|chr4-129702379-129712184	118	10	7	14	52	11	3	17	62	15	5	6
Tns3|XR_380972.3|chr11-8431651-8432705	94	6	2	2	64	5	0	1	62	6	0	1
Zfp568|NM_001033355.3|chr7-30023647-30028282	107	16	13	7	70	24	16	12	109	16	11	7
Gsto1|NM_010362.3|chr19-47864450-47864790	147	13	27	32	104	31	11	13	119	17	18	3
LOC108169181|XR_001785425.1|chr6-112717970-112719510	70	4	1	3	22	1	0	2	69	3	0	1
Ski|XM_006538685.3|chr4-155154168-155157340	87	9	7	10	59	10	8	2	76	14	7	2
M6pr|NM_010749.6|chr6-122316450-122317677	89	18	21	17	87	21	18	10	102	20	25	9
Trp53inp2|XM_006500114.3|chr2-155386792-155389847	93	4	7	19	54	8	24	32	55	6	21	18
Zfhx4|XM_006530105.3|chr3-5413147-5415861	164	17	19	17	124	27	8	11	101	42	11	12
Zfhx4|NM_030708.2|chr3-5413147-5415855	164	17	19	17	124	27	8	11	101	42	11	12
Acot2|NM_134188.3|chr12-83993080-83993877	117	1	0	22	102	0	7	25	99	0	14	33
Tsc22d3|XM_006528503.3|chrX-140539527-140540867	44	123	45	74	43	170	37	113	49	161	48	119
Tsc22d3|NR_122039.1|chrX-140539527-140541107	44	123	45	74	43	170	37	113	49	161	48	119
1810013L24Rik|NM_001081400.3|chr16-8856038-8858924	222	23	17	29	68	30	10	37	120	20	22	16
Brd2|NR_037970.1|chr17-34113569-34113832	138	25	46	51	98	58	41	54	164	23	49	72
Ccnl2|XM_017320327.1|chr4-155823697-155824357	87	12	17	21	69	14	12	10	73	10	19	21
Suv420h1|XM_006531727.3|chr19-3815589-3818303	79	16	18	14	46	8	8	20	86	11	13	23
Suv420h1|XM_006531731.2|chr19-3815522-3818303	79	16	18	14	46	8	8	20	86	11	13	23
Atp6v1b2|NM_007509.3|chr8-69112569-69113718	196	47	49	69	75	32	41	72	144	48	41	63
Palld|NM_001293772.1|chr8-61511428-61513351	2032	90	100	28	656	194	27	26	1116	152	21	39
Palld|XM_006509508.3|chr8-61511430-61513351	2032	90	100	28	656	194	27	26	1116	152	21	39
Iffo2|NM_183148.3|chr4-139616433-139620382	115	1	6	7	61	21	5	4	89	4	4	12
Cfl1|NM_007687.5|chr19-5493493-5494031	246	39	47	33	112	52	59	65	192	53	42	24
Glipr2|NM_027450.3|chr4-43977623-43979118	108	4	5	0	45	13	1	6	97	6	2	6
Cdk7|NM_009874.3|chr13-100697023-100703477	65	7	4	20	69	15	11	13	75	13	9	17
En1|NM_010133.2|chr1-120607189-120607991	78	14	19	9	37	7	7	6	71	6	13	9
Ssbp3|NM_198438.1|chr4-107048053-107049694	213	57	23	24	106	40	12	10	168	61	19	13
Ahnak|XM_017318272.1|chr19-9018324-9019196	286	22	14	32	177	58	3	20	230	69	6	25
Ankrd50|NM_001167883.1|chr3-38449260-38452416	129	13	7	2	78	21	0	2	87	16	7	4
Clcn3|XR_001778397.1|chr8-60910388-60913175	80	2	7	13	32	2	3	18	35	3	11	4
Eif4ebp1|NM_007918.3|chr8-27275111-27275656	112	12	28	44	27	8	11	45	111	20	41	57
Mnt|XM_006532402.3|chr11-74843320-74845725	99	1	8	7	62	12	0	13	78	16	6	7
Snx30|XM_006537724.1|chr4-59898967-59904740	56	2	2	4	52	4	6	3	32	6	4	4
Spp1|NM_009263.3|chr5-104440618-104441053	42	2	0	0	90	5	0	3	37	2	0	2
Efnb1|NM_010110.5|chrX-99147527-99149022	56	4	2	6	53	1	6	1	31	2	4	6
Rhoc|NM_007484.2|chr3-104794043-104794459	183	31	16	23	112	51	24	23	131	38	16	28
Slc40a1|NM_016917.2|chr1-45908069-45909405	81	1	0	0	22	2	0	0	72	0	1	1
Slc40a1|XM_017321709.1|chr1-45908079-45909405	81	1	0	0	22	2	0	0	72	0	1	1
Kdm5a|NM_145997.2|chr6-120439193-120444574	111	17	30	23	99	15	20	22	73	28	8	31
Pitpna|NM_008850.2|chr11-75626116-75628804	91	8	16	2	46	14	12	10	71	8	10	11
Samd4|NM_028966.3|chr14-47101459-47105817	58	3	4	13	64	0	5	7	29	0	2	4
Samd4|XM_006519627.2|chr14-47101459-47105815	58	3	4	13	64	0	5	7	29	0	2	4
Ahcyl1|NM_145542.3|chr3-107663119-107665106	231	24	12	19	109	21	9	11	106	40	8	32
Rheb|NM_053075.3|chr5-24802822-24803663	126	12	18	31	104	27	12	11	125	22	3	7
Lims1|NM_026148.3|chr10-58421568-58424691	238	15	24	10	93	21	15	14	109	24	0	23
Lims1|XM_006513073.2|chr10-58421568-58424689	238	15	24	10	93	21	15	14	109	24	0	23
Arpc1b|NM_023142.2|chr5-145127859-145128186	262	60	57	53	251	109	38	51	204	43	24	75
Nectin2|NM_008990.3|chr7-19716643-19717514	33	2	11	8	31	5	4	12	65	2	6	7
Rbm18|XM_006498258.1|chr2-36116078-36117814	93	9	12	5	38	4	3	1	53	2	14	7
Rbm18|NR_027515.1|chr2-36116078-36117974	93	9	12	5	38	4	3	1	53	2	14	7
Frk|NM_010237.3|chr10-34608571-34611232	46	0	2	1	27	0	5	1	40	0	0	0
Klf13|NM_021366.3|chr7-63886350-63891507	187	44	29	45	107	35	12	12	127	35	28	28
Socs3|NM_007707.3|chr11-117966078-117967552	424	81	62	105	350	120	20	44	378	109	49	143
Hnrnpk|NM_001301343.1|chr13-58391131-58392442	222	60	45	36	198	68	46	46	156	58	22	56
Hnrnpk|NM_025279.3|chr13-58391131-58392385	222	60	45	36	198	68	46	46	156	58	22	56
Arid5b|XM_006514132.2|chr10-68092522-68096503	248	65	19	33	178	73	14	27	230	50	24	24
Runx2|NR_073392.1|chr17-44603988-44608383	74	3	1	1	47	12	0	8	74	6	0	10
Igf2bp1|NM_009951.4|chr11-95957162-95963499	125	33	19	22	150	23	25	36	138	36	36	37
Pdcd6ip|XM_011242941.2|chr9-113651743-113654932	99	8	14	11	87	12	5	3	56	13	14	17
Runx2|NM_001271630.1|chr17-44603988-44607904	73	3	1	1	47	12	0	8	74	6	0	10
Runx2|XM_006523543.2|chr17-44603994-44607904	73	3	1	1	47	12	0	8	74	6	0	10
Pdrg1|NM_178939.2|chr2-153008889-153009653	140	20	21	11	49	12	11	16	111	22	21	10
Gng12|NM_001177556.1|chr6-67017589-67021361	168	46	17	25	128	25	31	25	176	74	25	34
Gng12|XM_006505542.3|chr6-67017589-67021348	168	46	17	25	128	25	31	25	176	74	25	34
Dcn|NM_001190451.2|chr10-97517655-97518163	142	49	11	12	176	55	9	6	204	74	12	6
Nfib|XM_006537653.3|chr4-82290172-82296681	460	63	41	25	208	53	33	39	292	119	10	40
Amotl1|XM_006510669.3|chr9-14541965-14547791	196	42	80	71	141	35	25	65	127	58	31	69
Taok1|NM_144825.2|chr11-77529161-77537866	459	90	90	69	190	31	42	57	274	87	17	49
Taok1|XM_011248929.2|chr11-77529164-77537866	459	90	90	69	190	31	42	57	274	87	17	49
Repin1|NM_001079905.1|chr6-48597944-48599082	67	6	5	12	16	3	9	17	67	3	7	23
Nme1|NM_008704.2|chr11-93958924-93959395	628	1020	949	437	491	843	698	473	604	1207	1120	488
G3bp2|NM_001080797.2|chr5-92052144-92054780	187	55	41	41	165	44	57	49	91	43	41	30
G3bp2|XM_006534928.3|chr5-92052155-92054780	187	55	41	41	165	44	57	49	91	43	41	30
Gpsm2|NM_029522.2|chr3-108678637-108679578	57	3	2	0	66	9	1	0	42	3	0	0
Ube2h|NM_009459.3|chr6-30211288-30214958	286	67	48	50	114	46	22	40	175	71	41	67
Ube2h|XM_017321519.1|chr6-30211292-30214958	286	67	48	50	114	46	22	40	175	71	41	67
Arhgef2|XM_011240027.2|chr3-88644421-88645048	54	4	12	4	42	1	1	6	51	1	1	4
Cfl2|XM_006515452.2|chr12-54858816-54861124	84	18	18	31	95	20	18	20	60	17	4	17
1110008F13Rik|NM_026124.3|chr2-156873084-156873563	221	54	70	38	130	39	30	48	190	75	87	85
Ssbp3|XM_006503419.2|chr4-107048053-107049631	209	57	23	24	103	40	9	10	161	59	19	13
Col16a1|XM_006502639.3|chr4-130099092-130099277	61	1	1	1	30	3	0	4	38	2	3	1
Fnip1|XM_006532847.3|chr11-54515576-54516884	91	6	8	13	53	1	1	14	46	10	0	26
Lhfpl2|XM_011244639.2|chr13-94192101-94195410	143	28	9	10	93	30	11	8	127	30	10	16
Lhfpl2|NM_172589.2|chr13-94192101-94195409	143	28	9	10	93	30	11	8	127	30	10	16
Nktr|XM_006511971.3|chr9-121754332-121756837	57	3	11	7	56	2	6	5	64	14	5	3
Nktr|XM_006511978.1|chr9-121754332-121756842	57	3	11	7	56	2	6	5	64	14	5	3
Nktr|NM_010918.2|chr9-121754332-121756841	57	3	11	7	56	2	6	5	64	14	5	3
Tapbp|NM_009318.2|chr17-33928151-33929290	72	16	19	37	27	1	3	9	100	14	12	21
Serpinb9|XM_006516628.3|chr13-33015848-33016880	63	2	2	3	28	2	0	1	38	0	1	3
Uba6|NM_172712.2|chr5-86110719-86112649	53	1	1	4	69	1	0	4	30	4	0	5
Hnrnpk|XM_006517103.3|chr13-58391237-58392442	196	56	43	36	178	61	36	37	140	51	21	53
Hnrnpk|XM_017315395.1|chr13-58391237-58392385	196	56	43	36	178	61	36	37	140	51	21	53
Sema3a|NM_001243072.1|chr5-13599603-13603485	77	2	0	3	61	0	0	1	46	0	0	0
Tsc22d2|XM_006502129.3|chr3-58460268-58466783	149	19	14	5	167	24	6	10	105	30	0	11
Tsc22d2|NM_001081229.1|chr3-58460268-58466787	149	19	14	5	167	24	6	10	105	30	0	11
Tnks2|XM_006527408.3|chr19-36890803-36893473	209	62	33	36	177	35	33	17	140	69	29	26
Tnks2|NM_001163635.1|chr19-36890803-36893477	209	62	33	36	177	35	33	17	140	69	29	26
Cryab|NM_001289782.1|chr9-50756495-50756636	47	0	0	8	19	0	0	19	39	0	0	22
Zfand5|NM_009551.5|chr19-21280571-21286840	257	52	128	28	158	43	82	27	176	73	47	20
Trip6|NM_011639.3|chr5-137309898-137310042	131	13	22	25	35	7	6	8	156	47	33	19
Rab14|NM_026697.3|chr2-35180204-35182269	604	157	154	126	227	95	71	96	522	288	137	97
Ccnl1|XR_001783723.1|chr3-65948690-65951554	228	48	25	40	199	28	23	18	110	50	6	31
Zcchc6|XM_006517209.1|chr13-59771875-59772859	91	8	14	14	112	3	18	11	50	27	24	12
Zcchc6|NM_153538.3|chr13-59771878-59772859	91	8	14	14	112	3	18	11	50	27	24	12
Nfib|XM_006537654.2|chr4-82290172-82296793	468	67	44	27	214	53	34	39	295	123	11	40
Stat2|XM_006513433.1|chr10-128291373-128292852	57	1	5	3	38	3	11	8	54	0	1	0
Stat2|NM_019963.1|chr10-128291373-128292849	57	1	5	3	38	3	11	8	54	0	1	0
Nrep|NM_053078.4|chr18-33437018-33438713	60	14	7	0	65	5	3	2	61	4	2	1
Sgol1|XM_011246642.2|chr17-53674785-53676599	17	68	20	4	24	102	23	0	20	104	28	6
Sgol1|XM_017317658.1|chr17-53674785-53676703	17	68	20	4	24	102	23	0	20	104	28	6
Sgol1|NM_028232.2|chr17-53674786-53676599	17	68	20	4	24	102	23	0	20	104	28	6
Jak1|XM_011240451.2|chr4-101152726-101153494	119	17	14	26	62	22	11	11	82	25	9	25
Nabp1|XR_001785088.1|chr1-51466005-51469926	89	20	126	42	43	12	103	24	47	11	83	41
Sgms1|NM_001168525.1|chr19-32122726-32124344	132	15	12	11	34	4	5	10	53	5	0	3
Sgms1|XM_006526819.1|chr19-32122729-32124344	132	15	12	11	34	4	5	10	53	5	0	3
Sgms1|XR_001782566.1|chr19-32122729-32124524	132	15	12	11	34	4	5	10	53	5	0	3
Serp1|NM_030685.3|chr3-58521968-58523827	118	34	30	63	136	50	43	52	99	28	21	57
Ccnl1|XR_001783722.1|chr3-65948690-65950544	225	48	25	40	199	28	23	18	109	50	6	31
Ccnl1|XR_867224.2|chr3-65948690-65950226	225	48	25	40	199	28	23	18	109	50	6	31
Ccnl1|XR_867223.2|chr3-65948690-65950311	225	48	25	40	199	28	23	18	109	50	6	31
Dlg1|NM_001252435.1|chr16-31871781-31873356	58	8	4	9	44	9	6	10	62	10	7	11
Dlg1|XM_006521764.3|chr16-31871781-31873350	58	8	4	9	44	9	6	10	62	10	7	11
Clcn3|NM_173876.3|chr8-60910388-60913084	69	2	6	9	32	2	3	18	27	3	11	4
Cstf3|NM_001037326.2|chr2-104608978-104609429	107	11	9	0	103	21	13	3	47	2	6	0
Pdzrn3|NM_018884.2|chr6-101149606-101150511	139	11	0	2	97	9	3	1	84	26	2	0
Pdzrn3|XM_006506405.3|chr6-101149613-101150511	139	11	0	2	97	9	3	1	84	26	2	0
Zfand5|XM_006527058.3|chr19-21280571-21282027	238	42	111	28	123	43	67	20	156	57	40	13
Tnrc6a|XM_017322202.1|chr7-123192884-123195296	274	90	44	64	175	51	33	27	233	78	13	36
Csde1|XM_006501398.1|chr3-103056933-103058186	168	53	107	81	137	46	58	89	173	73	76	69
Csnk1g2|XM_006513011.1|chr10-80640076-80640749	118	10	9	16	47	13	4	5	79	10	14	15
Csnk1g2|NM_134002.2|chr10-80640076-80640771	118	10	9	16	47	13	4	5	79	10	14	15
Tln1|NM_011602.5|chr4-43531512-43531959	164	35	29	18	55	16	9	24	160	43	30	25
Tln1|XM_006537768.3|chr4-43531517-43531959	164	35	29	18	55	16	9	24	160	43	30	25
Cmtm3|XM_006531329.2|chr8-104346766-104347672	128	12	3	0	33	10	0	0	141	17	0	1
Rrbp1|XM_006500444.3|chr2-143947394-143947890	178	21	15	10	36	10	13	25	112	20	11	8
Atxn7l3b|NM_001033474.2|chr10-112925427-112928428	474	99	109	124	166	83	50	58	399	170	65	102
Cbfb|NM_001161456.1|chr8-105215972-105217989	86	14	7	14	47	12	2	13	69	9	7	9
Cbfb|NM_001161458.1|chr8-105215926-105217989	86	14	7	14	47	12	2	13	69	9	7	9
Ppp2cb|NM_017374.3|chr8-33619194-33619804	195	21	10	20	95	26	21	22	138	61	10	29
Ppp2cb|XM_006509033.1|chr8-33619194-33619803	195	21	10	20	95	26	21	22	138	61	10	29
Zcchc6|XM_017315480.1|chr13-59771875-59772791	91	8	14	13	112	3	18	11	47	27	24	12
Epha2|NM_010139.3|chr4-141328518-141329384	43	1	1	0	37	0	1	0	61	2	0	1
Inhba|XM_011244285.2|chr13-16027129-16027723	63	2	3	0	79	2	5	0	34	11	4	0
Asap1|NM_001276462.1|chr15-64086839-64089446	138	20	5	5	117	10	4	13	87	37	4	8
Asap1|XM_011245448.1|chr15-64086854-64089446	138	20	5	5	117	10	4	13	87	37	4	8
Top2a|XM_006533153.2|chr11-98992946-98993325	42	93	35	3	24	95	27	0	26	167	16	9
Jund|NM_001286944.1|chr8-70700083-70700616	79	16	13	44	60	16	17	33	105	25	31	45
Top2a|NM_011623.2|chr11-98992946-98993413	42	96	35	3	26	95	27	0	26	167	16	9
Jak1|NM_146145.2|chr4-101151973-101153494	304	48	34	56	102	51	21	34	192	87	23	41
Kras|XM_006506918.3|chr6-145216698-145220724	56	6	8	14	44	8	9	20	55	9	3	10
Fblim1|XM_006539216.3|chr4-141576061-141577829	44	1	2	0	39	0	0	0	54	5	0	0
Tnfrsf10b|NM_020275.4|chr14-69782566-69784411	99	11	4	7	36	7	5	6	69	12	15	3
Pip|NM_008843.3|chr6-41851963-41852062	0	28	13	0	0	49	5	0	0	44	6	0
Atxn2|NM_009125.2|chr5-121814366-121814950	116	26	17	19	71	16	28	13	81	19	18	16
Cpsf6|XM_006513856.3|chr10-117344666-117355852	180	34	26	20	137	19	5	5	130	36	5	19
Cpsf6|XR_001779551.1|chr10-117344666-117355526	180	34	26	20	137	19	5	5	130	36	5	19
Sec24a|XM_006534485.3|chr11-51692262-51695126	77	9	13	9	45	3	1	9	50	12	3	18
Tacc2|NM_001004468.2|chr7-130764319-130764782	48	1	1	6	21	2	1	7	49	2	3	3
Tacc2|NM_206856.3|chr7-130764319-130764784	48	1	1	6	21	2	1	7	49	2	3	3
Tubb2a|NM_009450.2|chr13-34074277-34074467	120	3	35	23	51	21	16	36	77	9	18	15
Arhgap1|XM_006499246.3|chr2-91670900-91672325	93	24	18	9	74	25	6	20	129	14	13	16
Dync1h1|NM_030238.2|chr12-110666691-110666944	71	13	5	7	36	4	6	24	56	1	1	4
Dclk1|NM_001111053.1|chr3-55466629-55471317	291	50	6	1	137	29	6	9	218	70	0	6
Gbp2|NM_010260.1|chr3-142637493-142638008	51	0	1	1	25	0	0	9	31	0	2	7
Nfic|NM_008688.3|chr10-81396190-81401071	103	14	17	25	65	23	11	6	108	22	10	26
Nfic|NM_026756.2|chr10-81396190-81401053	103	14	17	25	65	23	11	6	108	22	10	26
Cacul1|NM_030197.2|chr19-60524695-60529046	87	14	18	14	49	6	9	15	63	21	20	11
Cacul1|NM_001172097.1|chr19-60524695-60529036	87	14	18	14	49	6	9	15	63	21	20	11
Cacul1|XM_006527468.3|chr19-60524705-60529046	87	14	18	14	49	6	9	15	63	21	20	11
Syde1|XR_001779604.1|chr10-78584502-78585911	77	3	2	5	39	0	1	8	84	14	7	2
Syde1|NM_027875.1|chr10-78584502-78585501	77	3	2	5	39	0	1	8	84	14	7	2
Slc3a2|NM_008577.4|chr19-8706881-8707722	993	280	262	201	170	70	66	150	965	310	296	278
Hbp1|XM_017315212.1|chr12-31926451-31927489	68	5	7	15	43	12	16	33	41	9	10	19
Hbp1|NM_153198.2|chr12-31926454-31927489	68	5	7	15	43	12	16	33	41	9	10	19
Hbp1|XM_006515228.3|chr12-31926455-31928433	68	5	7	15	43	12	16	33	41	9	10	19
Gda|XM_017318064.1|chr19-21391306-21395187	2	30	20	19	1	29	26	26	1	43	12	9
Ipo7|XM_006507657.3|chr7-110055114-110056609	104	14	7	19	114	12	9	13	67	25	4	13
Frmd6|XM_006515978.1|chr12-70899668-70902234	78	12	3	4	33	4	2	5	79	11	3	10
Atp6ap2|NM_027439.4|chrX-12615873-12617051	70	17	8	9	79	15	10	18	69	1	8	5
Id2|NM_010496.3|chr12-25093798-25094576	1353	396	52	41	749	370	42	21	1159	495	52	20
Smad7|NM_001042660.1|chr18-75394365-75395934	325	12	15	27	291	65	15	30	170	24	2	14
Smad7|XM_006525703.2|chr18-75394365-75395935	325	12	15	27	291	65	15	30	170	24	2	14
Ddit4|NM_029083.2|chr10-59949674-59950535	429	144	133	145	445	182	189	134	410	228	161	159
Irf2bp2|NM_001164598.1|chr8-126588295-126591112	644	207	150	103	464	201	163	73	481	190	127	111
Ebf1|NM_001290710.1|chr11-45004748-45008096	226	65	40	33	138	34	30	18	181	59	20	36
Brpf1|XM_017321837.1|chr6-113324166-113324862	84	8	15	12	41	11	7	11	63	13	16	20
Brpf1|XM_006506788.3|chr6-113324166-113324845	84	8	15	12	41	11	7	11	63	13	16	20
Kdm5b|NM_152895.2|chr1-134631374-134632878	147	22	27	16	65	25	11	13	121	39	34	23
Prkcdbp|NM_028444.1|chr7-105480615-105480820	185	32	13	51	46	15	7	26	105	43	9	28
Tnfaip2|NM_009396.2|chr12-111453562-111455018	107	21	21	13	64	22	7	23	99	21	14	18
Cyp51|NM_020010.2|chr5-4080673-4083124	143	8	40	43	64	3	59	65	51	27	47	44
Slc3a2|XM_006526733.2|chr19-8707566-8707722	984	280	261	201	168	70	66	150	964	310	291	277
Nrp1|XM_006530766.3|chr8-128502814-128503367	164	28	17	24	71	3	5	15	124	37	4	25
Acvr2a|XM_006497623.3|chr2-48899788-48902511	106	5	5	3	57	8	0	2	79	16	1	11
Oat|NM_016978.2|chr7-132557474-132558169	106	20	21	25	119	20	14	22	100	40	33	22
Ankrd50|XM_011249725.2|chr3-38449649-38452505	112	12	7	2	67	21	0	2	72	14	6	4
Arpc5|NM_026369.2|chr1-152774322-152775580	256	39	46	10	155	46	15	28	192	65	16	20
Palld|XM_006509503.2|chr8-61512618-61513351	885	22	38	13	231	82	21	23	518	64	4	12
Etf1|NM_144866.3|chr18-34902784-34904987	179	33	28	22	117	32	33	18	153	32	16	21
Magi1|XM_011241222.2|chr6-93675452-93682901	58	12	9	2	36	1	5	6	63	1	1	8
Magi1|XR_377424.2|chr6-93675452-93683090	58	12	9	2	36	1	5	6	63	1	1	8
Ankrd11|NR_037865.1|chr8-122889638-122896156	262	64	54	47	170	77	34	60	147	70	34	23
Fmr1|NM_001290424.1|chrX-68715675-68717963	91	8	12	5	51	5	15	5	45	11	6	9
Tnrc6a|XM_011241763.1|chr7-123192951-123195296	274	89	44	64	175	51	33	27	233	78	11	36
Ccdc80|NM_026439.2|chr16-45127510-45127924	64	2	4	13	13	2	0	11	41	1	2	13
Fam91a1|XM_006520705.3|chr15-58454932-58457743	52	5	16	7	76	14	2	14	71	9	2	3
Camk2g|NM_178597.5|chr14-20734872-20736852	48	6	9	0	76	6	3	6	54	10	0	1
Camk2g|XM_017315828.1|chr14-20734874-20736852	48	6	9	0	76	6	3	6	54	10	0	1
Dst|XM_017314676.1|chr1-34307592-34308656	53	5	4	4	35	1	4	2	36	8	13	10
Dst|NM_001276764.1|chr1-34307592-34308662	53	5	4	4	35	1	4	2	36	8	13	10
Dst|XM_017314868.1|chr1-34307592-34308652	53	5	4	4	35	1	4	2	36	8	13	10
Azin1|NM_001102458.1|chr15-38487429-38490360	92	15	18	7	109	23	2	12	93	21	6	10
Azin1|NR_125913.1|chr15-38487429-38490472	92	15	18	7	109	23	2	12	93	21	6	10
Azin1|NM_001301688.1|chr15-38487429-38490367	92	15	18	7	109	23	2	12	93	21	6	10
Txnl1|NM_016792.4|chr18-63662800-63664302	134	23	27	23	82	18	26	10	73	30	20	25
Lrrc58|NM_177093.3|chr16-37881462-37888857	937	225	139	88	120	49	43	66	861	206	109	76
Inhba|NM_008380.1|chr13-16027129-16027211	50	2	3	0	69	2	3	0	34	9	2	0
Vasn|NM_139307.3|chr16-4650212-4651166	357	52	7	16	182	84	19	16	247	30	10	2
Wdfy1|XR_001785590.1|chr1-79702261-79705570	125	19	13	11	30	8	3	6	77	13	8	6
Ppp2r1a|NM_016891.3|chr17-20965471-20965905	171	41	33	29	65	23	8	25	147	51	43	33
Twf1|NM_008971.4|chr15-94577947-94579819	59	7	8	8	43	4	3	6	58	7	0	3
Fam91a1|NM_145959.3|chr15-58454932-58457801	52	6	16	7	77	14	2	14	72	10	2	4
Eps8|NM_001271589.1|chr6-137477244-137479015	59	6	5	4	49	5	0	9	36	6	4	1
Ebf1|XM_006532156.3|chr11-45004748-45006873	159	52	29	16	110	29	26	12	123	25	15	29
Tor1aip1|NM_001160019.1|chr1-156004598-156006924	77	7	12	11	35	11	3	10	53	5	6	7
Msn|NM_010833.2|chrX-96166634-96168553	74	17	2	4	75	10	6	5	75	14	3	5
Zc3h7a|NM_145931.2|chr16-11136593-11137295	55	5	3	3	48	9	6	2	73	7	4	0
Zc3h7a|XM_017316843.1|chr16-11136599-11137295	55	5	3	3	48	9	6	2	73	7	4	0
Sned1|XM_006529317.2|chr1-93296278-93301065	94	253	49	31	70	254	33	9	90	292	35	1
Wdfy1|XM_006496543.2|chr1-79702261-79705510	123	19	13	11	30	8	3	6	76	13	8	6
Lzts2|NM_145503.2|chr19-45026485-45027104	225	44	25	35	138	63	20	17	194	45	32	45
Lzts2|XM_006527004.3|chr19-45026485-45027115	225	44	25	35	138	63	20	17	194	45	32	45
Col5a1|NM_015734.2|chr2-28037016-28039510	199	60	42	37	87	45	21	16	176	64	25	29
Bhlhe41|NM_001271768.1|chr6-145858242-145863817	53	5	0	1	50	3	1	9	27	2	0	3
Bhlhe41|NM_024469.2|chr6-145858242-145862851	53	5	0	1	50	3	1	9	27	2	0	3
Cpsf6|NM_001310609.1|chr10-117344666-117349501	88	11	7	11	55	12	5	2	65	17	3	6
Mbtd1|XM_006531903.3|chr11-93943893-93946985	73	11	23	18	59	2	15	14	58	15	4	10
Mbtd1|XM_006531909.3|chr11-93943687-93946985	73	11	23	18	59	2	15	14	58	15	4	10
Mbtd1|NM_134012.3|chr11-93943893-93946984	73	11	23	18	59	2	15	14	58	15	4	10
Sdc2|NM_008304.2|chr15-33032540-33034721	77	17	3	17	60	3	3	9	35	7	0	7
B4galt3|NM_020579.2|chr1-171276379-171276895	44	2	4	2	28	3	8	8	42	4	12	12
Serinc1|NM_019760.3|chr10-57515773-57517156	82	17	22	11	56	21	20	22	81	12	7	23
Rab2a|NM_021518.3|chr4-8606503-8607702	119	15	24	10	60	18	15	19	65	17	12	3
Syne1|XM_011243083.2|chr10-5020191-5022006	31	0	0	4	31	0	1	0	28	0	0	2
Syne1|XM_011243096.2|chr10-5020202-5022006	31	0	0	4	31	0	1	0	28	0	0	2
Laptm4a|NM_008640.2|chr12-8938191-8938742	231	91	94	44	221	90	39	78	230	61	45	40
Frrs1|XM_017319511.1|chr3-116903161-116907714	38	5	8	3	49	0	9	10	32	8	5	13
Zmat3|XM_006535441.3|chr3-32334791-32341483	84	9	5	2	47	19	9	11	75	6	12	2
Srsf5|NM_009159.2|chr12-80949978-80950507	108	23	19	11	136	38	34	22	69	19	16	26
Esyt2|XM_006516072.3|chr12-116370216-116380781	276	18	86	38	132	49	30	20	87	32	21	21
Fam114a1|NM_026667.3|chr5-65040740-65041901	68	6	5	12	26	2	2	4	41	7	4	3
Cpsf6|XM_006513852.2|chr10-117344666-117349467	86	11	7	11	55	12	5	2	65	17	3	6
Cpsf6|NM_001013391.2|chr10-117344667-117349467	86	11	7	11	55	12	5	2	65	17	3	6
Tgfb3|NM_009368.3|chr12-86056742-86057779	52	1	3	0	40	0	0	0	43	0	0	1
Nufip2|XM_006534062.3|chr11-77709735-77717966	628	175	163	157	264	67	44	100	441	171	48	125
Gsk3b|NM_019827.6|chr16-38240569-38246079	281	81	46	48	141	63	40	26	215	68	45	26
Gsk3b|XM_006522425.2|chr16-38240569-38246080	281	81	46	48	141	63	40	26	215	68	45	26
Sox4|NM_009238.2|chr13-28950715-28951698	174	52	29	17	140	33	9	38	193	49	19	12
Ehbp1l1|XM_006531640.3|chr19-5708048-5708325	125	10	4	20	39	5	6	14	63	12	4	5
Zfp521|XM_006525820.3|chr18-13687012-13688994	80	8	0	0	58	19	0	2	87	9	0	7
Klc1|NM_001081959.1|chr12-111806317-111806775	119	26	14	17	62	11	4	11	98	27	10	9
Klc1|XM_006515494.2|chr12-111806314-111806714	119	26	14	17	62	11	4	11	98	27	10	9
Klc1|XM_017314963.1|chr12-111806317-111806714	119	26	14	17	62	11	4	11	98	27	10	9
Tmem123|NM_133739.2|chr9-7792195-7794333	279	46	37	21	209	86	33	11	197	80	27	31
Gm14005|NR_028591.1|chr2-128372105-128372427	45	0	1	2	38	2	0	0	50	7	0	1
Atp6v1f|NM_025381.2|chr6-29470268-29470509	131	17	20	23	28	14	10	14	93	17	18	29
Zc3h7a|NR_027502.1|chr16-11136593-11137485	59	5	4	3	54	9	6	2	73	12	4	0
Klf7|NM_033563.2|chr1-64035662-64035712	44	0	3	2	32	0	0	1	34	7	2	1
Fmnl3|NM_011711.2|chr15-99317211-99318372	71	1	0	0	14	0	0	1	56	2	0	1
Fmnl3|NM_001310622.1|chr15-99317211-99318283	71	1	0	0	14	0	0	1	56	2	0	1
Ehbp1l1|NM_001114596.1|chr19-5707368-5708325	134	10	6	20	41	5	6	14	67	16	5	5
Tmf1|NM_001081111.2|chr6-97151949-97155353	68	6	14	13	76	12	11	14	40	15	4	8
Calm2|NM_007589.5|chr17-87433400-87434026	150	48	32	39	116	34	14	24	107	15	22	43
Calm2|XM_006523539.3|chr17-87433411-87434026	150	48	32	39	116	34	14	24	107	15	22	43
Lss|NM_146006.2|chr10-76553068-76557139	56	4	10	7	44	4	14	2	39	8	3	3
Mxra8|NM_024263.4|chr4-155843330-155844102	89	20	18	22	51	15	12	15	107	24	10	7
Ogn|NM_008760.4|chr13-49622983-49624500	46	1	0	0	51	2	1	2	25	0	0	0
Trim56|NM_201373.4|chr5-137111285-137112455	58	8	7	4	48	3	2	5	53	11	14	6
Pdlim2|NM_001253736.1|chr14-70164217-70164615	66	8	2	1	56	7	0	2	36	8	1	1
Pdlim2|XM_006518783.3|chr14-70164222-70164615	66	8	2	1	56	7	0	2	36	8	1	1
Pdlim2|XM_011245006.2|chr14-70164230-70164615	66	8	2	1	56	7	0	2	36	8	1	1
Zmynd8|NM_001252585.1|chr2-165784151-165785589	112	24	4	7	101	26	4	18	96	34	13	20
Zmynd8|XM_006499419.1|chr2-165784153-165785589	112	24	4	7	101	26	4	18	96	34	13	20
Zmynd8|XM_006499414.3|chr2-165784165-165785589	112	24	4	7	101	26	4	18	96	34	13	20
Cggbp1|XM_006521658.2|chr16-64856076-64859381	140	32	39	14	71	13	11	25	150	24	5	37
Lurap1l|NM_026821.5|chr4-80953937-80954301	278	26	29	20	167	75	6	12	218	23	17	13
Spred1|NM_033524.3|chr2-117177949-117182279	109	11	5	11	34	7	0	7	51	15	3	7
Tra2b|NM_009186.4|chr16-22245740-22246855	62	11	6	7	45	9	5	22	51	4	7	7
Tra2b|XM_006521879.3|chr16-22245750-22246855	62	11	6	7	45	9	5	22	51	4	7	7
Adgrl1|NM_181039.2|chr8-83939086-83941954	63	10	2	12	17	4	3	6	55	3	5	15
Adgrl1|XM_006531124.2|chr8-83939086-83941949	63	10	2	12	17	4	3	6	55	3	5	15
Nuak2|XM_006529909.2|chr1-132332381-132333293	326	11	7	0	102	1	0	4	182	9	5	6
Fam198b|XM_006501984.3|chr3-79941502-79946278	64	1	3	0	30	0	0	0	38	0	0	0
Pip5k1a|NM_001293707.1|chr3-95058529-95060082	501	123	79	54	163	88	13	61	356	104	56	50
Pip5k1a|XR_375499.2|chr3-95058550-95060085	501	123	79	54	163	88	13	61	356	104	56	50
Pip5k1a|XM_017319485.1|chr3-95058550-95060082	501	123	79	54	163	88	13	61	356	104	56	50
Cggbp1|NM_178647.2|chr16-64856076-64859491	163	34	39	18	85	24	15	28	167	32	5	45
Zfp955a|NM_029952.3|chr17-33239506-33241518	40	3	2	5	27	2	2	4	35	2	0	4
Zfp955a|XM_006525122.3|chr17-33239717-33241518	40	3	2	5	27	2	2	4	35	2	0	4
Fam168b|NM_001160235.1|chr1-34813217-34817404	125	28	12	10	76	23	10	15	103	15	18	9
Fam168b|XM_006495845.1|chr1-34813223-34817404	125	28	12	10	76	23	10	15	103	15	18	9
Taf15|XM_006534185.3|chr11-83506457-83506743	48	3	8	4	24	2	6	8	47	9	5	3
Taf15|NM_027427.2|chr11-83506457-83506740	48	3	8	4	24	2	6	8	47	9	5	3
Eps8|XM_017321383.1|chr6-137477671-137479015	59	6	5	4	48	5	0	9	33	6	4	1
Scarf2|NM_153790.3|chr16-17807584-17808293	47	4	1	1	18	0	0	4	82	8	4	2
Scarf2|XM_006522042.1|chr16-17807584-17808294	47	4	1	1	18	0	0	4	82	8	4	2
Cstb|NM_007793.3|chr10-78427439-78427622	126	32	13	21	88	26	6	15	89	30	14	27
Igf2bp2|NM_183029.2|chr16-22059008-22060792	162	34	16	17	81	43	19	18	109	22	8	22
Setd1b|XM_006530238.3|chr5-123166006-123168630	192	32	69	66	86	36	53	43	145	49	35	56
Setd1b|XM_006530237.3|chr5-123166006-123168632	192	32	69	66	86	36	53	43	145	49	35	56
Zwint|NM_001293683.1|chr10-72673965-72674964	36	16	16	17	70	7	13	29	54	9	14	12
Sox9|NM_011448.4|chr11-112785510-112787757	982	391	98	206	524	264	50	97	1002	481	71	219
Sars|NM_011319.3|chr3-108424863-108426829	64	1	5	10	23	7	5	16	43	6	4	13
Smim10l1|NM_001163445.2|chr6-133105617-133107750	166	55	60	42	180	28	56	40	100	31	14	40
Lpp|NM_178665.5|chr16-24979321-24992578	239	79	47	31	111	38	30	17	207	83	22	44
Zbtb16|NM_001033324.2|chr9-48654296-48657141	0	21	15	29	0	43	10	21	1	29	17	29
Copg1|NM_017477.2|chr6-87912302-87913595	75	10	34	11	41	8	10	16	90	29	20	42
Tnfaip3|NM_001166402.1|chr10-19000909-19002730	61	2	2	1	39	0	7	0	33	4	1	0
Zbtb20|XM_017317094.1|chr16-43618744-43642590	290	78	41	71	174	36	40	62	203	51	11	45
Vegfd|XM_006528700.3|chrX-164402130-164402647	47	0	0	2	25	1	3	1	40	5	0	0
Vegfd|NM_010216.2|chrX-164402130-164402650	47	0	0	2	25	1	3	1	40	5	0	0
Ccdc102a|XM_011248354.2|chr8-94902868-94903261	94	6	1	3	30	5	0	7	64	7	2	1
Khdrbs1|XR_376300.2|chr4-129702379-129704060	47	2	2	2	21	1	2	5	36	0	1	1
Cdk14|XM_017320708.1|chr5-4803383-4806731	85	26	6	14	81	13	12	5	80	6	7	10
Zfc3h1|XM_006513540.3|chr10-115432033-115432772	59	7	9	10	80	5	6	11	52	14	1	7
Zfc3h1|NM_001033261.2|chr10-115432033-115432771	59	7	9	10	80	5	6	11	52	14	1	7
Atp1b1|NM_009721.6|chr1-164437098-164438275	241	13	6	2	140	15	1	3	145	19	0	0
Dok1|XM_006505497.1|chr6-83030931-83031250	76	5	6	7	44	9	4	10	79	18	2	4
Dok1|NM_010070.4|chr6-83030933-83031250	76	5	6	7	44	9	4	10	79	18	2	4
Prpf39|NM_177806.3|chr12-65061480-65063386	35	6	16	1	36	1	2	4	48	4	3	1
Tacc2|XM_017322393.1|chr7-130764319-130767705	52	1	6	6	26	9	1	7	51	2	3	3
Actn4|XM_006540257.2|chr7-28893247-28894228	326	54	51	44	94	68	30	24	290	94	37	45
Actn4|NM_021895.2|chr7-28893253-28894228	326	54	51	44	94	68	30	24	290	94	37	45
Mex3b|NM_175366.3|chr7-82870209-82871576	67	15	7	7	45	0	2	2	38	3	5	8
Ghitm|NM_001199122.1|chr14-37120443-37122141	120	18	65	71	103	32	57	53	89	37	44	85
Prkcd|XM_017315918.1|chr14-30595352-30595866	43	5	5	13	45	1	0	17	34	7	2	10
Prkcd|NM_001310682.1|chr14-30595353-30595866	43	5	5	13	45	1	0	17	34	7	2	10
Mfsd7b|NM_001081259.1|chr1-191005831-191008138	28	2	12	3	23	3	1	13	46	0	6	6
Mfsd7b|XR_001784141.1|chr1-191005846-191008210	28	2	12	3	23	3	1	13	46	0	6	6
Rsrp1|NM_023665.3|chr4-134927047-134927370	206	37	25	55	219	73	35	43	88	44	10	62
Mvd|NR_028354.1|chr8-122433595-122434175	41	0	1	3	26	0	0	6	38	1	3	8
Mvd|NM_138656.2|chr8-122433595-122434094	41	0	1	3	26	0	0	6	38	1	3	8
Stx3|NM_152220.2|chr19-11777484-11779173	80	6	4	0	25	0	2	3	33	2	0	0
Stx3|XM_006526845.3|chr19-11777484-11779014	80	6	4	0	25	0	2	3	33	2	0	0
Usp16|XM_006523101.1|chr16-87483231-87483515	34	5	9	11	30	2	3	11	34	2	1	6
Mafg|XM_017314310.1|chr11-120625116-120629283	260	49	49	60	167	49	36	14	160	67	53	72
Gramd1b|XM_017313327.1|chr9-40293232-40297989	22	0	27	23	20	0	33	43	12	0	18	29
Anxa6|NM_013472.4|chr11-54978961-54979461	107	14	25	57	34	11	9	27	153	38	15	58
Prkg2|XM_006534821.2|chr5-98931267-98932009	113	16	9	10	75	12	1	0	68	15	4	2
Map2k3|NM_008928.4|chr11-60951847-60952803	196	8	15	25	49	31	10	11	121	29	14	14
Rab40c|NM_139154.2|chr17-25882113-25883627	47	5	7	6	15	1	8	4	54	6	7	2
Rhoq|NM_145491.2|chr17-86997060-87000069	87	7	9	16	55	8	0	9	95	19	0	17
Klhl9|NM_172871.2|chr4-88718291-88720148	91	14	15	17	55	21	6	17	78	14	16	23
Prkx|XM_006527909.3|chrX-77760971-77763891	49	2	1	10	42	0	1	0	68	20	1	9
Maml2|NM_001013813.3|chr9-13706604-13709533	72	8	1	3	31	5	0	0	50	8	2	4
Cyth3|NM_011182.4|chr5-143707905-143710250	59	1	2	4	26	5	0	4	51	3	5	3
Stx3|XR_001782569.1|chr19-11777087-11779173	80	6	4	0	25	0	2	3	33	2	0	0
Kctd10|NM_001159941.1|chr5-114363571-114365641	195	11	3	10	53	23	1	13	152	51	4	15
Anxa6|XR_001779866.1|chr11-54979107-54979521	106	14	24	57	34	11	8	27	150	38	15	57
Orc4|XR_001782769.1|chr2-48902873-48905599	48	4	8	5	39	2	3	2	40	9	5	3
Kras|NM_021284.6|chr6-145216698-145220607	41	5	7	11	37	4	9	18	41	5	3	7
Eif4g2|NM_013507.3|chr7-111067984-111072691	344	138	88	114	279	116	82	86	327	179	93	149
Sgms1|XM_011247203.2|chr19-32122831-32124344	117	13	12	11	20	2	3	10	44	4	0	3
Orc4|NR_033442.1|chr2-48902753-48905599	48	4	8	5	39	2	3	2	40	9	5	3
Orc4|XR_374094.2|chr2-48902823-48905599	48	4	8	5	39	2	3	2	40	9	5	3
Tpm2|NM_009416.4|chr4-43513725-43515920	39	3	4	2	24	0	1	0	46	6	5	3
Khdrbs1|NR_045036.1|chr4-129703168-129704060	43	2	2	2	21	1	2	5	36	0	1	1
Ccng1|NM_009831.2|chr11-40748551-40750867	70	17	7	11	70	9	4	13	63	21	2	7
Hnrnpdl|NM_016690.4|chr5-100033576-100034984	318	116	46	50	143	58	47	33	241	86	23	57
Cped1|XM_006505042.3|chr6-22254690-22256407	87	5	4	11	20	0	0	7	79	0	0	13
Lrrc8a|NM_177725.4|chr2-30262123-30263790	140	18	39	19	57	29	32	16	179	39	28	24
Surf4|NM_011512.3|chr2-26920040-26921904	72	10	27	28	77	25	28	29	71	28	27	30
Hspa1b|NM_010478.2|chr17-34956428-34957078	88	13	13	33	23	5	1	32	46	9	7	33
Apba1|XM_006527140.3|chr19-23945781-23949598	41	0	0	2	14	0	0	1	20	0	0	2
Apba1|NM_177034.3|chr19-23945781-23949597	41	0	0	2	14	0	0	1	20	0	0	2
Kdm5c|XM_006528770.3|chrX-152273074-152278936	52	14	15	14	20	4	14	5	61	4	12	4
Six4|XM_006515632.3|chr12-73099608-73103441	89	3	11	5	40	9	22	6	42	7	15	11
Rnf150|XM_017312866.1|chr8-83083554-83091263	118	22	10	21	115	48	11	7	105	9	7	17
Rnf150|NM_177378.4|chr8-83083554-83091271	118	22	10	21	115	48	11	7	105	9	7	17
Rhbdf1|XM_011243658.2|chr11-32209584-32209803	122	17	13	20	31	1	10	24	123	21	12	7
Rhbdf1|XM_006514503.2|chr11-32209584-32209733	120	17	12	16	31	1	10	24	111	21	12	7
2010111I01Rik|NM_001289926.1|chr13-63298852-63302877	80	10	0	0	51	9	4	0	56	6	0	0
Ccdc80|XM_006522500.2|chr16-45127510-45127669	52	2	4	8	12	1	0	11	32	1	2	13
Zbtb2|NM_001033466.3|chr10-4367073-4368479	39	3	2	6	38	0	2	10	26	1	3	3
Zbtb2|XM_006512456.3|chr10-4367074-4368479	39	3	2	6	38	0	2	10	26	1	3	3
Yipf5|NM_023311.3|chr18-40204864-40206237	140	33	16	38	90	35	15	21	95	32	21	36
Cnot7|NM_011135.5|chr8-40492537-40493986	70	15	22	6	40	0	9	13	42	3	3	20
Cnot7|XM_006509307.3|chr8-40492540-40493986	70	15	22	6	40	0	9	13	42	3	3	20
Cnot7|XR_378909.2|chr8-40492540-40494115	70	15	22	6	40	0	9	13	42	3	3	20
Ube3b|XM_006530126.2|chr5-114419669-114421165	75	16	7	6	35	7	5	10	61	9	11	4
Ube3b|NM_054093.2|chr5-114419669-114421166	75	16	7	6	35	7	5	10	61	9	11	4
Plac8|XM_011249430.1|chr5-100553725-100553988	157	37	11	2	57	18	4	0	205	44	3	1
Plac8|NM_139198.2|chr5-100553732-100553988	157	37	11	2	57	18	4	0	205	44	3	1
Ncam1|NM_001311065.1|chr9-49502128-49505442	110	29	3	7	102	18	0	3	83	29	6	2
Ncam1|XM_006510058.3|chr9-49502133-49505442	110	29	3	7	102	18	0	3	83	29	6	2
Ncam1|NM_001113204.1|chr9-49502137-49505442	110	29	3	7	102	18	0	3	83	29	6	2
Gtf2h1|NM_008186.4|chr7-46822909-46823800	102	17	12	14	49	22	19	18	77	9	4	21
Azin1|XM_006520117.1|chr15-38488182-38490360	89	15	18	6	107	23	2	12	85	21	6	10
Rassf5|NM_018750.4|chr1-131176409-131178524	78	2	2	1	18	0	0	1	53	3	2	4
Rassf5|NM_001313731.1|chr1-131176409-131178677	78	2	2	1	18	0	0	1	53	3	2	4
Slc39a7|NM_008202.2|chr17-34028265-34028795	146	30	25	31	43	16	9	26	88	25	21	19
Rbm7|NR_136937.1|chr9-48488696-48489988	60	13	16	11	49	11	12	7	70	15	6	11
Rbm7|NM_001326355.1|chr9-48488696-48489881	60	13	16	11	49	11	12	7	70	15	6	11
Rbm7|NM_144948.5|chr9-48488696-48489628	60	13	16	11	49	11	12	7	70	15	6	11
Rbm7|NM_001326356.1|chr9-48488696-48489984	60	13	16	11	49	11	12	7	70	15	6	11
Txnl4a|NM_001038608.2|chr18-80211412-80212732	85	22	18	11	78	15	6	23	53	15	6	13
Cdr2|NM_007672.2|chr7-120957035-120957932	69	12	10	12	33	0	8	23	37	9	14	14
Cdr2|XM_011241666.2|chr7-120957039-120957932	69	12	10	12	33	0	8	23	37	9	14	14
Mylk|XM_017316849.1|chr16-35000532-35000595	51	9	5	4	46	8	10	6	51	11	9	3
Mylk|XM_006521705.2|chr16-35000532-35000594	51	9	5	4	46	8	10	6	51	11	9	3
Tcf4|XM_006525747.3|chr18-69683076-69684243	309	89	21	25	116	29	5	25	141	48	13	12
Pcyt1a|NM_009981.4|chr16-32471503-32475065	91	13	12	10	33	13	4	8	78	10	12	7
Pnpla2|NM_025802.3|chr7-141459668-141460743	13	42	132	174	5	27	109	239	16	55	128	183
F630048H11Rik|XR_381325.3|chr12-21398602-21409360	92	31	33	24	63	21	17	30	111	12	10	22
Csgalnact1|XM_006509630.3|chr8-68356780-68358423	71	2	8	0	38	2	0	3	59	17	9	2
Zbtb20|XM_017317093.1|chr16-43618744-43641962	237	75	34	58	147	36	26	58	179	41	10	45
Vma21|XM_006528261.3|chrX-71820947-71824706	32	4	5	4	36	1	6	13	25	3	7	7
Usp7|XM_006522139.3|chr16-8688874-8690779	120	35	26	19	48	10	11	26	101	22	11	12
Rabgef1|NM_001199059.1|chr5-130213232-130214337	101	10	12	15	22	8	15	4	60	8	10	16
Rabgef1|XM_006504446.3|chr5-130213232-130214342	101	10	12	15	22	8	15	4	60	8	10	16
Ctsl|XM_006517080.1|chr13-64363795-64364097	114	48	18	40	166	20	19	37	84	30	17	37
Sh3bp4|XM_006529975.3|chr1-89153351-89155068	63	4	7	11	29	0	3	5	27	7	10	9
Trip12|XM_011238660.2|chr1-84722756-84724617	51	3	11	11	50	4	14	5	64	23	9	16
Plekhg2|XM_006539442.3|chr7-28359602-28359804	67	2	0	2	18	5	1	2	49	0	0	5
Plekhg2|NM_001290542.1|chr7-28359603-28359804	67	2	0	2	18	5	1	2	49	0	0	5
0610030E20Rik|XM_006506534.3|chr6-72349119-72353154	84	23	13	18	55	20	15	21	60	10	16	14
0610030E20Rik|NM_026696.1|chr6-72349119-72353162	84	23	13	18	55	20	15	21	60	10	16	14
Mier3|XM_006517618.2|chr13-111715141-111718596	176	32	21	30	97	16	13	33	85	23	4	7
Rab1a|NM_008996.3|chr11-20224845-20226856	119	20	15	9	109	34	14	31	79	40	16	16
Dph3|NR_104305.1|chr14-32080516-32083246	64	7	9	17	52	4	1	8	24	1	9	9
Dph3|NM_172254.4|chr14-32080516-32083180	64	7	9	17	52	4	1	8	24	1	9	9
Ubald1|NM_145359.2|chr16-4874778-4875518	91	9	9	12	22	2	4	9	81	13	4	10
Zc3h11a|XM_011248073.2|chr1-133619867-133621542	52	8	14	7	45	4	8	16	69	16	1	7
Zc3h11a|NM_001276767.1|chr1-133619870-133621542	52	8	14	7	45	4	8	16	69	16	1	7
Jdp2|XM_011244218.1|chr12-85638958-85639878	131	10	4	4	35	6	8	4	84	19	0	4
Rtn4|NM_194052.3|chr11-29742029-29744414	98	18	14	28	92	32	13	26	54	21	16	15
Snai1|NM_011427.3|chr2-167542083-167542814	891	141	45	73	581	329	9	70	738	228	22	51
Pax3|NM_008781.4|chr1-78101266-78103307	43	1	4	6	42	0	5	4	16	1	1	0
Ube2f|XM_017322263.1|chr1-91285355-91286520	68	4	9	14	31	5	6	9	48	16	22	10
Ube2f|XM_006529839.3|chr1-91285355-91286516	68	4	9	14	31	5	6	9	48	16	22	10
Hoxc13|NM_010464.2|chr15-102927425-102928814	91	3	5	2	28	6	5	2	54	11	3	1
Prpf38b|XM_011240199.2|chr3-108902806-108903918	70	7	23	14	71	12	3	14	60	27	10	16
Tardbp|NM_001008545.2|chr4-148612381-148617649	94	29	37	25	80	14	40	10	73	24	18	22
Capn2|NM_009794.3|chr1-182467258-182468211	117	32	14	15	43	3	11	19	66	12	11	34
Mier3|NM_172593.3|chr13-111715141-111718594	176	32	21	30	97	16	13	33	85	23	4	7
Nuak2|NM_028778.4|chr1-132332381-132333488	337	11	7	0	102	1	0	6	186	11	5	6
H1f0|NM_008197.3|chr15-79029306-79030504	271	91	67	73	235	114	94	82	318	149	65	87
Arf6|NM_007481.3|chr12-69373321-69375980	458	187	72	92	226	111	21	78	459	184	56	61
Tardbp|NR_027864.1|chr4-148612381-148616844	71	22	32	24	70	13	29	10	58	15	16	16
Gars|NM_180678.3|chr6-55079345-55079504	117	11	41	22	60	17	39	60	71	27	30	32
Hdac5|NM_001284248.1|chr11-102195746-102195868	31	0	6	9	19	2	5	11	36	3	12	19
Kdm5c|NM_013668.4|chrX-152273074-152279102	52	15	15	14	20	4	14	5	61	4	12	4
Zfp644|XM_006535087.1|chr5-106616738-106618235	82	7	10	9	45	3	4	0	43	9	0	10
Zfp644|XM_006535086.2|chr5-106616740-106618235	82	7	10	9	45	3	4	0	43	9	0	10
Npepps|XM_006532514.2|chr11-97205841-97207115	116	32	19	21	96	26	35	20	67	28	12	25
Npepps|NM_008942.2|chr11-97205853-97207115	116	32	19	21	96	26	35	20	67	28	12	25
Smim10l1|XM_011241403.2|chr6-133106398-133107747	150	53	60	41	175	28	56	40	91	31	14	35
Kdm5b|XM_011248090.2|chr1-134631374-134631950	138	18	23	9	52	21	7	13	108	34	26	21
Dot1l|XM_011243391.2|chr10-80791766-80795461	194	48	60	44	100	47	37	46	112	25	55	25
Dot1l|XM_006513429.3|chr10-80793506-80795461	194	48	60	44	100	47	37	46	112	25	55	25
Dot1l|XM_011243390.2|chr10-80792738-80795461	194	48	60	44	100	47	37	46	112	25	55	25
Eif4a2|NM_001123038.2|chr16-23112360-23114132	61	21	27	21	89	15	24	13	77	24	32	10
Ttll3|NM_133923.6|chr6-113414242-113414583	49	3	20	4	26	4	8	7	41	7	26	1
Papss2|XM_006527064.3|chr19-32665567-32667185	35	0	1	2	11	0	0	0	19	0	0	3
Papss2|NM_001201470.1|chr19-32665567-32667187	35	0	1	2	11	0	0	0	19	0	0	3
Tmem41b|NM_153525.5|chr7-109972186-109974781	50	0	3	2	29	5	4	8	53	4	2	2
Ssfa2|NM_080558.4|chr2-79671758-79672966	29	2	5	11	59	7	4	5	21	2	3	3
Tor1aip1|XM_006529295.3|chr1-156006178-156006924	20	0	6	2	23	0	1	2	18	0	0	2
Hnrnph1|XM_006533878.1|chr11-50385895-50386528	49	2	12	4	33	5	10	7	34	5	1	10
Hnrnph1|XM_017314694.1|chr11-50385776-50386528	49	2	12	4	33	5	10	7	34	5	1	10
1810026B05Rik|NR_037569.1|chr7-73539797-73544382	75	25	7	13	92	12	12	5	64	10	22	15
Fermt2|NM_146054.2|chr14-45458791-45459849	93	9	4	4	73	6	12	6	59	17	1	5
Fermt2|XM_006518826.2|chr14-45458794-45459849	93	9	4	4	73	6	12	6	59	17	1	5
Tardbp|NM_001008546.2|chr4-148612381-148617567	91	29	37	25	80	14	40	10	73	24	18	22
Ddb1|XM_006526639.2|chr19-10629162-10629822	220	65	55	62	160	79	67	49	182	88	74	78
Aff4|XM_006534560.3|chr11-53415515-53421239	84	17	13	4	76	4	5	21	59	10	4	19
Tardbp|NM_145556.4|chr4-148612381-148618260	98	29	37	25	90	19	41	10	73	27	18	22
Gnai2|NM_008138.4|chr9-107614137-107615098	185	39	19	47	97	41	17	37	161	59	60	37
Sowahc|NM_172939.3|chr10-59223582-59226434	64	6	17	11	53	15	14	14	38	8	9	6
Nrp2|NM_001077407.1|chr1-62795989-62797091	34	1	2	0	18	1	2	6	45	1	1	0
Ppp1cb|NM_172707.3|chr5-32491058-32493712	97	14	8	12	67	15	21	21	71	27	12	14
Orc4|XM_006498063.3|chr2-48902873-48905410	46	4	8	5	34	2	3	2	40	9	5	3
Irf2bpl|NM_145836.2|chr12-86880702-86881569	258	31	37	29	156	106	53	28	173	51	37	16
Trip12|NM_133975.4|chr1-84721188-84724617	60	4	17	12	50	5	14	6	76	29	9	21
Trip12|XM_011238654.2|chr1-84721195-84724617	60	4	17	12	50	5	14	6	76	29	9	21
Mcur1|XR_001780828.1|chr13-43540136-43541729	40	5	2	23	33	2	6	16	35	7	4	11
Orc4|XM_006498064.3|chr2-48902823-48905410	46	4	8	5	34	2	3	2	40	9	5	3
Orc4|NM_011958.3|chr2-48902851-48905410	46	4	8	5	34	2	3	2	40	9	5	3
Kat6b|NM_001205241.1|chr14-21670873-21672478	48	10	1	12	35	2	6	1	54	4	5	5
Kat6b|XM_017316083.1|chr14-21670873-21672477	48	10	1	12	35	2	6	1	54	4	5	5
Taf7|NM_175770.4|chr18-37640490-37642486	40	2	2	1	39	0	1	7	47	7	7	9
Fam76a|NM_145553.2|chr4-132899212-132901221	29	3	8	9	21	0	3	2	36	0	1	6
Fam43a|NM_177632.3|chr16-30601874-30602797	202	44	20	12	202	110	16	29	199	72	24	15
Cdk6|NM_009873.3|chr5-3520791-3531008	120	10	52	19	70	33	17	8	82	14	27	5
Ykt6|NM_019661.4|chr11-5966044-5967780	76	21	9	24	53	5	12	16	108	31	5	24
Lpar1|NM_001290486.1|chr4-58435251-58437332	120	25	5	6	60	2	2	0	95	24	1	7
Tm9sf3|NM_133352.2|chr19-41210841-41215071	126	20	25	17	83	23	13	26	74	36	9	48
Mef2a|XM_011250814.2|chr7-67231244-67234867	64	10	5	13	43	5	16	18	48	7	4	11
Tpp1|NM_009906.6|chr7-105744810-105746631	100	27	29	22	52	16	9	14	115	31	26	8
Pdgfa|NM_008808.3|chr5-138976970-138977216	69	3	2	3	25	2	3	2	46	10	1	2
Cd47|XM_006521811.3|chr16-49910877-49912424	122	38	9	22	72	19	16	19	97	21	3	20
Cd47|XM_006521808.3|chr16-49910873-49912424	122	38	9	22	72	19	16	19	97	21	3	20
Cd47|XM_006521809.3|chr16-49910868-49912424	122	38	9	22	72	19	16	19	97	21	3	20
Usp7|NM_001003918.2|chr16-8688721-8690779	122	36	27	20	48	18	11	26	103	22	12	16
Ptp4a2|XM_006502863.3|chr4-129847822-129849978	199	34	30	35	114	51	30	54	170	54	18	32
Ptp4a2|NM_008974.4|chr4-129847822-129850003	199	34	30	35	114	51	30	54	170	54	18	32
Slc7a5|NM_011404.3|chr8-121881145-121883039	54	3	11	5	27	8	6	5	45	1	26	6
Ncaph|NM_144818.3|chr2-127103808-127104220	40	109	36	11	37	92	39	15	53	125	61	20
Clcn3|NM_173874.1|chr8-60910388-60913016	53	2	6	8	24	2	3	12	17	1	11	4
Ptx3|NM_008987.3|chr3-66225205-66225806	175	46	4	9	250	61	1	0	138	32	8	1
Pfkfb3|NM_001177753.1|chr2-11471429-11474543	32	1	72	31	5	0	53	20	43	5	30	19
Elovl6|NM_130450.2|chr3-129633490-129638495	41	0	2	2	22	1	4	1	34	1	4	3
Spty2d1|NM_175318.4|chr7-46990395-46993292	94	9	16	13	89	23	1	17	84	16	1	22
Pfkfb3|XM_006497367.1|chr2-11471824-11474543	32	1	64	31	5	0	40	20	43	5	30	19
Srsf6|NM_026499.4|chr2-162934757-162937121	192	70	72	64	139	49	85	50	199	83	40	82
Kdm5b|XM_017312617.1|chr1-134630810-134631950	145	18	24	9	54	23	7	15	112	34	26	21
Pfkfb3|NM_001177758.1|chr2-11471429-11474495	32	1	72	31	5	0	53	20	43	5	30	19
Pfkfb3|NM_001177756.1|chr2-11471429-11474536	32	1	72	31	5	0	53	20	43	5	30	19
Ssb|NM_001110145.1|chr2-69871210-69871846	90	28	20	27	71	15	19	19	64	15	7	7
Ssb|XM_006499069.2|chr2-69871210-69871841	90	28	20	27	71	15	19	19	64	15	7	7
S1pr2|XM_006510019.3|chr9-20965951-20967471	159	25	3	9	36	12	0	4	115	21	0	4
Cebpd|NM_007679.4|chr16-15888131-15889545	453	207	95	140	466	286	116	150	453	195	94	136
Atxn1|NM_001199305.1|chr13-45549754-45557054	81	3	3	16	96	18	1	6	78	24	0	5
Pfkfb3|XM_017315954.1|chr2-11471824-11474495	32	1	64	31	5	0	40	20	43	5	30	19
Rassf1|NM_001243748.1|chr9-107561545-107562267	69	8	9	9	62	5	7	13	56	15	5	2
Rassf1|XM_006511770.2|chr9-107561545-107562264	69	8	9	9	62	5	7	13	56	15	5	2
Mef2a|NM_001291192.1|chr7-67231162-67234867	65	10	5	13	44	5	16	18	48	7	4	11
Mef2a|XM_017322011.1|chr7-67231164-67234867	65	10	5	13	44	5	16	18	48	7	4	11
Ralb|NM_022327.5|chr1-119470304-119471705	66	10	6	15	42	9	11	12	37	8	4	20
Ralb|XM_006529782.1|chr1-119470307-119471705	66	10	6	15	42	9	11	12	37	8	4	20
Gpd2|NM_001145820.1|chr2-57367477-57370719	76	4	6	9	28	8	5	16	44	10	0	5
Aff4|XM_011249331.2|chr11-53415515-53421119	74	10	11	4	54	4	1	10	51	8	2	19
Rhobtb3|XM_011244573.2|chr13-75869536-75872345	54	2	11	4	40	2	2	7	60	13	2	12
Prnp|NM_011170.3|chr2-131937194-131938436	252	65	35	85	158	68	37	58	145	50	59	61
Bmt2|XM_011241037.2|chr6-13625674-13628470	92	19	13	9	77	7	7	11	68	17	0	13
Tcf4|XM_017317857.1|chr18-69683076-69684234	298	89	21	25	110	29	5	25	139	48	13	12
Vdac2|NM_011695.2|chr14-21845237-21845879	204	33	44	59	107	54	24	40	131	66	29	30
Srek1|XR_382731.3|chr13-103748758-103752702	67	18	19	6	53	6	27	13	46	10	11	15
Ctsl|NM_009984.4|chr13-64361889-64364097	118	51	18	41	170	21	19	37	87	38	17	38
Rap2c|NM_172413.2|chrX-51003911-51006750	74	4	12	9	49	11	8	8	49	17	6	10
Rap2c|XM_006541545.2|chrX-51004285-51006750	74	4	12	9	49	11	8	8	49	17	6	10
Dnaja2|NM_019794.4|chr8-85537639-85539215	166	42	39	24	138	65	51	21	135	54	40	31
Col5a1|XM_006497644.3|chr2-28037016-28039153	179	58	35	31	68	42	21	12	163	54	23	29
Ppargc1a|XM_017320718.1|chr5-51454248-51458179	40	0	5	1	33	1	0	0	23	1	0	2
Ppargc1a|NR_027710.1|chr5-51454248-51458283	40	0	5	1	33	1	0	0	23	1	0	2
Nfat5|NM_018823.2|chr8-107371157-107379517	93	22	7	5	59	6	11	13	75	16	1	4
Tor1aip2|NM_001160180.1|chr1-156052273-156053736	94	14	13	6	41	8	7	10	64	9	0	10
Ghr|NM_001286370.1|chr15-3317754-3319741	158	29	24	16	79	29	14	18	146	59	12	39
Got1|NM_010324.2|chr19-43499751-43500417	80	8	17	7	78	26	6	15	67	1	10	19
Rbpms|NM_001286168.1|chr8-33782643-33784180	44	6	9	17	26	5	4	4	50	2	16	14
Srsf2|XM_011248835.2|chr11-116849903-116852027	86	21	17	23	55	11	17	24	45	17	11	26
Atp6v1d|NM_023721.2|chr12-78842981-78843468	73	10	14	28	37	7	11	12	39	4	24	16
Kdm2a|NM_001001984.2|chr19-4316143-4319099	221	75	62	53	105	29	18	74	227	75	28	37
Irgm1|XM_011248764.2|chr11-48865244-48865800	17	0	2	1	35	0	0	0	18	0	0	1
Irgm1|NM_008326.1|chr11-48865248-48865800	17	0	2	1	35	0	0	0	18	0	0	1
Col5a2|NM_007737.2|chr1-45374330-45376083	240	70	33	29	139	59	23	10	156	48	13	21
Pnisr|NM_025669.1|chr4-21874943-21876475	42	1	8	10	46	4	12	0	26	3	2	3
Pnisr|XM_006538185.3|chr4-21874943-21876474	42	1	8	10	46	4	12	0	26	3	2	3
Srsf2|NM_011358.2|chr11-116849896-116850961	86	21	17	23	55	11	17	24	45	17	11	26
Gng11|NM_025331.2|chr6-4008160-4008445	48	10	3	2	39	10	1	5	58	7	3	1
Calcrl|NM_018782.2|chr2-84330625-84333453	55	4	7	1	28	5	2	1	62	5	0	6
Zcchc2|NM_001122675.1|chr1-106031268-106034077	77	10	16	13	51	15	2	6	62	10	4	5
Zfp423|XM_011248561.2|chr8-87661809-87662477	28	1	7	3	20	0	4	8	51	5	7	5
Hdlbp|NM_133808.5|chr1-93405939-93408172	170	37	48	47	81	31	42	29	129	64	55	37
Dpm1-adnp|NR_132310.1|chr2-168180964-168185172	166	33	34	35	134	64	24	31	202	58	39	18
Hdac5|XM_006532254.3|chr11-102194427-102195828	36	0	6	9	19	2	5	11	36	0	12	19
Fibin|NM_026271.1|chr2-110360924-110362141	27	0	0	5	21	0	0	6	11	0	1	10
Tfg|NM_019678.3|chr16-56690328-56690770	49	10	10	14	32	9	9	7	70	8	4	13
Tfg|XM_006521980.2|chr16-56690331-56690770	49	10	10	14	32	9	9	7	70	8	4	13
B3gnt2|NM_016888.5|chr11-22834738-22835992	107	10	20	7	52	24	16	8	59	16	14	4
Cbx4|NM_007625.2|chr11-119077570-119080891	227	35	75	95	116	71	56	81	166	80	40	80
Gpsm2|XM_006502256.3|chr3-108679089-108679578	46	3	2	0	59	9	1	0	23	0	0	0
Actg2|NM_009610.2|chr6-83512908-83512984	37	3	4	0	29	0	2	0	39	1	0	0
Kif5b|NM_008448.3|chr18-6201004-6203707	66	5	4	5	45	4	4	3	46	9	1	15
Btbd9|NM_027060.1|chr17-30215523-30220372	40	10	4	10	22	0	6	8	50	5	3	8
Btbd9|XM_011246395.2|chr17-30215525-30220372	40	10	4	10	22	0	6	8	50	5	3	8
Uck2|XM_006497040.3|chr1-167222894-167226381	80	1	15	11	25	1	16	14	39	16	8	14
Cldn12|NM_001193660.1|chr5-5505014-5507690	58	4	3	6	24	3	2	3	24	1	5	3
Cldn12|XM_006503598.3|chr5-5505108-5507690	58	4	3	6	24	3	2	3	24	1	5	3
Ifit3|NM_010501.2|chr19-34588267-34588982	74	2	0	1	62	1	0	0	180	0	0	0
Rbfox2|XM_006521585.3|chr15-77087357-77089376	157	39	14	13	86	30	12	16	91	27	7	7
Ggps1|XM_017315384.1|chr13-14050658-14053693	36	8	6	15	61	8	6	19	32	8	9	13
Zcchc3|NM_175126.4|chr2-152411955-152413574	128	35	17	10	41	17	9	20	174	24	6	14
Ctdsp2|NM_001113470.1|chr10-126996486-126999975	114	25	14	12	102	35	4	8	78	21	2	1
Ctdsp2|XM_017314028.1|chr10-126996486-126999969	114	25	14	12	102	35	4	8	78	21	2	1
Sec31a|XM_006535194.2|chr5-100361648-100362050	148	30	27	25	73	47	16	26	124	30	19	42
B3gnt9|NM_001271915.1|chr8-105252637-105253554	32	3	0	2	40	0	0	3	28	6	1	5
Rgs16|NM_011267.3|chr1-153743855-153745468	132	11	1	0	89	6	0	0	129	1	4	7
Zcchc2|NM_001122676.1|chr1-106032163-106034077	77	10	16	13	49	15	2	6	62	10	4	5
Zcchc2|XM_006529512.3|chr1-106032163-106034074	77	10	16	13	49	15	2	6	62	10	4	5
Rbpms|XR_378783.3|chr8-33782642-33784186	44	6	9	22	26	5	4	4	50	2	16	14
Rbpms|NM_019733.3|chr8-33782643-33784186	44	6	9	22	26	5	4	4	50	2	16	14
Dynlrb1|NM_025947.3|chr2-155249964-155250277	65	20	26	18	37	2	19	37	65	21	24	22
Arhgap29|XM_006501290.1|chr3-122014975-122016157	126	5	12	10	39	3	4	9	49	20	4	22
Arhgap29|NM_172525.2|chr3-122014975-122016154	126	5	12	10	39	3	4	9	49	20	4	22
Rc3h2|NM_001290642.1|chr2-37370068-37375399	53	5	9	14	43	8	14	5	41	8	3	8
Nr6a1|XM_011239025.2|chr2-38723368-38727826	121	40	23	13	99	26	1	13	139	33	8	7
Nr6a1|NM_010264.4|chr2-38723373-38727826	121	40	23	13	99	26	1	13	139	33	8	7
Smek1|NM_001160214.1|chr12-101039408-101040668	38	3	10	11	59	2	1	8	31	8	1	15
Picalm|NM_001252524.1|chr7-90207597-90209447	182	18	20	14	63	18	8	17	110	40	4	21
Ube2f|XM_006529836.3|chr1-91285355-91285958	49	4	3	8	29	5	5	1	40	7	12	10
Ube2f|NM_026454.3|chr1-91285355-91286025	49	4	3	8	29	5	5	1	40	7	12	10
Rere|XM_006539143.2|chr4-150619489-150621966	37	8	2	4	34	2	1	2	46	1	7	0
Aftph|XM_006514625.3|chr11-20685083-20686050	38	5	12	19	38	4	3	12	37	11	6	16
Aftph|NM_001252503.2|chr11-20685083-20686172	38	5	12	19	38	4	3	12	37	11	6	16
Trim16|XM_006534580.3|chr11-62840975-62842938	33	0	8	3	10	0	2	0	16	0	2	3
Trim16|NM_053169.2|chr11-62840975-62842948	33	0	8	3	10	0	2	0	16	0	2	3
Dot1l|NM_199322.1|chr10-80793514-80794347	116	14	27	31	62	35	19	31	71	13	9	12
Mafg|NM_010756.3|chr11-120628347-120629283	215	37	39	52	131	44	32	11	127	48	24	60
Ptpn14|XM_006497134.3|chr1-189870055-189876695	92	10	14	16	45	8	8	10	71	18	11	12
Cpeb2|XM_006503929.2|chr5-43285946-43289724	17	1	6	13	26	1	4	20	28	3	9	12
Rc3h2|XM_006498124.3|chr2-37370065-37375232	52	5	9	14	43	8	14	5	41	8	3	8
Rc3h2|NM_001100591.1|chr2-37370068-37375232	52	5	9	14	43	8	14	5	41	8	3	8
Dyrk2|XM_011243552.2|chr10-118855601-118859551	84	14	17	20	46	12	14	20	49	26	12	21
Gramd1b|XM_017313324.1|chr9-40293232-40294427	15	0	21	17	20	0	27	38	11	0	8	21
Hdac5|NM_001077696.1|chr11-102195746-102195828	31	0	6	9	19	2	5	11	36	0	8	19
Mmadhc|NM_133839.2|chr2-50279880-50280207	126	24	32	28	76	39	22	24	69	21	25	48
Mmadhc|XM_006497601.3|chr2-50279880-50280402	126	24	32	28	76	39	22	24	69	21	25	48
Smek1|XM_017315174.1|chr12-101039506-101040668	37	3	10	11	59	2	1	8	31	8	1	15
Smek1|XM_017315173.1|chr12-101039511-101040668	37	3	10	11	59	2	1	8	31	8	1	15
Fbxo30|XM_006512859.3|chr10-11295420-11297351	42	0	3	4	51	1	1	1	24	1	2	1
Rbms3|NM_001172121.1|chr9-116572745-116578695	159	35	3	10	118	16	9	6	97	54	10	8
Rbms3|XM_006512005.3|chr9-116572749-116578695	159	35	3	10	118	16	9	6	97	54	10	8
Dazap2|NM_011873.2|chr15-100619496-100620761	125	25	14	42	97	23	25	43	73	26	16	42
Srgap2|XM_006529134.3|chr1-131286491-131289356	41	2	5	3	23	0	5	5	27	4	3	0
Srgap2|XR_001781103.1|chr1-131286491-131289740	41	2	5	3	23	0	5	5	27	4	3	0
Vps37c|XM_006526573.3|chr19-10713234-10714628	76	15	12	7	42	8	6	17	44	11	7	11
Gt(ROSA)26Sor|NR_027008.1|chr6-113070397-113071435	78	26	18	24	101	25	21	24	89	38	19	9
Tmem55b|NM_001033271.5|chr14-50927214-50927893	68	7	5	14	39	15	7	8	72	9	8	6
Hnrnpc|XM_017315856.1|chr14-52074449-52075079	145	43	60	53	61	25	21	36	184	57	34	33
Aff4|NM_033565.2|chr11-53415515-53421830	97	20	21	4	96	5	12	22	68	24	7	20
Rbms3|NM_001172124.1|chr9-116572745-116578654	158	35	3	10	118	16	9	6	97	54	10	8
Mcur1|NM_001081059.3|chr13-43538405-43541673	42	2	2	22	38	7	7	15	36	8	6	8
Ddr1|XM_011246259.1|chr17-35681566-35682377	158	4	8	33	68	17	1	5	64	21	2	17
Ddr1|XR_001782030.1|chr17-35681566-35682518	158	4	8	33	68	17	1	5	64	21	2	17
Rbms1|NM_001141932.1|chr2-60751952-60752982	193	36	19	22	187	53	8	9	117	61	6	22
Elmsan1|XM_006515843.3|chr12-84149167-84152401	195	39	23	14	126	44	25	16	132	45	14	28
Usp25|XM_006523056.2|chr16-77115562-77116783	44	13	12	10	53	11	13	20	41	3	4	13
Usp25|NM_013918.2|chr16-77115562-77116780	44	13	12	10	53	11	13	20	41	3	4	13
Bloc1s4|NM_133724.3|chr5-36747373-36747997	64	8	5	7	59	14	12	14	34	2	3	19
Fndc3b|XM_006535546.3|chr3-27416160-27419290	373	89	50	39	188	117	38	42	213	91	37	36
Fndc3b|NM_173182.2|chr3-27416161-27419290	373	89	50	39	188	117	38	42	213	91	37	36
Slc43a1|XM_017319277.1|chr2-84856161-84856433	26	0	2	0	17	0	5	3	18	0	2	0
Zranb2|XM_017319646.1|chr3-157546108-157548341	69	16	8	9	105	10	4	5	40	9	4	18
Dpysl3|NM_009468.5|chr18-43320978-43324331	94	21	0	0	74	14	2	4	54	15	0	1
Hnrnpdl|XM_011249510.1|chr5-100034720-100036124	281	103	38	49	109	38	37	28	213	76	21	54
Ythdf1|NM_173761.3|chr2-180904376-180905641	204	38	34	26	88	31	14	18	131	57	27	35
Phactr4|XM_006538457.3|chr4-132355921-132358268	52	1	6	1	8	0	7	1	34	3	8	1
Phactr4|NM_175306.4|chr4-132355922-132358268	52	1	6	1	8	0	7	1	34	3	8	1
Btbd9|NM_172618.2|chr17-30215523-30220144	32	8	4	9	21	0	6	8	43	4	3	8
Btbd9|XM_006524094.3|chr17-30215525-30220144	32	8	4	9	21	0	6	8	43	4	3	8
Camkk2|NM_001199676.1|chr5-122731169-122734074	101	21	7	7	72	31	14	15	79	30	11	19
Camkk2|NM_145358.2|chr5-122731169-122734172	101	21	7	7	72	31	14	15	79	30	11	19
Kctd11|NM_153143.4|chr11-69878263-69879511	57	1	0	0	35	1	2	2	28	6	0	3
Pofut2|NM_030262.3|chr10-77268680-77269586	54	13	14	8	19	3	8	3	52	7	12	5
Camkk2|XM_006530236.3|chr5-122731169-122736705	101	21	7	7	72	31	14	19	79	30	13	19
Rab11b|NM_008997.3|chr17-33742483-33747667	128	35	26	35	78	24	37	41	98	46	39	24
Med13|NM_001080931.1|chr11-86265714-86270985	61	12	3	7	39	8	3	6	53	4	8	20
Ero1l|NM_015774.3|chr14-45283086-45286027	32	1	3	51	16	0	6	54	24	4	8	51
Ube2w|XM_017322047.1|chr1-16565991-16571246	46	3	3	10	24	4	0	4	29	7	3	3
Ube2w|XM_017322048.1|chr1-16565991-16571278	46	3	3	10	24	4	0	4	29	7	3	3
Atp1b3|XM_011242658.2|chr9-96332661-96333523	74	15	15	14	46	17	14	33	66	12	8	18
Atp1b3|NM_007502.4|chr9-96332672-96333523	74	15	15	14	46	17	14	33	66	12	8	18
Sf1|NM_001110791.1|chr19-6375995-6378038	245	100	74	69	117	24	46	62	184	111	78	59
Lmod1|NM_053106.2|chr1-135366108-135368065	20	0	0	2	11	0	0	0	25	0	0	5
Vasp|NM_009499.3|chr7-19256928-19257716	138	17	19	6	41	22	7	3	105	19	4	9
Vasp|NR_104069.1|chr7-19256928-19257754	138	17	19	6	41	22	7	3	105	19	4	9
Ephb3|NM_010143.1|chr16-21222516-21223304	117	8	2	3	45	18	4	5	41	10	0	3
Ephb3|XM_006521788.1|chr16-21222848-21223309	117	8	2	3	45	18	4	5	41	10	0	3
LOC102633627|XR_385459.3|chr17-21966173-21968242	98	31	19	19	93	12	15	9	110	47	15	11
Sat1|NM_001291865.1|chrX-155213125-155213496	37	8	4	6	48	4	12	9	34	6	6	8
Srrm2|XM_011246704.2|chr17-23815121-23816334	101	25	21	27	100	33	11	27	79	32	16	26
Gas6|NM_019521.2|chr8-13465373-13465745	103	168	26	27	101	293	21	17	84	212	12	8
Dhcr24|NM_053272.2|chr4-106586765-106589113	49	0	1	6	14	2	1	5	49	0	0	10
Gnai2|XM_006511637.2|chr9-107614124-107614715	173	34	16	45	94	41	17	37	149	57	56	34
Cul2|NM_029402.3|chr18-3434975-3436700	44	2	13	10	34	0	9	2	19	5	5	9
Rab3ip|XM_006513548.3|chr10-116905779-116907035	53	1	2	3	24	6	2	10	28	6	3	10
Rab3ip|NM_001003950.2|chr10-116905783-116907035	53	1	2	3	24	6	2	10	28	6	3	10
Dstn|NM_019771.2|chr2-143942236-143943324	65	8	6	1	25	4	3	4	88	6	1	1
S100a4|NM_011311.2|chr3-90605904-90606045	354	103	13	5	163	58	6	6	253	123	16	11
Arl5b|NM_029466.4|chr2-15076304-15079191	145	30	13	9	66	7	4	5	70	25	1	1
Ggta1|XM_011239028.2|chr2-35400178-35402108	42	3	1	0	57	6	0	0	24	3	0	1
Kctd15|NM_146188.1|chr7-34639014-34640290	111	30	14	5	54	3	9	13	92	26	10	10
Bmpr1a|XM_017315806.1|chr14-34411067-34414543	50	8	9	13	40	13	6	5	48	5	2	9
H19|NR_130973.1|chr7-142575529-142576114	0	37	11	0	0	9	1	0	7	62	23	0
Ablim1|NM_001103177.2|chr19-57033263-57037223	67	2	6	3	34	8	0	0	48	3	1	9
Ablim1|XM_017318173.1|chr19-57033271-57037223	67	2	6	3	34	8	0	0	48	3	1	9
Golph3|XM_006520143.1|chr15-12349792-12351601	91	14	28	15	103	32	5	21	81	22	30	24
Map2k3|XM_006533368.3|chr11-60951847-60952701	175	8	14	21	43	29	5	10	105	27	14	14
Hnrnpa2b1|XR_868868.2|chr6-51461919-51463254	145	33	40	16	139	64	53	17	130	57	20	26
Rasa1|NM_145452.3|chr13-85214698-85216103	70	8	7	11	48	3	0	3	47	11	0	3
Tmem55b|NM_001310506.1|chr14-50927214-50927925	68	7	5	14	39	15	7	8	72	11	8	6
Napa|NM_025898.3|chr7-16116565-16117975	89	24	18	16	37	5	1	19	52	14	10	15
Chuk|XR_001782557.1|chr19-44078888-44081995	53	13	10	3	52	13	12	12	32	4	12	6
Sfr1|XM_006527308.2|chr19-47735018-47735534	319	117	56	57	164	62	35	98	243	103	41	46
Sfr1|NM_026377.2|chr19-47735018-47735588	319	117	56	57	164	62	35	98	243	103	41	46
Clcn5|XM_011247442.1|chrX-7153809-7159728	83	15	10	11	31	2	11	3	79	14	2	8
Stc1|NM_009285.3|chr14-69038503-69041401	31	1	0	0	27	0	0	0	41	4	0	0
Lpin2|XM_006524787.3|chr17-71246971-71249818	27	3	1	2	31	0	5	10	32	2	0	11
Copa|NM_009938.4|chr1-172121759-172122332	158	20	36	25	47	30	15	23	102	20	24	35
Copa|XM_011238748.2|chr1-172121759-172122327	158	20	36	25	47	30	15	23	102	20	24	35
Dcaf12|NM_026893.3|chr4-41291299-41293055	103	16	9	18	42	23	1	8	92	15	3	14
Dcaf12|XM_017320381.1|chr4-41291301-41293055	103	16	9	18	42	23	1	8	92	15	3	14
Tm4sf1|NM_008536.3|chr3-57287063-57287755	55	4	1	0	54	6	3	0	23	9	0	2
2010111I01Rik|NM_001289924.1|chr13-63301778-63302877	67	10	0	0	37	9	1	0	49	6	0	0
Rock2|XM_006515020.3|chr12-16984641-16987083	75	4	1	2	29	0	1	4	29	6	0	3
Vps26a|NM_001113355.1|chr10-62454842-62456744	65	2	11	4	32	6	4	11	21	4	2	1
Chmp4b|NM_029362.3|chr2-154694008-154694783	141	31	27	23	97	45	38	43	112	53	30	23
Hivep3|XM_011240452.1|chr4-120134351-120138045	94	13	6	4	13	0	1	0	48	5	0	0
Hnrnpa2b1|XR_868865.2|chr6-51461982-51463254	138	32	40	14	132	61	50	16	121	54	20	26
Eif4a2|NM_001123037.2|chr16-23113311-23114132	59	20	20	19	85	15	24	13	74	22	29	9
Phf23|NM_001291125.1|chr11-69999452-70000011	175	41	25	23	76	36	7	27	85	9	17	29
Phf23|XM_006534501.2|chr11-69999452-70000009	175	41	25	23	76	36	7	27	85	9	17	29
Dlk1|NM_001190703.1|chr12-109460360-109463336	792	208	15	15	261	154	10	12	523	200	26	22
Hdlbp|XM_006529076.2|chr1-93407761-93408172	128	24	31	42	60	21	24	20	110	51	42	25
Cul2|XM_006526275.3|chr18-3434975-3435404	38	0	12	10	30	0	8	2	18	4	5	7
Clic4|NM_013885.2|chr4-135213968-135217100	75	11	18	39	61	8	38	35	35	15	12	28
Hnrnpm|NM_029804.3|chr17-33646232-33646495	196	51	28	26	124	43	45	11	121	51	26	12
Zfp532|NM_207255.2|chr18-65687456-65689443	39	2	3	4	23	0	5	2	17	2	2	1
Prrx1|NM_175686.3|chr1-163245118-163248396	275	86	5	11	233	87	6	10	160	94	2	5
Gprin3|XM_006506084.3|chr6-59344499-59353028	18	2	1	9	35	0	0	1	42	1	0	0
Avl9|NM_030235.1|chr6-56757387-56761911	87	15	3	10	51	18	8	13	46	13	6	4
Avl9|XM_006506790.2|chr6-56757387-56761912	87	15	3	10	51	18	8	13	46	13	6	4
Fndc3a|XM_017316055.1|chr14-72537947-72540166	33	2	3	8	27	3	3	8	19	3	0	16
Fndc3a|NM_207636.2|chr14-72537952-72540166	33	2	3	8	27	3	3	8	19	3	0	16
Chtop|NM_023215.6|chr3-90498538-90499901	59	16	19	5	35	8	19	25	57	7	21	13
Hnrnpdl|XM_006535074.2|chr5-100034720-100035739	279	102	37	49	105	38	37	28	208	76	21	54
Ube2l3|NM_009456.2|chr16-17152014-17154127	71	16	21	22	33	15	17	13	109	32	34	21
Vps26a|XM_006513734.3|chr10-62455271-62456744	63	2	11	4	32	6	4	11	21	4	2	1
Kcmf1|NM_019715.2|chr6-72841113-72842868	133	11	16	31	56	33	20	23	73	31	17	19
Kcmf1|XM_017321793.1|chr6-72841117-72842868	133	11	16	31	56	33	20	23	73	31	17	19
Fdft1|NM_010191.3|chr14-63145149-63146749	41	4	0	2	17	0	0	4	33	0	4	2
Pax3|NM_001159520.1|chr1-78101266-78102800	31	1	4	4	33	0	5	0	15	1	1	0
Ptbp3|XM_006537851.3|chr4-59471867-59476882	106	12	14	24	49	10	23	28	61	24	9	10
Rnmt|NM_001170953.1|chr18-68321355-68324852	40	7	9	7	33	2	7	5	19	5	7	12
Hif1a|NM_001313920.1|chr12-73945703-73947530	218	61	36	22	150	22	45	13	155	86	23	16
Slc48a1|NM_026353.4|chr15-97790723-97792692	56	15	9	22	12	0	11	20	51	4	12	37
Hif1a|NM_001313919.1|chr12-73945703-73947554	218	61	36	22	150	22	45	13	155	86	23	16
Usp18|NM_011909.2|chr6-121270517-121270917	50	0	1	0	22	0	0	4	27	0	0	0
Afap1|XM_006504098.2|chr5-35999725-36003923	73	21	17	11	64	9	2	18	55	14	12	19
Afap1|NM_027373.2|chr5-35999725-36003922	73	21	17	11	64	9	2	18	55	14	12	19
Npepps|XR_879535.2|chr11-97205841-97207268	122	37	22	29	96	35	35	24	70	33	12	26
Cav2|NM_016900.4|chr6-17287047-17289130	140	17	29	30	131	52	28	35	80	32	7	24
Atp2a2|NR_027838.1|chr5-122455892-122457426	236	50	56	39	120	68	8	27	206	46	31	30
Zfp445|NM_173364.5|chr9-122848909-122851913	52	18	14	7	59	6	18	11	33	5	2	4
Zfp445|XM_006512118.1|chr9-122848922-122851913	52	18	14	7	59	6	18	11	33	5	2	4
Cnppd1|NM_026977.2|chr1-75135214-75136398	43	6	14	28	18	4	0	15	47	10	14	16
Ghitm|XM_006519372.3|chr14-37120816-37122141	98	13	58	70	94	29	57	53	73	34	35	78
Rnft1|NM_029788.5|chr11-86495955-86499007	24	2	3	1	51	0	5	1	16	0	3	2
Spg21|XM_006511222.3|chr9-65486949-65487456	65	9	21	19	35	6	11	13	59	16	18	60
Clk1|NM_001042634.2|chr1-58411987-58412196	96	19	5	11	92	20	17	21	42	22	5	13
Frrs1|NM_001113478.1|chr3-116903161-116903750	21	2	5	2	36	0	3	2	24	4	3	8
Homer1|XM_017315518.1|chr13-93366327-93367134	28	0	4	1	29	0	1	0	9	0	0	2
E430025E21Rik|NM_153548.2|chr15-59331996-59332302	34	1	7	6	17	1	0	10	44	6	6	1
Leprotl1|NM_026609.2|chr8-34135571-34137721	67	19	30	40	52	7	11	24	59	15	12	27
Rnf213|XM_006534632.3|chr11-119486158-119487418	84	1	0	0	60	3	7	2	111	2	0	0
Eya1|XM_017315348.1|chr1-14168952-14170915	81	11	7	3	40	4	1	0	64	19	17	4
Eya1|XM_006495446.3|chr1-14168952-14170865	81	11	7	3	40	4	1	0	64	19	17	4
Eya1|NM_010164.2|chr1-14168957-14170915	81	11	7	3	40	4	1	0	64	19	17	4
Nsdhl|NM_010941.3|chrX-72957614-72958528	32	1	22	8	7	1	13	9	30	2	11	21
Puf60|NM_001164600.1|chr15-76070181-76070327	111	13	24	10	38	14	20	39	113	43	26	18
Puf60|XM_006521305.3|chr15-76070187-76070327	111	13	24	10	38	14	20	39	113	43	26	18
Prpf39|XM_006516026.3|chr12-65061480-65062160	21	6	4	1	30	0	2	2	42	2	0	1
Myo6|XM_006510835.3|chr9-80307871-80311727	29	4	18	11	17	4	14	9	41	6	9	11
Myo6|NM_001039546.2|chr9-80307871-80311729	29	4	18	11	17	4	14	9	41	6	9	11
Gm37013|NM_001174154.2|chr18-37840129-37841873	182	103	61	50	120	41	32	26	255	100	70	68
Pcdhga1|NM_033584.1|chr18-37840129-37841870	182	103	61	50	120	41	32	26	255	100	70	68
Pcdhgb2|NM_033575.3|chr18-37840129-37841872	182	103	61	50	120	41	32	26	255	100	70	68
Pcdhga9|NM_033592.3|chr18-37840129-37841863	182	103	61	50	120	41	32	26	255	100	70	68
Bcar3|NM_013867.2|chr3-122529760-122530183	7	23	44	13	1	47	35	11	4	17	22	11
Bcar3|XM_006501558.3|chr3-122529760-122530191	7	23	44	13	1	47	35	11	4	17	22	11
Deb1|NM_026794.2|chr9-121712652-121712921	54	10	18	14	34	13	5	13	66	5	2	8
Snx12|NM_001110310.1|chrX-101211960-101213761	36	2	2	4	13	2	4	0	33	1	2	1
Tm4sf1|XM_006501080.1|chr3-57287376-57287755	55	4	1	0	52	6	3	0	22	9	0	2
Zbtb7a|XM_006513279.2|chr10-81148435-81152222	184	30	35	33	103	43	28	50	130	49	36	19
4931406P16Rik|XM_006539899.3|chr7-34236706-34238928	126	22	8	6	59	14	6	3	54	18	4	13
4931406P16Rik|NM_172741.2|chr7-34236713-34238928	126	22	8	6	59	14	6	3	54	18	4	13
Pdp2|XM_006531160.2|chr8-104595119-104599026	59	9	17	22	30	10	6	25	49	10	21	24
Hnrnpdl|XR_389282.2|chr5-100034720-100034984	267	102	37	48	105	34	37	27	201	75	21	50
Lin7c|NM_011699.3|chr2-109897401-109900937	95	23	18	10	61	27	5	14	63	10	12	12
Zfp758|XM_006524075.3|chr17-22376286-22378734	20	0	7	4	17	0	4	9	13	0	0	3
Dtx4|XM_006526816.2|chr19-12466328-12469475	28	0	9	6	14	0	1	9	27	1	0	4
Dtx4|NM_172442.3|chr19-12466335-12469475	28	0	9	6	14	0	1	9	27	1	0	4
Snx12|NM_018875.2|chrX-101211960-101212322	36	2	2	4	13	2	4	0	33	1	2	1
Plekhh3|XM_006533033.3|chr11-101162678-101162878	79	15	10	11	59	9	11	11	49	26	6	7
Cul2|XM_006526274.3|chr18-3434975-3436377	41	2	13	10	30	0	8	2	19	5	5	9
Rnf19b|XM_006503458.3|chr4-129084190-129084526	108	23	6	16	64	10	13	5	88	24	4	24
Prrc1|XM_006526289.2|chr18-57389429-57392956	95	25	12	20	75	35	11	16	85	24	3	24
Clta|XM_006537587.2|chr4-44032572-44032846	175	34	25	18	69	61	26	17	146	42	26	18
Clta|NM_001290470.1|chr4-44032572-44032848	175	34	25	18	69	61	26	17	146	42	26	18
Sf1|XM_006531735.3|chr19-6375907-6377203	239	100	70	63	101	22	43	51	187	111	73	66
Tpm1|XR_001778851.1|chr9-67031950-67032026	36	3	0	0	25	0	0	0	24	0	0	0
Smad5|XM_006517119.3|chr13-56737478-56742379	78	29	19	26	65	12	13	12	78	22	15	9
Smad5|NM_008541.3|chr13-56737478-56742378	78	29	19	26	65	12	13	12	78	22	15	9
Dusp2|NM_010090.2|chr2-127337795-127338377	51	1	5	0	23	3	3	0	19	0	0	0
Kdm5c|XM_017318442.1|chrX-152273074-152273805	31	8	15	10	18	3	13	3	41	4	11	1
Snx12|XM_011247646.2|chrX-101207880-101212346	41	5	2	4	18	2	5	0	34	5	2	1
Kmt2e|NM_026984.1|chr5-23503047-23504229	86	21	8	5	68	16	4	8	64	19	1	17
Prdm2|NM_001256380.1|chr4-143127468-143131705	164	23	27	13	64	36	7	22	76	24	21	8
Ssh1|XM_006530288.3|chr5-113937096-113942238	31	4	1	8	24	4	3	6	46	11	5	11
Tpm1|XM_017313283.1|chr9-67031949-67032008	36	3	0	0	25	0	0	0	24	0	0	0
Cd47|NM_010581.3|chr16-49910877-49911688	78	18	7	16	48	14	14	15	73	17	1	14
Atxn2|XM_017320750.1|chr5-121814445-121814734	90	21	11	14	36	10	12	11	45	15	15	11
Atxn2|XM_017320751.1|chr5-121814366-121814734	90	21	11	14	36	10	12	11	45	15	15	11
Foxs1|NM_010226.2|chr2-152931897-152932141	198	9	4	9	46	1	0	16	142	19	2	11
Bclaf1|XM_006512865.3|chr10-20340057-20342644	94	21	27	29	93	11	20	7	46	19	2	14
Tra2a|NM_198102.2|chr6-49243920-49244720	83	16	22	28	84	31	17	8	58	20	14	16
Chm|XM_006528382.3|chrX-113040591-113043443	53	2	0	7	31	6	0	16	26	6	2	8
Stat1|NM_001205314.1|chr1-52159297-52161865	30	2	17	9	23	1	6	5	14	0	5	17
Spg21|NM_138584.2|chr9-65486949-65488470	65	9	21	19	35	7	11	13	59	16	18	61
Sf1|NM_011750.2|chr19-6376360-6378038	236	96	72	68	110	24	46	61	176	110	69	57
Tanc2|XM_006534482.3|chr11-105921810-105929304	43	4	4	3	7	2	3	8	45	0	1	0
Tanc2|XM_006534478.2|chr11-105923716-105929304	43	4	4	3	7	2	3	8	45	0	1	0
Aak1|NM_177762.6|chr6-86987298-87003227	111	30	25	9	49	9	8	2	98	34	11	5
Wsb2|NM_021539.4|chr5-117377552-117378589	58	1	1	4	27	7	1	6	28	2	7	2
Bclaf1|NM_153787.2|chr10-20340057-20342501	92	21	26	29	93	11	20	7	43	18	2	14
Camk1d|NM_001290376.1|chr2-5293456-5298982	41	5	4	0	27	3	1	3	33	1	5	0
Camk1d|NM_001290375.1|chr2-5293456-5299008	41	5	4	0	27	3	1	3	33	1	5	0
Camk1d|XM_006497473.3|chr2-5293458-5298982	41	5	4	0	27	3	1	3	33	1	5	0
Fam13b|XM_006525848.2|chr18-34440570-34442641	52	2	2	3	32	4	8	0	30	5	1	9
Csnk1a1|XM_006526388.2|chr18-61587433-61590315	235	68	49	43	123	57	47	56	160	87	50	31
Cebpa|NM_001287523.1|chr7-35120498-35121928	13	42	82	72	2	22	62	72	12	30	126	92
Tatdn2|XM_006506335.2|chr6-113710733-113711082	143	26	33	23	74	25	2	19	110	34	31	16
Tatdn2|NM_001033463.3|chr6-113710733-113711068	143	26	33	23	74	25	2	19	110	34	31	16
Nfat5|NM_001286260.1|chr8-107378834-107379517	33	11	3	0	53	4	1	4	46	9	0	2
Ash1l|XM_006501142.2|chr3-89077082-89079375	52	12	15	5	54	4	8	34	37	7	2	7
Fdft1|XM_017315844.1|chr14-63146398-63146749	40	4	0	2	17	0	0	4	30	0	4	2
Derl1|NM_024207.4|chr15-57869501-57871767	91	30	27	18	42	10	17	15	52	12	38	23
Ikbip|XM_017314068.1|chr10-91096617-91098660	31	2	0	1	18	1	2	2	24	2	0	4
Ikbip|NM_026166.2|chr10-91096617-91098658	31	2	0	1	18	1	2	2	24	2	0	4
Kdm5c|XM_006528771.3|chrX-152273074-152273757	30	8	15	10	18	3	13	3	41	4	11	1
Cnep1r1|NM_029074.3|chr8-88133829-88135197	101	17	13	10	77	22	8	6	40	18	10	3
Pcdh19|NM_001105245.1|chrX-133582859-133587987	208	23	4	5	180	7	10	13	147	45	0	3
Pcdh19|XM_006528556.3|chrX-133582875-133587987	208	23	4	5	180	7	10	13	147	45	0	3
Akirin2|XM_011250060.2|chr4-34566225-34566965	124	21	8	17	43	19	9	15	75	27	15	21
Orm3|XM_006537670.3|chr4-63359397-63359506	3	11	23	363	0	16	12	169	0	17	40	403
Orm3|NM_013623.2|chr4-63359397-63359511	3	11	23	363	0	16	12	169	0	17	40	403
Tbk1|NM_019786.4|chr10-121546454-121547136	32	3	11	5	45	7	6	9	28	7	4	1
Tbk1|XR_001779563.1|chr10-121546454-121547188	32	3	11	5	45	7	6	9	28	7	4	1
Akirin2|NM_001007589.3|chr4-34566225-34566908	123	21	8	17	43	19	9	15	75	27	15	21
Nuak1|NM_001004363.1|chr10-84371310-84374245	93	2	2	0	52	0	0	0	45	6	3	0
Ube2w|NM_025773.3|chr1-16568672-16571268	46	3	3	10	21	4	0	4	26	7	3	3
Ube2w|NM_001271017.1|chr1-16568672-16571246	46	3	3	10	21	4	0	4	26	7	3	3
Ube2w|NR_073122.1|chr1-16568672-16571282	46	3	3	10	21	4	0	4	26	7	3	3
Abl2|NM_001136104.1|chr1-156642716-156649619	93	8	7	3	45	20	7	10	56	5	3	14
Irx3|NM_008393.3|chr8-91798510-91798921	92	14	41	13	55	9	4	31	44	18	21	40
Klf9|NM_010638.4|chr19-23164912-23166911	1428	585	863	672	734	443	584	683	1077	693	491	695
Nfkb2|XM_006526743.3|chr19-46311894-46312029	38	5	3	3	24	3	0	3	26	3	1	5
Mtch1|XM_006524668.1|chr17-29332075-29332238	133	32	20	28	27	16	9	41	145	30	21	21
Psat1|NM_001205339.1|chr19-15905122-15906045	76	12	73	43	48	4	43	50	24	24	47	45
Psph|XM_006504275.2|chr5-129765557-129765790	23	0	17	3	19	0	5	3	26	1	7	10
Coro1b|XM_006531742.1|chr19-4153722-4154035	83	19	20	45	47	16	26	27	77	34	31	40
Hmga2|NM_010441.2|chr10-120361274-120364251	298	25	9	13	54	5	14	4	168	41	3	3
Ifit3|XM_011247153.1|chr19-34588267-34588735	68	2	0	1	40	1	0	0	164	0	0	0
Hmga2|XM_006513251.3|chr10-120361267-120364288	299	25	9	13	54	5	14	4	168	41	3	3
Tgfb1i1|XM_006507567.2|chr7-128253365-128253712	99	6	8	7	32	16	0	0	103	11	4	8
Hnrnpc|NM_016884.3|chr14-52073379-52075079	169	51	64	61	67	37	29	38	201	60	39	39
Impa1|NM_018864.6|chr3-10311955-10315185	41	4	1	9	29	2	1	4	25	8	3	16
Ppm1a|XM_006515603.3|chr12-72793741-72799819	67	9	49	28	38	11	15	35	66	27	24	24
Zbtb43|NM_027947.2|chr2-33450286-33453696	73	16	21	19	69	32	21	12	59	10	14	22
Zbtb43|XM_006498348.3|chr2-33450290-33453696	73	16	21	19	69	32	21	12	59	10	14	22
Fasn|NM_007988.3|chr11-120805957-120807853	196	7	137	148	50	39	106	99	160	60	150	132
Impa1|NM_001310433.1|chr3-10311955-10315283	41	4	1	9	30	2	1	4	25	8	3	16
Spag7|NM_172561.3|chr11-70663768-70664110	66	14	4	11	42	9	11	24	29	6	6	15
Cdc42ep1|NM_027219.3|chr15-78849931-78850902	25	1	1	10	20	1	1	5	19	1	0	3
Pla2g7|XM_006524365.3|chr17-43611979-43612202	16	0	0	0	13	0	0	0	15	0	0	0
Pla2g7|NM_013737.5|chr17-43611979-43612201	16	0	0	0	13	0	0	0	15	0	0	0
D10Wsu102e|NM_026579.3|chr10-83365922-83368835	65	5	6	4	49	6	7	14	29	12	1	6
Kcnk3|NM_010608.2|chr5-30622837-30625270	37	2	34	57	13	7	19	25	47	8	44	59
Gbp7|NM_001083312.2|chr3-142546574-142550151	16	0	2	1	17	0	1	3	16	0	0	1
Etv3|XM_017319603.1|chr3-87535576-87540156	50	5	27	15	31	12	18	20	26	3	17	14
Hk2|XM_017321401.1|chr6-82725022-82727309	70	2	27	37	26	16	15	26	41	10	24	28
Hk2|NM_013820.3|chr6-82725024-82727309	70	2	27	37	26	16	15	26	41	10	24	28
AW549877|NM_145930.2|chr15-3982034-3986195	27	2	8	9	18	1	4	7	27	3	4	7
Ano6|NM_175344.4|chr15-95972701-95975472	160	21	33	15	79	23	10	12	87	48	17	20
Pdcl3|NM_026850.4|chr1-38996283-38997236	54	15	3	7	78	7	14	0	59	16	8	4
Kdm6b|XM_011248922.2|chr11-69398507-69399825	84	18	47	39	39	18	35	13	98	24	25	31
Tgif2|XM_006499353.3|chr2-156853650-156855570	27	2	2	1	26	0	0	2	26	1	0	0
Gm38495|XM_006506837.2|chr6-86996963-87003227	109	30	25	9	46	8	8	2	98	34	11	5
Pafah1b1|NR_037610.2|chr11-74673948-74677742	196	47	36	30	71	30	18	34	81	42	24	32
Bcor|XM_017318624.1|chrX-12036736-12037625	32	4	0	0	20	1	4	0	34	1	0	1
Tmem263|NM_001013028.2|chr10-85114694-85117747	69	9	6	10	55	10	2	4	44	10	3	0
Eif4e|NM_007917.4|chr3-138555504-138559696	61	8	8	9	41	11	20	7	51	15	10	2
Etv3|NM_012051.4|chr3-87536652-87540158	49	5	27	15	31	12	18	20	26	3	17	14
H13|NM_001159551.1|chr2-152704621-152708668	91	32	21	18	51	10	13	23	102	36	19	14
Tpm3|XM_006501839.2|chr3-90098454-90100902	52	12	19	0	39	7	6	5	50	5	2	4
Tbrg1|NM_025289.3|chr9-37649181-37649357	60	12	15	3	48	15	14	11	37	12	10	4
Jup|NM_010593.2|chr11-100368855-100371449	18	0	1	3	23	0	5	0	11	0	2	2
AI413582|XM_006523413.3|chr17-27563768-27563950	24	0	1	2	5	0	0	0	29	0	0	0
Bud31|NM_001008705.2|chr5-145147885-145148078	63	8	11	17	34	13	23	25	43	17	14	20
Erf|NM_010155.3|chr7-25242559-25244248	77	9	4	10	35	22	1	8	59	8	3	11
Rai14|XM_017316775.1|chr15-10568970-10570696	39	4	0	3	45	7	3	0	35	1	0	4
Rai14|NM_030690.3|chr15-10568977-10570696	39	4	0	3	45	7	3	0	35	1	0	4
Hsd17b12|NM_019657.4|chr2-94032696-94033556	45	13	26	21	41	14	20	22	32	6	24	28
March5|NM_027314.3|chr19-37221506-37224457	87	21	33	40	47	18	23	39	66	30	20	19
Rhob|NM_007483.2|chr12-8497757-8499041	178	63	133	165	177	80	79	128	184	114	160	203
Kmt2e|XM_017321090.1|chr5-23503047-23503818	86	21	7	5	68	16	2	8	63	18	1	17
Rbm39|NM_001291115.1|chr2-156147238-156148090	239	27	70	61	250	49	52	34	173	137	24	83
Rbm39|XM_006498848.3|chr2-156147248-156148090	239	27	70	61	250	49	52	34	173	137	24	83
Cnppd1|XM_006496541.2|chr1-75135765-75136398	43	6	14	28	15	4	0	15	46	10	14	16
Prrx1|NM_001025570.1|chr1-163255276-163257756	107	13	11	8	79	13	1	4	88	35	0	1
Cdon|XM_006510511.3|chr9-35504220-35507652	63	12	4	4	51	19	4	5	50	9	0	0
Ppp2r2a|NM_028032.3|chr14-67014055-67016373	179	69	49	32	87	24	28	39	155	77	36	61
Pik3r3|XM_017320040.1|chr4-116299832-116302818	25	0	3	5	4	0	5	2	12	0	1	7
Osr2|XM_006520013.3|chr15-35302919-35303308	59	4	0	2	12	10	6	2	61	3	1	1
Osr2|NM_054049.2|chr15-35302893-35303305	59	4	0	2	12	10	6	2	61	3	1	1
Kansl1|NM_001081045.1|chr11-104333228-104334977	127	26	15	27	116	57	11	18	105	15	5	14
Kansl1|XM_011249308.2|chr11-104333500-104334977	127	26	15	27	116	57	11	18	105	15	5	14
Map3k2|NM_011946.3|chr18-32228348-32236751	45	12	5	10	38	1	11	3	58	9	0	7
Cul1|XM_006506188.3|chr6-47525634-47526076	56	12	19	15	46	6	28	17	48	18	12	14
Dhx36|XM_011240240.2|chr3-62468014-62468307	24	3	6	2	25	0	3	0	21	3	3	5
Hnrnpa2b1|XR_868866.2|chr6-51462338-51463254	133	32	39	12	121	61	48	16	114	54	20	20
Tmem9b|NM_020050.1|chr7-109735835-109736835	66	1	13	17	11	1	6	5	37	12	12	2
Dlgap4|XM_017317840.1|chr2-156762684-156764363	107	12	11	7	32	17	14	16	100	21	1	18
Uap1l1|XR_374072.3|chr2-25361488-25361739	47	2	0	2	24	1	0	12	14	0	0	1
Plekhh3|XR_388416.3|chr11-101162678-101163064	82	19	11	12	60	10	11	12	55	29	6	7
Jup|XM_006532316.1|chr11-100370618-100371449	18	0	1	3	23	0	1	0	11	0	2	2
Atp2a2|NM_001110140.3|chr5-122456323-122457150	223	50	55	39	119	68	7	27	200	43	31	30
Scpep1|NM_029023.3|chr11-88924019-88924661	81	27	8	12	55	13	0	12	99	23	8	6
Bdp1|NM_001081061.1|chr13-100017993-100020278	16	0	6	2	23	0	7	0	7	0	1	2
Bdp1|XR_382739.1|chr13-100017993-100020410	16	0	6	2	23	0	7	0	7	0	1	2
Golph3|NM_025673.2|chr15-12349792-12351267	65	9	27	11	66	16	3	14	63	19	16	18
Arl5a|XM_011239204.2|chr2-52397948-52402383	34	2	6	7	12	2	3	10	30	4	3	5
Arl5a|NM_182994.2|chr2-52397950-52402383	34	2	6	7	12	2	3	10	30	4	3	5
Klhl21|NM_001033352.3|chr4-152015628-152017677	176	14	12	17	74	19	0	11	129	9	14	18
Glrx|XM_006517477.1|chr13-75849247-75850151	38	6	11	7	32	16	16	10	45	8	13	6
Glrx|NM_053108.4|chr13-75849243-75850151	38	6	11	7	32	16	16	10	45	8	13	6
Zranb2|XM_017319647.1|chr3-157546674-157548341	60	15	6	7	105	10	4	5	29	9	4	18
Ddx24|NM_001159502.1|chr12-103407975-103408211	107	33	35	35	74	32	6	20	121	29	29	22
Ddx24|XM_006515932.3|chr12-103407977-103408211	107	33	35	35	74	32	6	20	121	29	29	22
Hnrnph3|NM_001079824.1|chr10-63014663-63015637	43	4	6	3	23	8	6	5	43	6	4	4
Tubb6|NM_026473.2|chr18-67402376-67402749	257	29	29	19	75	48	6	17	300	75	12	15
Wdr61|NM_001025375.2|chr9-54717152-54717345	21	1	0	4	27	1	0	5	30	2	1	1
Wdr61|XM_011242785.2|chr9-54717156-54717345	21	1	0	4	27	1	0	5	30	2	1	1
Ppp2r2a|XM_017316211.1|chr14-67014669-67016373	175	69	49	32	87	24	28	39	155	76	36	61
Lamp1|NM_010684.3|chr8-13174558-13175338	213	47	30	40	99	45	14	51	202	113	36	39
Pla2g16|NM_139269.2|chr19-7585666-7588545	16	1	71	79	10	4	58	94	20	0	71	111
Rnf138|XM_006526119.3|chr18-21026154-21028224	27	3	4	3	27	1	7	1	20	0	11	4
Arfgef2|XM_006500484.3|chr2-166894788-166898052	35	9	5	7	35	3	2	6	27	6	6	4
Sptlc2|NM_011479.4|chr12-87305057-87309900	56	11	9	4	46	10	13	7	27	9	8	2
Atp2a2|NR_027838.1|chr5-122453512-122454304	70	8	13	6	18	7	9	18	67	12	8	8
Atp2a2|NM_009722.3|chr5-122453512-122454290	70	8	13	6	18	7	9	18	67	12	8	8
5930430L01Rik|NR_102383.1|chr5-148990055-148993943	25	2	1	2	31	0	4	1	15	2	2	4
5930430L01Rik|NR_102384.1|chr5-148990055-148993524	25	2	1	2	31	0	4	1	15	2	2	4
Mapkapk2|NM_008551.2|chr1-131053699-131055091	155	15	16	12	67	37	11	7	128	39	8	21
Pcbp1|NM_011865.3|chr6-86524493-86524844	351	88	103	81	334	237	65	115	286	82	54	92
Prrx1|NM_011127.2|chr1-163245118-163248257	237	75	5	9	196	75	4	10	135	77	1	5
Phactr1|NM_001302635.1|chr13-43135189-43138526	38	0	0	0	20	0	0	2	19	1	0	0
Phactr1|XM_006516905.3|chr13-43135189-43138524	38	0	0	0	20	0	0	2	19	1	0	0
Ube4b|XM_006539088.3|chr4-149328415-149329675	91	27	8	12	41	19	1	14	83	10	8	7
Eepd1|NM_026189.3|chr9-25603608-25604110	9	0	4	2	5	0	6	1	23	0	2	5
Arglu1|XM_006508759.3|chr8-8666296-8667251	165	20	37	12	89	24	7	7	103	70	25	8
Lpar1|XM_011249934.2|chr4-58435449-58437332	91	19	3	4	27	1	2	0	63	13	0	5
Cpped1|XM_006522013.2|chr16-11803683-11805356	42	11	4	14	24	0	4	11	22	3	4	4
Cpped1|NM_146067.3|chr16-11803720-11805356	42	11	4	14	24	0	4	11	22	3	4	4
Mcc|XM_006526023.3|chr18-44425059-44429886	30	3	0	1	27	0	0	1	23	1	0	4
Hnrnpu|XM_017321672.1|chr1-178321107-178323195	154	19	55	55	78	9	16	23	98	55	11	38
Sf1|XM_006531733.3|chr19-6375995-6377203	234	98	70	61	99	22	43	51	176	111	73	57
4930523C07Rik|XM_006496968.2|chr1-160075461-160078587	44	1	11	5	16	4	17	1	13	0	8	6
Mphosph6|XM_011248495.2|chr8-117791641-117792185	70	27	16	9	59	7	12	5	68	26	14	15
Mphosph6|NM_026758.3|chr8-117791644-117792185	70	27	16	9	59	7	12	5	68	26	14	15
LOC102633274|XR_001784054.1|chr3-19880871-19881746	40	10	1	3	41	9	6	1	63	7	4	1
Smek2|XM_006514447.3|chr11-29218551-29220797	147	32	48	39	50	6	13	27	108	42	16	34
Clca3a1|NR_130895.1|chr3-144729676-144730955	24	5	0	4	30	4	0	4	37	2	0	0
Kdm2a|XM_006531723.3|chr19-4316227-4319099	208	75	62	51	88	24	13	73	220	75	28	37
Capza2|NM_007604.2|chr6-17665435-17666534	59	5	10	15	30	8	0	5	56	14	2	9
H13|NM_010376.4|chr2-152704724-152708668	89	32	21	18	49	10	13	23	102	36	19	14
Clca3a1|NM_009899.4|chr3-144729676-144730611	24	5	0	4	30	4	0	4	37	2	0	0
Clca3a1|XM_011240004.1|chr3-144729696-144730611	24	5	0	4	30	4	0	4	37	2	0	0
Ttc14|XM_011249707.2|chr3-33807870-33810152	46	9	7	20	83	4	7	5	20	9	0	3
Uap1l1|NM_001033293.2|chr2-25361491-25361646	42	2	0	2	24	0	0	12	14	0	0	1
Creb3l1|NM_011957.2|chr2-91982327-91982970	72	3	3	13	9	0	1	1	65	12	0	5
Irx3|NM_001253822.1|chr8-91798510-91798890	90	14	41	13	51	9	4	27	41	18	21	40
Itpripl2|NM_001033380.3|chr7-118485110-118489726	155	45	25	24	103	51	20	42	161	53	14	19
Cul1|NM_012042.3|chr6-47525634-47526139	57	14	20	17	49	7	29	19	49	19	12	14
Fam214b|NM_001253353.1|chr4-43032413-43033534	22	3	6	6	16	2	3	5	28	1	8	6
Fam214b|NR_045567.1|chr4-43032413-43033688	22	3	6	6	16	2	3	5	28	1	8	6
Cdc20|NM_023223.2|chr4-118432900-118432962	24	42	15	4	10	81	17	2	22	100	22	10
Lims1|XM_006513071.2|chr10-58421453-58424689	241	15	25	10	102	21	15	14	110	29	0	23
Lims1|NM_001193303.1|chr10-58421455-58424691	241	15	25	10	102	21	15	14	110	29	0	23
Pafah1b1|NM_013625.4|chr11-74673948-74677668	194	47	35	29	71	30	18	34	77	42	24	32
D8Ertd82e|XM_011242137.1|chr8-36147417-36147787	52	7	14	2	30	10	1	1	51	7	8	9
Nabp1|NM_028696.3|chr1-51469487-51471244	81	17	81	19	41	17	83	12	37	10	86	40
4921524J17Rik|NR_033144.1|chr8-85408758-85409890	56	0	2	3	40	13	3	2	39	8	0	4
Cflar|XM_011238421.2|chr1-58753922-58758884	35	7	19	16	24	5	7	10	44	7	2	10
Cflar|NM_001289704.2|chr1-58753922-58759209	35	7	19	16	24	5	7	10	44	7	2	10
Ccl9|NM_011338.2|chr11-83572916-83575383	41	1	0	5	15	0	1	0	18	0	0	0
Ctnna1|NM_009818.1|chr18-35253892-35254775	55	13	8	10	65	7	5	17	42	24	6	8
Stat1|XM_006495811.3|chr1-52159297-52160922	30	2	17	9	18	1	6	5	14	0	5	17
Gmppb|NM_177910.3|chr9-108051457-108051936	32	5	3	2	19	0	3	7	29	2	0	2
Glyr1|NM_001079814.1|chr16-5013901-5015527	74	12	17	13	58	25	17	11	61	16	11	10
Glyr1|XM_017317142.1|chr16-5013906-5015527	74	12	17	13	58	25	17	11	61	16	11	10
Glyr1|XM_006522642.3|chr16-5013934-5015527	74	12	17	13	58	25	17	11	61	16	11	10
Tlr4|NM_021297.3|chr4-66841479-66846581	46	2	1	6	45	1	0	14	26	9	0	6
Dhrs9|NM_175512.2|chr2-69401457-69403086	24	0	3	1	25	0	0	2	20	3	5	1
Eif4a2|XM_006521784.3|chr16-23112360-23113947	52	20	25	20	86	15	24	11	68	23	23	10
Gid8|NM_001289652.1|chr2-180718011-180721599	79	20	13	18	40	11	2	10	48	16	13	6
Gmppb|XM_006511759.3|chr9-108051457-108051914	32	5	3	2	19	0	3	7	29	2	0	2
Fgfr2|NM_010207.2|chr7-130162450-130163958	35	87	29	6	15	107	33	12	52	132	16	16
Fgfr2|XM_017321975.1|chr7-130162459-130163958	35	87	29	6	15	107	33	12	52	132	16	16
Galk2|NM_175154.3|chr2-125983262-125984298	86	23	5	8	77	31	7	13	58	16	18	6
Galk2|XM_006500153.3|chr2-125983262-125983587	86	23	5	8	77	31	7	13	58	16	18	6
Galk2|XM_006500154.1|chr2-125983129-125983587	86	23	5	8	77	31	7	13	58	16	18	6
Cdkn2b|NM_007670.4|chr4-89306288-89307053	196	30	6	20	163	45	28	21	94	68	21	28
Neu1|NM_010893.3|chr17-34934831-34937297	54	16	13	10	52	4	2	13	39	12	8	4
Rnf4|NM_011278.5|chr5-34351380-34353445	38	6	24	15	59	15	52	22	39	17	27	6
Card19|XM_006516955.3|chr13-49202949-49203119	29	0	1	3	12	0	3	13	28	2	9	6
Card19|NM_026738.2|chr13-49202950-49203119	29	0	1	3	12	0	3	13	28	2	9	6
Abl2|XM_006496616.3|chr1-156642716-156649568	93	8	7	3	45	20	7	9	54	5	3	14
Vegfb|NM_011697.3|chr19-6982471-6982867	41	4	14	19	23	5	6	15	31	10	8	14
Vegfb|NM_001185164.1|chr19-6982471-6982845	41	4	14	19	23	5	6	15	31	10	8	14
Hectd1|NM_144788.2|chr12-51743721-51744520	76	10	8	10	24	17	13	14	46	6	5	8
Noct|NM_009834.2|chr3-51250532-51251654	122	6	47	31	53	8	95	7	35	6	29	23
Noct|XM_006500956.1|chr3-51250532-51251633	122	6	47	31	53	8	95	7	35	6	29	23
Flcn|XM_011248905.2|chr11-59791749-59792609	85	10	5	1	37	5	11	5	56	22	21	5
Flcn|XR_879567.2|chr11-59791749-59792811	85	10	5	1	37	5	11	5	56	22	21	5
Srgap2|NM_001081011.2|chr1-131285250-131289356	42	4	6	3	25	1	7	14	27	4	3	0
Acvr2a|NM_007396.4|chr2-48899788-48903264	276	18	12	8	148	41	16	4	168	44	4	21
Dusp11|XM_011241476.1|chr6-85942764-85947604	47	3	15	7	18	8	6	20	48	9	7	4
Lipa|NM_021460.3|chr19-34492315-34493979	116	37	34	69	78	27	29	43	116	62	28	99
Ubn1|XM_006521819.3|chr16-5084105-5086289	152	32	19	17	61	22	16	9	86	45	9	21
Ubn1|NM_026666.3|chr16-5084105-5086285	152	32	19	17	61	22	16	9	86	45	9	21
Celf1|XM_006498669.1|chr2-91013490-91019497	279	85	47	25	166	61	47	37	183	107	36	34
Dusp11|NM_028099.4|chr6-85942267-85947604	67	17	17	16	25	8	9	24	60	12	12	17
Arl14ep|XM_006499086.3|chr2-106962612-106964815	65	8	14	10	71	25	20	6	44	12	4	10
Mtch1|XM_017317585.1|chr17-29332075-29332706	143	35	22	29	27	16	9	46	146	33	22	21
Cap1|NM_001301067.1|chr4-122859047-122860133	145	43	24	16	93	52	26	25	103	35	19	13
Cap1|XM_006502697.3|chr4-122859054-122860133	145	43	24	16	93	52	26	25	103	35	19	13
Rab31|NM_133685.2|chr17-65651725-65654405	47	12	1	7	32	5	3	1	48	6	6	0
Phf20|NM_172674.2|chr2-156307436-156309953	27	7	8	13	35	2	7	6	21	3	5	1
Galnt18|XM_006507658.1|chr7-111471655-111471936	19	2	1	0	48	1	2	0	33	6	1	0
Galnt18|NM_173739.3|chr7-111471660-111471936	19	2	1	0	48	1	2	0	33	6	1	0
2410004B18Rik|NM_025555.4|chr3-145943870-145944275	32	5	7	3	45	6	0	0	33	4	3	1
Col4a1|NR_133670.1|chr8-11245057-11245084	62	16	10	4	57	9	14	11	47	22	14	10
Clk1|NR_027854.1|chr1-58411987-58412340	120	32	17	20	94	20	17	23	75	51	5	25
Prr13|NM_001170911.1|chr15-102462215-102462806	56	13	2	6	33	12	11	19	56	9	13	14
Snx8|XR_001784687.1|chr5-140340297-140341642	53	0	2	1	19	8	6	1	27	4	1	8
Runx1|NM_001111023.2|chr16-92601465-92605654	38	3	3	3	28	0	2	0	23	7	0	0
Slc6a6|XM_006505871.3|chr6-91755057-91759063	925	247	83	42	639	459	39	38	591	338	48	39
Dusp11|XR_001785172.1|chr6-85942764-85947776	49	3	20	8	18	8	6	21	50	9	7	4
Atp6v0a1|XM_006532050.2|chr11-101062405-101063719	72	12	18	14	22	5	0	13	69	11	5	4
Rae1|XM_006500023.1|chr2-173015369-173015681	64	8	18	20	39	19	6	8	47	13	9	22
Sec16a|NM_153125.2|chr2-26409430-26410884	72	5	12	9	30	3	9	9	60	30	8	8
Rnf2|NM_011277.2|chr1-151469405-151471315	91	12	9	12	53	8	2	6	47	26	4	11
Rnf2|XM_006529269.3|chr1-151469407-151471315	91	12	9	12	53	8	2	6	47	26	4	11
Trim8|NM_053100.2|chr19-46515666-46516455	109	24	26	58	75	24	30	32	77	45	20	43
Cdk12|XM_006534108.3|chr11-98250389-98253910	41	6	18	17	38	3	7	2	37	6	0	10
Twist1|NM_011658.2|chr12-33959169-33959831	96	18	6	6	144	47	2	8	60	22	4	3
Rictor|XM_006520003.1|chr15-6796236-6800401	80	7	14	13	54	15	16	17	68	23	4	3
Nhlrc2|XM_006527267.3|chr19-56597512-56603503	78	24	25	10	47	16	7	7	102	27	10	14
Ywhaz|NM_011740.3|chr15-36770260-36772717	163	45	43	32	133	38	50	44	70	53	28	28
Dot1l|XM_006513432.3|chr10-80791644-80794349	120	22	32	32	66	43	23	31	77	17	12	12
Ltbr|NM_010736.3|chr6-125306570-125307229	78	14	7	11	54	25	10	17	30	8	4	9
Smcr8|NM_001085440.1|chr11-60784207-60788287	35	10	6	7	28	8	1	9	49	2	3	9
Bbx|NM_027444.3|chr16-50191843-50197558	84	16	14	11	69	15	1	9	39	14	2	9
Timp1|NM_011593.2|chrX-20874632-20874737	81	2	9	0	28	2	4	2	57	18	1	1
Brd7|XM_006531048.3|chr8-88330597-88332487	63	20	7	18	57	16	12	12	57	20	7	15
Hnrnpu|NM_016805.2|chr1-178328299-178329353	215	74	38	47	146	84	31	58	161	84	22	36
Eprs|XM_017320653.1|chr1-185428147-185428355	100	23	20	16	67	20	24	12	41	14	27	12
Mast4|XM_006517707.3|chr13-102732485-102735001	171	39	19	6	97	51	11	22	178	63	15	15
Mast4|NM_175171.3|chr13-102732487-102735001	171	39	19	6	97	51	11	22	178	63	15	15
Unc5c|NM_009472.4|chr3-141828572-141834924	58	12	4	0	51	7	0	0	40	11	3	0
Arl14ep|NM_173750.2|chr2-106962528-106964815	70	11	14	10	74	27	21	6	45	14	4	10
Trim8|XM_006527488.3|chr19-46515666-46516805	111	28	26	59	75	28	31	40	78	45	23	43
Elf1|NM_007920.4|chr14-79580770-79582491	31	2	2	5	22	0	0	0	19	0	8	0
Elf1|XM_011244946.2|chr14-79580770-79582476	31	2	2	5	22	0	0	0	19	0	8	0
Cpeb4|XM_006514793.1|chr11-31931532-31935635	65	4	14	21	34	7	13	13	39	16	6	27
Rcl1|NM_021525.2|chr19-29143292-29143843	26	34	49	29	12	57	46	25	6	48	58	48
Rcl1|XM_006527246.3|chr19-29143292-29143851	26	34	49	29	12	57	46	25	6	48	58	48
Sept2|XM_011247934.2|chr1-93507712-93509733	76	10	10	11	56	28	7	4	72	15	6	18
Vezf1|XM_011248968.2|chr11-88081825-88084729	135	25	18	18	85	60	28	18	112	32	17	5
Sf3b1|NM_031179.2|chr1-54985168-54987333	77	35	30	21	94	23	19	8	86	39	22	9
Adamts10|XM_017317425.1|chr17-33553194-33553774	31	2	3	1	12	2	1	1	42	6	7	3
Adamts10|NM_172619.3|chr17-33553194-33553782	31	2	3	1	12	2	1	1	42	6	7	3
Picalm|XM_006507605.3|chr7-90207582-90208934	148	14	19	12	56	18	8	16	104	37	3	21
Picalm|XM_006507601.3|chr7-90207597-90208934	148	14	19	12	56	18	8	16	104	37	3	21
Hnrnph3|XM_006513838.3|chr10-63015423-63015637	38	4	6	3	23	8	6	5	43	6	4	4
Wdr26|XR_373605.3|chr1-181191760-181191899	3	0	0	0	0	0	0	0	0	0	0	0
Dpp9|XM_006524154.3|chr17-56186673-56187368	41	2	5	8	12	1	4	8	27	9	11	6
Dpp9|XR_385319.3|chr17-56186673-56187461	41	2	5	8	12	1	4	8	27	9	11	6
Dpp9|NM_172624.3|chr17-56186681-56187368	41	2	5	8	12	1	4	8	27	9	11	6
Eif3c|NM_146200.1|chr7-126546910-126546997	56	7	11	13	29	3	10	17	34	19	16	14
Hnrnpu|XM_017321672.1|chr1-178323619-178329353	218	76	52	50	160	84	33	61	172	90	22	37
Impa1|XM_006530077.3|chr3-10313945-10315185	41	4	1	9	29	2	1	4	23	8	3	16
Uvrag|XM_006508349.2|chr7-98886741-98887889	76	8	2	8	40	14	4	6	54	11	16	1
Uvrag|NM_178635.3|chr7-98886742-98887889	76	8	2	8	40	14	4	6	54	11	16	1
Arglu1|NM_176849.3|chr8-8666575-8667251	162	20	37	9	89	23	7	7	97	70	22	8
Rpl4|NM_024212.4|chr9-64178444-64178562	123	54	57	36	234	115	78	62	110	50	36	46
Ccdc59|NM_025602.3|chr10-105847178-105847510	37	8	4	8	28	1	3	1	15	1	2	4
Nhlrc2|NM_025811.3|chr19-56597512-56598846	46	12	16	3	28	4	6	6	36	2	8	6
Ccnl1|XR_001783724.1|chr3-65948495-65948600	73	20	14	15	47	3	10	15	82	2	20	19
Hectd1|XM_011244050.2|chr12-51743783-51744520	65	6	5	10	19	14	9	11	40	4	5	7
Flcn|NM_001271357.1|chr11-59791407-59792609	85	10	5	1	37	5	11	7	57	22	21	5
Flcn|NR_073164.1|chr11-59791407-59792811	85	10	5	1	37	5	11	7	57	22	21	5
Tpm2|NM_001277876.1|chr4-43513725-43514778	24	1	3	1	21	0	0	0	31	6	5	3
Acsl3|NM_001136222.1|chr1-78706415-78707743	41	2	4	2	22	4	15	3	14	0	1	12
Pdpk1|XM_017317326.1|chr17-24073822-24079025	58	12	8	10	37	4	4	22	67	20	13	13
Gabarap|NM_019749.4|chr11-69994524-69994949	147	29	26	27	51	33	29	36	125	52	19	19
Phc3|NM_153421.2|chr3-30899294-30907335	87	22	13	24	54	8	12	9	64	26	13	19
Phc3|XM_017319572.1|chr3-30899308-30907335	87	22	13	24	54	8	12	9	64	26	13	19
Phc3|XR_389591.2|chr3-30899308-30907490	87	22	13	24	54	8	12	9	64	26	13	19
Brd2|NR_037970.1|chr17-34113931-34114177	225	72	58	59	101	59	26	64	172	62	42	43
Patl1|XM_006526947.2|chr19-11943352-11944965	82	14	15	32	27	2	2	6	52	18	15	13
Polr3d|NM_001164082.1|chr14-70438747-70439455	50	3	5	6	26	13	3	10	33	5	2	7
Polr3d|XM_006519438.1|chr14-70438751-70439455	50	3	5	6	26	13	3	10	33	5	2	7
Peg13|NR_002864.1|chr15-72805603-72810324	26	1	1	3	13	0	0	5	30	1	0	6
Magi1|XM_006505595.3|chr6-93675452-93678247	28	7	4	0	27	1	1	6	24	0	0	3
Epha4|XM_006496408.1|chr1-77372909-77373732	26	2	0	0	30	0	0	0	19	0	0	0
Phf12|XM_006533400.1|chr11-78029651-78030539	83	18	16	10	36	9	8	6	71	28	24	7
Phf12|NM_174852.3|chr11-78029651-78030536	83	18	16	10	36	9	8	6	71	28	24	7
Zranb2|XM_017319648.1|chr3-157546738-157548341	53	15	6	6	103	10	4	5	27	7	4	13
Zranb2|NM_017381.2|chr3-157546738-157548339	53	15	6	6	103	10	4	5	27	7	4	13
Gatad2b|NM_139304.1|chr3-90358002-90358120	73	5	9	14	24	0	1	13	41	15	3	11
Ube2d3|XM_006501874.2|chr3-135465240-135467067	192	21	34	27	89	60	53	26	80	17	8	35
Zswim8|XM_006519038.3|chr14-20723342-20723619	71	8	11	8	42	14	10	5	48	23	11	8
Fam160b1|NM_145505.4|chr19-57386576-57389594	119	38	20	16	57	22	10	14	94	42	12	27
Aph1a|NM_146134.2|chr3-95896758-95898592	31	0	7	5	15	5	6	4	50	5	1	3
Aph1a|NM_146104.3|chr3-95896371-95898592	31	0	7	5	15	5	6	4	50	5	1	3
Impa1|XM_006530078.3|chr3-10313945-10315283	41	4	1	9	30	2	1	4	23	8	3	16
Socs6|NM_018821.4|chr18-88867879-88869187	67	9	4	11	39	17	2	7	31	3	2	4
Ino80|NM_026574.3|chr2-119373041-119374363	23	0	8	6	28	2	0	2	23	4	6	7
Rragc|NM_017475.2|chr4-123935689-123936997	44	3	10	10	51	15	8	10	64	12	3	16
Qk|NM_001159517.1|chr17-10206470-10209614	64	11	20	16	38	6	11	11	31	18	9	8
Qk|XR_385167.2|chr17-10206550-10209631	64	11	20	16	38	6	11	11	31	18	9	8
Qk|XM_006523300.2|chr17-10206550-10209614	64	11	20	16	38	6	11	11	31	18	9	8
Asns|XM_006505093.3|chr6-7675164-7675314	57	18	27	15	69	16	9	16	43	16	22	13
Asns|NM_012055.3|chr6-7675170-7675314	57	18	27	15	69	16	9	16	43	16	22	13
Ube2d3|NM_025356.4|chr3-135465240-135467178	196	21	34	31	89	61	53	26	80	17	8	35
Apobr|XM_006507399.3|chr7-126588326-126589112	24	0	1	2	5	0	0	4	18	0	2	3
Apobr|NM_138310.1|chr7-126588326-126589093	24	0	1	2	5	0	0	4	18	0	2	3
Sar1a|XM_006513398.2|chr10-61691401-61693297	66	15	34	18	66	32	21	26	76	27	18	21
Gpr153|XM_011250170.1|chr4-152283589-152285343	52	4	6	2	20	2	0	6	25	8	3	6
Gpr153|NM_178406.2|chr4-152283589-152285337	52	4	6	2	20	2	0	6	25	8	3	6
Rbsn|NM_030081.2|chr6-92186711-92189309	28	11	4	2	35	3	10	3	30	3	2	5
Rbsn|XM_006506768.3|chr6-92186714-92189309	28	11	4	2	35	3	10	3	30	3	2	5
Ap3d1|XR_001779423.1|chr10-80706955-80707983	91	19	8	18	30	13	9	8	45	10	16	11
Ap3d1|NM_007460.1|chr10-80706977-80707887	91	19	8	18	30	13	9	8	45	10	16	11
Acvr1|XM_006497622.3|chr2-58446437-58447538	80	30	5	1	94	22	3	2	53	14	8	1
Atp6v0b|NM_033617.3|chr4-117884329-117884614	60	11	13	10	30	5	6	4	38	16	13	10
Elf1|XM_011244948.2|chr14-79580770-79582376	26	1	1	3	15	0	0	0	18	0	7	0
Napb|XM_011239346.1|chr2-148693984-148697395	28	1	2	2	18	0	0	7	24	3	2	5
Brd7|XR_387745.3|chr8-88330597-88332543	63	20	7	18	57	16	12	12	57	21	7	15
Sf1|XM_006531738.3|chr19-6376425-6377203	225	94	68	60	92	22	43	50	168	110	64	55
Rab24|NM_009000.3|chr13-55319222-55320149	35	4	12	4	34	4	7	12	28	6	4	7
Tpm3|NM_022314.3|chr3-90099610-90100902	48	12	19	0	33	7	6	5	50	5	2	4
Tpm3|NM_001271764.1|chr3-90099531-90100902	48	12	19	0	33	7	6	5	50	5	2	4
Jmjd6|XM_006531960.3|chr11-116837431-116837631	68	13	16	10	44	24	9	20	69	6	14	9
Irx1|NM_010573.2|chr13-71958231-71958615	70	11	4	3	20	2	9	4	51	19	9	11
Znrd1|XM_006524792.1|chr17-36954348-36954527	53	9	8	12	19	1	3	8	41	17	5	16
Znrd1|NM_023162.4|chr17-36954357-36954527	53	9	8	12	19	1	3	8	41	17	5	16
Pdpk1|NM_011062.4|chr17-24073679-24079025	85	19	14	11	44	7	7	28	75	31	19	18
Pdpk1|XM_017317321.1|chr17-24073681-24079025	85	19	14	11	44	7	7	28	75	31	19	18
Myo1e|NM_181072.3|chr9-70398798-70400067	38	2	3	0	17	0	2	2	50	10	0	1
Snx8|XM_006504672.2|chr5-140340297-140341528	51	0	2	0	19	8	6	1	27	4	1	8
Snx8|NM_172277.2|chr5-140340302-140341528	51	0	2	0	19	8	6	1	27	4	1	8
Slc1a4|NM_018861.3|chr11-20302179-20304265	58	3	5	8	7	0	4	4	21	5	5	9
Fgfr2|XR_001785478.1|chr7-130162450-130164215	35	87	29	6	15	107	33	12	57	132	17	16
Aspn|NM_001172481.1|chr13-49566631-49567565	135	19	17	5	161	20	10	4	85	68	8	7
Snx3|NM_017472.4|chr10-42534758-42535369	176	49	23	35	83	26	14	20	118	66	41	53
Lif|NM_008501.2|chr11-4269334-4272514	30	0	1	0	11	0	0	0	15	0	0	0
Msl1|XM_006534351.2|chr11-98805432-98807862	64	18	19	10	37	19	17	11	79	21	18	19
Msl1|NM_028722.2|chr11-98805432-98807859	64	18	19	10	37	19	17	11	79	21	18	19
Pja2|NM_001025309.1|chr17-64281005-64283412	98	24	15	11	65	39	27	31	102	26	16	12
Patl1|NM_172635.3|chr19-11943352-11945096	83	14	15	33	27	2	2	6	54	19	15	13
Fbxo30|NM_027968.3|chr10-11295420-11297969	57	5	3	4	52	7	1	1	28	6	2	1
Ypel5|NM_027166.5|chr17-72848804-72851195	106	21	31	32	57	14	25	40	64	41	19	60
Ltbp2|NM_013589.3|chr12-84783211-84784249	47	2	0	1	16	5	2	3	31	4	0	4
Zfp382|XM_017322166.1|chr7-30134665-30140758	32	1	4	1	23	2	0	2	43	7	0	0
Cald1|XM_006505348.3|chr6-34773228-34775469	633	207	9	33	647	367	44	41	395	171	5	47
Sf3b6|NM_025323.2|chr12-4827103-4827659	45	8	14	8	40	15	6	17	54	14	9	14
Lonrf1|NM_001081150.1|chr8-36216063-36217442	39	3	3	4	27	7	8	6	50	7	2	5
Pip4k2c|XM_011243289.2|chr10-127197066-127199112	62	19	3	18	23	2	2	6	50	11	10	5
Pip4k2c|NM_054097.3|chr10-127197066-127199063	62	19	3	18	23	2	2	6	50	11	10	5
Pip4k2c|XM_006513121.3|chr10-127197066-127198748	62	19	3	18	23	2	2	6	50	11	10	5
Ahcyl1|XM_017319557.1|chr3-107663930-107665106	74	2	4	8	38	7	5	5	42	18	5	13
Ahcyl1|XM_017319558.1|chr3-107663956-107665106	74	2	4	8	38	7	5	5	42	18	5	13
Igf1r|XM_006540642.3|chr7-68226401-68233668	89	26	26	15	87	24	15	4	106	38	30	26
Igf1r|NM_010513.2|chr7-68226401-68233667	89	26	26	15	87	24	15	4	106	38	30	26
Impact|XM_011246850.2|chr18-12990558-12992950	53	1	3	4	32	1	7	0	33	11	8	3
Impact|NM_008378.2|chr18-12990558-12992948	53	1	3	4	32	1	7	0	33	11	8	3
Cdc42|NM_009861.3|chr4-137319695-137321102	213	54	41	33	155	68	30	34	170	103	48	38
Vimp|NM_024439.3|chr7-66088852-66089405	149	48	69	60	82	25	29	78	126	64	41	38
Rnf114|NM_030743.5|chr2-167514731-167516166	81	5	13	17	26	12	5	1	49	11	13	3
Rnf114|XM_006500439.1|chr2-167514731-167516169	81	5	13	17	26	12	5	1	49	11	13	3
Nfkb1|XM_006501107.1|chr3-135584654-135585354	23	1	1	4	37	3	7	3	13	1	0	0
Nfkb1|XM_006501106.2|chr3-135584654-135585407	23	1	1	4	37	3	7	3	13	1	0	0
Fam110b|NM_173426.2|chr4-5799684-5799944	61	10	1	6	28	2	1	17	46	10	3	3
Ubl4a|NR_045779.1|chrX-74365717-74367586	77	13	8	11	26	5	4	14	29	12	11	18
Myo1e|XM_011242814.1|chr9-70398798-70399766	38	2	3	0	17	0	2	2	48	10	0	1
Maoa|NM_173740.3|chrX-16685375-16687812	56	6	3	2	26	9	2	0	25	6	0	1
Socs6|XM_006526513.2|chr18-88865168-88869187	109	23	12	19	62	24	4	8	41	7	8	5
Prkab2|XM_006500840.1|chr3-97669805-97673812	139	22	23	18	84	32	16	24	109	45	29	23
Nras|NM_010937.2|chr3-103064233-103067914	119	28	10	25	65	23	2	8	83	15	19	3
Nras|XM_006501123.1|chr3-103064233-103067909	119	28	10	25	65	23	2	8	83	15	19	3
Tor3a|NM_023141.2|chr1-156653616-156655692	20	1	2	2	7	0	5	2	31	0	1	3
Tpm1|XR_001778851.1|chr9-67035994-67036128	138	0	0	0	75	1	4	0	93	8	2	0
Zfand6|XM_006508106.2|chr7-84615044-84615819	43	2	20	11	17	4	7	12	18	4	4	8
Zfand6|NM_022985.6|chr7-84615053-84615819	43	2	20	11	17	4	7	12	18	4	4	8
Stk3|NM_019635.2|chr15-34875498-34876661	37	5	6	6	31	0	3	5	18	5	5	7
Fgfr2|XR_001785477.1|chr7-130162450-130164123	35	87	29	6	15	107	33	12	57	132	17	16
Fgfr2|XM_006507352.2|chr7-130162450-130164152	35	87	29	6	15	107	33	12	57	132	17	16
Srebf2|XM_006520685.1|chr15-82203917-82205379	55	16	5	6	49	8	2	10	54	19	5	13
Cebpb|NM_001287739.1|chr2-167689912-167690432	304	108	51	61	291	216	82	81	247	139	54	65
Prepl|XM_006524001.3|chr17-85062510-85064643	49	0	2	3	9	0	3	1	17	4	0	2
Ly6a|NM_001271416.1|chr15-74994876-74995261	10	34	2	1	7	25	2	2	9	53	4	0
Arih1|XM_011242739.1|chr9-59390100-59393293	118	13	16	14	51	10	8	24	44	37	15	13
Hoxa3|XM_011241225.2|chr6-52169061-52169939	33	9	6	7	56	6	7	5	40	16	13	10
Tbc1d15|XM_006513957.3|chr10-115198457-115199551	17	0	8	5	13	0	3	11	27	4	8	8
Sox12|NM_011438.2|chr2-152393610-152396753	61	10	3	2	9	0	4	3	42	1	3	9
Neo1|XM_006510846.3|chr9-58874833-58877273	45	10	2	8	37	2	3	8	26	10	1	2
Neo1|XM_006510842.3|chr9-58874838-58877273	45	10	2	8	37	2	3	8	26	10	1	2
Tcf7l2|XM_017318115.1|chr19-55931433-55933661	198	41	27	26	134	42	28	33	142	87	15	22
Tcf7l2|NM_001142919.1|chr19-55931433-55933655	198	41	27	26	134	42	28	33	142	87	15	22
Rlf|NM_001081013.1|chr4-121145372-121146354	70	11	24	16	70	18	4	10	36	7	8	17
Rlf|XM_006502657.3|chr4-121145882-121146354	70	11	24	16	70	18	4	10	36	7	8	17
1810037I17Rik|NM_024461.2|chr3-122925479-122926194	49	13	3	5	45	9	11	12	36	6	9	3
Calm1|NM_009790.5|chr12-100206428-100209824	318	119	108	77	284	188	133	74	307	190	126	126
Vapa|NM_013933.3|chr17-65580052-65580688	166	46	46	38	53	31	34	32	112	39	28	45
Cstf2t|NM_031249.2|chr19-31084964-31086592	114	51	44	21	122	50	34	24	148	81	41	20
Atl3|XM_006526604.3|chr19-7534036-7535750	13	0	5	0	11	0	1	2	9	0	3	2
Vdr|NM_009504.4|chr15-97854426-97857371	3	38	3	7	9	49	8	2	21	59	4	4
Tbc1d15|NM_025706.3|chr10-115197870-115199551	17	0	9	5	13	0	3	11	27	4	8	8
Rab11b|XM_006523887.3|chr17-33746596-33747667	101	33	16	30	51	16	27	24	84	32	33	16
Cacna1a|XM_006530599.3|chr8-84639708-84640243	30	7	1	3	30	2	1	0	26	3	0	4
Cacna1a|XM_006530594.3|chr8-84639708-84640251	30	7	1	3	30	2	1	0	26	3	0	4
Cacna1a|XM_011248285.2|chr8-84639736-84640251	30	7	1	3	30	2	1	0	26	3	0	4
Cacna1a|NM_001252059.1|chr8-84639708-84640249	30	7	1	3	30	2	1	0	26	3	0	4
Cacna1a|NM_001252061.1|chr8-84639467-84640249	30	7	1	3	30	2	1	0	26	3	0	4
Cacna1a|NM_001252060.1|chr8-84639736-84640249	30	7	1	3	30	2	1	0	26	3	0	4
Jmjd6|XR_879501.2|chr11-116837431-116837763	71	15	16	10	44	24	9	20	69	6	14	9
Pnrc1|NM_001033225.2|chr4-33245422-33246063	291	101	24	38	224	93	39	26	224	124	55	62
Fam178a|NM_001081225.1|chr19-44980591-44983787	113	51	16	15	41	6	11	9	78	20	7	11
Fkbp1a|NM_001302077.1|chr2-151560620-151561691	262	91	60	33	109	69	22	45	252	110	54	32
Bace1|NM_001145947.2|chr9-45860295-45862484	99	21	15	8	45	28	19	7	96	17	7	1
Relb|XM_011250460.2|chr7-19606216-19606552	28	1	1	0	14	0	0	0	18	1	0	0
Relb|NM_009046.2|chr7-19606221-19606552	28	1	1	0	14	0	0	0	18	1	0	0
Relb|NM_001290457.1|chr7-19606222-19606552	28	1	1	0	14	0	0	0	18	1	0	0
Paxip1|NM_018878.3|chr5-27740079-27742487	32	2	7	0	20	1	6	6	24	4	6	10
Pdgfa|XM_006504659.3|chr5-138976380-138977227	84	4	4	4	36	13	4	2	62	17	2	5
Wdr26|NM_145514.5|chr1-181173225-181177805	194	33	50	55	155	88	56	43	103	56	21	45
Pmvk|NM_001310640.1|chr3-89468650-89469009	37	1	6	6	13	1	0	5	22	2	10	7
Abtb2|NM_178890.3|chr2-103717357-103718423	47	9	0	0	51	15	0	0	53	9	0	4
Gata2|XM_006505539.3|chr6-88205494-88207032	41	0	0	0	31	2	0	5	20	4	0	0
Lipe|NM_001039507.2|chr7-25379526-25379960	4	21	172	134	3	0	87	143	0	26	174	164
Arhgef12|NM_027144.2|chr9-42963841-42969181	52	15	11	9	33	12	3	15	33	4	6	8
Arhgef12|XM_011242598.2|chr9-42963844-42969181	52	15	11	9	33	12	3	15	33	4	6	8
Arhgef12|XM_017313566.1|chr9-42963845-42969181	52	15	11	9	33	12	3	15	33	4	6	8
Adnp|NM_001310086.1|chr2-168180964-168182046	110	21	25	18	105	45	21	21	164	54	28	16
Tbpl1|NM_011603.5|chr10-22703876-22705815	52	14	9	13	53	10	9	17	45	19	12	17
Tbpl1|XR_001779519.1|chr10-22703876-22705895	52	14	9	13	53	10	9	17	45	19	12	17
Vegfd|NM_001308489.1|chrX-164400886-164400985	52	5	4	2	24	9	1	9	41	8	0	9
Ola1|NM_025942.2|chr2-73092800-73093622	49	15	21	15	29	3	24	30	39	13	20	15
Lipe|XM_006539572.3|chr7-25379644-25379960	4	21	170	131	3	0	86	143	0	26	173	162
Pla2g16|XM_006526921.2|chr19-7585666-7585811	16	1	57	71	6	2	52	83	17	0	71	93
Pgpep1|NM_023217.4|chr8-70646435-70650592	37	6	13	8	18	10	9	8	47	3	19	8
Pgpep1|XM_006509719.3|chr8-70646436-70650592	37	6	13	8	18	10	9	8	47	3	19	8
Zfp623|NM_030199.3|chr15-75948696-75949400	61	6	2	6	8	1	3	7	31	6	3	1
Zfp623|XM_006521543.1|chr15-75948696-75949402	61	6	2	6	8	1	3	7	31	6	3	1
Phf21a|XM_011239377.2|chr2-92360423-92360918	74	18	16	8	55	15	7	13	58	21	5	3
Prickle2|XM_006506106.3|chr6-92370890-92375945	59	3	2	0	24	7	5	4	42	9	0	0
Prickle2|NM_001134460.2|chr6-92370891-92375945	59	3	2	0	24	7	5	4	42	9	0	0
Atl3|NM_001163505.1|chr19-7534036-7538609	41	5	21	8	41	2	7	18	44	13	14	6
Clk4|NM_001304744.1|chr11-51281417-51281770	71	18	11	15	28	8	5	12	52	22	3	17
Clk4|XM_006532111.3|chr11-51281417-51281764	71	18	11	15	28	8	5	12	52	22	3	17
Dennd4a|XM_011242654.1|chr9-64898910-64902421	41	1	2	4	25	0	0	1	23	6	0	5
Ugdh|XM_006503862.3|chr5-65413206-65413955	108	36	7	14	98	30	4	19	98	39	2	4
Ugdh|NM_009466.2|chr5-65413220-65413955	108	36	7	14	98	30	4	19	98	39	2	4
Ralgds|NM_001145834.1|chr2-28552267-28553082	36	8	9	12	38	11	9	8	31	4	8	3
Ralgds|XM_006497797.3|chr2-28552267-28553073	36	8	9	12	38	11	9	8	31	4	8	3
Plcxd2|NM_001134480.1|chr16-45959260-45965017	41	8	0	2	23	3	0	1	34	4	3	3
Eif4e|XM_006500993.3|chr3-138555504-138556678	44	3	4	8	26	10	10	7	33	6	10	1
Rock1|XR_001782350.1|chr18-10106321-10106457	31	4	0	5	17	1	5	1	33	2	0	0
Wdr26|XR_373605.3|chr1-181173225-181177831	198	33	50	58	159	95	56	47	105	56	21	46
Usp36|XM_011249273.2|chr11-118259650-118261547	35	3	10	9	12	9	4	4	56	3	10	2
Usp36|NM_001033528.1|chr11-118259652-118261547	35	3	10	9	12	9	4	4	56	3	10	2
Strn3|NM_052973.2|chr12-51608540-51610102	178	11	21	21	61	29	12	7	80	43	6	20
Strn3|XM_006516412.3|chr12-51608618-51610102	178	11	21	21	61	29	12	7	80	43	6	20
Zfp746|XM_006506556.3|chr6-48062390-48063831	33	4	5	11	17	2	2	4	17	1	1	0
Zfp746|NM_001163475.1|chr6-48062394-48063831	33	4	5	11	17	2	2	4	17	1	1	0
Cttnbp2nl|XM_011240288.2|chr3-105001914-105004649	84	4	5	5	50	15	2	8	62	2	0	4
Fst|NM_001301375.1|chr13-114452261-114453803	221	90	37	28	229	62	50	8	146	76	30	9
Zdhhc20|XM_006519658.3|chr14-57832773-57835554	57	11	6	1	27	6	11	12	82	19	3	4
Zdhhc20|XM_006519659.3|chr14-57832773-57835543	57	11	6	1	27	6	11	12	82	19	3	4
N4bp2l2|NM_201369.3|chr5-150635972-150643113	75	11	12	8	36	9	11	18	39	19	8	14
Sh3pxd2a|NM_008018.4|chr19-47260173-47266986	115	240	97	68	122	190	87	61	102	190	101	37
Mfsd5|NM_134100.4|chr15-102281547-102281744	56	9	14	23	24	9	6	25	73	13	14	2
Mapkapk5|NM_010765.2|chr5-121525050-121525144	41	2	3	8	27	2	4	4	22	8	5	4
Tnrc6b|NM_144812.2|chr15-80929476-80941086	125	44	24	14	86	32	25	26	82	40	15	13
Zdhhc20|NM_029492.4|chr14-57832701-57836646	92	26	9	6	36	9	19	15	106	25	6	5
Zdhhc20|XM_006519661.3|chr14-57832773-57836638	92	26	9	6	36	9	19	15	106	25	6	5
Zdhhc20|XR_001781166.1|chr14-57832773-57836646	92	26	9	6	36	9	19	15	106	25	6	5
Dlk1|XM_011243992.2|chr12-109460360-109460625	727	196	10	8	222	153	10	10	461	186	21	21
Yme1l1|XM_017318939.1|chr2-23197031-23199251	51	5	17	2	47	6	18	16	24	13	9	4
Yme1l1|NM_013771.5|chr2-23197031-23199260	51	5	17	2	47	6	18	16	24	13	9	4
Rcor1|NM_198023.2|chr12-111111915-111113389	51	5	13	4	24	9	6	1	48	11	5	2
Scamp2|XM_006511152.2|chr9-57587556-57588798	50	6	12	22	40	11	4	9	47	18	8	13
Dlgap4|XM_006499340.3|chr2-156762903-156764363	100	10	11	7	24	15	14	12	100	19	1	18
Sesn2|NM_144907.1|chr4-132492803-132493715	39	0	2	2	15	3	1	6	26	4	8	2
Tcf7l2|XM_017318120.1|chr19-55931513-55933661	198	41	27	26	134	42	28	33	142	87	13	22
Tcf7l2|XM_006526861.3|chr19-55931857-55933661	198	41	27	26	134	42	28	33	142	87	13	22
Tcf7l2|NM_001142923.1|chr19-55931513-55933655	198	41	27	26	134	42	28	33	142	87	13	22
Tcf7l2|NM_001142922.1|chr19-55931857-55933655	198	41	27	26	134	42	28	33	142	87	13	22
Tcf7l2|NM_001142920.1|chr19-55931469-55933655	198	41	27	26	134	42	28	33	142	87	13	22
Slc30a1|NM_009579.3|chr1-191909755-191913247	103	19	32	23	41	11	2	20	61	18	4	21
0610007P14Rik|XM_006516117.2|chr12-85815446-85816113	44	7	4	3	23	10	2	6	46	5	6	8
0610007P14Rik|NM_021446.2|chr12-85815454-85816113	44	7	4	3	23	10	2	6	46	5	6	8
Vps13b|XM_006520138.3|chr15-35930100-35931227	12	0	1	2	28	0	1	1	6	0	0	0
Vps13b|NM_177151.3|chr15-35930100-35931229	12	0	1	2	28	0	1	1	6	0	0	0
Capzb|NM_009798.4|chr4-139291090-139291820	153	52	41	20	94	39	15	11	117	23	27	14
Capzb|NM_001037761.2|chr4-139291002-139291820	153	52	41	20	94	39	15	11	117	23	27	14
Brd8|XM_006526354.3|chr18-34599825-34602133	90	23	29	11	55	11	19	16	56	28	8	21
Zfp408|XM_006499832.2|chr2-91642755-91644974	20	3	3	7	27	0	3	1	49	9	5	0
Rnf19a|NM_013923.2|chr15-36239933-36241368	87	1	8	23	45	11	5	4	61	25	3	5
Appbp2|NM_025825.3|chr11-85191307-85191645	80	27	9	37	66	14	15	15	50	22	12	29
Senp5|XM_006522242.3|chr16-31959669-31963426	52	7	8	5	23	5	7	6	32	8	7	0
Sec61a1|NM_016906.4|chr6-88503606-88505106	170	56	53	41	74	40	39	54	113	53	52	51
Commd8|XM_011240736.1|chr5-72156575-72159872	50	6	12	6	32	11	5	5	51	13	3	9
Plau|NM_008873.3|chr14-20842450-20843388	19	0	0	0	8	0	1	0	8	0	2	0
Lgals3bp|NM_011150.2|chr11-118392751-118393017	17	4	4	3	12	0	7	15	46	3	3	8
Pcgf5|XM_011247391.2|chr19-36455668-36460964	21	0	2	15	25	2	0	4	18	3	6	15
Bace1|XM_011242513.2|chr9-45860295-45862406	95	21	15	8	45	28	17	7	96	17	6	1
Fam49b|NM_144846.5|chr15-63929093-63931615	40	10	33	24	34	3	14	11	38	18	20	17
Pxdc1|XM_006516728.1|chr13-34627839-34628770	23	0	0	0	13	0	0	0	15	0	0	0
Pxdc1|NM_025831.3|chr13-34627840-34628770	23	0	0	0	13	0	0	0	15	0	0	0
Tpm1|XM_011242716.2|chr9-67027891-67028075	75	1	2	0	40	9	0	2	57	0	0	0
Timm17a|NM_011590.2|chr1-135301534-135301917	35	7	25	4	35	10	10	2	46	8	19	11
Pcdh7|NM_018764.3|chr5-57728149-57729465	57	2	1	0	28	3	1	2	39	13	0	1
Adcy9|NM_009624.3|chr16-4284885-4287897	31	7	1	1	22	3	2	3	27	2	1	8
Nsrp1|NM_001012309.2|chr11-77044291-77045739	33	7	4	4	34	4	2	1	28	8	1	8
4921524J17Rik|NM_025722.3|chr8-85408758-85409771	49	0	2	2	38	11	3	2	29	6	0	3
Ifi44|XM_006502485.1|chr3-151730921-151732512	32	5	0	4	32	5	0	0	44	5	1	0
Ifi44|NM_133871.2|chr3-151730921-151732379	32	5	0	4	32	5	0	0	44	5	1	0
Gab2|NM_001162477.1|chr7-97305019-97308951	20	1	4	4	13	0	1	6	19	0	0	2
A930013F10Rik|NR_027886.1|chr8-22634370-22636809	45	3	6	4	19	0	4	9	66	16	1	8
Rgmb|NM_178615.3|chr17-15806252-15807144	74	12	4	12	39	10	4	0	34	15	9	4
Fbln2|NM_001081437.1|chr6-91271879-91272540	158	43	27	14	143	81	9	4	161	67	20	9
Eif4a3|NM_138669.1|chr11-119288362-119288542	65	24	16	14	40	9	15	11	57	23	23	24
LOC108167433|XR_001778162.1|chr7-63901721-63908088	39	7	17	22	16	6	5	3	40	7	12	13
Ctnnb1|NM_007614.3|chr9-120959517-120960507	217	76	50	32	99	56	16	58	123	51	23	27
LOC108168731|XR_001783217.1|chr2-148693984-148695625	27	1	2	2	17	0	0	7	17	3	2	5
Cdca4|XM_006516244.1|chr12-112820228-112821392	210	48	43	28	66	39	8	16	131	46	25	26
Cdca4|NM_028023.3|chr12-112820233-112821392	210	48	43	28	66	39	8	16	131	46	25	26
Phf21a|XM_011239361.2|chr2-92360423-92364667	126	24	27	16	78	37	8	15	72	34	16	6
Phf21a|XM_006498971.3|chr2-92360423-92364666	126	24	27	16	78	37	8	15	72	34	16	6
Stard4|NM_133774.4|chr18-33201420-33203585	129	2	3	7	70	11	1	5	86	11	0	3
Ywhaz|XM_011245352.2|chr15-36770769-36772717	157	42	38	32	125	30	49	44	64	53	22	25
Btd|XM_006519029.3|chr14-31667913-31668197	25	1	4	5	20	1	2	5	14	1	0	3
Cux1|XM_006504353.2|chr5-136272768-136274790	27	10	4	11	39	0	4	3	15	2	2	14
Pkd2|XM_006534815.3|chr5-104503688-104505819	37	6	3	9	31	5	9	12	28	5	0	7
Nfkb2|NM_001177369.1|chr19-46311894-46312090	39	5	3	3	24	6	0	3	26	3	1	5
Amot|XM_006528864.3|chrX-145446423-145450000	73	7	5	2	49	6	1	4	30	16	4	0
Capzb|XM_006538504.3|chr4-139291002-139291665	135	50	37	17	82	25	10	11	106	15	26	9
Nabp1|XR_001785084.1|chr1-51465856-51469086	22	6	93	33	13	0	44	28	16	1	23	21
Cdkn2a|NM_001040654.1|chr4-89274472-89274734	75	30	5	24	119	39	11	29	48	23	11	28
Cdkn2a|NM_009877.2|chr4-89274472-89274774	75	30	5	24	119	39	11	29	48	23	11	28
Map3k14|NM_016896.3|chr11-103219763-103221024	75	6	2	9	50	15	1	9	55	29	4	7
Chordc1|NM_025844.2|chr9-18312921-18314000	31	4	3	9	16	1	4	3	32	8	0	5
Snrpb2|NM_021335.3|chr2-143071555-143072052	67	10	18	9	53	26	10	15	32	11	7	6
Chtop|XR_867226.2|chr3-90498955-90500107	42	9	10	3	20	6	13	24	37	7	18	10
Serpinf1|NM_011340.3|chr11-75410028-75410133	484	197	13	41	409	294	20	89	470	210	31	33
Zfp143|XM_006507532.2|chr7-110094374-110095396	30	1	11	4	19	0	6	0	19	4	1	5
Zfp143|NM_009281.3|chr7-110094374-110095392	30	1	11	4	19	0	6	0	19	4	1	5
Flii|NM_022009.2|chr11-60714142-60714312	23	4	5	8	23	4	2	4	20	0	9	12
Parp3|NM_001311150.1|chr9-106470321-106471232	55	8	4	20	29	12	2	16	71	13	13	9
Eif3a|NM_010123.3|chr19-60761115-60762080	147	32	48	27	110	47	38	20	94	64	25	29
Arhgap21|XR_373945.3|chr2-20847934-20850385	89	24	3	4	64	12	9	1	60	28	2	3
Arhgap21|XM_017319262.1|chr2-20847934-20850677	89	24	3	4	64	12	9	1	60	28	2	3
Col27a1|XM_017320282.1|chr4-63333308-63334991	50	5	9	1	17	7	2	0	33	4	0	1
Fam110b|XM_006537896.3|chr4-5799684-5801101	71	17	4	8	42	11	3	17	74	20	4	3
Zfp827|XM_006531246.1|chr8-79190486-79193768	56	0	6	1	23	0	0	5	40	2	0	0
Mocs1|NM_028464.1|chr17-49454029-49455430	4	22	9	14	2	9	5	6	6	45	5	12
Zfp24|XM_006526137.3|chr18-24009716-24014146	101	28	44	21	57	30	14	24	77	20	29	29
Cnot1|XR_001778430.1|chr8-95736253-95736445	21	2	14	5	23	0	7	0	22	3	3	2
Sec62|NM_027016.2|chr3-30818966-30821263	73	26	20	17	70	19	7	5	63	12	1	22
Secisbp2l|NM_177608.3|chr2-125736985-125740264	110	22	7	13	71	15	18	17	32	16	6	10
Secisbp2l|XM_006500156.3|chr2-125736990-125740264	110	22	7	13	71	15	18	17	32	16	6	10
Otud4|NM_001081164.1|chr8-79673982-79677755	32	6	9	14	16	0	7	13	36	10	3	9
Samd9l|XM_006505026.2|chr6-3372256-3372519	41	4	0	5	64	0	0	3	86	5	0	3
Ergic2|NM_026168.4|chr6-148179317-148181676	95	22	23	17	90	34	23	20	36	19	10	10
Ubxn4|XM_017322239.1|chr1-128277095-128279378	125	10	7	17	58	31	12	16	66	23	11	16
Ubxn4|NM_026390.2|chr1-128277095-128279377	125	10	7	17	58	31	12	16	66	23	11	16
Pqlc1|NM_001164420.1|chr18-80291783-80292724	81	8	9	9	59	26	10	13	54	12	11	11
Pqlc1|XM_006526520.3|chr18-80291783-80292716	81	8	9	9	59	26	10	13	54	12	11	11
Pqlc1|XM_006526522.3|chr18-80291811-80292716	81	8	9	9	59	26	10	13	54	12	11	11
Mbtd1|XM_006531910.3|chr11-93943893-93945332	36	4	12	6	13	0	1	12	31	5	4	4
Mbtd1|XM_006531911.3|chr11-93943687-93945300	36	4	12	6	13	0	1	12	31	5	4	4
Mocs1|NM_020042.2|chr17-49454790-49455430	4	22	9	14	2	9	5	6	6	45	5	12
Mocs1|XM_006524680.2|chr17-49454790-49455435	4	22	9	14	2	9	5	6	6	45	5	12
Epm2aip1|NM_175266.4|chr9-111273781-111279093	71	22	18	17	49	22	13	29	65	25	4	14
Nav1|NM_173437.2|chr1-135434579-135441683	129	40	27	17	54	16	26	14	84	45	22	24
Nav1|XM_006529379.3|chr1-135434587-135441683	129	40	27	17	54	16	26	14	84	45	22	24
Dido1|NR_111965.1|chr2-180684963-180685176	14	0	2	2	5	0	3	2	8	0	0	3
Zfp827|NM_178267.3|chr8-79189666-79193766	56	0	6	1	23	0	0	5	40	2	0	0
Zfp827|XM_011248477.2|chr8-79189666-79193768	56	0	6	1	23	0	0	5	40	2	0	0
Uhrf1bp1l|NM_029166.2|chr10-89818051-89819869	52	1	12	4	14	2	28	12	29	12	6	16
Uhrf1bp1l|XM_017314128.1|chr10-89818051-89819891	52	1	12	4	14	2	28	12	29	12	6	16
Zbtb4|NM_029348.2|chr11-69779401-69784026	24	8	10	3	25	1	3	3	31	2	0	6
Napb|NM_019632.3|chr2-148694656-148697395	27	1	2	2	17	0	0	5	20	3	2	5
Chka|XM_006531646.1|chr19-3893407-3894368	46	10	6	16	34	3	3	8	39	6	2	9
Chka|NM_013490.4|chr19-3893407-3894369	46	10	6	16	34	3	3	8	39	6	2	9
Ndst1|XM_006525673.1|chr18-60684493-60689244	103	22	14	12	93	28	5	11	95	43	3	4
Nacc2|XM_006498259.1|chr2-26055534-26059961	75	20	3	6	47	16	3	4	88	24	5	17
Nacc2|NM_001037098.1|chr2-26055535-26059961	75	20	3	6	47	16	3	4	88	24	5	17
Fam65a|XM_011248532.2|chr8-105621902-105622219	97	20	18	17	40	27	3	25	104	24	12	16
Antxr2|NM_133738.1|chr5-97884687-97886561	79	18	12	4	26	2	1	2	53	12	3	5
Larp4b|XM_006516476.2|chr13-9170942-9174406	165	36	61	40	79	40	30	35	112	55	12	23
Atp13a3|NM_001128096.1|chr16-30312422-30315703	63	5	6	4	31	1	1	3	30	16	8	1
Gxylt2|NM_198612.2|chr6-100804700-100805081	61	5	1	0	13	5	0	0	27	0	0	0
March5|XM_006527322.2|chr19-37221506-37222405	76	20	30	38	46	16	21	36	51	29	17	18
Tmem39a|NM_001205286.1|chr16-38591145-38592162	31	3	8	2	32	1	1	4	28	9	0	3
Parp9|NM_030253.3|chr16-35972229-35972621	18	0	1	0	18	0	0	2	5	0	0	0
Parp9|XM_006522756.3|chr16-35972229-35972605	18	0	1	0	18	0	0	2	5	0	0	0
Daam1|XM_006515644.3|chr12-71989888-71992333	36	2	1	0	19	0	1	1	20	4	4	0
Daam1|NM_172464.3|chr12-71989888-71992376	36	2	1	0	19	0	1	1	20	4	4	0
Necap1|NM_026267.2|chr6-122887388-122888941	78	10	4	5	60	19	9	14	32	23	10	8
Smurf2|XR_001780039.1|chr11-106830919-106831057	28	0	0	8	40	1	1	7	15	7	9	3
Slc25a37|XM_006519461.1|chr14-69241847-69244833	24	4	12	7	10	0	4	3	27	0	1	4
Slc25a37|NM_026331.3|chr14-69241850-69244833	24	4	12	7	10	0	4	3	27	0	1	4
Pank3|NM_145962.2|chr11-35785458-35791285	93	155	302	192	46	91	223	188	73	201	134	205
Mmp11|XM_017313825.1|chr10-75923220-75923981	45	6	1	4	19	5	3	6	29	3	1	3
Mmp11|NM_008606.3|chr10-75923221-75923981	45	6	1	4	19	5	3	6	29	3	1	3
Mmp11|NM_001306184.1|chr10-75923221-75923490	45	6	1	4	19	5	3	6	29	3	1	3
Fmnl2|NM_172409.2|chr2-53131878-53134202	48	8	4	0	34	0	3	0	19	8	6	2
Nek6|NM_021606.3|chr2-38585390-38587490	34	3	1	2	26	1	2	2	13	8	1	5
Ctdp1|NM_026295.2|chr18-80407958-80408639	66	13	17	6	28	7	11	9	95	34	4	8
Ctdp1|XM_006526525.3|chr18-80407960-80408781	66	13	17	6	28	7	11	9	95	34	4	8
Ctdp1|XM_011247096.2|chr18-80407962-80408639	66	13	17	6	28	7	11	9	95	34	4	8
Rps27l|NM_026467.4|chr9-66949357-66949522	34	8	8	16	57	17	13	16	29	13	22	17
Rps27l|NM_001311101.1|chr9-66949341-66949522	34	8	8	16	57	17	13	16	29	13	22	17
Meis2|XM_017316113.1|chr2-115863063-115864513	327	99	12	18	242	132	24	32	194	132	13	13
Cdk12|NM_001109628.1|chr11-98250389-98253540	34	5	13	9	30	0	5	0	31	6	0	6
Arih1|NM_019927.2|chr9-59388553-59393293	122	19	16	16	53	13	8	24	44	37	15	13
Meis2|XM_017316112.1|chr2-115863063-115864226	324	99	12	18	242	132	24	32	194	132	13	13
Aup1|NM_001301649.1|chr6-83057534-83057682	30	4	6	13	19	4	12	19	25	4	4	4
Eif4a2|XM_006521783.3|chr16-23113311-23113947	50	19	18	18	82	15	24	11	65	21	20	9
Lcn2|NM_008491.1|chr2-32384636-32384864	0	14	21	14	2	10	28	47	0	17	26	14
Actg1|NM_001313923.1|chr11-120345686-120346389	155	17	14	13	58	29	9	3	436	24	31	18
Ier3ip1|NM_025409.3|chr18-76940568-76941614	77	29	15	26	86	30	12	19	72	25	1	25
Dcun1d3|XM_006507681.2|chr7-119853157-119857572	63	7	17	9	59	24	3	8	50	23	19	13
Dcun1d3|XM_017322200.1|chr7-119853162-119857572	63	7	17	9	59	24	3	8	50	23	19	13
Arpc5l|XM_006498388.3|chr2-39015120-39015877	41	20	23	29	63	11	18	16	33	10	14	35
Arpc5l|XM_006498389.3|chr2-39015120-39015878	41	20	23	29	63	11	18	16	33	10	14	35
Arpc5l|NM_028809.1|chr2-39015120-39015872	41	20	23	29	63	11	18	16	33	10	14	35
Sec24d|NM_027135.2|chr3-123364961-123365636	129	13	6	8	65	31	6	2	81	22	2	3
Sec24d|XM_006502038.3|chr3-123364961-123365641	129	13	6	8	65	31	6	2	81	22	2	3
Scyl2|XM_011243394.2|chr10-89638719-89640468	24	0	0	4	9	0	5	6	12	0	2	0
Kdm6a|XM_006527600.3|chrX-18278655-18279791	53	3	7	9	31	6	1	20	44	16	4	3
Kdm6a|NM_001310444.1|chrX-18278655-18279936	53	3	7	9	31	6	1	20	44	16	4	3
Bbx|XM_006522554.3|chr16-50196602-50197558	62	9	10	8	50	15	1	9	37	12	2	9
Cd320|NM_019421.3|chr17-33848428-33849774	0	4	4	4	0	28	1	1	1	14	11	10
Zc3hav1|XM_006506781.3|chr6-38305285-38307187	53	15	3	6	69	1	4	3	56	24	2	14
App|XM_006522873.2|chr16-84952665-84955330	138	58	20	21	159	61	31	7	116	48	27	9
5031425E22Rik|NR_040469.1|chr5-23431807-23434353	36	0	1	2	17	2	1	3	12	2	5	1
Cdc42se1|NM_172395.3|chr3-95234249-95236424	81	15	12	16	67	25	2	11	71	34	24	17
Braf|XM_011241136.2|chr6-39603230-39610381	48	6	17	13	18	2	12	17	30	8	1	7
Braf|NM_139294.5|chr6-39603236-39610381	48	6	17	13	18	2	12	17	30	8	1	7
Slc12a4|NM_001253804.1|chr8-105943589-105944081	24	3	8	2	25	0	1	4	14	3	2	0
Slc12a4|NR_045594.1|chr8-105943589-105944173	24	3	8	2	25	0	1	4	14	3	2	0
Slc12a4|XM_006530792.2|chr8-105943590-105944081	24	3	8	2	25	0	1	4	14	3	2	0
Rae1|NM_175112.5|chr2-173015369-173015739	64	8	18	20	39	22	6	8	47	13	9	22
Sec62|XM_006535534.3|chr3-30819641-30820386	65	26	20	17	65	19	7	5	62	10	1	16
Chmp2b|NM_026879.2|chr16-65539132-65540139	48	8	12	1	54	13	17	33	60	16	3	4
Fmnl2|XM_006498338.2|chr2-53131949-53133804	46	8	4	0	34	0	3	0	19	8	6	2
Fmnl2|XM_006498334.2|chr2-53131878-53133804	46	8	4	0	34	0	3	0	19	8	6	2
Fmnl2|XM_006498331.2|chr2-53131840-53133804	46	8	4	0	34	0	3	0	19	8	6	2
Fmnl2|XM_006498332.2|chr2-53131839-53133804	46	8	4	0	34	0	3	0	19	8	6	2
Eif1|NM_011508.2|chr11-100321361-100322099	198	105	75	72	128	57	98	108	213	68	126	82
Agap1|NM_001037136.1|chr1-89888894-89895282	40	15	2	11	41	3	0	4	31	4	4	11
Nfe2l2|NR_132727.1|chr2-75691051-75692372	18	2	6	8	22	3	7	3	23	2	1	11
Atp1a1|NM_144900.2|chr3-101576218-101576555	150	24	20	21	95	54	12	21	87	41	12	23
Tpm1|XR_001778851.1|chr9-67033875-67033993	23	1	0	1	16	0	0	0	15	0	0	1
Scaf11|NM_028148.2|chr15-96411697-96414787	46	11	9	9	48	7	3	18	36	18	8	7
Scaf11|XM_006521431.1|chr15-96411698-96414787	46	11	9	9	48	7	3	18	36	18	8	7
Ankrd28|XR_383131.3|chr14-31698767-31699725	36	3	1	0	17	1	4	2	16	1	0	1
Coprs|XM_006508848.3|chr8-13884786-13885031	46	2	9	3	20	6	3	8	35	10	7	1
Coprs|NM_025556.3|chr8-13884787-13885031	46	2	9	3	20	6	3	8	35	10	7	1
Emp2|NM_007929.2|chr16-10281748-10284427	21	1	0	2	35	1	1	2	9	2	0	7
Tmem64|NM_181401.3|chr4-15283350-15286753	34	5	7	7	45	10	8	8	32	10	2	3
Ankrd28|XM_011244886.1|chr14-31698767-31702019	78	4	7	0	34	18	9	3	59	11	1	7
Ppp1r12b|XM_017321277.1|chr1-134754657-134760408	18	0	3	2	19	1	0	3	11	0	0	1
Ppp1r12b|XM_017321279.1|chr1-134754665-134760495	18	0	3	2	19	1	0	3	11	0	0	1
Pura|XM_006525724.3|chr18-36288127-36292526	251	95	72	64	168	50	33	42	183	100	15	38
Ap4e1|NM_175550.3|chr2-127066702-127069814	17	0	2	9	9	0	0	4	11	0	3	0
Caap1|XR_867889.1|chr4-94460276-94461355	0	0	0	0	0	0	5	2	3	0	0	0
Nr4a3|XM_006537656.3|chr4-48083352-48086447	41	3	3	0	22	4	2	2	41	7	13	0
Nr4a3|NM_015743.3|chr4-48083352-48086446	41	3	3	0	22	4	2	2	41	7	13	0
Zfp532|XM_011246955.1|chr18-65687456-65688941	26	2	2	4	19	0	5	0	11	2	1	1
Ncoa1|XM_006515006.3|chr12-4247361-4249579	40	2	20	22	30	6	42	10	38	10	4	13
Fst|NM_001301373.1|chr13-114452261-114453422	176	73	31	20	213	57	41	8	113	68	26	8
Igf2bp3|XM_006505517.3|chr6-49085217-49087341	171	53	16	18	59	35	20	17	133	52	12	14
Sec23a|XM_006515628.3|chr12-58958382-58959996	57	8	2	12	28	13	14	8	52	13	10	4
Sec23a|NM_009147.2|chr12-58958383-58959996	57	8	2	12	28	13	14	8	52	13	10	4
Creb1|XM_006495653.3|chr1-64597378-64602970	82	5	11	6	67	4	5	9	45	29	2	15
Mef2d|XM_011240033.2|chr3-88168643-88172073	109	52	24	16	81	42	8	18	120	28	19	18
Mef2d|NM_001310593.1|chr3-88168643-88172091	109	52	24	16	81	42	8	18	120	28	19	18
Mef2d|XM_006501089.2|chr3-88168643-88172084	109	52	24	16	81	42	8	18	120	28	19	18
Magi1|NM_001286785.1|chr6-93675452-93678945	29	10	4	0	27	1	1	6	24	0	0	3
Mvb12b|XM_006498370.1|chr2-33729952-33733370	25	2	1	3	16	0	1	5	22	4	3	0
Mvb12b|XM_006498373.1|chr2-33729952-33733531	25	2	1	3	16	0	1	5	22	4	3	0
Mvb12b|NM_175184.4|chr2-33729955-33733444	25	2	1	3	16	0	1	5	22	4	3	0
Ugp2|NM_139297.6|chr11-21321125-21322021	68	8	7	13	20	1	15	0	43	12	1	11
Faf2|XM_011244582.2|chr13-54661136-54661857	32	4	7	7	12	4	2	7	27	0	7	10
Faf2|XM_017315634.1|chr13-54661136-54661705	32	4	7	7	12	4	2	7	27	0	7	10
Slc15a4|XM_006504271.2|chr5-127595477-127596623	39	13	14	9	42	7	3	10	33	9	6	3
Slc15a4|XR_001784584.1|chr5-127595477-127596772	39	13	14	9	42	7	3	10	33	9	6	3
Slc15a4|NM_133895.1|chr5-127595665-127596623	39	13	14	9	42	7	3	10	33	9	6	3
Slc15a4|XM_006504272.3|chr5-127595690-127596623	39	13	14	9	42	7	3	10	33	9	6	3
Ddx42|NM_028074.4|chr11-106248166-106249140	45	8	12	12	31	7	1	7	71	20	10	12
Ier5l|NM_030244.3|chr2-30472630-30472790	205	58	17	21	197	104	12	8	180	70	21	28
Epb41l2|NM_001199265.1|chr10-25522296-25523519	25	1	2	6	41	5	3	9	26	8	1	1
Epb41l2|XM_006512520.1|chr10-25522296-25523515	25	1	2	6	41	5	3	9	26	8	1	1
Nrp2|NM_001077405.1|chr1-62815637-62818692	44	6	3	0	32	3	0	0	39	10	3	3
Foxn2|NM_180974.4|chr17-88486926-88490533	34	2	3	4	28	0	3	8	33	13	0	11
Cactin|NM_027381.2|chr10-81325954-81326251	34	7	11	20	17	3	3	3	30	5	5	11
Creb1|NM_001037726.1|chr1-64597378-64604548	82	5	12	6	67	4	5	9	45	29	2	15
Tyw5|XM_011238586.2|chr1-57388234-57388495	38	2	2	3	30	1	5	10	2	0	0	1
Tyw5|NM_001037742.2|chr1-57388243-57388495	38	2	2	3	30	1	5	10	2	0	0	1
Ap4e1|XM_006498550.3|chr2-127066702-127069420	17	0	2	9	9	0	0	4	11	0	3	0
App|NM_001198823.1|chr16-84954435-84955330	134	58	20	21	159	60	31	7	115	48	27	9
Rock1|NM_009071.2|chr18-10064400-10066047	57	12	7	5	31	4	2	9	24	6	0	3
Atrn|XM_006498606.3|chr2-131026072-131030333	13	1	10	4	27	1	7	6	16	6	6	4
Atrn|NM_009730.2|chr2-131025941-131030329	13	1	10	4	27	1	7	6	16	6	6	4
Atrn|XM_011239259.1|chr2-131025941-131030333	13	1	10	4	27	1	7	6	16	6	6	4
Plxna1|NM_008881.2|chr6-89316312-89319375	46	12	4	7	44	11	0	2	43	11	2	4
Ppig|XM_006499184.3|chr2-69750382-69754009	45	8	9	15	34	0	4	19	31	15	1	19
Ppig|NM_001081086.1|chr2-69750382-69754059	45	8	9	15	34	0	4	19	31	15	1	19
Rcor1|XM_006515760.3|chr12-111111915-111115901	69	20	14	9	40	10	8	2	66	16	8	10
Rhbdf1|XM_011243657.2|chr11-32209584-32209882	124	20	14	20	31	1	10	24	135	21	13	7
Tmem39a|XM_006522496.3|chr16-38591145-38591390	29	3	8	2	32	1	1	4	28	9	0	3
Ccdc186|XM_006526852.1|chr19-56787484-56790962	57	5	7	12	30	17	2	10	32	6	3	18
Tmem251|NM_001324515.1|chr12-102745011-102745406	26	2	0	5	26	0	0	0	28	7	5	3
Tmem251|NM_177140.3|chr12-102745011-102745397	26	2	0	5	26	0	0	0	28	7	5	3
Adss|XR_001785476.1|chr1-177763175-177764297	52	7	10	8	23	4	2	5	15	3	2	15
Ammecr1l|XM_006525843.3|chr18-31780755-31784081	107	19	14	20	65	20	9	37	74	39	11	12
Ammecr1l|NM_153515.4|chr18-31780755-31784083	107	19	14	20	65	20	9	37	74	39	11	12
Ammecr1l|XM_006525841.3|chr18-31780643-31784081	107	19	14	20	65	20	9	37	74	39	11	12
Gcnt4|XM_006517599.2|chr13-96947565-96950914	34	0	1	0	9	0	0	0	42	5	0	0
Mef2d|XM_011240034.2|chr3-88168638-88172073	109	52	24	16	81	42	8	18	120	30	19	18
Ppfibp1|XM_011241628.1|chr6-147030400-147032025	52	14	7	2	87	12	2	1	34	10	10	2
Ppfibp1|NM_026221.2|chr6-147030400-147032023	52	14	7	2	87	12	2	1	34	10	10	2
Serinc3|NM_012032.4|chr2-163623272-163625440	101	37	21	26	91	43	24	25	70	30	11	27
Meis2|NM_001159569.1|chr2-115861263-115864513	332	103	13	19	249	133	24	32	198	135	14	13
Meis2|NM_001159568.1|chr2-115861263-115864226	329	103	13	19	249	133	24	32	198	135	14	13
Ankrd28|XR_383131.3|chr14-31778921-31779005	11	0	0	0	16	0	1	0	8	0	1	0
Mtmr14|NM_026849.2|chr6-113280786-113281392	41	15	7	9	41	9	5	7	52	17	6	4
Yeats2|XM_006521903.3|chr16-20230873-20232573	50	3	8	5	57	3	7	7	31	21	5	1
Yeats2|XM_006521904.3|chr16-20230791-20232573	50	3	8	5	57	3	7	7	31	21	5	1
Postn|NM_001313899.1|chr3-54390299-54391041	324	186	25	24	294	87	16	10	255	119	13	25
B3galnt1|XM_006501529.3|chr3-69573918-69574930	5	0	1	1	25	0	0	0	10	1	0	4
Gpc4|XM_011250978.2|chrX-52050884-52053520	46	6	12	5	15	7	2	6	37	3	6	3
Tada3|XM_006505238.3|chr6-113366639-113366987	37	10	14	10	16	3	7	2	35	7	14	7
Tada3|NM_133932.2|chr6-113366654-113366987	37	10	14	10	16	3	7	2	35	7	14	7
Ripk1|NM_009068.3|chr13-34032782-34035170	58	8	9	13	18	4	7	5	21	8	1	11
Psmd10|NM_001164177.1|chrX-140948424-140949301	34	10	5	4	33	1	5	2	29	6	8	7
Phf1|NM_001302397.1|chr17-26937565-26937908	22	3	4	4	20	0	0	3	22	6	3	6
Paxip1|XM_017321007.1|chr5-27742045-27742487	28	2	7	0	20	1	6	6	21	4	5	10
Paxip1|XM_006535758.3|chr5-27742045-27744053	28	2	7	0	20	1	6	6	21	4	5	10
Ncor1|XM_017314356.1|chr11-62315662-62317842	82	32	26	16	38	14	3	13	106	37	11	27
Atxn2l|XM_006507728.1|chr7-126491707-126492453	42	6	14	4	40	8	2	11	29	10	12	8
Atxn2l|NM_183020.1|chr7-126491707-126492165	42	6	14	4	40	8	2	11	29	10	12	8
Atxn2l|XM_006507720.2|chr7-126491707-126492215	42	6	14	4	40	8	2	11	29	10	12	8
Gls|XM_006495701.3|chr1-52185279-52187823	50	8	8	3	17	1	2	4	47	6	1	3
Gls|XR_001781162.1|chr1-52185279-52187794	50	8	8	3	17	1	2	4	47	6	1	3
Gls|NM_001113383.1|chr1-52185280-52187647	50	8	8	3	17	1	2	4	47	6	1	3
Fdps|NM_001253751.1|chr3-89093587-89093642	12	0	0	2	14	0	2	5	6	0	5	2
Atxn2l|XM_006507726.2|chr7-126491752-126492668	42	6	13	4	39	8	2	11	29	10	12	8
Pwwp2b|NM_001033206.2|chr7-139266485-139267253	15	0	4	6	8	2	1	6	50	2	1	1
Pwwp2b|NM_001098636.1|chr7-139266471-139267253	15	0	4	6	8	2	1	6	50	2	1	1
Ube2z|NM_172300.3|chr11-96047430-96050243	75	7	13	11	44	20	10	14	39	14	6	1
Apc|XM_006525534.3|chr18-34318581-34322190	26	2	4	4	25	3	4	4	14	6	0	9
Knstrn|NM_026412.3|chr2-118834131-118836212	14	44	8	0	11	60	2	3	1	42	3	0
Parp3|XM_006511718.1|chr9-106470626-106471232	52	3	4	11	21	5	2	14	48	13	2	5
Rin1|XM_006531710.2|chr19-5055238-5057072	36	7	1	1	13	0	0	0	33	3	2	4
Rin1|NM_145495.2|chr19-5055238-5057071	36	7	1	1	13	0	0	0	33	3	2	4
Fubp3|NM_001290548.1|chr2-31616187-31617526	77	10	13	17	38	13	7	9	51	23	5	6
[truncated: 28,909 more rows]

## Sheet: 2_Normalized counts
Unique_ID	Day-2_rep1	Day1_rep1	Day3_rep1	Day7_rep1	Day-2_rep2	Day1_rep2	Day3_rep2	Day7_rep2	Day-2_rep3	Day1_rep3	Day3_rep3	Day7_rep3
Thbs1|NM_001313914.1|chr2-118125029-118127133	3569.27	50.6876	43.0889	33.9393	2073.06	47.1667	17.8437	33.7229	3289.65	70.012	47.6102	45.6799
Plk2|NM_152804.2|chr13-110400224-110400844	936.991	38.238	5.25474	15.3274	896.504	18.3426	16.7285	14.3067	919.541	24.1421	9.2898	7.79902
Fos|NM_010234.2|chr12-85476458-85477269	661.954	17.7851	70.4135	39.4134	924.68	10.4815	69.1444	27.5914	847.437	17.7042	92.898	37.8809
Egr1|NM_007913.5|chr18-34863768-34864956	3901.8	251.66	337.354	252.903	2927.73	139.753	457.245	197.228	3458.46	169.799	397.139	303.047
Ccl2|NM_011333.3|chr11-82037178-82037452	782.38	14.2281	9.45853	4.37926	938.341	15.7222	13.3828	0	557.323	8.04735	8.12858	4.45658
Btg2|NM_007570.2|chr1-134074864-134077368	1381.4	48.9091	132.419	124.809	1749.46	66.3828	179.552	124.672	1442.93	34.6036	167.216	163.779
Egr3|NM_018781.3|chr14-70079905-70082613	958.746	36.4595	52.5474	13.1378	588.277	22.7099	28.996	9.19714	821.14	30.5799	60.3837	20.0546
Klf6|NM_011803.2|chr13-5867283-5870393	3694.36	374.377	375.188	480.624	3104.47	262.911	409.29	286.133	3005.47	249.468	305.402	495.795
Hmgcs1|XM_006517578.1|chr13-119706478-119708082	668.17	19.5636	73.5664	50.3615	460.205	27.9507	89.2185	61.3143	451.288	32.9941	60.3837	42.3375
Hmgcs1|NM_001291439.1|chr13-119706478-119708260	668.17	19.5636	73.5664	50.3615	460.205	27.9507	89.2185	63.3581	454.681	32.9941	60.3837	44.5658
Ddit3|NM_001290183.1|chr10-127296091-127296288	397.794	8.89256	31.5284	55.8356	286.027	13.9753	36.8026	54.1609	456.377	12.071	44.1266	72.4194
Ddit3|XM_006513197.3|chr10-127296091-127296291	397.794	8.89256	31.5284	55.8356	286.027	13.9753	36.8026	54.1609	456.377	12.071	44.1266	72.4194
Egr2|NM_010118.3|chr10-67540988-67542188	724.886	26.6777	81.9739	43.7926	568.64	23.5834	120.445	44.9638	510.667	25.7515	102.188	50.1365
Egr2|XM_011243367.2|chr10-67540988-67547493	725.663	26.6777	81.9739	43.7926	568.64	23.5834	120.445	44.9638	510.667	25.7515	102.188	50.1365
Csf1|NM_007778.4|chr3-107741047-107743145	705.463	15.1174	3.15284	17.5171	466.182	14.8488	3.34569	34.7448	630.276	18.5089	1.16123	21.1688
Ier2|NM_010499.4|chr8-84661330-84662085	1053.53	129.831	208.088	156.559	1075.8	104.815	317.841	122.629	1433.6	157.728	395.978	191.633
Serpine1|NM_008871.2|chr5-137061503-137063173	2909.65	95.1504	175.508	90.8697	1645.3	160.716	112.638	92.9933	2123.26	96.5682	199.731	173.807
Fn1|NM_010233.2|chr1-71585472-71586211	569.498	65.805	8.40758	14.2326	735.987	79.4847	21.1894	11.241	500.488	70.8167	8.12858	16.7122
Fn1|XM_017315775.1|chr1-71585518-71586211	569.498	65.805	8.40758	14.2326	735.987	79.4847	21.1894	11.241	500.488	70.8167	8.12858	16.7122
Phlda1|NM_009344.3|chr10-111508059-111508649	658.846	98.7074	110.35	49.2667	635.237	89.9662	92.5642	29.6352	604.827	62.7693	104.51	40.1092
Ptgs2|NM_011198.4|chr1-150105782-150108234	472.38	8.00331	0	1.09482	910.165	13.9753	2.23046	2.04381	341.859	12.071	2.32245	0
Cited2|NM_010828.3|chr10-17724755-17725674	1062.08	92.4827	74.6173	126.999	1472.83	62.889	144.98	84.8181	982.314	96.5682	85.9307	163.779
Rnd3|NM_028810.2|chr2-51130438-51132293	507.343	40.0165	17.8661	31.7497	489.235	53.281	10.0371	21.46	419.901	39.432	24.3857	23.397
Tpm1|XM_006511051.3|chr9-67022589-67024491	558.621	22.2314	10.5095	9.85334	419.222	34.0649	8.92185	10.219	469.95	20.1184	16.2572	1.11415
Tpm1|XR_001778851.1|chr9-67022589-67024565	560.175	22.2314	10.5095	9.85334	419.222	34.0649	8.92185	10.219	469.95	20.1184	16.2572	1.11415
Acta2|NM_007392.3|chr19-34240335-34241666	5514.73	98.7074	31.5284	42.6978	2243.82	120.537	13.3828	20.4381	5512.16	129.562	38.3204	76.876
Cdc42ep3|XM_006524295.3|chr17-79333945-79334724	549.298	11.5603	26.2737	32.8445	570.347	25.3303	30.1113	6.13143	378.335	15.29	16.2572	24.5112
Wisp1|XM_006520889.1|chr15-66919454-66923205	513.558	3.55703	5.25474	13.1378	373.97	13.1019	1.11523	4.08762	366.459	8.04735	2.32245	13.3697
Wisp1|NM_018865.2|chr15-66919454-66923199	513.558	3.55703	5.25474	13.1378	373.97	13.1019	1.11523	4.08762	366.459	8.04735	2.32245	13.3697
Ier3|NM_133662.2|chr17-35822310-35822911	607.568	31.124	11.5604	18.6119	447.398	18.3426	32.3417	21.46	556.475	20.9231	29.0306	47.9082
Cdc42ep3|NM_026514.2|chr17-79334024-79334724	549.298	11.5603	26.2737	32.8445	569.494	25.3303	30.1113	6.13143	370.7	15.29	16.2572	24.5112
Adm|NM_009627.1|chr7-110629168-110629819	408.671	8.89256	6.30569	15.3274	475.574	6.98767	5.57616	44.9638	317.259	2.41421	2.32245	20.0546
Tpm1|XR_379413.1|chr9-67022589-67023441	543.082	22.2314	10.5095	9.85334	404.708	34.0649	8.92185	10.219	463.164	20.1184	16.2572	1.11415
Tpm1|XM_006511044.1|chr9-67022589-67023358	530.651	22.2314	10.5095	9.85334	397.023	34.0649	8.92185	10.219	455.529	20.1184	16.2572	1.11415
Tpm1|NM_001164253.1|chr9-67022592-67023358	530.651	22.2314	10.5095	9.85334	397.023	34.0649	8.92185	10.219	455.529	20.1184	16.2572	1.11415
Ccnd2|XM_006505459.2|chr6-127125161-127130334	1197.27	161.845	356.271	402.892	724.888	174.692	281.038	258.542	922.934	136.805	351.851	385.494
Junb|NM_008416.3|chr8-84976908-84977394	2519.62	374.377	282.705	243.049	2530.7	423.627	365.796	181.899	2577.09	409.61	476.102	232.856
Lima1|XR_001781560.1|chr15-99778469-99781290	1292.05	119.16	155.54	68.9734	713.788	153.729	132.713	86.8619	964.5	138.414	118.445	80.2184
Mdm2|NM_010786.4|chr10-117688874-117690209	3548.29	692.731	1003.66	861.62	2952.49	866.471	951.293	1260.01	2404.04	576.995	601.515	738.678
Mdm2|XM_017313822.1|chr10-117688891-117690209	3548.29	692.731	1003.66	861.62	2952.49	866.471	951.293	1260.01	2404.04	576.995	601.515	738.678
Lima1|NM_023063.4|chr15-99778467-99780296	1277.29	118.271	154.489	68.9734	711.227	152.855	130.482	83.7962	961.107	138.414	114.961	80.2184
Lima1|XM_006521245.1|chr15-99778469-99780296	1277.29	118.271	154.489	68.9734	711.227	152.855	130.482	83.7962	961.107	138.414	114.961	80.2184
Sgk1|NM_001161845.2|chr10-21998827-21999903	508.897	71.1405	73.5664	146.705	389.339	81.2316	85.8728	108.322	522.543	60.3551	87.0919	155.98
Zfp36|NM_011756.4|chr7-28376783-28377557	659.623	36.4595	87.2287	88.6801	598.523	48.9137	155.017	60.2924	704.076	94.154	157.927	95.8165
Anxa1|NM_010730.2|chr19-20373433-20373713	628.546	51.5769	35.7322	38.3186	677.074	42.7995	40.1483	19.4162	462.315	53.9173	22.0633	45.6799
Ldlr|NM_001252659.1|chr9-21748176-21749919	294.461	16.8959	36.7832	47.0771	162.225	13.9753	41.2636	54.1609	262.968	8.04735	44.1266	49.0224
Runx1t1|XM_006537568.3|chr4-13889887-13895056	586.591	19.5636	7.35664	19.7067	251.875	16.5957	6.69139	13.2848	373.245	20.1184	2.32245	7.79902
Neat1|NR_003513.3|chr19-5842295-5845480	1138.22	142.281	146.082	270.42	572.909	65.5094	158.363	350.513	947.534	144.048	117.284	271.851
Myh9|NM_022410.3|chr15-77760584-77761898	581.152	39.1273	37.8341	51.4564	276.636	17.4692	22.3046	43.9419	484.371	59.5504	40.6429	53.479
Nr4a1|XM_006520456.1|chr15-101274252-101274795	1790.85	154.731	114.553	108.387	1491.61	226.226	146.095	52.1171	1635.49	204.403	225.278	92.474
Ccnd2|NM_009829.3|chr6-127125707-127130334	707.017	93.3719	191.273	246.334	330.426	77.7378	138.289	125.694	569.199	65.1835	217.149	247.34
Fhl2|NM_010212.4|chr1-43123070-43123513	550.851	30.2347	26.2737	4.37926	403.854	53.281	16.7285	12.2629	439.412	29.7752	38.3204	8.91316
Adamts1|NM_009621.5|chr16-85793826-85795400	3415.43	820.784	254.329	126.999	3449.41	844.634	186.244	204.381	3121.69	733.114	186.957	183.834
Jun|NM_010591.2|chr4-95049035-95050266	581.152	124.496	110.35	54.7408	572.909	94.3335	134.943	43.9419	615.855	116.687	159.088	71.3053
Vmp1|XM_006534403.3|chr11-86583853-86585307	1062.08	232.985	160.795	110.576	1064.71	247.189	157.248	165.549	980.617	278.438	142.831	116.985
Vmp1|NM_029478.3|chr11-86583864-86585307	1055.86	232.985	158.693	110.576	1064.71	247.189	156.132	165.549	978.072	278.438	142.831	116.985
Neat1|NR_131212.1|chr19-5824707-5845478	1184.06	167.18	196.527	279.178	591.693	82.9785	188.474	390.368	977.224	175.432	147.476	286.335
Klf10|NM_013692.3|chr15-38294405-38295904	549.298	76.476	64.1078	55.8356	363.724	67.2563	24.5351	47.0076	416.508	62.7693	47.6102	62.3921
Ubc|NM_019639.4|chr5-125385964-125386056	2615.18	425.064	694.677	530.986	1641.88	380.828	557.616	348.47	3385.5	506.178	1139.16	826.696
Ifrd1|NM_013562.2|chr12-40203128-40203361	555.513	108.489	65.1588	81.0164	401.292	71.6236	66.9139	53.139	441.108	60.3551	56.9	42.3375
Irf1|NM_008390.2|chr11-53776446-53777324	275.814	14.2281	17.8661	53.646	186.131	22.7099	28.996	42.92	345.252	24.9468	40.6429	53.479
Hmgcr|XM_006517530.1|chr13-96648961-96650578	270.376	11.5603	17.8661	16.4222	195.523	16.5957	1.11523	9.19714	212.071	11.2663	3.48368	8.91316
Pcdh18|XM_006500789.2|chr3-49743290-49744606	285.137	15.1174	5.25474	14.2326	227.114	21.8365	3.34569	3.06571	246.851	7.24262	9.2898	3.34244
Pcdh18|NM_130448.3|chr3-49743295-49744606	285.137	15.1174	5.25474	14.2326	227.114	21.8365	3.34569	3.06571	246.851	7.24262	9.2898	3.34244
Ccl7|NM_013654.3|chr11-82047090-82047525	967.292	22.2314	11.5604	5.47408	699.273	31.4445	4.46093	4.08762	730.373	14.4852	15.0959	7.79902
Hspa5|NM_001163434.1|chr2-34776113-34776529	513.558	103.154	150.286	294.506	443.983	131.892	187.359	317.812	448.743	102.201	191.602	310.846
Klf10|XM_006520046.3|chr15-38294498-38295904	407.894	64.9157	46.2417	49.2667	188.693	29.6976	17.8437	27.5914	273.996	40.2368	37.1592	41.2234
Trib3|NM_175093.2|chr2-152337424-152338206	220.651	5.33554	81.9739	214.584	152.833	2.62037	35.6874	187.009	226.492	3.21894	83.6082	215.03
Myl12a|XM_006524822.1|chr17-70994287-70994611	672.831	145.838	107.197	96.3438	508.873	125.778	136.058	81.7524	670.993	142.438	141.67	72.4194
Itgb1|NM_010578.2|chr8-128732088-128733579	657.292	46.2413	29.4265	52.5512	298.835	37.5587	14.498	19.4162	587.861	66.793	15.0959	27.8536
Cdkn1a|NM_001111099.2|chr17-29099393-29100722	797.919	148.506	321.59	399.608	291.15	90.8397	163.939	334.163	828.774	115.077	286.823	407.777
Cxcl5|NM_009141.3|chr5-90760513-90761625	231.529	24.8992	0	3.28445	208.33	15.7222	2.23046	0	318.107	30.5799	0	1.11415
Pmepa1|XM_006499991.3|chr2-173224457-173227821	287.468	24.0099	27.3246	8.75853	222.845	38.4322	21.1894	9.19714	244.306	34.6036	30.1919	5.57073
Pmepa1|NM_022995.3|chr2-173224464-173227821	287.468	24.0099	27.3246	8.75853	222.845	38.4322	21.1894	9.19714	244.306	34.6036	30.1919	5.57073
Tmsb4x|XM_006528759.1|chrX-167207092-167207500	944.761	72.919	24.1718	43.7926	1101.42	150.235	30.1113	25.5476	614.158	53.1125	35.998	45.6799
Tmsb4x|NM_021278.2|chrX-167207093-167207500	944.761	72.919	24.1718	43.7926	1101.42	150.235	30.1113	25.5476	614.158	53.1125	35.998	45.6799
Flrt3|NM_001172160.1|chr2-140658197-140659756	195.789	5.33554	5.25474	0	176.739	1.74692	2.23046	3.06571	218.857	3.21894	0	1.11415
Col1a1|NM_007742.4|chr11-94951619-94953042	1753.56	276.559	36.7832	113.861	1221.81	309.204	34.5722	39.8543	1874.71	278.438	66.1899	96.9306
Myl12a|NM_026064.2|chr17-70993792-70994611	692.255	150.284	115.604	104.008	513.142	132.766	143.865	81.7524	682.021	142.438	142.831	73.5336
Gadd45g|NM_011817.2|chr13-51847979-51848475	1137.44	218.757	220.699	192.688	691.589	220.111	218.585	175.768	1014.55	259.125	299.596	168.236
Herpud1|XM_006531260.3|chr8-94394755-94395366	282.807	12.4496	32.5794	82.1112	116.972	20.963	40.1483	72.5552	197.65	14.4852	49.9327	76.876
Herpud1|NM_022331.1|chr8-94394755-94395358	282.807	12.4496	32.5794	82.1112	116.972	20.963	40.1483	72.5552	197.65	14.4852	49.9327	76.876
Zbtb16|XM_006510258.2|chr9-48651796-48657141	13.9849	124.496	127.165	139.042	2.56144	151.982	39.0331	141.023	11.0277	156.119	102.188	177.149
Cxcl1|NM_008176.3|chr5-90892523-90893121	215.99	12.4496	14.7133	14.2326	186.985	4.36729	8.92185	1.0219	264.665	20.1184	5.80613	8.91316
Ctgf|NM_010217.2|chr10-24597611-24598683	826.666	2.66777	1.05095	5.47408	568.64	5.24075	1.11523	1.0219	567.503	11.2663	3.48368	2.22829
Timp3|NM_011595.2|chr10-86345902-86349505	152.28	10.6711	0	0	130.633	4.36729	0	1.0219	148.45	7.24262	0	0
Cnn3|NM_028044.2|chr3-121457426-121458205	501.127	41.795	29.4265	16.4222	227.968	38.4322	17.8437	12.2629	361.369	28.9705	31.3531	27.8536
Msmo1|NM_025436.2|chr8-64718144-64718985	586.591	5.33554	73.5664	31.7497	321.034	20.963	52.4159	63.3581	482.674	10.4616	29.0306	35.6526
Zyx|NM_001289619.1|chr6-42357956-42358562	411.002	44.4628	34.6813	60.2149	196.377	29.6976	24.5351	28.6133	419.901	53.1125	69.6735	41.2234
Klf7|XM_006496351.3|chr1-64029447-64035712	795.588	53.3554	118.757	66.7838	399.585	34.9383	15.6132	39.8543	631.972	74.8404	51.0939	70.1911
Ereg|NM_007950.2|chr5-91090145-91093649	149.173	0.889256	9.45853	1.09482	156.248	4.36729	4.46093	2.04381	118.76	2.41421	5.80613	3.34244
Zyx|NM_001289618.1|chr6-42358168-42358562	405.563	41.795	34.6813	60.2149	193.816	29.6976	23.4199	28.6133	407.177	53.1125	69.6735	36.7668
Stard4|XM_006525694.3|chr18-33199141-33203809	199.674	2.66777	7.35664	9.85334	158.809	15.7222	3.34569	7.15333	132.332	9.65682	4.6449	3.34244
Gas1|NM_008086.2|chr13-60174404-60175786	2660.25	557.564	166.05	179.55	1565.89	460.312	137.173	80.7305	2043.52	537.563	206.698	159.323
Zyx|XM_006505936.3|chr6-42357956-42358395	397.017	44.4628	33.6303	60.2149	181.008	20.963	23.4199	28.6133	417.356	52.3078	68.5123	40.1092
Amotl2|XM_006511772.2|chr9-102731706-102733413	433.533	60.4694	70.4135	96.3438	242.483	69.8767	41.2636	86.8619	363.066	61.9646	59.2225	74.6477
Amotl2|NM_019764.2|chr9-102731706-102733417	433.533	60.4694	70.4135	96.3438	242.483	69.8767	41.2636	86.8619	363.066	61.9646	59.2225	74.6477
Amotl2|XM_006511771.3|chr9-102731706-102733418	433.533	60.4694	70.4135	96.3438	242.483	69.8767	41.2636	86.8619	363.066	61.9646	59.2225	74.6477
Flna|XR_001782741.1|chrX-74223460-74223977	333.308	32.0132	43.0889	35.0341	175.032	20.0895	25.6503	18.3943	353.735	61.1599	42.9653	25.6253
Vcam1|NM_011693.3|chr3-116110019-116110876	172.481	12.4496	3.15284	9.85334	127.218	2.62037	7.80662	6.13143	156.084	8.85209	1.16123	11.1415
Spry2|XM_006519016.3|chr14-105891946-105892802	384.586	34.681	34.6813	29.56	478.989	97.8273	34.5722	22.4819	424.991	61.1599	44.1266	45.6799
Flna|XM_017318433.1|chrX-74223460-74223789	331.754	31.124	43.0889	35.0341	174.178	20.0895	25.6503	18.3943	347.797	61.1599	42.9653	25.6253
Klf2|NM_008452.2|chr8-72320919-72321654	251.729	3.55703	12.6114	63.4993	150.271	7.86112	25.6503	77.6648	251.941	20.9231	22.0633	56.8214
Dusp6|NM_026268.3|chr10-99266299-99267489	355.062	95.1504	71.4645	19.7067	525.095	98.7008	71.3748	35.7667	329.983	41.0415	48.7715	23.397
Dnajb1|NM_018808.3|chr8-83610819-83612653	347.293	19.5636	59.904	50.3615	160.517	34.9383	42.3788	31.679	345.252	24.1421	66.1899	63.5063
Fscn1|NM_007984.2|chr5-142972098-142973189	553.182	60.4694	40.987	19.7067	216.869	43.6729	11.1523	21.46	616.703	30.5799	32.5143	24.5112
Actb|NM_007393.5|chr5-142903114-142903797	5361.67	1032.43	912.223	703.967	1990.24	647.233	565.422	636.647	5188.96	1292.4	1204.19	850.093
Ier5|NM_010500.2|chr1-155096366-155098503	565.613	67.5835	51.4965	82.1112	362.871	99.5742	36.8026	65.4019	480.129	74.0356	46.449	86.9033
Stk40|XM_006503441.3|chr4-126139028-126141027	172.481	12.4496	24.1718	22.9911	116.972	15.7222	16.7285	23.5038	147.602	20.9231	16.2572	25.6253
Stk40|NM_028800.3|chr4-126139028-126141029	172.481	12.4496	24.1718	22.9911	116.972	15.7222	16.7285	23.5038	147.602	20.9231	16.2572	25.6253
Glul|NM_008131.4|chr1-153908182-153909723	13.208	114.714	158.693	195.972	1.70763	99.5742	159.478	159.417	0	94.154	188.119	242.884
Hmox1|NM_010442.2|chr8-75100019-75100593	167.819	12.4496	37.8341	55.8356	176.739	26.2037	56.8768	61.3143	118.76	10.4616	27.8694	53.479
Scara5|NM_028903.2|chr14-65762858-65764826	92.456	347.699	125.063	52.5512	81.9661	924.992	255.388	151.242	96.7045	353.279	160.249	86.9033
Srf|XM_011246336.1|chr17-46546837-46549082	522.882	95.1504	108.248	51.4564	247.606	45.4198	68.0291	36.7886	374.942	107.03	123.09	28.9678
Srf|NM_020493.2|chr17-46546838-46549082	522.882	95.1504	108.248	51.4564	247.606	45.4198	68.0291	36.7886	374.942	107.03	123.09	28.9678
Mat2a|NM_145569.4|chr6-72432798-72434292	1535.24	358.37	359.424	315.307	735.987	241.948	308.919	375.039	1452.26	354.083	442.427	306.39
Sqstm1|NM_011018.3|chr11-50200151-50200789	463.057	50.6876	57.8021	137.947	175.032	21.8365	56.8768	130.804	358.824	72.4262	52.2551	143.725
Lox|NM_001286181.1|chr18-52516059-52519226	502.681	68.4727	7.35664	26.2756	480.697	34.0649	17.8437	22.4819	392.756	49.0888	3.48368	40.1092
Slc20a1|NM_015747.2|chr2-129210845-129211615	278.145	8.89256	8.40758	16.4222	122.095	13.1019	3.34569	21.46	229.037	10.4616	0	7.79902
Slc20a1|XM_011239399.2|chr2-129210845-129211608	278.145	8.89256	8.40758	16.4222	122.095	13.1019	3.34569	21.46	229.037	10.4616	0	7.79902
Akap2|NM_009649.3|chr4-57892891-57896984	379.147	80.9223	58.8531	61.3097	294.566	57.6482	61.3377	42.92	273.996	66.793	38.3204	51.2507
Nedd9|NM_001111324.2|chr13-41309915-41311660	236.19	24.0099	16.8152	39.4134	191.254	11.355	14.498	22.4819	193.409	28.1657	30.1919	23.397
Nedd9|XM_006516874.3|chr13-41309982-41311660	232.305	24.0099	16.8152	39.4134	189.547	11.355	14.498	22.4819	189.168	28.1657	29.0306	23.397
Trib1|NM_144549.4|chr15-59654701-59657099	616.891	111.157	158.693	94.1542	367.994	89.9662	166.17	120.585	484.371	139.219	231.084	113.643
Ppp1r18|XM_006525092.3|chr17-35874004-35875596	212.882	19.5636	14.7133	36.1289	97.3347	8.73458	13.3828	15.3286	207.83	24.9468	19.7408	18.9405
Ppp1r18|NM_001146711.1|chr17-35874816-35875596	212.882	19.5636	14.7133	36.1289	97.3347	8.73458	13.3828	15.3286	207.83	24.9468	19.7408	18.9405
Insig1|NM_153526.5|chr5-28076820-28078662	98.6715	2.66777	16.8152	17.5171	104.165	1.74692	14.498	20.4381	127.243	1.60947	35.998	18.9405
Prss23|NM_029614.3|chr7-89507784-89509710	245.513	27.5669	3.15284	5.47408	217.722	32.318	3.34569	3.06571	237.52	45.0652	0	6.68487
Purb|NM_011221.3|chr11-6467598-6474911	306.892	64.9157	39.936	51.4564	204.061	35.8118	47.955	38.8324	203.588	37.0178	30.1919	40.1092
Bcar1|XM_011248299.1|chr8-111710473-111710881	262.606	18.6744	32.5794	14.2326	181.862	29.6976	14.498	13.2848	251.092	23.3373	30.1919	41.2234
Snai2|NM_011415.2|chr16-14708296-14709385	465.388	58.6909	15.7642	16.4222	407.269	82.9785	20.0742	33.7229	335.073	86.1067	24.3857	16.7122
Serpinh1|XM_006507278.3|chr7-99345427-99346119	400.125	76.476	59.904	51.4564	267.244	68.1297	35.6874	44.9638	347.797	74.0356	70.8348	89.1316
Malat1|NR_002847.2|chr19-5795689-5802671	2066.66	588.688	755.632	817.828	3011.4	495.251	991.441	830.809	1126.52	324.308	414.557	487.996
Id3|NM_008321.2|chr4-136144879-136145392	2171.55	411.726	223.852	264.945	1320.85	527.569	167.285	306.571	1822.12	459.504	229.923	321.988
Tpm4|NM_001001491.1|chr8-72151824-72153129	183.358	28.4562	26.2737	22.9911	139.172	25.3303	28.996	25.5476	164.567	29.7752	22.0633	15.598
Marcks|NM_008538.2|chr10-37133242-37136107	904.36	260.552	49.3946	28.4652	981.032	222.732	37.9179	18.3943	760.063	222.107	27.8694	23.397
Prss23|XM_006508299.3|chr7-89509099-89509710	224.536	25.7884	3.15284	5.47408	210.038	30.571	2.23046	3.06571	228.189	43.4557	0	6.68487
Vgll3|XM_006523097.3|chr16-65860713-65866368	215.213	16.8959	12.6114	8.75853	187.839	28.8241	4.46093	2.04381	181.533	11.2663	6.96735	1.11415
Serpinh1|NM_009825.2|chr7-99345374-99346119	400.902	76.476	59.904	52.5512	267.244	70.7501	35.6874	44.9638	347.797	74.0356	70.8348	89.1316
Tceal8|NM_001168578.1|chrX-136168983-136170668	240.852	16.0066	25.2228	15.3274	236.506	20.963	22.3046	15.3286	144.208	26.5563	13.9347	6.68487
Stat3|NM_213659.3|chr11-100886805-100888704	560.952	100.486	159.744	91.9645	254.436	43.6729	137.173	67.4457	499.64	146.462	168.378	105.844
Stat3|NM_011486.5|chr11-100886805-100888760	560.952	100.486	159.744	91.9645	254.436	43.6729	137.173	67.4457	499.64	146.462	168.378	105.844
Stat3|XM_011248846.2|chr11-100886809-100888760	560.952	100.486	159.744	91.9645	254.436	43.6729	137.173	67.4457	499.64	146.462	168.378	105.844
Pakap|NM_001304544.1|chr4-57892967-57896984	373.709	80.9223	57.8021	54.7408	280.905	55.9013	61.3377	40.8762	268.058	65.9883	37.1592	51.2507
Arhgef2|NM_001198911.1|chr3-88646863-88648052	163.935	13.3388	12.6114	33.9393	145.148	6.98767	33.4569	42.92	154.388	12.8758	5.80613	31.1961
Vim|NM_011701.4|chr2-13582514-13582826	1748.89	326.357	130.318	164.222	1534.3	570.368	122.675	126.716	1572.72	339.598	155.604	229.514
H3f3b|NM_008211.3|chr11-116021960-116023406	451.403	192.969	157.642	114.956	766.724	227.973	273.232	166.57	686.262	194.746	189.28	129.241
Atp6v1a|NM_007508.5|chr16-44085403-44087423	311.553	48.9091	63.0569	50.3615	242.483	25.3303	45.7245	41.8981	262.12	69.2072	44.1266	53.479
Elovl5|NM_134255.3|chr9-77982808-77984519	219.874	29.3455	17.8661	18.6119	125.511	20.0895	10.0371	17.3724	159.478	18.5089	17.4184	25.6253
Hes1|NM_008235.2|chr16-30067428-30067796	1060.52	155.62	148.184	145.611	955.417	318.812	94.7947	119.563	920.389	168.994	112.639	134.812
Rasl11b|NM_026878.1|chr5-74198579-74199477	225.313	36.4595	26.2737	13.1378	140.025	46.2933	22.3046	7.15333	212.92	26.5563	24.3857	8.91316
Arhgef2|XM_006501059.2|chr3-88646863-88649532	168.596	13.3388	12.6114	33.9393	149.417	6.98767	34.5722	42.92	157.781	14.4852	5.80613	31.1961
Mt2|NM_008630.2|chr8-94173427-94173567	679.047	203.64	459.264	1355.38	367.994	197.402	295.536	1121.03	669.297	251.882	431.976	1491.84
H3f3b|XM_006532248.2|chr11-116022290-116023406	439.749	192.969	157.642	114.956	754.771	226.226	265.425	166.57	681.173	193.941	188.119	116.985
Sertad1|NM_018820.4|chr7-27489966-27490314	297.569	33.7917	19.968	61.3097	160.517	47.1667	23.4199	59.2705	189.168	35.4083	16.2572	66.8487
Sertad1|XM_006540217.3|chr7-27489966-27490313	297.569	33.7917	19.968	61.3097	160.517	47.1667	23.4199	59.2705	189.168	35.4083	16.2572	66.8487
Gadd45b|NM_008655.1|chr10-80931646-80932204	137.519	12.4496	5.25474	12.043	101.604	12.2284	5.57616	4.08762	107.732	5.63315	10.451	6.68487
Cav1|NM_007616.4|chr6-17339454-17341328	654.185	102.264	104.044	152.179	508.873	166.831	105.947	137.957	543.751	160.947	60.3837	135.926
Skil|NM_001271772.1|chr3-31118613-31122923	170.927	5.33554	21.019	14.2326	146.856	15.7222	25.6503	15.3286	150.995	8.85209	6.96735	34.5385
Skil|XM_006535427.3|chr3-31118613-31122577	170.927	5.33554	21.019	14.2326	146.856	15.7222	25.6503	15.3286	150.146	8.85209	6.96735	34.5385
Arhgap23|XM_006533867.2|chr11-97501125-97502402	153.834	11.5603	23.1209	7.66371	64.8898	7.86112	8.92185	10.219	139.967	16.0947	17.4184	20.0546
Arhgap23|NM_021493.2|chr11-97501125-97502400	153.834	11.5603	23.1209	7.66371	64.8898	7.86112	8.92185	10.219	139.967	16.0947	17.4184	20.0546
Anxa5|NM_009673.2|chr3-36448922-36449343	200.451	12.4496	18.9171	29.56	114.411	14.8488	25.6503	18.3943	112.822	23.3373	17.4184	23.397
Atp6v1a|XM_006521720.3|chr16-44085640-44087423	263.383	42.6843	57.8021	40.5082	204.061	22.7099	32.3417	34.7448	214.616	63.5741	35.998	38.9951
Ppp1r15a|NM_008654.2|chr7-45522916-45522992	80.025	6.22479	10.5095	28.4652	98.1885	4.36729	34.5722	17.3724	104.339	6.43788	26.7082	36.7668
Atf4|NM_001287180.1|chr15-80257460-80257545	943.207	297.901	322.641	271.514	809.415	276.886	259.849	204.381	775.332	269.586	317.015	281.879
Zfp36l1|NM_007564.5|chr12-80107759-80109588	1141.33	364.595	119.808	86.4905	948.587	232.34	157.248	76.6429	1192.69	319.48	140.508	95.8165
Lats2|NM_015771.2|chr14-57689661-57691287	142.957	6.22479	10.5095	16.4222	83.6737	2.62037	1.11523	12.2629	102.642	6.43788	3.48368	6.68487
Zfp281|NM_177643.4|chr1-136627967-136630391	338.746	27.5669	28.3756	29.56	292.004	49.7871	44.6093	23.5038	225.644	50.6983	13.9347	25.6253
Cnn2|NM_007725.2|chr10-79994614-79995400	230.752	36.4595	22.0699	9.85334	126.364	21.8365	6.69139	3.06571	195.954	12.071	9.2898	3.34244
Ccnl1|XR_001783724.1|chr3-65945911-65946948	515.889	82.7008	138.725	101.818	420.076	30.571	138.289	118.541	460.619	94.154	59.2225	103.615
Mtss1l|XM_006531017.3|chr8-110739077-110741400	101.779	2.66777	14.7133	10.9482	48.6674	1.74692	14.498	13.2848	115.367	8.04735	19.7408	7.79902
Mtss1l|NM_198625.2|chr8-110739077-110741401	101.779	2.66777	14.7133	10.9482	48.6674	1.74692	14.498	13.2848	115.367	8.04735	19.7408	7.79902
Midn|XM_006513914.2|chr10-80156642-80158368	378.37	83.5901	73.5664	131.378	207.477	53.281	64.6834	73.5771	325.741	61.9646	62.7062	110.3
Cav1|XM_006504974.1|chr6-17340097-17341328	635.538	102.264	102.993	152.179	506.311	166.831	105.947	132.848	533.571	151.29	53.4164	135.926
Wsb1|NM_019653.3|chr11-79239381-79240302	188.02	43.5736	15.7642	13.1378	167.347	30.571	8.92185	9.19714	150.146	19.3136	16.2572	8.91316
Wsb1|NM_001042565.3|chr11-79239382-79240302	188.02	43.5736	15.7642	13.1378	167.347	30.571	8.92185	9.19714	150.146	19.3136	16.2572	8.91316
Sc5d|XM_006510253.2|chr9-42251591-42255341	89.3483	3.55703	10.5095	14.2326	61.4746	2.62037	14.498	20.4381	68.7111	8.04735	8.12858	16.7122
Ccnl1|XM_006501767.3|chr3-65945907-65946599	401.679	58.6909	106.146	78.8268	364.578	28.8241	122.675	100.147	369.852	73.2309	41.8041	81.3326
Plpp3|NM_080555.2|chr4-105231022-105232767	682.154	152.952	78.8211	81.0164	468.744	158.969	55.7616	84.8181	789.753	179.456	120.767	115.871
Bdnf|NM_007540.4|chr2-109724152-109727043	230.752	21.3422	8.40758	13.1378	256.998	34.9383	10.0371	3.06571	151.843	41.0415	9.2898	7.79902
Col1a2|NM_007743.3|chr6-4540662-4541543	5665.46	1272.53	259.584	368.953	3577.48	1226.34	142.75	176.79	5316.2	1430.01	274.049	326.444
Mthfd2|NM_008638.2|chr6-83305703-83306645	259.498	34.681	104.044	109.482	114.411	24.4568	74.7205	67.4457	164.567	36.2131	134.702	80.2184
Thbs2|NM_011581.3|chr17-14665499-14667512	109.549	0	3.15284	2.18963	104.165	4.36729	3.34569	0	85.6768	0	0	1.11415
Ctnnd1|NM_001085453.1|chr2-84600780-84602891	320.877	53.3554	40.987	30.6548	100.75	17.4692	15.6132	8.17524	225.644	65.1835	32.5143	37.8809
Ctnnd1|XM_017315201.1|chr2-84600782-84602891	320.877	53.3554	40.987	30.6548	100.75	17.4692	15.6132	8.17524	225.644	65.1835	32.5143	37.8809
Slc2a1|NM_011400.3|chr4-119136446-119137330	140.626	16.8959	10.5095	33.9393	127.218	24.4568	12.2675	23.5038	128.091	15.29	20.9021	35.6526
Fosl2|NM_008037.4|chr5-32153189-32157840	584.26	147.617	80.923	85.3957	275.782	80.3582	68.0291	54.1609	436.018	122.32	70.8348	79.1043
Slc30a4|NM_011774.3|chr2-122681232-122685178	122.757	18.6744	13.6623	29.56	139.172	13.9753	13.3828	8.17524	102.642	8.04735	16.2572	22.2829
Ccnl1|XR_001783723.1|chr3-65946150-65946948	496.466	77.3653	137.674	99.6283	406.415	30.571	131.597	118.541	452.136	93.3493	54.5776	100.273
Thy1|NM_009382.3|chr9-44047451-44048579	113.433	8.00331	0	2.18963	50.375	4.36729	2.23046	1.0219	97.5528	5.63315	0	2.22829
Vgll3|NM_028572.1|chr16-65860713-65863066	181.804	6.22479	6.30569	6.5689	146.856	28.8241	4.46093	1.0219	121.305	11.2663	6.96735	1.11415
Phldb2|XM_006521926.3|chr16-45746229-45747790	104.11	7.11405	0	2.18963	76.8432	1.74692	0	1.0219	83.1319	6.43788	1.16123	2.22829
Tars|NM_033074.3|chr15-11383662-11384010	114.21	11.5603	39.936	21.8963	84.5275	5.24075	32.3417	18.3943	73.8008	19.3136	46.449	25.6253
Hbegf|NM_010415.2|chr18-36504926-36506364	135.188	3.55703	6.30569	8.75853	70.8665	0	2.23046	8.17524	85.6768	0.804735	1.16123	18.9405
Slc7a1|NM_001301424.1|chr5-148327409-148332439	233.082	11.5603	42.0379	20.8015	101.604	10.4815	16.7285	18.3943	137.422	17.7042	37.1592	23.397
Ifit1|NM_008331.3|chr19-34648857-34650009	235.413	10.6711	4.20379	3.28445	201.5	8.73458	2.23046	0	648.09	27.361	2.32245	2.22829
Ccnl1|NM_019937.3|chr3-65946150-65946599	382.255	53.3554	105.095	76.6371	350.917	28.8241	115.984	100.147	361.369	72.4262	37.1592	77.9902
F3|NM_010171.3|chr3-121734239-121735052	775.387	127.164	55.7002	43.7926	1018.6	142.374	119.33	17.3724	572.592	155.314	63.8674	62.3921
Ptn|XM_006505757.3|chr6-36714923-36715706	518.997	121.828	6.30569	12.043	712.08	147.614	6.69139	14.3067	359.673	127.953	3.48368	10.0273
Ndel1|XM_006534540.1|chr11-68821433-68822657	156.165	17.7851	37.8341	42.6978	122.949	21.8365	15.6132	18.3943	149.298	30.5799	30.1919	57.9355
Ndel1|NM_023668.2|chr11-68821433-68822571	156.165	17.7851	37.8341	42.6978	122.949	21.8365	15.6132	18.3943	149.298	30.5799	30.1919	57.9355
Slc38a2|NM_175121.3|chr15-96687391-96690126	290.576	72.0298	112.451	60.2149	249.313	75.1174	152.787	74.599	268.058	84.4972	84.7695	70.1911
Ren1|NM_031192.3|chr1-133360138-133360320	3.10777	377.045	456.111	6.5689	1.70763	243.695	257.619	4.08762	5.08971	453.871	715.315	3.34244
Aars|XM_006530921.2|chr8-111055204-111055569	202.005	16.0066	43.0889	50.3615	103.311	25.3303	41.2636	48.0295	182.381	24.9468	18.5796	24.5112
Vcl|XM_006518922.1|chr14-21031733-21033676	1845.24	512.212	718.848	606.528	1669.21	815.81	826.387	481.317	1542.18	536.758	646.803	608.323
Vcl|NM_009502.4|chr14-21031733-21033673	1845.24	512.212	718.848	606.528	1669.21	815.81	826.387	481.317	1542.18	536.758	646.803	608.323
Irs1|NM_010570.4|chr1-82233104-82237604	190.351	20.4529	28.3756	22.9911	86.2351	20.963	8.92185	17.3724	170.505	22.5326	23.2245	13.3697
Akap12|NM_031185.3|chr10-4358477-4359471	123.534	2.66777	11.5604	8.75853	64.036	8.73458	2.23046	4.08762	119.608	1.60947	1.16123	2.22829
Tgif1|NM_001164077.1|chr17-70844204-70844696	270.376	22.2314	28.3756	35.0341	122.949	38.4322	14.498	37.8105	210.375	16.0947	41.8041	13.3697
Tgif1|XM_006524032.2|chr17-70844210-70844696	270.376	22.2314	28.3756	35.0341	122.949	38.4322	14.498	37.8105	210.375	16.0947	41.8041	13.3697
Wbp5|NM_011712.2|chrX-136246680-136247139	360.501	44.4628	24.1718	17.5171	247.606	25.3303	14.498	35.7667	380.032	86.9114	27.8694	17.8263
Gprc5b|NM_022420.2|chr7-118972039-118975158	4.66165	36.4595	16.8152	10.9482	5.12288	102.195	45.7245	11.241	2.54485	63.5741	20.9021	8.91316
Chac1|NM_026929.4|chr2-119353590-119354326	378.37	15.1174	44.1398	68.9734	103.311	10.4815	31.2265	56.2048	323.197	11.2663	35.998	62.3921
Atf5|NM_030693.2|chr7-44812255-44812846	125.864	8.89256	37.8341	21.8963	91.358	18.3426	45.7245	27.5914	89.0699	8.85209	11.6123	33.4244
Zfhx3|NM_007496.2|chr8-108957102-108961636	125.088	18.6744	23.1209	25.1808	81.9661	21.8365	18.9589	12.2629	89.9182	13.6805	11.6123	18.9405
Timp2|NM_011594.3|chr11-118301060-118303698	793.257	151.174	40.987	24.086	284.32	85.5989	23.4199	16.3505	788.057	166.58	25.547	20.0546
Cyb5r1|NM_028057.2|chr1-134411079-134411738	81.5788	1.77851	15.7642	19.7067	58.9131	6.98767	10.0371	14.3067	66.1662	4.02368	3.48368	21.1688
Fkbp5|NM_010220.4|chr17-28398752-28401046	28.7468	78.2546	76.7192	155.464	10.2458	150.235	36.8026	79.7086	8.48285	169.799	81.2858	148.181
Sqle|NM_009270.3|chr15-59330917-59331193	85.4635	4.44628	14.7133	14.2326	84.5275	7.86112	11.1523	20.4381	62.7731	4.82841	3.48368	24.5112
Atf5|NR_033136.1|chr7-44812255-44813520	126.641	8.89256	37.8341	21.8963	91.358	18.3426	45.7245	27.5914	89.0699	9.65682	11.6123	33.4244
Zfhx3|XM_006530586.3|chr8-108957102-108961584	125.088	18.6744	23.1209	25.1808	79.4046	21.8365	18.9589	12.2629	89.9182	13.6805	11.6123	18.9405
Itgav|XM_006498807.3|chr2-83803335-83806907	202.005	27.5669	17.8661	5.47408	85.3813	8.73458	8.92185	11.241	145.905	8.04735	6.96735	8.91316
Itgav|NM_008402.3|chr2-83803335-83806917	202.005	27.5669	17.8661	5.47408	85.3813	8.73458	8.92185	11.241	145.905	8.04735	6.96735	8.91316
Cltc|NM_001003908.1|chr11-86694652-86695565	233.859	40.0165	39.936	61.3097	173.324	55.9013	34.5722	55.1829	193.409	30.5799	32.5143	21.1688
Ezr|NM_009510.2|chr17-6738130-6739302	156.942	19.5636	12.6114	5.47408	93.0657	11.355	7.80662	11.241	134.029	21.7278	8.12858	13.3697
Mcl1|NM_008562.3|chr3-95660823-95663179	413.333	104.043	35.7322	59.1201	314.203	83.852	61.3377	72.5552	404.632	138.414	67.3511	74.6477
Efnb2|XM_006508694.3|chr8-8617234-8620587	97.1177	14.2281	7.35664	8.75853	86.2351	8.73458	4.46093	2.04381	83.1319	14.4852	3.48368	3.34244
Cltc|XM_006533983.1|chr11-86694609-86695565	233.859	40.0165	39.936	61.3097	174.178	56.7748	34.5722	55.1829	193.409	30.5799	32.5143	21.1688
Cltc|XM_006533984.2|chr11-86694613-86695565	233.859	40.0165	39.936	61.3097	174.178	56.7748	34.5722	55.1829	193.409	30.5799	32.5143	21.1688
Brd2|NR_037970.1|chr17-34112018-34112708	357.393	122.717	105.095	142.326	190.4	69.8767	66.9139	88.9057	353.735	134.391	127.735	148.181
Brd2|NM_010238.3|chr17-34112018-34112574	357.393	122.717	105.095	142.326	190.4	69.8767	66.9139	88.9057	353.735	134.391	127.735	148.181
Brd2|XM_017317254.1|chr17-34112022-34112574	357.393	122.717	105.095	142.326	190.4	69.8767	66.9139	88.9057	353.735	134.391	127.735	148.181
Dusp1|NM_013642.3|chr17-26505590-26506279	578.821	150.284	158.693	87.5853	598.523	212.25	101.486	73.5771	563.261	153.704	191.602	122.556
Ccnd1|NM_007631.2|chr7-144929930-144932606	308.446	55.1339	39.936	20.8015	215.161	82.9785	21.1894	27.5914	279.086	61.9646	35.998	15.598
Csrp1|NM_007791.5|chr1-135751120-135752229	149.173	16.8959	14.7133	9.85334	115.265	20.963	15.6132	21.46	117.063	5.63315	17.4184	11.1415
Plekho2|NM_153119.3|chr9-65552576-65556077	158.496	14.2281	3.15284	14.2326	54.6441	2.62037	11.1523	3.06571	129.788	11.2663	8.12858	6.68487
Selk|NM_019979.2|chr14-29974479-29975074	205.113	24.0099	28.3756	52.5512	128.072	27.9507	15.6132	24.5257	178.14	46.6746	52.2551	53.479
Plekhf1|NM_024413.2|chr7-38220653-38221302	142.957	7.11405	1.05095	17.5171	68.3051	6.98767	0	28.6133	93.3113	8.85209	4.6449	12.2556
Gadd45a|NM_007836.1|chr6-67035095-67035658	135.965	17.7851	25.2228	24.086	254.436	32.318	31.2265	54.1609	113.67	29.7752	17.4184	18.9405
Fam46a|NM_001160378.1|chr9-85320438-85324456	201.228	48.0198	24.1718	25.1808	200.646	37.5587	42.3788	28.6133	218.857	32.1894	37.1592	47.9082
Irak2|NM_001113553.1|chr6-113693780-113695026	96.3407	11.5603	19.968	12.043	109.288	21.8365	37.9179	19.4162	124.698	20.1184	13.9347	8.91316
Rora|XM_017313219.1|chr9-69378961-69388246	112.656	5.33554	44.1398	55.8356	73.4279	6.11421	39.0331	47.0076	74.6491	16.8994	16.2572	49.0224
Hic1|NM_001098203.1|chr11-75164564-75165379	139.849	5.33554	2.1019	7.66371	40.1292	0.873458	0	8.17524	134.029	11.2663	8.12858	6.68487
Carmn|NR_045402.1|chr18-61645877-61646480	145.288	23.1207	36.7832	6.5689	82.8199	9.60804	15.6132	8.17524	187.471	24.9468	26.7082	24.5112
Hspa9|NM_010481.2|chr18-34937413-34938315	509.674	146.727	448.755	535.365	385.07	138.88	562.077	1063.8	440.26	176.237	477.264	609.437
Zfp36l2|NM_001001806.2|chr17-84183923-84185752	198.12	55.1339	24.1718	36.1289	161.371	25.3303	8.92185	47.0076	216.313	36.2131	24.3857	33.4244
Gprc5b|NM_001195774.1|chr7-118972039-118973188	2.33082	32.0132	13.6623	7.66371	4.26907	96.0804	40.1483	11.241	2.54485	54.722	20.9021	5.57073
Mesdc1|NM_030705.4|chr7-83880494-83882132	107.218	16.0066	10.5095	28.4652	71.7203	12.2284	10.0371	14.3067	124.698	13.6805	9.2898	27.8536
Gorasp2|NM_027352.4|chr2-70690983-70691725	97.8946	7.11405	17.8661	37.2237	73.4279	16.5957	12.2675	26.5695	57.6834	8.04735	23.2245	25.6253
Zfhx3|XM_006530585.3|chr8-108957102-108961524	118.872	18.6744	22.0699	22.9911	71.7203	20.963	18.9589	12.2629	79.7388	13.6805	11.6123	16.7122
Maff|NM_001304830.1|chr15-79357855-79359076	83.1327	0	0	6.5689	47.8135	6.11421	7.80662	7.15333	86.5251	1.60947	8.12858	10.0273
Maff|XM_006520550.3|chr15-79357855-79359078	83.1327	0	0	6.5689	47.8135	6.11421	7.80662	7.15333	86.5251	1.60947	8.12858	10.0273
Cd63|NM_001042580.1|chr10-128912740-128912822	569.498	99.5967	86.1777	105.102	340.672	135.386	40.1483	71.5333	478.433	136	104.51	115.871
Nfe2l1|XM_011248790.1|chr11-96817412-96819175	73.8094	5.33554	22.0699	43.7926	75.1356	8.73458	12.2675	24.5257	63.6214	11.2663	23.2245	36.7668
Nfe2l1|NM_001130453.1|chr11-96817413-96819175	73.8094	5.33554	22.0699	43.7926	75.1356	8.73458	12.2675	24.5257	63.6214	11.2663	23.2245	36.7668
Efnb2|NM_010111.5|chr8-8617438-8620587	95.5638	14.2281	7.35664	8.75853	86.2351	8.73458	1.11523	2.04381	82.2836	14.4852	3.48368	3.34244
Aldh4a1|NM_175438.4|chr4-139648270-139649691	40.4009	101.375	171.305	188.308	23.9068	129.272	189.589	244.235	34.7797	163.361	177.667	242.884
Sept7|XM_006510193.3|chr9-25307552-25308564	113.433	8.89256	12.6114	12.043	87.9428	11.355	5.57616	26.5695	85.6768	24.9468	10.451	26.7395
Sept7|XM_006510191.3|chr9-25307552-25308570	113.433	8.89256	12.6114	12.043	87.9428	11.355	5.57616	26.5695	85.6768	24.9468	10.451	26.7395
Sept7|NM_009859.4|chr9-25307552-25308571	113.433	8.89256	12.6114	12.043	87.9428	11.355	5.57616	26.5695	85.6768	24.9468	10.451	26.7395
Ehd1|NM_010119.5|chr19-6298598-6300096	128.195	12.4496	18.9171	8.75853	69.1589	16.5957	3.34569	12.2629	101.794	7.24262	16.2572	11.1415
Irf9|NM_008394.3|chr14-55609031-55610030	102.556	4.44628	3.15284	7.66371	49.5212	4.36729	1.11523	10.219	106.036	14.4852	2.32245	10.0273
Klf3|NM_008453.5|chr5-64829158-64830129	285.137	64.9157	40.987	36.1289	112.703	27.0772	20.0742	22.4819	249.396	56.3315	18.5796	66.8487
Plekho2|XM_006510751.3|chr9-65554383-65556077	153.834	12.4496	3.15284	14.2326	49.5212	1.74692	0	3.06571	116.215	10.4616	8.12858	4.45658
Arf4|NM_007479.3|chr14-26655982-26657258	202.005	28.4562	26.2737	62.4045	166.494	35.8118	41.2636	23.5038	160.326	39.432	41.8041	37.8809
Hdac7|NM_001204281.1|chr15-97792663-97793696	118.095	16.0066	7.35664	21.8963	59.7669	0.873458	2.23046	19.4162	112.822	18.5089	2.32245	24.5112
Hdac7|XM_011245699.1|chr15-97792680-97793696	118.095	16.0066	7.35664	21.8963	59.7669	0.873458	2.23046	19.4162	112.822	18.5089	2.32245	24.5112
Wwtr1|NM_133784.3|chr3-57455643-57458925	243.183	50.6876	71.4645	31.7497	123.803	40.1791	39.0331	33.7229	173.05	41.8462	84.7695	42.3375
Nfkbia|NM_010907.2|chr12-55489408-55489921	1467.64	562.899	418.277	352.531	1295.23	713.615	399.253	363.798	1304.66	557.681	506.294	375.467
Lgals1|NM_008495.2|chr15-78930144-78930465	142.957	29.3455	19.968	51.4564	104.165	30.571	16.7285	38.8324	131.484	27.361	26.7082	44.5658
Rlim|XM_006527920.3|chrX-103957164-103962490	168.596	30.2347	34.6813	39.4134	126.364	20.0895	20.0742	24.5257	140.815	41.0415	23.2245	14.4839
Rlim|NM_011276.3|chrX-103957166-103962490	168.596	30.2347	34.6813	39.4134	126.364	20.0895	20.0742	24.5257	140.815	41.0415	23.2245	14.4839
Tab2|NM_138667.3|chr10-7905647-7907434	139.072	38.238	26.2737	24.086	152.833	33.1914	24.5351	34.7448	144.208	24.1421	17.4184	8.91316
Tab2|XM_011243203.2|chr10-7905652-7907434	139.072	38.238	26.2737	24.086	152.833	33.1914	24.5351	34.7448	144.208	24.1421	17.4184	8.91316
Klf4|NM_010637.3|chr4-55527136-55528124	87.7944	11.5603	2.1019	13.1378	88.7966	3.49383	3.34569	18.3943	78.0422	13.6805	9.2898	11.1415
Nuak1|XM_011243603.2|chr10-84370899-84374245	87.0174	3.55703	2.1019	2.18963	70.0127	0	5.57616	0	55.9868	8.04735	3.48368	0
Nfkbiz|NM_030612.3|chr16-55811376-55812729	385.363	171.626	217.546	143.421	552.417	82.1051	364.681	121.607	449.591	157.728	343.723	183.834
Plk3|NM_013807.3|chr4-117128654-117128986	121.203	1.77851	15.7642	14.2326	73.4279	0	5.57616	2.04381	114.518	0	3.48368	8.91316
Sertad2|XM_006514765.3|chr11-20648735-20653021	240.075	46.2413	27.3246	29.56	108.434	34.9383	12.2675	15.3286	178.14	25.7515	11.6123	3.34244
Sertad2|NM_021372.2|chr11-20648735-20653023	240.075	46.2413	27.3246	29.56	108.434	34.9383	12.2675	15.3286	178.14	25.7515	11.6123	3.34244
B2m|NM_009735.3|chr2-122152650-122153082	654.185	194.747	77.7702	149.99	393.608	199.148	46.8397	105.256	796.539	273.61	81.2858	177.149
Rhoj|NM_023275.2|chr12-75400253-75401455	306.115	62.2479	12.6114	45.9823	110.142	37.5587	2.23046	23.5038	233.278	56.3315	2.32245	45.6799
F2r|NM_010169.3|chr13-95601788-95603732	365.939	8.89256	7.35664	12.043	123.803	0	1.11523	3.06571	300.293	25.7515	12.7735	17.8263
Deptor|NM_145470.3|chr15-55252135-55259273	94.7868	7.11405	7.35664	38.3186	59.7669	5.24075	1.11523	16.3505	104.339	20.1184	9.2898	36.7668
Gnas|XM_006498778.2|chr2-174346388-174346744	415.664	129.831	125.063	124.809	286.881	84.7254	100.371	120.585	328.286	163.361	145.153	150.41
Gnas|NM_022000.3|chr2-174346241-174346744	425.764	131.61	125.063	125.904	286.881	84.7254	100.371	121.607	333.376	165.775	147.476	153.752
Ttc28|NM_001267622.1|chr5-111286547-111289780	198.897	16.8959	13.6623	22.9911	128.926	45.4198	8.92185	25.5476	205.285	19.3136	16.2572	28.9678
Mapre1|NM_007896.3|chr2-153766930-153773317	313.884	69.362	45.1908	41.603	225.407	101.321	52.4159	56.2048	190.016	41.0415	41.8041	44.5658
Adamts5|NM_011782.2|chr16-85858156-85862609	223.759	23.1207	16.8152	17.5171	185.277	43.6729	17.8437	18.3943	186.623	53.9173	4.6449	40.1092
Klf3|XM_006503751.3|chr5-64829158-64832072	289.022	67.5835	40.987	36.1289	112.703	27.0772	20.0742	22.4819	252.789	57.1362	18.5796	66.8487
Lbh|NM_029999.4|chr17-72939444-72941946	258.721	10.6711	2.1019	6.5689	216.869	19.2161	0	10.219	195.954	8.04735	2.32245	31.1961
Mt1|XM_006530752.3|chr8-94180193-94180327	1501.83	497.094	676.811	1809.73	772.701	469.921	487.356	2109.21	1789.03	589.871	837.244	2058.94
Spry1|NM_001305442.1|chr3-37643551-37644599	97.8946	15.1174	27.3246	3.28445	163.932	27.9507	45.7245	5.10952	86.5251	16.0947	51.0939	5.57073
Slc25a24|NM_172685.3|chr3-109166510-109168409	114.987	12.4496	8.40758	8.75853	70.8665	9.60804	2.23046	15.3286	78.0422	4.82841	2.32245	26.7395
Bbc3|XM_006539578.3|chr7-16317234-16318205	93.233	2.66777	9.45853	27.3704	93.0657	15.7222	17.8437	19.4162	58.5317	6.43788	22.0633	11.1415
Bbc3|NM_133234.2|chr7-16317234-16318334	93.233	2.66777	9.45853	27.3704	93.0657	15.7222	17.8437	19.4162	58.5317	6.43788	22.0633	11.1415
Eif1a|XM_006525626.3|chr18-46608134-46610211	220.651	41.795	53.5984	44.8875	199.792	22.7099	45.7245	52.1171	156.933	48.2841	25.547	79.1043
Eif1a|NM_010120.5|chr18-46608134-46610225	220.651	41.795	53.5984	44.8875	199.792	22.7099	45.7245	52.1171	156.933	48.2841	25.547	79.1043
Csnk1g1|XM_006511008.2|chr9-66039631-66045015	114.21	15.1174	12.6114	8.75853	103.311	6.98767	11.1523	11.241	64.4696	16.0947	10.451	5.57073
Csnk1g1|NM_173185.2|chr9-66039631-66045014	114.21	15.1174	12.6114	8.75853	103.311	6.98767	11.1523	11.241	64.4696	16.0947	10.451	5.57073
Fosb|XM_006539544.3|chr7-19302695-19305003	94.0099	2.66777	11.5604	1.09482	26.4682	6.11421	15.6132	3.06571	112.822	2.41421	18.5796	1.11415
Fnip1|NM_173753.4|chr11-54515576-54518241	88.5713	9.78182	10.5095	19.7067	68.3051	2.62037	2.23046	19.4162	59.3799	9.65682	4.6449	30.0819
Fosb|NM_008036.2|chr7-19302695-19304840	94.0099	2.66777	11.5604	1.09482	26.4682	6.11421	15.6132	3.06571	111.125	2.41421	18.5796	1.11415
Lpar6|NM_175116.4|chr14-73239635-73240358	84.6866	5.33554	10.5095	5.47408	67.4513	5.24075	21.1894	16.3505	72.1042	13.6805	4.6449	8.91316
Bhlhe40|NM_011498.4|chr6-108665332-108666925	249.398	40.0165	59.904	47.0771	286.027	72.497	35.6874	30.6571	177.292	53.1125	52.2551	32.3102
Cyr61|NM_010516.2|chr3-145646970-145647665	2807.09	355.703	99.8401	147.8	5189.48	458.566	206.318	36.7886	2013.83	238.202	139.347	161.551
Rgs2|NM_009061.4|chr1-143999337-144001679	312.33	804.777	418.277	495.952	212.6	658.587	424.903	587.595	369.852	823.244	413.396	639.519
Nars|NM_001142950.1|chr18-64499646-64500517	126.641	9.78182	25.2228	28.4652	56.3517	3.49383	18.9589	8.17524	60.2282	15.29	23.2245	20.0546
Sc5d|NM_172769.2|chr9-42254176-42255341	71.4786	2.66777	2.1019	6.5689	44.3983	1.74692	5.57616	7.15333	51.7454	0	0	6.68487
Abracl|XM_011243210.2|chr10-18011259-18011631	95.5638	8.89256	21.019	1.09482	108.434	16.5957	22.3046	3.06571	68.7111	11.2663	15.0959	10.0273
Rap1b|NM_024457.2|chr10-117814596-117815780	244.737	40.9058	29.4265	42.6978	147.71	40.1791	35.6874	27.5914	138.27	35.4083	40.6429	24.5112
Myo1c|NM_008659.3|chr11-75672636-75674643	114.987	10.6711	15.7642	26.2756	27.322	3.49383	12.2675	11.241	121.305	12.8758	10.451	24.5112
Ankrd1|NM_013468.3|chr19-36111964-36112706	68.3708	0	1.05095	0	58.9131	0	0	0	51.7454	0	0	0
Unc5b|XM_006513028.3|chr10-60762592-60765207	203.559	25.7884	28.3756	25.1808	112.703	31.4445	12.2675	22.4819	119.608	22.5326	8.12858	16.7122
Unc5b|NM_029770.2|chr10-60762594-60765207	203.559	25.7884	28.3756	25.1808	112.703	31.4445	12.2675	22.4819	119.608	22.5326	8.12858	16.7122
Nrp1|NM_008737.2|chr8-128502814-128505476	235.413	53.3554	24.1718	40.5082	167.347	44.5464	17.8437	39.8543	170.505	43.4557	8.12858	43.4517
Fat1|XM_017312564.1|chr8-45051409-45052257	118.872	14.2281	6.30569	6.5689	62.3284	13.1019	15.6132	1.0219	62.7731	6.43788	8.12858	3.34244
Sgpl1|NM_009163.4|chr10-61098641-61100867	111.88	5.33554	27.3246	22.9911	58.0593	19.2161	16.7285	45.9857	106.884	21.7278	17.4184	31.1961
Ptger4|NM_001136079.2|chr15-5233398-5234631	109.549	1.77851	1.05095	1.09482	37.5678	1.74692	0	2.04381	43.2625	0	0	1.11415
Id1|NM_010495.3|chr2-152737013-152737410	3494.68	940.833	667.352	709.441	2879.91	1904.14	576.575	623.362	3232.81	1112.14	689.768	714.167
Calu|NM_001285412.1|chr6-29374503-29376675	358.947	81.8116	74.6173	33.9393	146.856	74.2439	37.9179	33.7229	350.342	90.1303	56.9	57.9355
Sh3glb1|NM_001282037.1|chr3-144686901-144691424	183.358	37.3488	75.6683	63.4993	101.604	29.6976	36.8026	35.7667	152.691	41.8462	27.8694	81.3326
Sh3glb1|XM_006501718.3|chr3-144686910-144691424	183.358	37.3488	75.6683	63.4993	101.604	29.6976	36.8026	35.7667	152.691	41.8462	27.8694	81.3326
Id1|XM_006498791.3|chr2-152737026-152737410	3493.91	940.833	667.352	709.441	2876.5	1904.14	576.575	623.362	3231.97	1112.14	689.768	713.053
Tuba1a|NM_011653.2|chr15-98949846-98950033	391.578	59.5802	19.968	21.8963	184.424	71.6236	6.69139	7.15333	317.259	74.8404	8.12858	16.7122
Tiparp|NM_178892.5|chr3-65553565-65555518	494.135	80.0331	93.5344	54.7408	436.299	145.868	47.955	27.5914	377.487	115.077	49.9327	65.7346
Igfbp4|NM_010517.3|chr11-99051579-99052646	56.7167	140.502	177.61	84.3008	23.053	126.651	103.717	55.1829	67.0145	227.74	211.343	88.0175
Btaf1|NM_001080706.1|chr19-37011404-37014057	81.5788	5.33554	9.45853	13.1378	36.714	2.62037	5.57616	9.19714	54.2902	8.04735	17.4184	6.68487
Litaf|NM_019980.2|chr16-10959272-10960942	145.288	12.4496	19.968	22.9911	84.5275	28.8241	8.92185	14.3067	128.939	22.5326	5.80613	16.7122
Cstf3|NM_177253.4|chr2-104609279-104611406	94.7868	8.89256	16.8152	1.09482	108.434	20.0895	18.9589	2.04381	71.2559	1.60947	5.80613	3.34244
Exoc5|XM_011244883.2|chr14-49011921-49014160	72.2555	9.78182	5.25474	14.2326	63.1822	3.49383	7.80662	8.17524	52.5937	2.41421	10.451	8.91316
Tagln2|NM_178598.2|chr1-172506708-172507375	257.945	43.5736	23.1209	24.086	163.078	40.1791	30.1113	15.3286	195.106	66.793	22.0633	12.2556
Hsd17b7|XM_006496667.2|chr1-169949534-169953032	116.541	10.6711	9.45853	19.7067	122.949	27.9507	13.3828	6.13143	125.546	18.5089	4.6449	12.2556
Hsd17b7|NM_010476.3|chr1-169949536-169953032	116.541	10.6711	9.45853	19.7067	122.949	27.9507	13.3828	6.13143	125.546	18.5089	4.6449	12.2556
Rtp4|NM_023386.5|chr16-23613469-23614222	39.624	0.889256	0	1.09482	43.5445	0.873458	0	0	87.3733	3.21894	0	0
Nrg1|XM_006509063.3|chr8-31809464-31818027	66.817	4.44628	1.05095	1.09482	60.6207	3.49383	0	8.17524	49.2005	2.41421	3.48368	1.11415
Gm19327|XR_141138.4|chr12-84182593-84187800	90.1252	22.2314	21.019	18.6119	100.75	23.5834	15.6132	4.08762	130.636	8.85209	16.2572	5.57073
Mylk|XM_006521702.1|chr16-35000532-35002436	179.473	27.5669	21.019	7.66371	76.8432	14.8488	25.6503	23.5038	119.608	11.2663	25.547	15.598
Mylk|NM_139300.3|chr16-35000532-35002434	179.473	27.5669	21.019	7.66371	76.8432	14.8488	25.6503	23.5038	119.608	11.2663	25.547	15.598
Mylk|XM_006521703.3|chr16-35000532-35002420	179.473	27.5669	21.019	7.66371	76.8432	14.8488	25.6503	23.5038	119.608	11.2663	25.547	15.598
Rtp4|XM_006522491.3|chr16-23613469-23613741	38.0701	0.889256	0	1.09482	42.6907	0.873458	0	0	87.3733	3.21894	0	0
Sertad4|NM_001177794.1|chr1-192844487-192846372	438.972	53.3554	19.968	7.66371	318.472	117.917	4.46093	6.13143	380.032	88.5209	6.96735	12.2556
Exoc5|NM_207214.3|chr14-49012143-49014160	70.7017	9.78182	5.25474	14.2326	55.4979	2.62037	7.80662	8.17524	52.5937	1.60947	10.451	8.91316
Eif5|NM_178041.2|chr12-111544618-111546753	66.817	12.4496	14.7133	31.7497	50.375	1.74692	18.9589	23.5038	67.0145	7.24262	18.5796	26.7395
Wdr1|NM_011715.2|chr5-38526812-38527805	278.145	55.1339	43.0889	24.086	188.693	67.2563	30.1113	19.4162	279.086	85.3019	46.449	42.3375
Ddx3x|NM_010028.3|chrX-13291492-13293983	474.711	178.741	189.171	188.308	406.415	113.55	146.095	180.877	427.536	184.284	92.898	155.98
Ddx3x|XM_006527566.3|chrX-13291492-13293988	474.711	178.741	189.171	188.308	406.415	113.55	146.095	180.877	427.536	184.284	92.898	155.98
Tab2|XM_017314073.1|chr10-7905736-7907434	115.764	28.4562	22.0699	20.8015	115.265	18.3426	8.92185	31.679	110.277	22.5326	12.7735	6.68487
Dab2|XM_011245324.1|chr15-6438781-6440715	74.5864	1.77851	2.1019	0	48.6674	3.49383	2.23046	6.13143	82.2836	8.04735	2.32245	0
Dab2|NM_001008702.2|chr15-6438781-6440712	74.5864	1.77851	2.1019	0	48.6674	3.49383	2.23046	6.13143	82.2836	8.04735	2.32245	0
Myo1c|XM_006532429.3|chr11-75672636-75673910	112.656	10.6711	12.6114	26.2756	20.4915	2.62037	6.69139	9.19714	119.608	11.2663	8.12858	24.5112
Xdh|NM_011723.3|chr17-73883894-73884432	6.21553	30.2347	13.6623	13.1378	3.41525	67.2563	25.6503	9.19714	3.39314	45.0652	15.0959	10.0273
Xdh|XM_011246381.1|chr17-73883905-73884432	6.21553	30.2347	13.6623	13.1378	3.41525	67.2563	25.6503	9.19714	3.39314	45.0652	15.0959	10.0273
Klf5|NM_009769.4|chr14-99313329-99313412	30.3007	118.271	55.7002	12.043	1.70763	63.7624	18.9589	7.15333	29.69	127.148	37.1592	18.9405
D130007C19Rik|XR_376626.2|chr4-123902073-123903996	96.3407	20.4529	10.5095	20.8015	23.9068	5.24075	10.0371	7.15333	97.5528	9.65682	17.4184	21.1688
Exoc5|XR_001781081.1|chr14-49011921-49014349	72.2555	9.78182	5.25474	14.2326	63.1822	3.49383	7.80662	8.17524	52.5937	2.41421	10.451	8.91316
Srgap3|NM_080448.4|chr6-112717970-112722787	73.8094	3.55703	1.05095	3.28445	26.4682	0.873458	0	4.08762	78.8905	2.41421	0	1.11415
Tnfaip6|NM_009398.2|chr2-52055971-52056681	41.9548	3.55703	1.05095	1.09482	57.2055	6.11421	0	1.0219	55.1385	2.41421	0	1.11415
Arf2|NM_001304574.1|chr11-103983749-103985350	62.1553	1.77851	6.30569	3.28445	33.2987	2.62037	10.0371	14.3067	43.2625	1.60947	2.32245	8.91316
Trio|NM_001081302.1|chr15-27730648-27732481	115.764	15.1174	3.15284	8.75853	110.142	22.7099	2.23046	6.13143	78.0422	7.24262	8.12858	7.79902
Trio|XM_006520050.3|chr15-27730650-27732481	115.764	15.1174	3.15284	8.75853	110.142	22.7099	2.23046	6.13143	78.0422	7.24262	8.12858	7.79902
Hnrnpa2b1|NM_016806.3|chr6-51460433-51461433	172.481	37.3488	32.5794	73.3527	194.669	66.3828	39.0331	34.7448	131.484	35.4083	24.3857	66.8487
Tcf4|XM_017317854.1|chr18-69683076-69687926	451.403	128.053	48.3436	71.163	265.536	51.534	34.5722	55.1829	273.996	124.734	35.998	51.2507
Ywhab|NM_018753.6|chr2-164016725-164018587	344.185	88.9256	379.392	266.04	123.803	69.8767	245.351	217.666	300.293	120.71	369.27	338.7
Ywhab|XM_006499909.1|chr2-164016725-164018588	344.185	88.9256	379.392	266.04	123.803	69.8767	245.351	217.666	300.293	120.71	369.27	338.7
Serpinb9|NM_009256.3|chr13-33015848-33017955	66.817	1.77851	2.1019	4.37926	34.1525	1.74692	0	1.0219	43.2625	0	4.6449	3.34244
Tcf4|NM_013685.2|chr18-69683076-69687967	455.288	129.831	48.3436	71.163	265.536	51.534	34.5722	55.1829	273.996	124.734	35.998	51.2507
Mid1ip1|NM_026524.4|chrX-10718778-10719702	83.1327	12.4496	11.5604	59.1201	95.6271	6.98767	2.23046	54.1609	64.4696	16.0947	16.2572	54.5931
Sntb2|NM_009229.4|chr8-107011384-107014192	109.549	22.2314	15.7642	4.37926	101.604	13.9753	3.34569	8.17524	75.4974	20.1184	11.6123	13.3697
Arl5b|XM_017319316.1|chr2-15076304-15082456	175.589	32.0132	21.019	10.9482	113.557	13.1019	6.69139	9.19714	119.608	37.0178	8.12858	2.22829
Zfp131|NM_001302547.1|chr13-119765185-119766351	169.373	39.1273	48.3436	21.8963	107.58	14.8488	28.996	16.3505	57.6834	10.4616	12.7735	31.1961
Mmp14|NM_008608.4|chr14-54440672-54442456	463.057	53.3554	19.968	42.6978	332.133	151.982	13.3828	41.8981	389.363	55.5267	17.4184	26.7395
Lasp1|XM_006532341.1|chr11-97836245-97838765	135.188	19.5636	17.8661	24.086	40.1292	11.355	12.2675	8.17524	86.5251	18.5089	11.6123	16.7122
Lasp1|NM_010688.4|chr11-97836245-97838764	135.188	19.5636	17.8661	24.086	40.1292	11.355	12.2675	8.17524	86.5251	18.5089	11.6123	16.7122
Sp1|NM_013672.2|chr15-102431032-102436404	147.619	45.3521	49.3946	51.4564	122.095	20.963	47.955	80.7305	130.636	41.8462	26.7082	73.5336
Sp1|XM_017316523.1|chr15-102431032-102436393	147.619	45.3521	49.3946	51.4564	122.095	20.963	47.955	80.7305	130.636	41.8462	26.7082	73.5336
Ski|NM_011385.2|chr4-155154074-155157340	71.4786	9.78182	7.35664	10.9482	50.375	9.60804	12.2675	2.04381	70.4076	12.8758	9.2898	4.45658
Arpc2|XM_006496317.2|chr1-74267795-74268209	316.215	88.0364	42.0379	60.2149	178.447	76.8643	55.7616	85.84	247.699	78.0593	66.1899	70.1911
Arpc2|NM_029711.1|chr1-74267795-74268213	316.215	88.0364	42.0379	60.2149	178.447	76.8643	55.7616	85.84	247.699	78.0593	66.1899	70.1911
Sema3a|XM_006503557.3|chr5-13599603-13606234	69.1478	1.77851	0	5.47408	56.3517	0.873458	0	1.0219	44.9591	0	0	0
Ddx5|XM_006532136.3|chr11-106780354-106781849	207.443	39.1273	60.955	52.5512	161.371	38.4322	104.832	81.7524	203.588	53.1125	53.4164	53.479
Ddx5|NM_007840.3|chr11-106780355-106781849	207.443	39.1273	60.955	52.5512	161.371	38.4322	104.832	81.7524	203.588	53.1125	53.4164	53.479
Rin2|XM_006500269.1|chr2-145885923-145887616	178.697	27.5669	86.1777	37.2237	110.996	39.3056	42.3788	32.701	141.664	49.8936	78.9633	34.5385
Litaf|XM_006522427.1|chr16-10959490-10960942	135.965	12.4496	17.8661	22.9911	76.8432	28.8241	8.92185	14.3067	115.367	21.7278	5.80613	15.598
Prpf38b|XR_001783735.1|chr3-108902806-108904762	105.664	16.0066	42.0379	25.1808	104.165	16.5957	22.3046	21.46	75.4974	31.3847	16.2572	17.8263
Atf3|NM_007498.3|chr1-191170295-191171481	66.04	0.889256	7.35664	14.2326	51.2288	0.873458	11.1523	13.2848	84.8285	0	2.32245	20.0546
Hnrnpa2b1|XR_377482.3|chr6-51460929-51461433	171.704	35.5703	32.5794	73.3527	193.816	66.3828	39.0331	31.679	130.636	35.4083	24.3857	66.8487
Basp1|NM_027395.2|chr15-25363276-25364228	269.599	44.4628	21.019	4.37926	139.172	61.1421	7.80662	9.19714	210.375	67.5977	16.2572	6.68487
Nrg1|XM_006509076.3|chr8-31809464-31818682	67.5939	4.44628	1.05095	1.09482	63.1822	3.49383	0	8.17524	49.2005	4.02368	4.6449	1.11415
Id4|NM_031166.2|chr13-48262951-48264036	68.3708	3.55703	4.20379	1.09482	116.119	18.3426	2.23046	0	80.5871	15.29	5.80613	1.11415
Ahnak2|XM_017315330.1|chr12-112772189-112772905	93.233	7.11405	0	3.28445	12.8072	0.873458	0	1.0219	89.9182	5.63315	1.16123	1.11415
Aacs|NM_030210.1|chr5-125516353-125517403	44.2857	6.22479	13.6623	30.6548	38.4216	0	15.6132	27.5914	23.752	4.82841	9.2898	26.7395
Tgfb1i1|NM_001289551.1|chr7-128253216-128255699	111.103	8.89256	22.0699	9.85334	75.1356	20.0895	31.2265	0	117.912	13.6805	15.0959	13.3697
Actn1|XM_006515384.2|chr12-80167541-80168321	595.914	98.7074	24.1718	15.3274	420.93	91.7131	37.9179	9.19714	375.79	152.095	27.8694	32.3102
Jag1|NM_013822.5|chr2-137081450-137083023	219.097	20.4529	12.6114	17.5171	164.786	49.7871	22.3046	15.3286	178.988	40.2368	33.6755	25.6253
Jag1|XM_011239312.2|chr2-137081455-137083023	219.097	20.4529	12.6114	17.5171	164.786	49.7871	22.3046	15.3286	178.988	40.2368	33.6755	25.6253
Fgf7|NM_008008.4|chr2-126089561-126091185	136.742	14.2281	1.05095	3.28445	116.119	27.0772	0	1.0219	139.119	23.3373	0	0
Filip1l|NM_001040397.4|chr16-57572446-57572804	315.438	22.2314	4.20379	2.18963	184.424	0.873458	0	2.04381	273.996	12.071	6.96735	4.45658
Txnrd1|NM_001042523.1|chr10-82896045-82897724	53.609	0	8.40758	16.4222	90.5042	8.73458	22.3046	20.4381	45.8074	10.4616	4.6449	15.598
Tgfb1i1|NM_001289553.1|chr7-128253365-128255699	108.772	8.89256	22.0699	9.85334	75.1356	20.0895	31.2265	0	117.063	13.6805	15.0959	13.3697
Tnfrsf12a|NM_013749.2|chr17-23675444-23675990	55.9398	2.66777	4.20379	4.37926	31.5911	6.11421	3.34569	13.2848	37.3245	2.41421	4.6449	8.91316
Srsf3|NM_013663.5|chr17-29041411-29043372	184.912	53.3554	46.2417	29.56	121.241	43.6729	32.3417	24.5257	156.933	41.0415	40.6429	46.7941
Ccnl2|NM_207678.1|chr4-155823697-155824543	71.4786	10.6711	17.8661	22.9911	58.9131	12.2284	13.3828	11.241	65.3179	8.04735	22.0633	23.397
Cdh11|NM_009866.5|chr8-102632094-102634313	236.19	53.3554	0	4.37926	214.307	43.6729	0	7.15333	195.954	40.2368	0	2.22829
Pappa|NM_021362.1|chr4-65351725-65357509	172.481	41.795	0	4.37926	109.288	13.9753	4.46093	7.15333	159.478	40.2368	1.16123	5.57073
Pappa|XM_006537672.3|chr4-65351725-65357512	172.481	41.795	0	4.37926	109.288	13.9753	4.46093	7.15333	159.478	40.2368	1.16123	5.57073
Rab7|NM_001293654.1|chr6-87999105-88000434	128.195	29.3455	16.8152	27.3704	82.8199	25.3303	16.7285	21.46	125.546	39.432	27.8694	31.1961
Mafk|NM_010757.2|chr5-139800519-139802652	103.333	7.11405	6.30569	8.75853	29.8835	6.11421	1.11523	1.0219	79.7388	3.21894	2.32245	22.2829
Mafk|XM_006504653.3|chr5-139800519-139802653	103.333	7.11405	6.30569	8.75853	29.8835	6.11421	1.11523	1.0219	79.7388	3.21894	2.32245	22.2829
Map7d1|NM_144941.3|chr4-126232166-126232755	114.987	13.3388	12.6114	18.6119	83.6737	17.4692	0	18.3943	89.9182	12.8758	16.2572	16.7122
Rnf11|NM_013876.3|chr4-109452856-109454250	48.9473	2.66777	30.4775	13.1378	53.7902	8.73458	16.7285	9.19714	29.69	0.804735	4.6449	4.45658
Myadm|NM_001093764.1|chr7-3297686-3299349	103.333	28.4562	10.5095	22.9911	84.5275	21.8365	5.57616	24.5257	82.2836	19.3136	15.0959	25.6253
Myadm|XM_006540171.3|chr7-3297686-3299355	103.333	28.4562	10.5095	22.9911	84.5275	21.8365	5.57616	24.5257	82.2836	19.3136	15.0959	25.6253
Stambpl1|XM_006527453.3|chr19-34240073-34240328	40.4009	0	2.1019	0	53.7902	1.74692	0	2.04381	34.7797	4.82841	4.6449	2.22829
Stambpl1|XM_006527451.3|chr19-34240073-34240333	40.4009	0	2.1019	0	53.7902	1.74692	0	2.04381	34.7797	4.82841	4.6449	2.22829
Tagln|NM_011526.5|chr9-45929627-45930370	56.7167	0.889256	0	5.47408	31.5911	1.74692	0	0	48.3522	1.60947	1.16123	0
Rbms1|XM_006499942.2|chr2-60750192-60752982	582.706	128.942	67.2607	75.5423	414.953	97.8273	33.4569	45.9857	424.142	180.261	25.547	81.3326
Hnrnpa2b1|XR_868868.2|chr6-51461120-51461433	170.927	30.2347	32.5794	73.3527	184.424	65.5094	36.8026	30.6571	119.608	35.4083	23.2245	65.7346
Spry4|NM_011898.2|chr18-38586264-38589805	47.3934	3.55703	43.0889	24.086	44.3983	13.1019	70.2596	17.3724	51.7454	8.85209	40.6429	10.0273
Oxct1|NM_024188.6|chr15-4153769-4155344	170.15	46.2413	57.8021	84.3008	113.557	41.926	69.1444	124.672	110.277	29.7752	62.7062	129.241
Rbms1|XM_017319146.1|chr2-60750192-60752937	580.375	128.942	67.2607	75.5423	412.392	97.8273	33.4569	45.9857	422.446	180.261	25.547	81.3326
Gm40346|XR_868594.1|chr5-135930672-135930949	38.0701	4.44628	7.35664	10.9482	40.1292	0	11.1523	13.2848	33.0831	0.804735	11.6123	10.0273
March5|NM_001164337.1|chr19-37217403-37218215	87.0174	10.6711	19.968	8.75853	50.375	10.4815	21.1894	19.4162	61.0765	4.02368	8.12858	18.9405
Khdrbs1|XR_001784112.1|chr4-129702379-129712184	91.6791	8.89256	7.35664	15.3274	44.3983	9.60804	3.34569	17.3724	52.5937	12.071	5.80613	6.68487
Tns3|XR_380972.3|chr11-8431651-8432705	73.0325	5.33554	2.1019	2.18963	54.6441	4.36729	0	1.0219	52.5937	4.82841	0	1.11415
Zfp568|NM_001033355.3|chr7-30023647-30028282	83.1327	14.2281	13.6623	7.66371	59.7669	20.963	17.8437	12.2629	92.463	12.8758	12.7735	7.79902
Gsto1|NM_010362.3|chr19-47864450-47864790	114.21	11.5603	28.3756	35.0341	88.7966	27.0772	12.2675	13.2848	100.946	13.6805	20.9021	3.34244
LOC108169181|XR_001785425.1|chr6-112717970-112719510	54.3859	3.55703	1.05095	3.28445	18.7839	0.873458	0	2.04381	58.5317	2.41421	0	1.11415
Ski|XM_006538685.3|chr4-155154168-155157340	67.5939	8.00331	7.35664	10.9482	50.375	8.73458	8.92185	2.04381	64.4696	11.2663	8.12858	2.22829
M6pr|NM_010749.6|chr6-122316450-122317677	69.1478	16.0066	22.0699	18.6119	74.2818	18.3426	20.0742	10.219	86.5251	16.0947	29.0306	10.0273
Trp53inp2|XM_006500114.3|chr2-155386792-155389847	72.2555	3.55703	7.35664	20.8015	46.1059	6.98767	26.7656	32.701	46.6557	4.82841	24.3857	20.0546
Zfhx4|XM_006530105.3|chr3-5413147-5415861	127.418	15.1174	19.968	18.6119	105.873	23.5834	8.92185	11.241	85.6768	33.7989	12.7735	13.3697
Zfhx4|NM_030708.2|chr3-5413147-5415855	127.418	15.1174	19.968	18.6119	105.873	23.5834	8.92185	11.241	85.6768	33.7989	12.7735	13.3697
Acot2|NM_134188.3|chr12-83993080-83993877	90.9021	0.889256	0	24.086	87.089	0	7.80662	25.5476	83.9802	0	16.2572	36.7668
Tsc22d3|XM_006528503.3|chrX-140539527-140540867	34.1854	109.379	47.2927	81.0164	36.714	148.488	41.2636	115.475	41.566	129.562	55.7388	132.583
Tsc22d3|NR_122039.1|chrX-140539527-140541107	34.1854	109.379	47.2927	81.0164	36.714	148.488	41.2636	115.475	41.566	129.562	55.7388	132.583
1810013L24Rik|NM_001081400.3|chr16-8856038-8858924	172.481	20.4529	17.8661	31.7497	58.0593	26.2037	11.1523	37.8105	101.794	16.0947	25.547	17.8263
Brd2|NR_037970.1|chr17-34113569-34113832	107.218	22.2314	48.3436	55.8356	83.6737	50.6606	45.7245	55.1829	139.119	18.5089	56.9	80.2184
Ccnl2|XM_017320327.1|chr4-155823697-155824357	67.5939	10.6711	17.8661	22.9911	58.9131	12.2284	13.3828	10.219	61.9248	8.04735	22.0633	23.397
Suv420h1|XM_006531727.3|chr19-3815589-3818303	61.3784	14.2281	18.9171	15.3274	39.2754	6.98767	8.92185	20.4381	72.9525	8.85209	15.0959	25.6253
Suv420h1|XM_006531731.2|chr19-3815522-3818303	61.3784	14.2281	18.9171	15.3274	39.2754	6.98767	8.92185	20.4381	72.9525	8.85209	15.0959	25.6253
Atp6v1b2|NM_007509.3|chr8-69112569-69113718	152.28	41.795	51.4965	75.5423	64.036	27.9507	45.7245	73.5771	122.153	38.6273	47.6102	70.1911
Palld|NM_001293772.1|chr8-61511428-61513351	1578.74	80.0331	105.095	30.6548	560.102	169.451	30.1113	26.5695	946.686	122.32	24.3857	43.4517
Palld|XM_006509508.3|chr8-61511430-61513351	1578.74	80.0331	105.095	30.6548	560.102	169.451	30.1113	26.5695	946.686	122.32	24.3857	43.4517
Iffo2|NM_183148.3|chr4-139616433-139620382	89.3483	0.889256	6.30569	7.66371	52.0826	18.3426	5.57616	4.08762	75.4974	3.21894	4.6449	13.3697
Cfl1|NM_007687.5|chr19-5493493-5494031	191.128	34.681	49.3946	36.1289	95.6271	45.4198	65.7987	66.4238	162.871	42.651	48.7715	26.7395
Glipr2|NM_027450.3|chr4-43977623-43979118	83.9097	3.55703	5.25474	0	38.4216	11.355	1.11523	6.13143	82.2836	4.82841	2.32245	6.68487
Cdk7|NM_009874.3|chr13-100697023-100703477	50.5012	6.22479	4.20379	21.8963	58.9131	13.1019	12.2675	13.2848	63.6214	10.4616	10.451	18.9405
En1|NM_010133.2|chr1-120607189-120607991	60.6014	12.4496	19.968	9.85334	31.5911	6.11421	7.80662	6.13143	60.2282	4.82841	15.0959	10.0273
Ssbp3|NM_198438.1|chr4-107048053-107049694	165.489	50.6876	24.1718	26.2756	90.5042	34.9383	13.3828	10.219	142.512	49.0888	22.0633	14.4839
Ahnak|XM_017318272.1|chr19-9018324-9019196	222.205	19.5636	14.7133	35.0341	151.125	50.6606	3.34569	20.4381	195.106	55.5267	6.96735	27.8536
Ankrd50|NM_001167883.1|chr3-38449260-38452416	100.225	11.5603	7.35664	2.18963	66.5974	18.3426	0	2.04381	73.8008	12.8758	8.12858	4.45658
Clcn3|XR_001778397.1|chr8-60910388-60913175	62.1553	1.77851	7.35664	14.2326	27.322	1.74692	3.34569	18.3943	29.69	2.41421	12.7735	4.45658
Eif4ebp1|NM_007918.3|chr8-27275111-27275656	87.0174	10.6711	29.4265	48.1719	23.053	6.98767	12.2675	45.9857	94.1596	16.0947	47.6102	63.5063
Mnt|XM_006532402.3|chr11-74843320-74845725	76.9172	0.889256	8.40758	7.66371	52.9364	10.4815	0	13.2848	66.1662	12.8758	6.96735	7.79902
Snx30|XM_006537724.1|chr4-59898967-59904740	43.5087	1.77851	2.1019	4.37926	44.3983	3.49383	6.69139	3.06571	27.1451	4.82841	4.6449	4.45658
Spp1|NM_009263.3|chr5-104440618-104441053	32.6315	1.77851	0	0	76.8432	4.36729	0	3.06571	31.3865	1.60947	0	2.22829
Efnb1|NM_010110.5|chrX-99147527-99149022	43.5087	3.55703	2.1019	6.5689	45.2521	0.873458	6.69139	1.0219	26.2968	1.60947	4.6449	6.68487
Rhoc|NM_007484.2|chr3-104794043-104794459	142.18	27.5669	16.8152	25.1808	95.6271	44.5464	26.7656	23.5038	111.125	30.5799	18.5796	31.1961
Slc40a1|NM_016917.2|chr1-45908069-45909405	62.9322	0.889256	0	0	18.7839	1.74692	0	0	61.0765	0	1.16123	1.11415
Slc40a1|XM_017321709.1|chr1-45908079-45909405	62.9322	0.889256	0	0	18.7839	1.74692	0	0	61.0765	0	1.16123	1.11415
Kdm5a|NM_145997.2|chr6-120439193-120444574	86.2405	15.1174	31.5284	25.1808	84.5275	13.1019	22.3046	22.4819	61.9248	22.5326	9.2898	34.5385
Pitpna|NM_008850.2|chr11-75626116-75628804	70.7017	7.11405	16.8152	2.18963	39.2754	12.2284	13.3828	10.219	60.2282	6.43788	11.6123	12.2556
Samd4|NM_028966.3|chr14-47101459-47105817	45.0626	2.66777	4.20379	14.2326	54.6441	0	5.57616	7.15333	24.6003	0	2.32245	4.45658
Samd4|XM_006519627.2|chr14-47101459-47105815	45.0626	2.66777	4.20379	14.2326	54.6441	0	5.57616	7.15333	24.6003	0	2.32245	4.45658
Ahcyl1|NM_145542.3|chr3-107663119-107665106	179.473	21.3422	12.6114	20.8015	93.0657	18.3426	10.0371	11.241	89.9182	32.1894	9.2898	35.6526
Rheb|NM_053075.3|chr5-24802822-24803663	97.8946	10.6711	18.9171	33.9393	88.7966	23.5834	13.3828	11.241	106.036	17.7042	3.48368	7.79902
Lims1|NM_026148.3|chr10-58421568-58424691	184.912	13.3388	25.2228	10.9482	79.4046	18.3426	16.7285	14.3067	92.463	19.3136	0	25.6253
Lims1|XM_006513073.2|chr10-58421568-58424689	184.912	13.3388	25.2228	10.9482	79.4046	18.3426	16.7285	14.3067	92.463	19.3136	0	25.6253
Arpc1b|NM_023142.2|chr5-145127859-145128186	203.559	53.3554	59.904	58.0252	214.307	95.2069	42.3788	52.1171	173.05	34.6036	27.8694	83.5609
Nectin2|NM_008990.3|chr7-19716643-19717514	25.6391	1.77851	11.5604	8.75853	26.4682	4.36729	4.46093	12.2629	55.1385	1.60947	6.96735	7.79902
Rbm18|XM_006498258.1|chr2-36116078-36117814	72.2555	8.00331	12.6114	5.47408	32.4449	3.49383	3.34569	1.0219	44.9591	1.60947	16.2572	7.79902
Rbm18|NR_027515.1|chr2-36116078-36117974	72.2555	8.00331	12.6114	5.47408	32.4449	3.49383	3.34569	1.0219	44.9591	1.60947	16.2572	7.79902
Frk|NM_010237.3|chr10-34608571-34611232	35.7393	0	2.1019	1.09482	23.053	0	5.57616	1.0219	33.9314	0	0	0
Klf13|NM_021366.3|chr7-63886350-63891507	145.288	39.1273	30.4775	49.2667	91.358	30.571	13.3828	12.2629	107.732	28.1657	32.5143	31.1961
Socs3|NM_007707.3|chr11-117966078-117967552	329.423	72.0298	65.1588	114.956	298.835	104.815	22.3046	44.9638	320.652	87.7161	56.9	159.323
Hnrnpk|NM_001301343.1|chr13-58391131-58392442	172.481	53.3554	47.2927	39.4134	169.055	59.3952	51.3007	47.0076	132.332	46.6746	25.547	62.3921
Hnrnpk|NM_025279.3|chr13-58391131-58392385	172.481	53.3554	47.2927	39.4134	169.055	59.3952	51.3007	47.0076	132.332	46.6746	25.547	62.3921
Arid5b|XM_006514132.2|chr10-68092522-68096503	192.681	57.8017	19.968	36.1289	151.979	63.7624	15.6132	27.5914	195.106	40.2368	27.8694	26.7395
Runx2|NR_073392.1|chr17-44603988-44608383	57.4937	2.66777	1.05095	1.09482	40.1292	10.4815	0	8.17524	62.7731	4.82841	0	11.1415
Igf2bp1|NM_009951.4|chr11-95957162-95963499	97.1177	29.3455	19.968	24.086	128.072	20.0895	27.8808	36.7886	117.063	28.9705	41.8041	41.2234
Pdcd6ip|XM_011242941.2|chr9-113651743-113654932	76.9172	7.11405	14.7133	12.043	74.2818	10.4815	5.57616	3.06571	47.504	10.4616	16.2572	18.9405
Runx2|NM_001271630.1|chr17-44603988-44607904	56.7167	2.66777	1.05095	1.09482	40.1292	10.4815	0	8.17524	62.7731	4.82841	0	11.1415
Runx2|XM_006523543.2|chr17-44603994-44607904	56.7167	2.66777	1.05095	1.09482	40.1292	10.4815	0	8.17524	62.7731	4.82841	0	11.1415
Pdrg1|NM_178939.2|chr2-153008889-153009653	108.772	17.7851	22.0699	12.043	41.8369	10.4815	12.2675	16.3505	94.1596	17.7042	24.3857	11.1415
Gng12|NM_001177556.1|chr6-67017589-67021361	130.526	40.9058	17.8661	27.3704	109.288	21.8365	34.5722	25.5476	149.298	59.5504	29.0306	37.8809
Gng12|XM_006505542.3|chr6-67017589-67021348	130.526	40.9058	17.8661	27.3704	109.288	21.8365	34.5722	25.5476	149.298	59.5504	29.0306	37.8809
Dcn|NM_001190451.2|chr10-97517655-97518163	110.326	43.5736	11.5604	13.1378	150.271	48.0402	10.0371	6.13143	173.05	59.5504	13.9347	6.68487
Nfib|XM_006537653.3|chr4-82290172-82296681	357.393	56.0231	43.0889	27.3704	177.593	46.2933	36.8026	39.8543	247.699	95.7635	11.6123	44.5658
Amotl1|XM_006510669.3|chr9-14541965-14547791	152.28	37.3488	84.0758	77.7319	120.388	30.571	27.8808	66.4238	107.732	46.6746	35.998	76.876
Taok1|NM_144825.2|chr11-77529161-77537866	356.616	80.0331	94.5853	75.5423	162.225	27.0772	46.8397	58.2486	232.43	70.012	19.7408	54.5931
Taok1|XM_011248929.2|chr11-77529164-77537866	356.616	80.0331	94.5853	75.5423	162.225	27.0772	46.8397	58.2486	232.43	70.012	19.7408	54.5931
Repin1|NM_001079905.1|chr6-48597944-48599082	52.0551	5.33554	5.25474	13.1378	13.661	2.62037	10.0371	17.3724	56.8351	2.41421	8.12858	25.6253
Nme1|NM_008704.2|chr11-93958924-93959395	487.919	907.041	997.35	478.435	419.222	736.325	778.432	483.361	512.364	971.315	1300.57	543.703
G3bp2|NM_001080797.2|chr5-92052144-92054780	145.288	48.9091	43.0889	44.8875	140.879	38.4322	63.5682	50.0733	77.1939	34.6036	47.6102	33.4244
G3bp2|XM_006534928.3|chr5-92052155-92054780	145.288	48.9091	43.0889	44.8875	140.879	38.4322	63.5682	50.0733	77.1939	34.6036	47.6102	33.4244
Gpsm2|NM_029522.2|chr3-108678637-108679578	44.2857	2.66777	2.1019	0	56.3517	7.86112	1.11523	0	35.628	2.41421	0	0
Ube2h|NM_009459.3|chr6-30211288-30214958	222.205	59.5802	50.4455	54.7408	97.3347	40.1791	24.5351	40.8762	148.45	57.1362	47.6102	74.6477
Ube2h|XM_017321519.1|chr6-30211292-30214958	222.205	59.5802	50.4455	54.7408	97.3347	40.1791	24.5351	40.8762	148.45	57.1362	47.6102	74.6477
Arhgef2|XM_011240027.2|chr3-88644421-88645048	41.9548	3.55703	12.6114	4.37926	35.8602	0.873458	1.11523	6.13143	43.2625	0.804735	1.16123	4.45658
Cfl2|XM_006515452.2|chr12-54858816-54861124	65.2631	16.0066	18.9171	33.9393	81.1123	17.4692	20.0742	20.4381	50.8971	13.6805	4.6449	18.9405
1110008F13Rik|NM_026124.3|chr2-156873084-156873563	171.704	48.0198	73.5664	41.603	110.996	34.0649	33.4569	49.0514	161.174	60.3551	101.027	94.7023
Ssbp3|XM_006503419.2|chr4-107048053-107049631	162.381	50.6876	24.1718	26.2756	87.9428	34.9383	10.0371	10.219	136.574	47.4794	22.0633	14.4839
Col16a1|XM_006502639.3|chr4-130099092-130099277	47.3934	0.889256	1.05095	1.09482	25.6144	2.62037	0	4.08762	32.2348	1.60947	3.48368	1.11415
Fnip1|XM_006532847.3|chr11-54515576-54516884	70.7017	5.33554	8.40758	14.2326	45.2521	0.873458	1.11523	14.3067	39.0211	8.04735	0	28.9678
Lhfpl2|XM_011244639.2|chr13-94192101-94195410	111.103	24.8992	9.45853	10.9482	79.4046	26.2037	12.2675	8.17524	107.732	24.1421	11.6123	17.8263
Lhfpl2|NM_172589.2|chr13-94192101-94195409	111.103	24.8992	9.45853	10.9482	79.4046	26.2037	12.2675	8.17524	107.732	24.1421	11.6123	17.8263
Nktr|XM_006511971.3|chr9-121754332-121756837	44.2857	2.66777	11.5604	7.66371	47.8135	1.74692	6.69139	5.10952	54.2902	11.2663	5.80613	3.34244
Nktr|XM_006511978.1|chr9-121754332-121756842	44.2857	2.66777	11.5604	7.66371	47.8135	1.74692	6.69139	5.10952	54.2902	11.2663	5.80613	3.34244
Nktr|NM_010918.2|chr9-121754332-121756841	44.2857	2.66777	11.5604	7.66371	47.8135	1.74692	6.69139	5.10952	54.2902	11.2663	5.80613	3.34244
Tapbp|NM_009318.2|chr17-33928151-33929290	55.9398	14.2281	19.968	40.5082	23.053	0.873458	3.34569	9.19714	84.8285	11.2663	13.9347	23.397
Serpinb9|XM_006516628.3|chr13-33015848-33016880	48.9473	1.77851	2.1019	3.28445	23.9068	1.74692	0	1.0219	32.2348	0	1.16123	3.34244
Uba6|NM_172712.2|chr5-86110719-86112649	41.1779	0.889256	1.05095	4.37926	58.9131	0.873458	0	4.08762	25.4485	3.21894	0	5.57073
Hnrnpk|XM_006517103.3|chr13-58391237-58392442	152.28	49.7984	45.1908	39.4134	151.979	53.281	40.1483	37.8105	118.76	41.0415	24.3857	59.0497
Hnrnpk|XM_017315395.1|chr13-58391237-58392385	152.28	49.7984	45.1908	39.4134	151.979	53.281	40.1483	37.8105	118.76	41.0415	24.3857	59.0497
Sema3a|NM_001243072.1|chr5-13599603-13603485	59.8245	1.77851	0	3.28445	52.0826	0	0	1.0219	39.0211	0	0	0
Tsc22d2|XM_006502129.3|chr3-58460268-58466783	115.764	16.8959	14.7133	5.47408	142.587	20.963	6.69139	10.219	89.0699	24.1421	0	12.2556
Tsc22d2|NM_001081229.1|chr3-58460268-58466787	115.764	16.8959	14.7133	5.47408	142.587	20.963	6.69139	10.219	89.0699	24.1421	0	12.2556
Tnks2|XM_006527408.3|chr19-36890803-36893473	162.381	55.1339	34.6813	39.4134	151.125	30.571	36.8026	17.3724	118.76	55.5267	33.6755	28.9678
Tnks2|NM_001163635.1|chr19-36890803-36893477	162.381	55.1339	34.6813	39.4134	151.125	30.571	36.8026	17.3724	118.76	55.5267	33.6755	28.9678
Cryab|NM_001289782.1|chr9-50756495-50756636	36.5162	0	0	8.75853	16.2225	0	0	19.4162	33.0831	0	0	24.5112
Zfand5|NM_009551.5|chr19-21280571-21286840	199.674	46.2413	134.521	30.6548	134.903	37.5587	91.449	27.5914	149.298	58.7457	54.5776	22.2829
Trip6|NM_011639.3|chr5-137309898-137310042	101.779	11.5603	23.1209	27.3704	29.8835	6.11421	6.69139	8.17524	132.332	37.8226	38.3204	21.1688
Rab14|NM_026697.3|chr2-35180204-35182269	469.273	139.613	161.846	137.947	193.816	82.9785	79.1814	98.1029	442.805	231.764	159.088	108.072
Ccnl1|XR_001783723.1|chr3-65948690-65951554	177.143	42.6843	26.2737	43.7926	169.909	24.4568	25.6503	18.3943	93.3113	40.2368	6.96735	34.5385
Zcchc6|XM_006517209.1|chr13-59771875-59772859	70.7017	7.11405	14.7133	15.3274	95.6271	2.62037	20.0742	11.241	42.4142	21.7278	27.8694	13.3697
Zcchc6|NM_153538.3|chr13-59771878-59772859	70.7017	7.11405	14.7133	15.3274	95.6271	2.62037	20.0742	11.241	42.4142	21.7278	27.8694	13.3697
Nfib|XM_006537654.2|chr4-82290172-82296793	363.609	59.5802	46.2417	29.56	182.716	46.2933	37.9179	39.8543	250.244	98.9824	12.7735	44.5658
Stat2|XM_006513433.1|chr10-128291373-128292852	44.2857	0.889256	5.25474	3.28445	32.4449	2.62037	12.2675	8.17524	45.8074	0	1.16123	0
Stat2|NM_019963.1|chr10-128291373-128292849	44.2857	0.889256	5.25474	3.28445	32.4449	2.62037	12.2675	8.17524	45.8074	0	1.16123	0
Nrep|NM_053078.4|chr18-33437018-33438713	46.6165	12.4496	7.35664	0	55.4979	4.36729	3.34569	2.04381	51.7454	3.21894	2.32245	1.11415
Sgol1|XM_011246642.2|chr17-53674785-53676599	13.208	60.4694	21.019	4.37926	20.4915	89.0927	25.6503	0	16.9657	83.6925	32.5143	6.68487
Sgol1|XM_017317658.1|chr17-53674785-53676703	13.208	60.4694	21.019	4.37926	20.4915	89.0927	25.6503	0	16.9657	83.6925	32.5143	6.68487
Sgol1|NM_028232.2|chr17-53674786-53676599	13.208	60.4694	21.019	4.37926	20.4915	89.0927	25.6503	0	16.9657	83.6925	32.5143	6.68487
Jak1|XM_011240451.2|chr4-101152726-101153494	92.456	15.1174	14.7133	28.4652	52.9364	19.2161	12.2675	11.241	69.5594	20.1184	10.451	27.8536
Nabp1|XR_001785088.1|chr1-51466005-51469926	69.1478	17.7851	132.419	45.9823	36.714	10.4815	114.869	24.5257	39.8694	8.85209	96.3817	45.6799
Sgms1|NM_001168525.1|chr19-32122726-32124344	102.556	13.3388	12.6114	12.043	29.0297	3.49383	5.57616	10.219	44.9591	4.02368	0	3.34244
Sgms1|XM_006526819.1|chr19-32122729-32124344	102.556	13.3388	12.6114	12.043	29.0297	3.49383	5.57616	10.219	44.9591	4.02368	0	3.34244
Sgms1|XR_001782566.1|chr19-32122729-32124524	102.556	13.3388	12.6114	12.043	29.0297	3.49383	5.57616	10.219	44.9591	4.02368	0	3.34244
Serp1|NM_030685.3|chr3-58521968-58523827	91.6791	30.2347	31.5284	68.9734	116.119	43.6729	47.955	53.139	83.9802	22.5326	24.3857	63.5063
Ccnl1|XR_001783722.1|chr3-65948690-65950544	174.812	42.6843	26.2737	43.7926	169.909	24.4568	25.6503	18.3943	92.463	40.2368	6.96735	34.5385
Ccnl1|XR_867224.2|chr3-65948690-65950226	174.812	42.6843	26.2737	43.7926	169.909	24.4568	25.6503	18.3943	92.463	40.2368	6.96735	34.5385
Ccnl1|XR_867223.2|chr3-65948690-65950311	174.812	42.6843	26.2737	43.7926	169.909	24.4568	25.6503	18.3943	92.463	40.2368	6.96735	34.5385
Dlg1|NM_001252435.1|chr16-31871781-31873356	45.0626	7.11405	4.20379	9.85334	37.5678	7.86112	6.69139	10.219	52.5937	8.04735	8.12858	12.2556
Dlg1|XM_006521764.3|chr16-31871781-31873350	45.0626	7.11405	4.20379	9.85334	37.5678	7.86112	6.69139	10.219	52.5937	8.04735	8.12858	12.2556
Clcn3|NM_173876.3|chr8-60910388-60913084	53.609	1.77851	6.30569	9.85334	27.322	1.74692	3.34569	18.3943	22.9037	2.41421	12.7735	4.45658
Cstf3|NM_001037326.2|chr2-104608978-104609429	83.1327	9.78182	9.45853	0	87.9428	18.3426	14.498	3.06571	39.8694	1.60947	6.96735	0
Pdzrn3|NM_018884.2|chr6-101149606-101150511	107.995	9.78182	0	2.18963	82.8199	7.86112	3.34569	1.0219	71.2559	20.9231	2.32245	0
Pdzrn3|XM_006506405.3|chr6-101149613-101150511	107.995	9.78182	0	2.18963	82.8199	7.86112	3.34569	1.0219	71.2559	20.9231	2.32245	0
Zfand5|XM_006527058.3|chr19-21280571-21282027	184.912	37.3488	116.655	30.6548	105.019	37.5587	74.7205	20.4381	132.332	45.8699	46.449	14.4839
Tnrc6a|XM_017322202.1|chr7-123192884-123195296	212.882	80.0331	46.2417	70.0682	149.417	44.5464	36.8026	27.5914	197.65	62.7693	15.0959	40.1092
Csde1|XM_006501398.1|chr3-103056933-103058186	130.526	47.1306	112.451	88.6801	116.972	40.1791	64.6834	90.9495	146.753	58.7457	88.2531	76.876
Csnk1g2|XM_006513011.1|chr10-80640076-80640749	91.6791	8.89256	9.45853	17.5171	40.1292	11.355	4.46093	5.10952	67.0145	8.04735	16.2572	16.7122
Csnk1g2|NM_134002.2|chr10-80640076-80640771	91.6791	8.89256	9.45853	17.5171	40.1292	11.355	4.46093	5.10952	67.0145	8.04735	16.2572	16.7122
Tln1|NM_011602.5|chr4-43531512-43531959	127.418	31.124	30.4775	19.7067	46.9597	13.9753	10.0371	24.5257	135.726	34.6036	34.8368	27.8536
Tln1|XM_006537768.3|chr4-43531517-43531959	127.418	31.124	30.4775	19.7067	46.9597	13.9753	10.0371	24.5257	135.726	34.6036	34.8368	27.8536
Cmtm3|XM_006531329.2|chr8-104346766-104347672	99.4485	10.6711	3.15284	0	28.1758	8.73458	0	0	119.608	13.6805	0	1.11415
Rrbp1|XM_006500444.3|chr2-143947394-143947890	138.296	18.6744	15.7642	10.9482	30.7373	8.73458	14.498	25.5476	95.0079	16.0947	12.7735	8.91316
Atxn7l3b|NM_001033474.2|chr10-112925427-112928428	368.27	88.0364	114.553	135.757	141.733	72.497	55.7616	59.2705	338.466	136.805	75.4797	113.643
Cbfb|NM_001161456.1|chr8-105215972-105217989	66.817	12.4496	7.35664	15.3274	40.1292	10.4815	2.23046	13.2848	58.5317	7.24262	8.12858	10.0273
Cbfb|NM_001161458.1|chr8-105215926-105217989	66.817	12.4496	7.35664	15.3274	40.1292	10.4815	2.23046	13.2848	58.5317	7.24262	8.12858	10.0273
Ppp2cb|NM_017374.3|chr8-33619194-33619804	151.504	18.6744	10.5095	21.8963	81.1123	22.7099	23.4199	22.4819	117.063	49.0888	11.6123	32.3102
Ppp2cb|XM_006509033.1|chr8-33619194-33619803	151.504	18.6744	10.5095	21.8963	81.1123	22.7099	23.4199	22.4819	117.063	49.0888	11.6123	32.3102
Zcchc6|XM_017315480.1|chr13-59771875-59772791	70.7017	7.11405	14.7133	14.2326	95.6271	2.62037	20.0742	11.241	39.8694	21.7278	27.8694	13.3697
Epha2|NM_010139.3|chr4-141328518-141329384	33.4085	0.889256	1.05095	0	31.5911	0	1.11523	0	51.7454	1.60947	0	1.11415
Inhba|XM_011244285.2|chr13-16027129-16027723	48.9473	1.77851	3.15284	0	67.4513	1.74692	5.57616	0	28.8417	8.85209	4.6449	0
Asap1|NM_001276462.1|chr15-64086839-64089446	107.218	17.7851	5.25474	5.47408	99.8962	8.73458	4.46093	13.2848	73.8008	29.7752	4.6449	8.91316
Asap1|XM_011245448.1|chr15-64086854-64089446	107.218	17.7851	5.25474	5.47408	99.8962	8.73458	4.46093	13.2848	73.8008	29.7752	4.6449	8.91316
Top2a|XM_006533153.2|chr11-98992946-98993325	32.6315	82.7008	36.7832	3.28445	20.4915	82.9785	30.1113	0	22.0554	134.391	18.5796	10.0273
Jund|NM_001286944.1|chr8-70700083-70700616	61.3784	14.2281	13.6623	48.1719	51.2288	13.9753	18.9589	33.7229	89.0699	20.1184	35.998	50.1365
Top2a|NM_011623.2|chr11-98992946-98993413	32.6315	85.3686	36.7832	3.28445	22.1991	82.9785	30.1113	0	22.0554	134.391	18.5796	10.0273
Jak1|NM_146145.2|chr4-101151973-101153494	236.19	42.6843	35.7322	61.3097	87.089	44.5464	23.4199	34.7448	162.871	70.012	26.7082	45.6799
Kras|XM_006506918.3|chr6-145216698-145220724	43.5087	5.33554	8.40758	15.3274	37.5678	6.98767	10.0371	20.4381	46.6557	7.24262	3.48368	11.1415
Fblim1|XM_006539216.3|chr4-141576061-141577829	34.1854	0.889256	2.1019	0	33.2987	0	0	0	45.8074	4.02368	0	0
Tnfrsf10b|NM_020275.4|chr14-69782566-69784411	76.9172	9.78182	4.20379	7.66371	30.7373	6.11421	5.57616	6.13143	58.5317	9.65682	17.4184	3.34244
Pip|NM_008843.3|chr6-41851963-41852062	0	24.8992	13.6623	0	0	42.7995	5.57616	0	0	35.4083	6.96735	0
Atxn2|NM_009125.2|chr5-121814366-121814950	90.1252	23.1207	17.8661	20.8015	60.6207	13.9753	31.2265	13.2848	68.7111	15.29	20.9021	17.8263
Cpsf6|XM_006513856.3|chr10-117344666-117355852	139.849	30.2347	27.3246	21.8963	116.972	16.5957	5.57616	5.10952	110.277	28.9705	5.80613	21.1688
Cpsf6|XR_001779551.1|chr10-117344666-117355526	139.849	30.2347	27.3246	21.8963	116.972	16.5957	5.57616	5.10952	110.277	28.9705	5.80613	21.1688
Sec24a|XM_006534485.3|chr11-51692262-51695126	59.8245	8.00331	13.6623	9.85334	38.4216	2.62037	1.11523	9.19714	42.4142	9.65682	3.48368	20.0546
Tacc2|NM_001004468.2|chr7-130764319-130764782	37.2932	0.889256	1.05095	6.5689	17.9301	1.74692	1.11523	7.15333	41.566	1.60947	3.48368	3.34244
Tacc2|NM_206856.3|chr7-130764319-130764784	37.2932	0.889256	1.05095	6.5689	17.9301	1.74692	1.11523	7.15333	41.566	1.60947	3.48368	3.34244
Tubb2a|NM_009450.2|chr13-34074277-34074467	93.233	2.66777	36.7832	25.1808	43.5445	18.3426	17.8437	36.7886	65.3179	7.24262	20.9021	16.7122
Arhgap1|XM_006499246.3|chr2-91670900-91672325	72.2555	21.3422	18.9171	9.85334	63.1822	21.8365	6.69139	20.4381	109.429	11.2663	15.0959	17.8263
Dync1h1|NM_030238.2|chr12-110666691-110666944	55.1628	11.5603	5.25474	7.66371	30.7373	3.49383	6.69139	24.5257	47.504	0.804735	1.16123	4.45658
Dclk1|NM_001111053.1|chr3-55466629-55471317	226.09	44.4628	6.30569	1.09482	116.972	25.3303	6.69139	9.19714	184.926	56.3315	0	6.68487
Gbp2|NM_010260.1|chr3-142637493-142638008	39.624	0	1.05095	1.09482	21.3453	0	0	9.19714	26.2968	0	2.32245	7.79902
Nfic|NM_008688.3|chr10-81396190-81401071	80.025	12.4496	17.8661	27.3704	55.4979	20.0895	12.2675	6.13143	91.6148	17.7042	11.6123	28.9678
Nfic|NM_026756.2|chr10-81396190-81401053	80.025	12.4496	17.8661	27.3704	55.4979	20.0895	12.2675	6.13143	91.6148	17.7042	11.6123	28.9678
Cacul1|NM_030197.2|chr19-60524695-60529046	67.5939	12.4496	18.9171	15.3274	41.8369	5.24075	10.0371	15.3286	53.4419	16.8994	23.2245	12.2556
Cacul1|NM_001172097.1|chr19-60524695-60529036	67.5939	12.4496	18.9171	15.3274	41.8369	5.24075	10.0371	15.3286	53.4419	16.8994	23.2245	12.2556
Cacul1|XM_006527468.3|chr19-60524705-60529046	67.5939	12.4496	18.9171	15.3274	41.8369	5.24075	10.0371	15.3286	53.4419	16.8994	23.2245	12.2556
Syde1|XR_001779604.1|chr10-78584502-78585911	59.8245	2.66777	2.1019	5.47408	33.2987	0	1.11523	8.17524	71.2559	11.2663	8.12858	2.22829
Syde1|NM_027875.1|chr10-78584502-78585501	59.8245	2.66777	2.1019	5.47408	33.2987	0	1.11523	8.17524	71.2559	11.2663	8.12858	2.22829
Slc3a2|NM_008577.4|chr19-8706881-8707722	771.503	248.992	275.348	220.058	145.148	61.1421	73.6053	153.286	818.595	249.468	343.723	309.732
Hbp1|XM_017315212.1|chr12-31926451-31927489	52.832	4.44628	7.35664	16.4222	36.714	10.4815	17.8437	33.7229	34.7797	7.24262	11.6123	21.1688
Hbp1|NM_153198.2|chr12-31926454-31927489	52.832	4.44628	7.35664	16.4222	36.714	10.4815	17.8437	33.7229	34.7797	7.24262	11.6123	21.1688
Hbp1|XM_006515228.3|chr12-31926455-31928433	52.832	4.44628	7.35664	16.4222	36.714	10.4815	17.8437	33.7229	34.7797	7.24262	11.6123	21.1688
Gda|XM_017318064.1|chr19-21391306-21395187	1.55388	26.6777	21.019	20.8015	0.853813	25.3303	28.996	26.5695	0.848285	34.6036	13.9347	10.0273
Ipo7|XM_006507657.3|chr7-110055114-110056609	80.8019	12.4496	7.35664	20.8015	97.3347	10.4815	10.0371	13.2848	56.8351	20.1184	4.6449	14.4839
Frmd6|XM_006515978.1|chr12-70899668-70902234	60.6014	10.6711	3.15284	4.37926	28.1758	3.49383	2.23046	5.10952	67.0145	8.85209	3.48368	11.1415
Atp6ap2|NM_027439.4|chrX-12615873-12617051	54.3859	15.1174	8.40758	9.85334	67.4513	13.1019	11.1523	18.3943	58.5317	0.804735	9.2898	5.57073
Id2|NM_010496.3|chr12-25093798-25094576	1051.2	352.145	54.6493	44.8875	639.506	323.18	46.8397	21.46	983.162	398.344	60.3837	22.2829
Smad7|NM_001042660.1|chr18-75394365-75395934	252.506	10.6711	15.7642	29.56	248.46	56.7748	16.7285	30.6571	144.208	19.3136	2.32245	15.598
Smad7|XM_006525703.2|chr18-75394365-75395935	252.506	10.6711	15.7642	29.56	248.46	56.7748	16.7285	30.6571	144.208	19.3136	2.32245	15.598
Ddit4|NM_029083.2|chr10-59949674-59950535	333.308	128.053	139.776	158.748	379.947	158.969	210.779	136.935	347.797	183.48	186.957	177.149
Irf2bp2|NM_001164598.1|chr8-126588295-126591112	500.35	184.076	157.642	112.766	396.169	175.565	181.783	74.599	408.025	152.9	147.476	123.67
Ebf1|NM_001290710.1|chr11-45004748-45008096	175.589	57.8017	42.0379	36.1289	117.826	29.6976	33.4569	18.3943	153.54	47.4794	23.2245	40.1092
Brpf1|XM_017321837.1|chr6-113324166-113324862	65.2631	7.11405	15.7642	13.1378	35.0063	9.60804	7.80662	11.241	53.4419	10.4616	18.5796	22.2829
Brpf1|XM_006506788.3|chr6-113324166-113324845	65.2631	7.11405	15.7642	13.1378	35.0063	9.60804	7.80662	11.241	53.4419	10.4616	18.5796	22.2829
Kdm5b|NM_152895.2|chr1-134631374-134632878	114.21	19.5636	28.3756	17.5171	55.4979	21.8365	12.2675	13.2848	102.642	31.3847	39.4817	25.6253
Prkcdbp|NM_028444.1|chr7-105480615-105480820	143.734	28.4562	13.6623	55.8356	39.2754	13.1019	7.80662	26.5695	89.0699	34.6036	10.451	31.1961
Tnfaip2|NM_009396.2|chr12-111453562-111455018	83.1327	18.6744	22.0699	14.2326	54.6441	19.2161	7.80662	23.5038	83.9802	16.8994	16.2572	20.0546
Cyp51|NM_020010.2|chr5-4080673-4083124	111.103	7.11405	42.0379	47.0771	54.6441	2.62037	65.7987	66.4238	43.2625	21.7278	54.5776	49.0224
Slc3a2|XM_006526733.2|chr19-8707566-8707722	764.51	248.992	274.297	220.058	143.441	61.1421	73.6053	153.286	817.747	249.468	337.917	308.618
Nrp1|XM_006530766.3|chr8-128502814-128503367	127.418	24.8992	17.8661	26.2756	60.6207	2.62037	5.57616	15.3286	105.187	29.7752	4.6449	27.8536
Acvr2a|XM_006497623.3|chr2-48899788-48902511	82.3558	4.44628	5.25474	3.28445	48.6674	6.98767	0	2.04381	67.0145	12.8758	1.16123	12.2556
Oat|NM_016978.2|chr7-132557474-132558169	82.3558	17.7851	22.0699	27.3704	101.604	17.4692	15.6132	22.4819	84.8285	32.1894	38.3204	24.5112
Ankrd50|XM_011249725.2|chr3-38449649-38452505	87.0174	10.6711	7.35664	2.18963	57.2055	18.3426	0	2.04381	61.0765	11.2663	6.96735	4.45658
Arpc5|NM_026369.2|chr1-152774322-152775580	198.897	34.681	48.3436	10.9482	132.341	40.1791	16.7285	28.6133	162.871	52.3078	18.5796	22.2829
Palld|XM_006509503.2|chr8-61512618-61513351	687.593	19.5636	39.936	14.2326	197.231	71.6236	23.4199	23.5038	439.412	51.503	4.6449	13.3697
Etf1|NM_144866.3|chr18-34902784-34904987	139.072	29.3455	29.4265	24.086	99.8962	27.9507	36.8026	18.3943	129.788	25.7515	18.5796	23.397
Magi1|XM_011241222.2|chr6-93675452-93682901	45.0626	10.6711	9.45853	2.18963	30.7373	0.873458	5.57616	6.13143	53.4419	0.804735	1.16123	8.91316
Magi1|XR_377424.2|chr6-93675452-93683090	45.0626	10.6711	9.45853	2.18963	30.7373	0.873458	5.57616	6.13143	53.4419	0.804735	1.16123	8.91316
Ankrd11|NR_037865.1|chr8-122889638-122896156	203.559	56.9124	56.7512	51.4564	145.148	67.2563	37.9179	61.3143	124.698	56.3315	39.4817	25.6253
Fmr1|NM_001290424.1|chrX-68715675-68717963	70.7017	7.11405	12.6114	5.47408	43.5445	4.36729	16.7285	5.10952	38.1728	8.85209	6.96735	10.0273
Tnrc6a|XM_011241763.1|chr7-123192951-123195296	212.882	79.1438	46.2417	70.0682	149.417	44.5464	36.8026	27.5914	197.65	62.7693	12.7735	40.1092
Ccdc80|NM_026439.2|chr16-45127510-45127924	49.7242	1.77851	4.20379	14.2326	11.0996	1.74692	0	11.241	34.7797	0.804735	2.32245	14.4839
Fam91a1|XM_006520705.3|chr15-58454932-58457743	40.4009	4.44628	16.8152	7.66371	64.8898	12.2284	2.23046	14.3067	60.2282	7.24262	2.32245	3.34244
Camk2g|NM_178597.5|chr14-20734872-20736852	37.2932	5.33554	9.45853	0	64.8898	5.24075	3.34569	6.13143	45.8074	8.04735	0	1.11415
Camk2g|XM_017315828.1|chr14-20734874-20736852	37.2932	5.33554	9.45853	0	64.8898	5.24075	3.34569	6.13143	45.8074	8.04735	0	1.11415
Dst|XM_017314676.1|chr1-34307592-34308656	41.1779	4.44628	4.20379	4.37926	29.8835	0.873458	4.46093	2.04381	30.5383	6.43788	15.0959	11.1415
Dst|NM_001276764.1|chr1-34307592-34308662	41.1779	4.44628	4.20379	4.37926	29.8835	0.873458	4.46093	2.04381	30.5383	6.43788	15.0959	11.1415
Dst|XM_017314868.1|chr1-34307592-34308652	41.1779	4.44628	4.20379	4.37926	29.8835	0.873458	4.46093	2.04381	30.5383	6.43788	15.0959	11.1415
Azin1|NM_001102458.1|chr15-38487429-38490360	71.4786	13.3388	18.9171	7.66371	93.0657	20.0895	2.23046	12.2629	78.8905	16.8994	6.96735	11.1415
Azin1|NR_125913.1|chr15-38487429-38490472	71.4786	13.3388	18.9171	7.66371	93.0657	20.0895	2.23046	12.2629	78.8905	16.8994	6.96735	11.1415
Azin1|NM_001301688.1|chr15-38487429-38490367	71.4786	13.3388	18.9171	7.66371	93.0657	20.0895	2.23046	12.2629	78.8905	16.8994	6.96735	11.1415
Txnl1|NM_016792.4|chr18-63662800-63664302	104.11	20.4529	28.3756	25.1808	70.0127	15.7222	28.996	10.219	61.9248	24.1421	23.2245	27.8536
Lrrc58|NM_177093.3|chr16-37881462-37888857	727.994	200.083	146.082	96.3438	102.458	42.7995	47.955	67.4457	730.373	165.775	126.574	84.675
Inhba|NM_008380.1|chr13-16027129-16027211	38.8471	1.77851	3.15284	0	58.9131	1.74692	3.34569	0	28.8417	7.24262	2.32245	0
Vasn|NM_139307.3|chr16-4650212-4651166	277.368	46.2413	7.35664	17.5171	155.394	73.3705	21.1894	16.3505	209.526	24.1421	11.6123	2.22829
Wdfy1|XR_001785590.1|chr1-79702261-79705570	97.1177	16.8959	13.6623	12.043	25.6144	6.98767	3.34569	6.13143	65.3179	10.4616	9.2898	6.68487
Ppp2r1a|NM_016891.3|chr17-20965471-20965905	132.857	36.4595	34.6813	31.7497	55.4979	20.0895	8.92185	25.5476	124.698	41.0415	49.9327	36.7668
Twf1|NM_008971.4|chr15-94577947-94579819	45.8395	6.22479	8.40758	8.75853	36.714	3.49383	3.34569	6.13143	49.2005	5.63315	0	3.34244
Fam91a1|NM_145959.3|chr15-58454932-58457801	40.4009	5.33554	16.8152	7.66371	65.7436	12.2284	2.23046	14.3067	61.0765	8.04735	2.32245	4.45658
Eps8|NM_001271589.1|chr6-137477244-137479015	45.8395	5.33554	5.25474	4.37926	41.8369	4.36729	0	9.19714	30.5383	4.82841	4.6449	1.11415
Ebf1|XM_006532156.3|chr11-45004748-45006873	123.534	46.2413	30.4775	17.5171	93.9195	25.3303	28.996	12.2629	104.339	20.1184	17.4184	32.3102
Tor1aip1|NM_001160019.1|chr1-156004598-156006924	59.8245	6.22479	12.6114	12.043	29.8835	9.60804	3.34569	10.219	44.9591	4.02368	6.96735	7.79902
Msn|NM_010833.2|chrX-96166634-96168553	57.4937	15.1174	2.1019	4.37926	64.036	8.73458	6.69139	5.10952	63.6214	11.2663	3.48368	5.57073
Zc3h7a|NM_145931.2|chr16-11136593-11137295	42.7318	4.44628	3.15284	3.28445	40.983	7.86112	6.69139	2.04381	61.9248	5.63315	4.6449	0
Zc3h7a|XM_017316843.1|chr16-11136599-11137295	42.7318	4.44628	3.15284	3.28445	40.983	7.86112	6.69139	2.04381	61.9248	5.63315	4.6449	0
Sned1|XM_006529317.2|chr1-93296278-93301065	73.0325	224.982	51.4965	33.9393	59.7669	221.858	36.8026	9.19714	76.3456	234.983	40.6429	1.11415
Wdfy1|XM_006496543.2|chr1-79702261-79705510	95.5638	16.8959	13.6623	12.043	25.6144	6.98767	3.34569	6.13143	64.4696	10.4616	9.2898	6.68487
Lzts2|NM_145503.2|chr19-45026485-45027104	174.812	39.1273	26.2737	38.3186	117.826	55.0279	22.3046	17.3724	164.567	36.2131	37.1592	50.1365
Lzts2|XM_006527004.3|chr19-45026485-45027115	174.812	39.1273	26.2737	38.3186	117.826	55.0279	22.3046	17.3724	164.567	36.2131	37.1592	50.1365
Col5a1|NM_015734.2|chr2-28037016-28039510	154.611	53.3554	44.1398	40.5082	74.2818	39.3056	23.4199	16.3505	149.298	51.503	29.0306	32.3102
Bhlhe41|NM_001271768.1|chr6-145858242-145863817	41.1779	4.44628	0	1.09482	42.6907	2.62037	1.11523	9.19714	22.9037	1.60947	0	3.34244
Bhlhe41|NM_024469.2|chr6-145858242-145862851	41.1779	4.44628	0	1.09482	42.6907	2.62037	1.11523	9.19714	22.9037	1.60947	0	3.34244
Cpsf6|NM_001310609.1|chr10-117344666-117349501	68.3708	9.78182	7.35664	12.043	46.9597	10.4815	5.57616	2.04381	55.1385	13.6805	3.48368	6.68487
Mbtd1|XM_006531903.3|chr11-93943893-93946985	56.7167	9.78182	24.1718	19.7067	50.375	1.74692	16.7285	14.3067	49.2005	12.071	4.6449	11.1415
Mbtd1|XM_006531909.3|chr11-93943687-93946985	56.7167	9.78182	24.1718	19.7067	50.375	1.74692	16.7285	14.3067	49.2005	12.071	4.6449	11.1415
Mbtd1|NM_134012.3|chr11-93943893-93946984	56.7167	9.78182	24.1718	19.7067	50.375	1.74692	16.7285	14.3067	49.2005	12.071	4.6449	11.1415
Sdc2|NM_008304.2|chr15-33032540-33034721	59.8245	15.1174	3.15284	18.6119	51.2288	2.62037	3.34569	9.19714	29.69	5.63315	0	7.79902
B4galt3|NM_020579.2|chr1-171276379-171276895	34.1854	1.77851	4.20379	2.18963	23.9068	2.62037	8.92185	8.17524	35.628	3.21894	13.9347	13.3697
Serinc1|NM_019760.3|chr10-57515773-57517156	63.7092	15.1174	23.1209	12.043	47.8135	18.3426	22.3046	22.4819	68.7111	9.65682	8.12858	25.6253
Rab2a|NM_021518.3|chr4-8606503-8607702	92.456	13.3388	25.2228	10.9482	51.2288	15.7222	16.7285	19.4162	55.1385	13.6805	13.9347	3.34244
Syne1|XM_011243083.2|chr10-5020191-5022006	24.0852	0	0	4.37926	26.4682	0	1.11523	0	23.752	0	0	2.22829
Syne1|XM_011243096.2|chr10-5020202-5022006	24.0852	0	0	4.37926	26.4682	0	1.11523	0	23.752	0	0	2.22829
Laptm4a|NM_008640.2|chr12-8938191-8938742	179.473	80.9223	98.7891	48.1719	188.693	78.6112	43.494	79.7086	195.106	49.0888	52.2551	44.5658
Frrs1|XM_017319511.1|chr3-116903161-116907714	29.5238	4.44628	8.40758	3.28445	41.8369	0	10.0371	10.219	27.1451	6.43788	5.80613	14.4839
Zmat3|XM_006535441.3|chr3-32334791-32341483	65.2631	8.00331	5.25474	2.18963	40.1292	16.5957	10.0371	11.241	63.6214	4.82841	13.9347	2.22829
Srsf5|NM_009159.2|chr12-80949978-80950507	83.9097	20.4529	19.968	12.043	116.119	33.1914	37.9179	22.4819	58.5317	15.29	18.5796	28.9678
Esyt2|XM_006516072.3|chr12-116370216-116380781	214.436	16.0066	90.3815	41.603	112.703	42.7995	33.4569	20.4381	73.8008	25.7515	24.3857	23.397
Fam114a1|NM_026667.3|chr5-65040740-65041901	52.832	5.33554	5.25474	13.1378	22.1991	1.74692	2.23046	4.08762	34.7797	5.63315	4.6449	3.34244
Cpsf6|XM_006513852.2|chr10-117344666-117349467	66.817	9.78182	7.35664	12.043	46.9597	10.4815	5.57616	2.04381	55.1385	13.6805	3.48368	6.68487
Cpsf6|NM_001013391.2|chr10-117344667-117349467	66.817	9.78182	7.35664	12.043	46.9597	10.4815	5.57616	2.04381	55.1385	13.6805	3.48368	6.68487
Tgfb3|NM_009368.3|chr12-86056742-86057779	40.4009	0.889256	3.15284	0	34.1525	0	0	0	36.4762	0	0	1.11415
Nufip2|XM_006534062.3|chr11-77709735-77717966	487.919	155.62	171.305	171.886	225.407	58.5217	49.0702	102.19	374.094	137.61	55.7388	139.268
Gsk3b|NM_019827.6|chr16-38240569-38246079	218.321	72.0298	48.3436	52.5512	120.388	55.0279	44.6093	26.5695	182.381	54.722	52.2551	28.9678
Gsk3b|XM_006522425.2|chr16-38240569-38246080	218.321	72.0298	48.3436	52.5512	120.388	55.0279	44.6093	26.5695	182.381	54.722	52.2551	28.9678
Sox4|NM_009238.2|chr13-28950715-28951698	135.188	46.2413	30.4775	18.6119	119.534	28.8241	10.0371	38.8324	163.719	39.432	22.0633	13.3697
Ehbp1l1|XM_006531640.3|chr19-5708048-5708325	97.1177	8.89256	4.20379	21.8963	33.2987	4.36729	6.69139	14.3067	53.4419	9.65682	4.6449	5.57073
Zfp521|XM_006525820.3|chr18-13687012-13688994	62.1553	7.11405	0	0	49.5212	16.5957	0	2.04381	73.8008	7.24262	0	7.79902
Klc1|NM_001081959.1|chr12-111806317-111806775	92.456	23.1207	14.7133	18.6119	52.9364	9.60804	4.46093	11.241	83.1319	21.7278	11.6123	10.0273
Klc1|XM_006515494.2|chr12-111806314-111806714	92.456	23.1207	14.7133	18.6119	52.9364	9.60804	4.46093	11.241	83.1319	21.7278	11.6123	10.0273
Klc1|XM_017314963.1|chr12-111806317-111806714	92.456	23.1207	14.7133	18.6119	52.9364	9.60804	4.46093	11.241	83.1319	21.7278	11.6123	10.0273
Tmem123|NM_133739.2|chr9-7792195-7794333	216.767	40.9058	38.8851	22.9911	178.447	75.1174	36.8026	11.241	167.112	64.3788	31.3531	34.5385
Gm14005|NR_028591.1|chr2-128372105-128372427	34.9624	0	1.05095	2.18963	32.4449	1.74692	0	0	42.4142	5.63315	0	1.11415
Atp6v1f|NM_025381.2|chr6-29470268-29470509	101.779	15.1174	21.019	25.1808	23.9068	12.2284	11.1523	14.3067	78.8905	13.6805	20.9021	32.3102
Zc3h7a|NR_027502.1|chr16-11136593-11137485	45.8395	4.44628	4.20379	3.28445	46.1059	7.86112	6.69139	2.04381	61.9248	9.65682	4.6449	0
Klf7|NM_033563.2|chr1-64035662-64035712	34.1854	0	3.15284	2.18963	27.322	0	0	1.0219	28.8417	5.63315	2.32245	1.11415
Fmnl3|NM_011711.2|chr15-99317211-99318372	55.1628	0.889256	0	0	11.9534	0	0	1.0219	47.504	1.60947	0	1.11415
Fmnl3|NM_001310622.1|chr15-99317211-99318283	55.1628	0.889256	0	0	11.9534	0	0	1.0219	47.504	1.60947	0	1.11415
Ehbp1l1|NM_001114596.1|chr19-5707368-5708325	104.11	8.89256	6.30569	21.8963	35.0063	4.36729	6.69139	14.3067	56.8351	12.8758	5.80613	5.57073
Tmf1|NM_001081111.2|chr6-97151949-97155353	52.832	5.33554	14.7133	14.2326	64.8898	10.4815	12.2675	14.3067	33.9314	12.071	4.6449	8.91316
Calm2|NM_007589.5|chr17-87433400-87434026	116.541	42.6843	33.6303	42.6978	99.0423	29.6976	15.6132	24.5257	90.7665	12.071	25.547	47.9082
Calm2|XM_006523539.3|chr17-87433411-87434026	116.541	42.6843	33.6303	42.6978	99.0423	29.6976	15.6132	24.5257	90.7665	12.071	25.547	47.9082
Lss|NM_146006.2|chr10-76553068-76557139	43.5087	3.55703	10.5095	7.66371	37.5678	3.49383	15.6132	2.04381	33.0831	6.43788	3.48368	3.34244
Mxra8|NM_024263.4|chr4-155843330-155844102	69.1478	17.7851	18.9171	24.086	43.5445	13.1019	13.3828	15.3286	90.7665	19.3136	11.6123	7.79902
Ogn|NM_008760.4|chr13-49622983-49624500	35.7393	0.889256	0	0	43.5445	1.74692	1.11523	2.04381	21.2071	0	0	0
Trim56|NM_201373.4|chr5-137111285-137112455	45.0626	7.11405	7.35664	4.37926	40.983	2.62037	2.23046	5.10952	44.9591	8.85209	16.2572	6.68487
Pdlim2|NM_001253736.1|chr14-70164217-70164615	51.2781	7.11405	2.1019	1.09482	47.8135	6.11421	0	2.04381	30.5383	6.43788	1.16123	1.11415
Pdlim2|XM_006518783.3|chr14-70164222-70164615	51.2781	7.11405	2.1019	1.09482	47.8135	6.11421	0	2.04381	30.5383	6.43788	1.16123	1.11415
Pdlim2|XM_011245006.2|chr14-70164230-70164615	51.2781	7.11405	2.1019	1.09482	47.8135	6.11421	0	2.04381	30.5383	6.43788	1.16123	1.11415
Zmynd8|NM_001252585.1|chr2-165784151-165785589	87.0174	21.3422	4.20379	7.66371	86.2351	22.7099	4.46093	18.3943	81.4353	27.361	15.0959	22.2829
Zmynd8|XM_006499419.1|chr2-165784153-165785589	87.0174	21.3422	4.20379	7.66371	86.2351	22.7099	4.46093	18.3943	81.4353	27.361	15.0959	22.2829
Zmynd8|XM_006499414.3|chr2-165784165-165785589	87.0174	21.3422	4.20379	7.66371	86.2351	22.7099	4.46093	18.3943	81.4353	27.361	15.0959	22.2829
Cggbp1|XM_006521658.2|chr16-64856076-64859381	108.772	28.4562	40.987	15.3274	60.6207	11.355	12.2675	25.5476	127.243	19.3136	5.80613	41.2234
Lurap1l|NM_026821.5|chr4-80953937-80954301	215.99	23.1207	30.4775	21.8963	142.587	65.5094	6.69139	12.2629	184.926	18.5089	19.7408	14.4839
Spred1|NM_033524.3|chr2-117177949-117182279	84.6866	9.78182	5.25474	12.043	29.0297	6.11421	0	7.15333	43.2625	12.071	3.48368	7.79902
Tra2b|NM_009186.4|chr16-22245740-22246855	48.1704	9.78182	6.30569	7.66371	38.4216	7.86112	5.57616	22.4819	43.2625	3.21894	8.12858	7.79902
Tra2b|XM_006521879.3|chr16-22245750-22246855	48.1704	9.78182	6.30569	7.66371	38.4216	7.86112	5.57616	22.4819	43.2625	3.21894	8.12858	7.79902
Adgrl1|NM_181039.2|chr8-83939086-83941954	48.9473	8.89256	2.1019	13.1378	14.5148	3.49383	3.34569	6.13143	46.6557	2.41421	5.80613	16.7122
Adgrl1|XM_006531124.2|chr8-83939086-83941949	48.9473	8.89256	2.1019	13.1378	14.5148	3.49383	3.34569	6.13143	46.6557	2.41421	5.80613	16.7122
Nuak2|XM_006529909.2|chr1-132332381-132333293	253.283	9.78182	7.35664	0	87.089	0.873458	0	4.08762	154.388	7.24262	5.80613	6.68487
Fam198b|XM_006501984.3|chr3-79941502-79946278	49.7242	0.889256	3.15284	0	25.6144	0	0	0	32.2348	0	0	0
Pip5k1a|NM_001293707.1|chr3-95058529-95060082	389.248	109.379	83.0249	59.1201	139.172	76.8643	14.498	62.3362	301.989	83.6925	65.0286	55.7073
Pip5k1a|XR_375499.2|chr3-95058550-95060085	389.248	109.379	83.0249	59.1201	139.172	76.8643	14.498	62.3362	301.989	83.6925	65.0286	55.7073
Pip5k1a|XM_017319485.1|chr3-95058550-95060082	389.248	109.379	83.0249	59.1201	139.172	76.8643	14.498	62.3362	301.989	83.6925	65.0286	55.7073
Cggbp1|NM_178647.2|chr16-64856076-64859491	126.641	30.2347	40.987	19.7067	72.5741	20.963	16.7285	28.6133	141.664	25.7515	5.80613	50.1365
Zfp955a|NM_029952.3|chr17-33239506-33241518	31.0777	2.66777	2.1019	5.47408	23.053	1.74692	2.23046	4.08762	29.69	1.60947	0	4.45658
Zfp955a|XM_006525122.3|chr17-33239717-33241518	31.0777	2.66777	2.1019	5.47408	23.053	1.74692	2.23046	4.08762	29.69	1.60947	0	4.45658
Fam168b|NM_001160235.1|chr1-34813217-34817404	97.1177	24.8992	12.6114	10.9482	64.8898	20.0895	11.1523	15.3286	87.3733	12.071	20.9021	10.0273
Fam168b|XM_006495845.1|chr1-34813223-34817404	97.1177	24.8992	12.6114	10.9482	64.8898	20.0895	11.1523	15.3286	87.3733	12.071	20.9021	10.0273
Taf15|XM_006534185.3|chr11-83506457-83506743	37.2932	2.66777	8.40758	4.37926	20.4915	1.74692	6.69139	8.17524	39.8694	7.24262	5.80613	3.34244
Taf15|NM_027427.2|chr11-83506457-83506740	37.2932	2.66777	8.40758	4.37926	20.4915	1.74692	6.69139	8.17524	39.8694	7.24262	5.80613	3.34244
Eps8|XM_017321383.1|chr6-137477671-137479015	45.8395	5.33554	5.25474	4.37926	40.983	4.36729	0	9.19714	27.9934	4.82841	4.6449	1.11415
Scarf2|NM_153790.3|chr16-17807584-17808293	36.5162	3.55703	1.05095	1.09482	15.3686	0	0	4.08762	69.5594	6.43788	4.6449	2.22829
Scarf2|XM_006522042.1|chr16-17807584-17808294	36.5162	3.55703	1.05095	1.09482	15.3686	0	0	4.08762	69.5594	6.43788	4.6449	2.22829
Cstb|NM_007793.3|chr10-78427439-78427622	97.8946	28.4562	13.6623	22.9911	75.1356	22.7099	6.69139	15.3286	75.4974	24.1421	16.2572	30.0819
Igf2bp2|NM_183029.2|chr16-22059008-22060792	125.864	30.2347	16.8152	18.6119	69.1589	37.5587	21.1894	18.3943	92.463	17.7042	9.2898	24.5112
Setd1b|XM_006530238.3|chr5-123166006-123168630	149.173	28.4562	72.5154	72.2579	73.4279	31.4445	59.1073	43.9419	123.001	39.432	40.6429	62.3921
Setd1b|XM_006530237.3|chr5-123166006-123168632	149.173	28.4562	72.5154	72.2579	73.4279	31.4445	59.1073	43.9419	123.001	39.432	40.6429	62.3921
Zwint|NM_001293683.1|chr10-72673965-72674964	27.9699	14.2281	16.8152	18.6119	59.7669	6.11421	14.498	29.6352	45.8074	7.24262	16.2572	13.3697
Sox9|NM_011448.4|chr11-112785510-112787757	762.956	347.699	102.993	225.532	447.398	230.593	55.7616	99.1248	849.981	387.078	82.447	243.998
Sars|NM_011319.3|chr3-108424863-108426829	49.7242	0.889256	5.25474	10.9482	19.6377	6.11421	5.57616	16.3505	36.4762	4.82841	4.6449	14.4839
Smim10l1|NM_001163445.2|chr6-133105617-133107750	128.972	48.9091	63.0569	45.9823	153.686	24.4568	62.453	40.8762	84.8285	24.9468	16.2572	44.5658
Lpp|NM_178665.5|chr16-24979321-24992578	185.689	70.2512	49.3946	33.9393	94.7733	33.1914	33.4569	17.3724	175.595	66.793	25.547	49.0224
Zbtb16|NM_001033324.2|chr9-48654296-48657141	0	18.6744	15.7642	31.7497	0	37.5587	11.1523	21.46	0.848285	23.3373	19.7408	32.3102
Copg1|NM_017477.2|chr6-87912302-87913595	58.2706	8.89256	35.7322	12.043	35.0063	6.98767	11.1523	16.3505	76.3456	23.3373	23.2245	46.7941
Tnfaip3|NM_001166402.1|chr10-19000909-19002730	47.3934	1.77851	2.1019	1.09482	33.2987	0	7.80662	0	27.9934	3.21894	1.16123	0
Zbtb20|XM_017317094.1|chr16-43618744-43642590	225.313	69.362	43.0889	77.7319	148.564	31.4445	44.6093	63.3581	172.202	41.0415	12.7735	50.1365
Vegfd|XM_006528700.3|chrX-164402130-164402647	36.5162	0	0	2.18963	21.3453	0.873458	3.34569	1.0219	33.9314	4.02368	0	0
Vegfd|NM_010216.2|chrX-164402130-164402650	36.5162	0	0	2.18963	21.3453	0.873458	3.34569	1.0219	33.9314	4.02368	0	0
Ccdc102a|XM_011248354.2|chr8-94902868-94903261	73.0325	5.33554	1.05095	3.28445	25.6144	4.36729	0	7.15333	54.2902	5.63315	2.32245	1.11415
Khdrbs1|XR_376300.2|chr4-129702379-129704060	36.5162	1.77851	2.1019	2.18963	17.9301	0.873458	2.23046	5.10952	30.5383	0	1.16123	1.11415
Cdk14|XM_017320708.1|chr5-4803383-4806731	66.04	23.1207	6.30569	15.3274	69.1589	11.355	13.3828	5.10952	67.8628	4.82841	8.12858	11.1415
Zfc3h1|XM_006513540.3|chr10-115432033-115432772	45.8395	6.22479	9.45853	10.9482	68.3051	4.36729	6.69139	11.241	44.1108	11.2663	1.16123	7.79902
Zfc3h1|NM_001033261.2|chr10-115432033-115432771	45.8395	6.22479	9.45853	10.9482	68.3051	4.36729	6.69139	11.241	44.1108	11.2663	1.16123	7.79902
Atp1b1|NM_009721.6|chr1-164437098-164438275	187.243	11.5603	6.30569	2.18963	119.534	13.1019	1.11523	3.06571	123.001	15.29	0	0
Dok1|XM_006505497.1|chr6-83030931-83031250	59.0475	4.44628	6.30569	7.66371	37.5678	7.86112	4.46093	10.219	67.0145	14.4852	2.32245	4.45658
Dok1|NM_010070.4|chr6-83030933-83031250	59.0475	4.44628	6.30569	7.66371	37.5678	7.86112	4.46093	10.219	67.0145	14.4852	2.32245	4.45658
Prpf39|NM_177806.3|chr12-65061480-65063386	27.1929	5.33554	16.8152	1.09482	30.7373	0.873458	2.23046	4.08762	40.7177	3.21894	3.48368	1.11415
Tacc2|XM_017322393.1|chr7-130764319-130767705	40.4009	0.889256	6.30569	6.5689	22.1991	7.86112	1.11523	7.15333	43.2625	1.60947	3.48368	3.34244
Actn4|XM_006540257.2|chr7-28893247-28894228	253.283	48.0198	53.5984	48.1719	80.2585	59.3952	33.4569	24.5257	246.003	75.6451	42.9653	50.1365
Actn4|NM_021895.2|chr7-28893253-28894228	253.283	48.0198	53.5984	48.1719	80.2585	59.3952	33.4569	24.5257	246.003	75.6451	42.9653	50.1365
Mex3b|NM_175366.3|chr7-82870209-82871576	52.0551	13.3388	7.35664	7.66371	38.4216	0	2.23046	2.04381	32.2348	2.41421	5.80613	8.91316
Ghitm|NM_001199122.1|chr14-37120443-37122141	93.233	16.0066	68.3116	77.7319	87.9428	27.9507	63.5682	54.1609	75.4974	29.7752	51.0939	94.7023
Prkcd|XM_017315918.1|chr14-30595352-30595866	33.4085	4.44628	5.25474	14.2326	38.4216	0.873458	0	17.3724	28.8417	5.63315	2.32245	11.1415
Prkcd|NM_001310682.1|chr14-30595353-30595866	33.4085	4.44628	5.25474	14.2326	38.4216	0.873458	0	17.3724	28.8417	5.63315	2.32245	11.1415
Mfsd7b|NM_001081259.1|chr1-191005831-191008138	21.7544	1.77851	12.6114	3.28445	19.6377	2.62037	1.11523	13.2848	39.0211	0	6.96735	6.68487
Mfsd7b|XR_001784141.1|chr1-191005846-191008210	21.7544	1.77851	12.6114	3.28445	19.6377	2.62037	1.11523	13.2848	39.0211	0	6.96735	6.68487
Rsrp1|NM_023665.3|chr4-134927047-134927370	160.05	32.9025	26.2737	60.2149	186.985	63.7624	39.0331	43.9419	74.6491	35.4083	11.6123	69.077
Mvd|NR_028354.1|chr8-122433595-122434175	31.8546	0	1.05095	3.28445	22.1991	0	0	6.13143	32.2348	0.804735	3.48368	8.91316
Mvd|NM_138656.2|chr8-122433595-122434094	31.8546	0	1.05095	3.28445	22.1991	0	0	6.13143	32.2348	0.804735	3.48368	8.91316
Stx3|NM_152220.2|chr19-11777484-11779173	62.1553	5.33554	4.20379	0	21.3453	0	2.23046	3.06571	27.9934	1.60947	0	0
Stx3|XM_006526845.3|chr19-11777484-11779014	62.1553	5.33554	4.20379	0	21.3453	0	2.23046	3.06571	27.9934	1.60947	0	0
Usp16|XM_006523101.1|chr16-87483231-87483515	26.416	4.44628	9.45853	12.043	25.6144	1.74692	3.34569	11.241	28.8417	1.60947	1.16123	6.68487
Mafg|XM_017314310.1|chr11-120625116-120629283	202.005	43.5736	51.4965	65.689	142.587	42.7995	40.1483	14.3067	135.726	53.9173	61.5449	80.2184
Gramd1b|XM_017313327.1|chr9-40293232-40297989	17.0927	0	28.3756	25.1808	17.0763	0	36.8026	43.9419	10.1794	0	20.9021	32.3102
Anxa6|NM_013472.4|chr11-54978961-54979461	83.1327	12.4496	26.2737	62.4045	29.0297	9.60804	10.0371	27.5914	129.788	30.5799	17.4184	64.6204
Prkg2|XM_006534821.2|chr5-98931267-98932009	87.7944	14.2281	9.45853	10.9482	64.036	10.4815	1.11523	0	57.6834	12.071	4.6449	2.22829
Map2k3|NM_008928.4|chr11-60951847-60952803	152.28	7.11405	15.7642	27.3704	41.8369	27.0772	11.1523	11.241	102.642	23.3373	16.2572	15.598
Rab40c|NM_139154.2|chr17-25882113-25883627	36.5162	4.44628	7.35664	6.5689	12.8072	0.873458	8.92185	4.08762	45.8074	4.82841	8.12858	2.22829
Rhoq|NM_145491.2|chr17-86997060-87000069	67.5939	6.22479	9.45853	17.5171	46.9597	6.98767	0	9.19714	80.5871	15.29	0	18.9405
Klhl9|NM_172871.2|chr4-88718291-88720148	70.7017	12.4496	15.7642	18.6119	46.9597	18.3426	6.69139	17.3724	66.1662	11.2663	18.5796	25.6253
Prkx|XM_006527909.3|chrX-77760971-77763891	38.0701	1.77851	1.05095	10.9482	35.8602	0	1.11523	0	57.6834	16.0947	1.16123	10.0273
Maml2|NM_001013813.3|chr9-13706604-13709533	55.9398	7.11405	1.05095	3.28445	26.4682	4.36729	0	0	42.4142	6.43788	2.32245	4.45658
Cyth3|NM_011182.4|chr5-143707905-143710250	45.8395	0.889256	2.1019	4.37926	22.1991	4.36729	0	4.08762	43.2625	2.41421	5.80613	3.34244
Stx3|XR_001782569.1|chr19-11777087-11779173	62.1553	5.33554	4.20379	0	21.3453	0	2.23046	3.06571	27.9934	1.60947	0	0
Kctd10|NM_001159941.1|chr5-114363571-114365641	151.504	9.78182	3.15284	10.9482	45.2521	20.0895	1.11523	13.2848	128.939	41.0415	4.6449	16.7122
Anxa6|XR_001779866.1|chr11-54979107-54979521	82.3558	12.4496	25.2228	62.4045	29.0297	9.60804	8.92185	27.5914	127.243	30.5799	17.4184	63.5063
Orc4|XR_001782769.1|chr2-48902873-48905599	37.2932	3.55703	8.40758	5.47408	33.2987	1.74692	3.34569	2.04381	33.9314	7.24262	5.80613	3.34244
Kras|NM_021284.6|chr6-145216698-145220607	31.8546	4.44628	7.35664	12.043	31.5911	3.49383	10.0371	18.3943	34.7797	4.02368	3.48368	7.79902
Eif4g2|NM_013507.3|chr7-111067984-111072691	267.268	122.717	92.4834	124.809	238.214	101.321	91.449	87.8838	277.389	144.048	107.994	166.008
Sgms1|XM_011247203.2|chr19-32122831-32124344	90.9021	11.5603	12.6114	12.043	17.0763	1.74692	3.34569	10.219	37.3245	3.21894	0	3.34244
Orc4|NR_033442.1|chr2-48902753-48905599	37.2932	3.55703	8.40758	5.47408	33.2987	1.74692	3.34569	2.04381	33.9314	7.24262	5.80613	3.34244
Orc4|XR_374094.2|chr2-48902823-48905599	37.2932	3.55703	8.40758	5.47408	33.2987	1.74692	3.34569	2.04381	33.9314	7.24262	5.80613	3.34244
Tpm2|NM_009416.4|chr4-43513725-43515920	30.3007	2.66777	4.20379	2.18963	20.4915	0	1.11523	0	39.0211	4.82841	5.80613	3.34244
Khdrbs1|NR_045036.1|chr4-129703168-129704060	33.4085	1.77851	2.1019	2.18963	17.9301	0.873458	2.23046	5.10952	30.5383	0	1.16123	1.11415
Ccng1|NM_009831.2|chr11-40748551-40750867	54.3859	15.1174	7.35664	12.043	59.7669	7.86112	4.46093	13.2848	53.4419	16.8994	2.32245	7.79902
Hnrnpdl|NM_016690.4|chr5-100033576-100034984	247.067	103.154	48.3436	54.7408	122.095	50.6606	52.4159	33.7229	204.437	69.2072	26.7082	63.5063
Cped1|XM_006505042.3|chr6-22254690-22256407	67.5939	4.44628	4.20379	12.043	17.0763	0	0	7.15333	67.0145	0	0	14.4839
Lrrc8a|NM_177725.4|chr2-30262123-30263790	108.772	16.0066	40.987	20.8015	48.6674	25.3303	35.6874	16.3505	151.843	31.3847	32.5143	26.7395
Surf4|NM_011512.3|chr2-26920040-26921904	55.9398	8.89256	28.3756	30.6548	65.7436	21.8365	31.2265	29.6352	60.2282	22.5326	31.3531	33.4244
Hspa1b|NM_010478.2|chr17-34956428-34957078	68.3708	11.5603	13.6623	36.1289	19.6377	4.36729	1.11523	32.701	39.0211	7.24262	8.12858	36.7668
Apba1|XM_006527140.3|chr19-23945781-23949598	31.8546	0	0	2.18963	11.9534	0	0	1.0219	16.9657	0	0	2.22829
Apba1|NM_177034.3|chr19-23945781-23949597	31.8546	0	0	2.18963	11.9534	0	0	1.0219	16.9657	0	0	2.22829
Kdm5c|XM_006528770.3|chrX-152273074-152278936	40.4009	12.4496	15.7642	15.3274	17.0763	3.49383	15.6132	5.10952	51.7454	3.21894	13.9347	4.45658
Six4|XM_006515632.3|chr12-73099608-73103441	69.1478	2.66777	11.5604	5.47408	34.1525	7.86112	24.5351	6.13143	35.628	5.63315	17.4184	12.2556
Rnf150|XM_017312866.1|chr8-83083554-83091263	91.6791	19.5636	10.5095	22.9911	98.1885	41.926	12.2675	7.15333	89.0699	7.24262	8.12858	18.9405
Rnf150|NM_177378.4|chr8-83083554-83091271	91.6791	19.5636	10.5095	22.9911	98.1885	41.926	12.2675	7.15333	89.0699	7.24262	8.12858	18.9405
Rhbdf1|XM_011243658.2|chr11-32209584-32209803	94.7868	15.1174	13.6623	21.8963	26.4682	0.873458	11.1523	24.5257	104.339	16.8994	13.9347	7.79902
Rhbdf1|XM_006514503.2|chr11-32209584-32209733	93.233	15.1174	12.6114	17.5171	26.4682	0.873458	11.1523	24.5257	94.1596	16.8994	13.9347	7.79902
2010111I01Rik|NM_001289926.1|chr13-63298852-63302877	62.1553	8.89256	0	0	43.5445	7.86112	4.46093	0	47.504	4.82841	0	0
Ccdc80|XM_006522500.2|chr16-45127510-45127669	40.4009	1.77851	4.20379	8.75853	10.2458	0.873458	0	11.241	27.1451	0.804735	2.32245	14.4839
Zbtb2|NM_001033466.3|chr10-4367073-4368479	30.3007	2.66777	2.1019	6.5689	32.4449	0	2.23046	10.219	22.0554	0.804735	3.48368	3.34244
Zbtb2|XM_006512456.3|chr10-4367074-4368479	30.3007	2.66777	2.1019	6.5689	32.4449	0	2.23046	10.219	22.0554	0.804735	3.48368	3.34244
Yipf5|NM_023311.3|chr18-40204864-40206237	108.772	29.3455	16.8152	41.603	76.8432	30.571	16.7285	21.46	80.5871	25.7515	24.3857	40.1092
Cnot7|NM_011135.5|chr8-40492537-40493986	54.3859	13.3388	23.1209	6.5689	34.1525	0	10.0371	13.2848	35.628	2.41421	3.48368	22.2829
Cnot7|XM_006509307.3|chr8-40492540-40493986	54.3859	13.3388	23.1209	6.5689	34.1525	0	10.0371	13.2848	35.628	2.41421	3.48368	22.2829
Cnot7|XR_378909.2|chr8-40492540-40494115	54.3859	13.3388	23.1209	6.5689	34.1525	0	10.0371	13.2848	35.628	2.41421	3.48368	22.2829
Ube3b|XM_006530126.2|chr5-114419669-114421165	58.2706	14.2281	7.35664	6.5689	29.8835	6.11421	5.57616	10.219	51.7454	7.24262	12.7735	4.45658
Ube3b|NM_054093.2|chr5-114419669-114421166	58.2706	14.2281	7.35664	6.5689	29.8835	6.11421	5.57616	10.219	51.7454	7.24262	12.7735	4.45658
Plac8|XM_011249430.1|chr5-100553725-100553988	121.98	32.9025	11.5604	2.18963	48.6674	15.7222	4.46093	0	173.898	35.4083	3.48368	1.11415
Plac8|NM_139198.2|chr5-100553732-100553988	121.98	32.9025	11.5604	2.18963	48.6674	15.7222	4.46093	0	173.898	35.4083	3.48368	1.11415
Ncam1|NM_001311065.1|chr9-49502128-49505442	85.4635	25.7884	3.15284	7.66371	87.089	15.7222	0	3.06571	70.4076	23.3373	6.96735	2.22829
Ncam1|XM_006510058.3|chr9-49502133-49505442	85.4635	25.7884	3.15284	7.66371	87.089	15.7222	0	3.06571	70.4076	23.3373	6.96735	2.22829
Ncam1|NM_001113204.1|chr9-49502137-49505442	85.4635	25.7884	3.15284	7.66371	87.089	15.7222	0	3.06571	70.4076	23.3373	6.96735	2.22829
Gtf2h1|NM_008186.4|chr7-46822909-46823800	79.248	15.1174	12.6114	15.3274	41.8369	19.2161	21.1894	18.3943	65.3179	7.24262	4.6449	23.397
Azin1|XM_006520117.1|chr15-38488182-38490360	69.1478	13.3388	18.9171	6.5689	91.358	20.0895	2.23046	12.2629	72.1042	16.8994	6.96735	11.1415
Rassf5|NM_018750.4|chr1-131176409-131178524	60.6014	1.77851	2.1019	1.09482	15.3686	0	0	1.0219	44.9591	2.41421	2.32245	4.45658
Rassf5|NM_001313731.1|chr1-131176409-131178677	60.6014	1.77851	2.1019	1.09482	15.3686	0	0	1.0219	44.9591	2.41421	2.32245	4.45658
Slc39a7|NM_008202.2|chr17-34028265-34028795	113.433	26.6777	26.2737	33.9393	36.714	13.9753	10.0371	26.5695	74.6491	20.1184	24.3857	21.1688
Rbm7|NR_136937.1|chr9-48488696-48489988	46.6165	11.5603	16.8152	12.043	41.8369	9.60804	13.3828	7.15333	59.3799	12.071	6.96735	12.2556
Rbm7|NM_001326355.1|chr9-48488696-48489881	46.6165	11.5603	16.8152	12.043	41.8369	9.60804	13.3828	7.15333	59.3799	12.071	6.96735	12.2556
Rbm7|NM_144948.5|chr9-48488696-48489628	46.6165	11.5603	16.8152	12.043	41.8369	9.60804	13.3828	7.15333	59.3799	12.071	6.96735	12.2556
Rbm7|NM_001326356.1|chr9-48488696-48489984	46.6165	11.5603	16.8152	12.043	41.8369	9.60804	13.3828	7.15333	59.3799	12.071	6.96735	12.2556
Txnl4a|NM_001038608.2|chr18-80211412-80212732	66.04	19.5636	18.9171	12.043	66.5974	13.1019	6.69139	23.5038	44.9591	12.071	6.96735	14.4839
Cdr2|NM_007672.2|chr7-120957035-120957932	53.609	10.6711	10.5095	13.1378	28.1758	0	8.92185	23.5038	31.3865	7.24262	16.2572	15.598
Cdr2|XM_011241666.2|chr7-120957039-120957932	53.609	10.6711	10.5095	13.1378	28.1758	0	8.92185	23.5038	31.3865	7.24262	16.2572	15.598
Mylk|XM_017316849.1|chr16-35000532-35000595	39.624	8.00331	5.25474	4.37926	39.2754	6.98767	11.1523	6.13143	43.2625	8.85209	10.451	3.34244
Mylk|XM_006521705.2|chr16-35000532-35000594	39.624	8.00331	5.25474	4.37926	39.2754	6.98767	11.1523	6.13143	43.2625	8.85209	10.451	3.34244
Tcf4|XM_006525747.3|chr18-69683076-69684243	240.075	79.1438	22.0699	27.3704	99.0423	25.3303	5.57616	25.5476	119.608	38.6273	15.0959	13.3697
Pcyt1a|NM_009981.4|chr16-32471503-32475065	70.7017	11.5603	12.6114	10.9482	28.1758	11.355	4.46093	8.17524	66.1662	8.04735	13.9347	7.79902
Pnpla2|NM_025802.3|chr7-141459668-141460743	10.1002	37.3488	138.725	190.498	4.26907	23.5834	121.56	244.235	13.5726	44.2604	148.637	203.889
F630048H11Rik|XR_381325.3|chr12-21398602-21409360	71.4786	27.5669	34.6813	26.2756	53.7902	18.3426	18.9589	30.6571	94.1596	9.65682	11.6123	24.5112
Csgalnact1|XM_006509630.3|chr8-68356780-68358423	55.1628	1.77851	8.40758	0	32.4449	1.74692	0	3.06571	50.0488	13.6805	10.451	2.22829
Zbtb20|XM_017317093.1|chr16-43618744-43641962	184.135	66.6942	35.7322	63.4993	125.511	31.4445	28.996	59.2705	151.843	32.9941	11.6123	50.1365
Vma21|XM_006528261.3|chrX-71820947-71824706	24.8621	3.55703	5.25474	4.37926	30.7373	0.873458	6.69139	13.2848	21.2071	2.41421	8.12858	7.79902
Usp7|XM_006522139.3|chr16-8688874-8690779	93.233	31.124	27.3246	20.8015	40.983	8.73458	12.2675	26.5695	85.6768	17.7042	12.7735	13.3697
Rabgef1|NM_001199059.1|chr5-130213232-130214337	78.4711	8.89256	12.6114	16.4222	18.7839	6.98767	16.7285	4.08762	50.8971	6.43788	11.6123	17.8263
Rabgef1|XM_006504446.3|chr5-130213232-130214342	78.4711	8.89256	12.6114	16.4222	18.7839	6.98767	16.7285	4.08762	50.8971	6.43788	11.6123	17.8263
Ctsl|XM_006517080.1|chr13-64363795-64364097	88.5713	42.6843	18.9171	43.7926	141.733	17.4692	21.1894	37.8105	71.2559	24.1421	19.7408	41.2234
Sh3bp4|XM_006529975.3|chr1-89153351-89155068	48.9473	3.55703	7.35664	12.043	24.7606	0	3.34569	5.10952	22.9037	5.63315	11.6123	10.0273
Trip12|XM_011238660.2|chr1-84722756-84724617	39.624	2.66777	11.5604	12.043	42.6907	3.49383	15.6132	5.10952	54.2902	18.5089	10.451	17.8263
Plekhg2|XM_006539442.3|chr7-28359602-28359804	52.0551	1.77851	0	2.18963	15.3686	4.36729	1.11523	2.04381	41.566	0	0	5.57073
Plekhg2|NM_001290542.1|chr7-28359603-28359804	52.0551	1.77851	0	2.18963	15.3686	4.36729	1.11523	2.04381	41.566	0	0	5.57073
0610030E20Rik|XM_006506534.3|chr6-72349119-72353154	65.2631	20.4529	13.6623	19.7067	46.9597	17.4692	16.7285	21.46	50.8971	8.04735	18.5796	15.598
0610030E20Rik|NM_026696.1|chr6-72349119-72353162	65.2631	20.4529	13.6623	19.7067	46.9597	17.4692	16.7285	21.46	50.8971	8.04735	18.5796	15.598
Mier3|XM_006517618.2|chr13-111715141-111718596	136.742	28.4562	22.0699	32.8445	82.8199	13.9753	14.498	33.7229	72.1042	18.5089	4.6449	7.79902
Rab1a|NM_008996.3|chr11-20224845-20226856	92.456	17.7851	15.7642	9.85334	93.0657	29.6976	15.6132	31.679	67.0145	32.1894	18.5796	17.8263
Dph3|NR_104305.1|chr14-32080516-32083246	49.7242	6.22479	9.45853	18.6119	44.3983	3.49383	1.11523	8.17524	20.3588	0.804735	10.451	10.0273
Dph3|NM_172254.4|chr14-32080516-32083180	49.7242	6.22479	9.45853	18.6119	44.3983	3.49383	1.11523	8.17524	20.3588	0.804735	10.451	10.0273
Ubald1|NM_145359.2|chr16-4874778-4875518	70.7017	8.00331	9.45853	13.1378	18.7839	1.74692	4.46093	9.19714	68.7111	10.4616	4.6449	11.1415
Zc3h11a|XM_011248073.2|chr1-133619867-133621542	40.4009	7.11405	14.7133	7.66371	38.4216	3.49383	8.92185	16.3505	58.5317	12.8758	1.16123	7.79902
Zc3h11a|NM_001276767.1|chr1-133619870-133621542	40.4009	7.11405	14.7133	7.66371	38.4216	3.49383	8.92185	16.3505	58.5317	12.8758	1.16123	7.79902
Jdp2|XM_011244218.1|chr12-85638958-85639878	101.779	8.89256	4.20379	4.37926	29.8835	5.24075	8.92185	4.08762	71.2559	15.29	0	4.45658
Rtn4|NM_194052.3|chr11-29742029-29744414	76.1402	16.0066	14.7133	30.6548	78.5508	27.9507	14.498	26.5695	45.8074	16.8994	18.5796	16.7122
Snai1|NM_011427.3|chr2-167542083-167542814	692.255	125.385	47.2927	79.9216	496.066	287.368	10.0371	71.5333	626.034	183.48	25.547	56.8214
Pax3|NM_008781.4|chr1-78101266-78103307	33.4085	0.889256	4.20379	6.5689	35.8602	0	5.57616	4.08762	13.5726	0.804735	1.16123	0
Ube2f|XM_017322263.1|chr1-91285355-91286520	52.832	3.55703	9.45853	15.3274	26.4682	4.36729	6.69139	9.19714	40.7177	12.8758	25.547	11.1415
Ube2f|XM_006529839.3|chr1-91285355-91286516	52.832	3.55703	9.45853	15.3274	26.4682	4.36729	6.69139	9.19714	40.7177	12.8758	25.547	11.1415
Hoxc13|NM_010464.2|chr15-102927425-102928814	70.7017	2.66777	5.25474	2.18963	23.9068	5.24075	5.57616	2.04381	45.8074	8.85209	3.48368	1.11415
Prpf38b|XM_011240199.2|chr3-108902806-108903918	54.3859	6.22479	24.1718	15.3274	60.6207	10.4815	3.34569	14.3067	50.8971	21.7278	11.6123	17.8263
Tardbp|NM_001008545.2|chr4-148612381-148617649	73.0325	25.7884	38.8851	27.3704	68.3051	12.2284	44.6093	10.219	61.9248	19.3136	20.9021	24.5112
Capn2|NM_009794.3|chr1-182467258-182468211	90.9021	28.4562	14.7133	16.4222	36.714	2.62037	12.2675	19.4162	55.9868	9.65682	12.7735	37.8809
Mier3|NM_172593.3|chr13-111715141-111718594	136.742	28.4562	22.0699	32.8445	82.8199	13.9753	14.498	33.7229	72.1042	18.5089	4.6449	7.79902
Nuak2|NM_028778.4|chr1-132332381-132333488	261.829	9.78182	7.35664	0	87.089	0.873458	0	6.13143	157.781	8.85209	5.80613	6.68487
H1f0|NM_008197.3|chr15-79029306-79030504	210.551	80.9223	70.4135	79.9216	200.646	99.5742	104.832	83.7962	269.755	119.906	75.4797	96.9306
Arf6|NM_007481.3|chr12-69373321-69375980	355.839	166.291	75.6683	100.723	192.962	96.9539	23.4199	79.7086	389.363	148.071	65.0286	67.9628
Tardbp|NR_027864.1|chr4-148612381-148616844	55.1628	19.5636	33.6303	26.2756	59.7669	11.355	32.3417	10.219	49.2005	12.071	18.5796	17.8263
Gars|NM_180678.3|chr6-55079345-55079504	90.9021	9.78182	43.0889	24.086	51.2288	14.8488	43.494	61.3143	60.2282	21.7278	34.8368	35.6526
Hdac5|NM_001284248.1|chr11-102195746-102195868	24.0852	0	6.30569	9.85334	16.2225	1.74692	5.57616	11.241	30.5383	2.41421	13.9347	21.1688
Kdm5c|NM_013668.4|chrX-152273074-152279102	40.4009	13.3388	15.7642	15.3274	17.0763	3.49383	15.6132	5.10952	51.7454	3.21894	13.9347	4.45658
Zfp644|XM_006535087.1|chr5-106616738-106618235	63.7092	6.22479	10.5095	9.85334	38.4216	2.62037	4.46093	0	36.4762	7.24262	0	11.1415
Zfp644|XM_006535086.2|chr5-106616740-106618235	63.7092	6.22479	10.5095	9.85334	38.4216	2.62037	4.46093	0	36.4762	7.24262	0	11.1415
Npepps|XM_006532514.2|chr11-97205841-97207115	90.1252	28.4562	19.968	22.9911	81.9661	22.7099	39.0331	20.4381	56.8351	22.5326	13.9347	27.8536
Npepps|NM_008942.2|chr11-97205853-97207115	90.1252	28.4562	19.968	22.9911	81.9661	22.7099	39.0331	20.4381	56.8351	22.5326	13.9347	27.8536
Smim10l1|XM_011241403.2|chr6-133106398-133107747	116.541	47.1306	63.0569	44.8875	149.417	24.4568	62.453	40.8762	77.1939	24.9468	16.2572	38.9951
Kdm5b|XM_011248090.2|chr1-134631374-134631950	107.218	16.0066	24.1718	9.85334	44.3983	18.3426	7.80662	13.2848	91.6148	27.361	30.1919	23.397
Dot1l|XM_011243391.2|chr10-80791766-80795461	150.727	42.6843	63.0569	48.1719	85.3813	41.0525	41.2636	47.0076	95.0079	20.1184	63.8674	27.8536
Dot1l|XM_006513429.3|chr10-80793506-80795461	150.727	42.6843	63.0569	48.1719	85.3813	41.0525	41.2636	47.0076	95.0079	20.1184	63.8674	27.8536
Dot1l|XM_011243390.2|chr10-80792738-80795461	150.727	42.6843	63.0569	48.1719	85.3813	41.0525	41.2636	47.0076	95.0079	20.1184	63.8674	27.8536
Eif4a2|NM_001123038.2|chr16-23112360-23114132	47.3934	18.6744	28.3756	22.9911	75.9894	13.1019	26.7656	13.2848	65.3179	19.3136	37.1592	11.1415
Ttll3|NM_133923.6|chr6-113414242-113414583	38.0701	2.66777	21.019	4.37926	22.1991	3.49383	8.92185	7.15333	34.7797	5.63315	30.1919	1.11415
Papss2|XM_006527064.3|chr19-32665567-32667185	27.1929	0	1.05095	2.18963	9.39195	0	0	0	16.1174	0	0	3.34244
Papss2|NM_001201470.1|chr19-32665567-32667187	27.1929	0	1.05095	2.18963	9.39195	0	0	0	16.1174	0	0	3.34244
Tmem41b|NM_153525.5|chr7-109972186-109974781	38.8471	0	3.15284	2.18963	24.7606	4.36729	4.46093	8.17524	44.9591	3.21894	2.32245	2.22829
Ssfa2|NM_080558.4|chr2-79671758-79672966	22.5313	1.77851	5.25474	12.043	50.375	6.11421	4.46093	5.10952	17.814	1.60947	3.48368	3.34244
Tor1aip1|XM_006529295.3|chr1-156006178-156006924	15.5388	0	6.30569	2.18963	19.6377	0	1.11523	2.04381	15.2691	0	0	2.22829
Hnrnph1|XM_006533878.1|chr11-50385895-50386528	38.0701	1.77851	12.6114	4.37926	28.1758	4.36729	11.1523	7.15333	28.8417	4.02368	1.16123	11.1415
Hnrnph1|XM_017314694.1|chr11-50385776-50386528	38.0701	1.77851	12.6114	4.37926	28.1758	4.36729	11.1523	7.15333	28.8417	4.02368	1.16123	11.1415
1810026B05Rik|NR_037569.1|chr7-73539797-73544382	58.2706	22.2314	7.35664	14.2326	78.5508	10.4815	13.3828	5.10952	54.2902	8.04735	25.547	16.7122
Fermt2|NM_146054.2|chr14-45458791-45459849	72.2555	8.00331	4.20379	4.37926	62.3284	5.24075	13.3828	6.13143	50.0488	13.6805	1.16123	5.57073
Fermt2|XM_006518826.2|chr14-45458794-45459849	72.2555	8.00331	4.20379	4.37926	62.3284	5.24075	13.3828	6.13143	50.0488	13.6805	1.16123	5.57073
Tardbp|NM_001008546.2|chr4-148612381-148617567	70.7017	25.7884	38.8851	27.3704	68.3051	12.2284	44.6093	10.219	61.9248	19.3136	20.9021	24.5112
Ddb1|XM_006526639.2|chr19-10629162-10629822	170.927	57.8017	57.8021	67.8786	136.61	69.0032	74.7205	50.0733	154.388	70.8167	85.9307	86.9033
Aff4|XM_006534560.3|chr11-53415515-53421239	65.2631	15.1174	13.6623	4.37926	64.8898	3.49383	5.57616	21.46	50.0488	8.04735	4.6449	21.1688
Tardbp|NM_145556.4|chr4-148612381-148618260	76.1402	25.7884	38.8851	27.3704	76.8432	16.5957	45.7245	10.219	61.9248	21.7278	20.9021	24.5112
Gnai2|NM_008138.4|chr9-107614137-107615098	143.734	34.681	19.968	51.4564	82.8199	35.8118	18.9589	37.8105	136.574	47.4794	69.6735	41.2234
Sowahc|NM_172939.3|chr10-59223582-59226434	49.7242	5.33554	17.8661	12.043	45.2521	13.1019	15.6132	14.3067	32.2348	6.43788	10.451	6.68487
Nrp2|NM_001077407.1|chr1-62795989-62797091	26.416	0.889256	2.1019	0	15.3686	0.873458	2.23046	6.13143	38.1728	0.804735	1.16123	0
Ppp1cb|NM_172707.3|chr5-32491058-32493712	75.3633	12.4496	8.40758	13.1378	57.2055	13.1019	23.4199	21.46	60.2282	21.7278	13.9347	15.598
Orc4|XM_006498063.3|chr2-48902873-48905410	35.7393	3.55703	8.40758	5.47408	29.0297	1.74692	3.34569	2.04381	33.9314	7.24262	5.80613	3.34244
Irf2bpl|NM_145836.2|chr12-86880702-86881569	200.451	27.5669	38.8851	31.7497	133.195	92.5866	59.1073	28.6133	146.753	41.0415	42.9653	17.8263
Trip12|NM_133975.4|chr1-84721188-84724617	46.6165	3.55703	17.8661	13.1378	42.6907	4.36729	15.6132	6.13143	64.4696	23.3373	10.451	23.397
Trip12|XM_011238654.2|chr1-84721195-84724617	46.6165	3.55703	17.8661	13.1378	42.6907	4.36729	15.6132	6.13143	64.4696	23.3373	10.451	23.397
Mcur1|XR_001780828.1|chr13-43540136-43541729	31.0777	4.44628	2.1019	25.1808	28.1758	1.74692	6.69139	16.3505	29.69	5.63315	4.6449	12.2556
Orc4|XM_006498064.3|chr2-48902823-48905410	35.7393	3.55703	8.40758	5.47408	29.0297	1.74692	3.34569	2.04381	33.9314	7.24262	5.80613	3.34244
Orc4|NM_011958.3|chr2-48902851-48905410	35.7393	3.55703	8.40758	5.47408	29.0297	1.74692	3.34569	2.04381	33.9314	7.24262	5.80613	3.34244
Kat6b|NM_001205241.1|chr14-21670873-21672478	37.2932	8.89256	1.05095	13.1378	29.8835	1.74692	6.69139	1.0219	45.8074	3.21894	5.80613	5.57073
Kat6b|XM_017316083.1|chr14-21670873-21672477	37.2932	8.89256	1.05095	13.1378	29.8835	1.74692	6.69139	1.0219	45.8074	3.21894	5.80613	5.57073
Taf7|NM_175770.4|chr18-37640490-37642486	31.0777	1.77851	2.1019	1.09482	33.2987	0	1.11523	7.15333	39.8694	5.63315	8.12858	10.0273
Fam76a|NM_145553.2|chr4-132899212-132901221	22.5313	2.66777	8.40758	9.85334	17.9301	0	3.34569	2.04381	30.5383	0	1.16123	6.68487
Fam43a|NM_177632.3|chr16-30601874-30602797	156.942	39.1273	21.019	13.1378	172.47	96.0804	17.8437	29.6352	168.809	57.9409	27.8694	16.7122
Cdk6|NM_009873.3|chr5-3520791-3531008	93.233	8.89256	54.6493	20.8015	59.7669	28.8241	18.9589	8.17524	69.5594	11.2663	31.3531	5.57073
Ykt6|NM_019661.4|chr11-5966044-5967780	59.0475	18.6744	9.45853	26.2756	45.2521	4.36729	13.3828	16.3505	91.6148	24.9468	5.80613	26.7395
Lpar1|NM_001290486.1|chr4-58435251-58437332	93.233	22.2314	5.25474	6.5689	51.2288	1.74692	2.23046	0	80.5871	19.3136	1.16123	7.79902
Tm9sf3|NM_133352.2|chr19-41210841-41215071	97.8946	17.7851	26.2737	18.6119	70.8665	20.0895	14.498	26.5695	62.7731	28.9705	10.451	53.479
Mef2a|XM_011250814.2|chr7-67231244-67234867	49.7242	8.89256	5.25474	14.2326	36.714	4.36729	17.8437	18.3943	40.7177	5.63315	4.6449	12.2556
Tpp1|NM_009906.6|chr7-105744810-105746631	77.6941	24.0099	30.4775	24.086	44.3983	13.9753	10.0371	14.3067	97.5528	24.9468	30.1919	8.91316
Pdgfa|NM_008808.3|chr5-138976970-138977216	53.609	2.66777	2.1019	3.28445	21.3453	1.74692	3.34569	2.04381	39.0211	8.04735	1.16123	2.22829
Cd47|XM_006521811.3|chr16-49910877-49912424	94.7868	33.7917	9.45853	24.086	61.4746	16.5957	17.8437	19.4162	82.2836	16.8994	3.48368	22.2829
Cd47|XM_006521808.3|chr16-49910873-49912424	94.7868	33.7917	9.45853	24.086	61.4746	16.5957	17.8437	19.4162	82.2836	16.8994	3.48368	22.2829
Cd47|XM_006521809.3|chr16-49910868-49912424	94.7868	33.7917	9.45853	24.086	61.4746	16.5957	17.8437	19.4162	82.2836	16.8994	3.48368	22.2829
Usp7|NM_001003918.2|chr16-8688721-8690779	94.7868	32.0132	28.3756	21.8963	40.983	15.7222	12.2675	26.5695	87.3733	17.7042	13.9347	17.8263
Ptp4a2|XM_006502863.3|chr4-129847822-129849978	154.611	30.2347	31.5284	38.3186	97.3347	44.5464	33.4569	55.1829	144.208	43.4557	20.9021	35.6526
Ptp4a2|NM_008974.4|chr4-129847822-129850003	154.611	30.2347	31.5284	38.3186	97.3347	44.5464	33.4569	55.1829	144.208	43.4557	20.9021	35.6526
Slc7a5|NM_011404.3|chr8-121881145-121883039	41.9548	2.66777	11.5604	5.47408	23.053	6.98767	6.69139	5.10952	38.1728	0.804735	30.1919	6.68487
Ncaph|NM_144818.3|chr2-127103808-127104220	31.0777	96.9289	37.8341	12.043	31.5911	80.3582	43.494	15.3286	44.9591	100.592	70.8348	22.2829
Clcn3|NM_173874.1|chr8-60910388-60913016	41.1779	1.77851	6.30569	8.75853	20.4915	1.74692	3.34569	12.2629	14.4208	0.804735	12.7735	4.45658
Ptx3|NM_008987.3|chr3-66225205-66225806	135.965	40.9058	4.20379	9.85334	213.453	53.281	1.11523	0	117.063	25.7515	9.2898	1.11415
Pfkfb3|NM_001177753.1|chr2-11471429-11474543	24.8621	0.889256	75.6683	33.9393	4.26907	0	59.1073	20.4381	36.4762	4.02368	34.8368	21.1688
Elovl6|NM_130450.2|chr3-129633490-129638495	31.8546	0	2.1019	2.18963	18.7839	0.873458	4.46093	1.0219	28.8417	0.804735	4.6449	3.34244
Spty2d1|NM_175318.4|chr7-46990395-46993292	73.0325	8.00331	16.8152	14.2326	75.9894	20.0895	1.11523	17.3724	71.2559	12.8758	1.16123	24.5112
Pfkfb3|XM_006497367.1|chr2-11471824-11474543	24.8621	0.889256	67.2607	33.9393	4.26907	0	44.6093	20.4381	36.4762	4.02368	34.8368	21.1688
Srsf6|NM_026499.4|chr2-162934757-162937121	149.173	62.2479	75.6683	70.0682	118.68	42.7995	94.7947	51.0952	168.809	66.793	46.449	91.3599
Kdm5b|XM_017312617.1|chr1-134630810-134631950	112.656	16.0066	25.2228	9.85334	46.1059	20.0895	7.80662	15.3286	95.0079	27.361	30.1919	23.397
Pfkfb3|NM_001177758.1|chr2-11471429-11474495	24.8621	0.889256	75.6683	33.9393	4.26907	0	59.1073	20.4381	36.4762	4.02368	34.8368	21.1688
Pfkfb3|NM_001177756.1|chr2-11471429-11474536	24.8621	0.889256	75.6683	33.9393	4.26907	0	59.1073	20.4381	36.4762	4.02368	34.8368	21.1688
Ssb|NM_001110145.1|chr2-69871210-69871846	69.9247	24.8992	21.019	29.56	60.6207	13.1019	21.1894	19.4162	54.2902	12.071	8.12858	7.79902
Ssb|XM_006499069.2|chr2-69871210-69871841	69.9247	24.8992	21.019	29.56	60.6207	13.1019	21.1894	19.4162	54.2902	12.071	8.12858	7.79902
S1pr2|XM_006510019.3|chr9-20965951-20967471	123.534	22.2314	3.15284	9.85334	30.7373	10.4815	0	4.08762	97.5528	16.8994	0	4.45658
Cebpd|NM_007679.4|chr16-15888131-15889545	351.954	184.076	99.8401	153.274	397.877	249.809	129.367	153.286	384.273	156.923	109.155	151.524
Atxn1|NM_001199305.1|chr13-45549754-45557054	62.9322	2.66777	3.15284	17.5171	81.9661	15.7222	1.11523	6.13143	66.1662	19.3136	0	5.57073
Pfkfb3|XM_017315954.1|chr2-11471824-11474495	24.8621	0.889256	67.2607	33.9393	4.26907	0	44.6093	20.4381	36.4762	4.02368	34.8368	21.1688
Rassf1|NM_001243748.1|chr9-107561545-107562267	53.609	7.11405	9.45853	9.85334	52.9364	4.36729	7.80662	13.2848	47.504	12.071	5.80613	2.22829
Rassf1|XM_006511770.2|chr9-107561545-107562264	53.609	7.11405	9.45853	9.85334	52.9364	4.36729	7.80662	13.2848	47.504	12.071	5.80613	2.22829
Mef2a|NM_001291192.1|chr7-67231162-67234867	50.5012	8.89256	5.25474	14.2326	37.5678	4.36729	17.8437	18.3943	40.7177	5.63315	4.6449	12.2556
Mef2a|XM_017322011.1|chr7-67231164-67234867	50.5012	8.89256	5.25474	14.2326	37.5678	4.36729	17.8437	18.3943	40.7177	5.63315	4.6449	12.2556
Ralb|NM_022327.5|chr1-119470304-119471705	51.2781	8.89256	6.30569	16.4222	35.8602	7.86112	12.2675	12.2629	31.3865	6.43788	4.6449	22.2829
Ralb|XM_006529782.1|chr1-119470307-119471705	51.2781	8.89256	6.30569	16.4222	35.8602	7.86112	12.2675	12.2629	31.3865	6.43788	4.6449	22.2829
Gpd2|NM_001145820.1|chr2-57367477-57370719	59.0475	3.55703	6.30569	9.85334	23.9068	6.98767	5.57616	16.3505	37.3245	8.04735	0	5.57073
Aff4|XM_011249331.2|chr11-53415515-53421119	57.4937	8.89256	11.5604	4.37926	46.1059	3.49383	1.11523	10.219	43.2625	6.43788	2.32245	21.1688
Rhobtb3|XM_011244573.2|chr13-75869536-75872345	41.9548	1.77851	11.5604	4.37926	34.1525	1.74692	2.23046	7.15333	50.8971	10.4616	2.32245	13.3697
Prnp|NM_011170.3|chr2-131937194-131938436	195.789	57.8017	36.7832	93.0594	134.903	59.3952	41.2636	59.2705	123.001	40.2368	68.5123	67.9628
Bmt2|XM_011241037.2|chr6-13625674-13628470	71.4786	16.8959	13.6623	9.85334	65.7436	6.11421	7.80662	11.241	57.6834	13.6805	0	14.4839
Tcf4|XM_017317857.1|chr18-69683076-69684234	231.529	79.1438	22.0699	27.3704	93.9195	25.3303	5.57616	25.5476	117.912	38.6273	15.0959	13.3697
Vdac2|NM_011695.2|chr14-21845237-21845879	158.496	29.3455	46.2417	64.5941	91.358	47.1667	26.7656	40.8762	111.125	53.1125	33.6755	33.4244
Srek1|XR_382731.3|chr13-103748758-103752702	52.0551	16.0066	19.968	6.5689	45.2521	5.24075	30.1113	13.2848	39.0211	8.04735	12.7735	16.7122
Ctsl|NM_009984.4|chr13-64361889-64364097	91.6791	45.3521	18.9171	44.8875	145.148	18.3426	21.1894	37.8105	73.8008	30.5799	19.7408	42.3375
Rap2c|NM_172413.2|chrX-51003911-51006750	57.4937	3.55703	12.6114	9.85334	41.8369	9.60804	8.92185	8.17524	41.566	13.6805	6.96735	11.1415
Rap2c|XM_006541545.2|chrX-51004285-51006750	57.4937	3.55703	12.6114	9.85334	41.8369	9.60804	8.92185	8.17524	41.566	13.6805	6.96735	11.1415
Dnaja2|NM_019794.4|chr8-85537639-85539215	128.972	37.3488	40.987	26.2756	117.826	56.7748	56.8768	21.46	114.518	43.4557	46.449	34.5385
Col5a1|XM_006497644.3|chr2-28037016-28039153	139.072	51.5769	36.7832	33.9393	58.0593	36.6852	23.4199	12.2629	138.27	43.4557	26.7082	32.3102
Ppargc1a|XM_017320718.1|chr5-51454248-51458179	31.0777	0	5.25474	1.09482	28.1758	0.873458	0	0	19.5106	0.804735	0	2.22829
Ppargc1a|NR_027710.1|chr5-51454248-51458283	31.0777	0	5.25474	1.09482	28.1758	0.873458	0	0	19.5106	0.804735	0	2.22829
Nfat5|NM_018823.2|chr8-107371157-107379517	72.2555	19.5636	7.35664	5.47408	50.375	5.24075	12.2675	13.2848	63.6214	12.8758	1.16123	4.45658
Tor1aip2|NM_001160180.1|chr1-156052273-156053736	73.0325	12.4496	13.6623	6.5689	35.0063	6.98767	7.80662	10.219	54.2902	7.24262	0	11.1415
Ghr|NM_001286370.1|chr15-3317754-3319741	122.757	25.7884	25.2228	17.5171	67.4513	25.3303	15.6132	18.3943	123.85	47.4794	13.9347	43.4517
Got1|NM_010324.2|chr19-43499751-43500417	62.1553	7.11405	17.8661	7.66371	66.5974	22.7099	6.69139	15.3286	56.8351	0.804735	11.6123	21.1688
Rbpms|NM_001286168.1|chr8-33782643-33784180	34.1854	5.33554	9.45853	18.6119	22.1991	4.36729	4.46093	4.08762	42.4142	1.60947	18.5796	15.598
Srsf2|XM_011248835.2|chr11-116849903-116852027	66.817	18.6744	17.8661	25.1808	46.9597	9.60804	18.9589	24.5257	38.1728	13.6805	12.7735	28.9678
Atp6v1d|NM_023721.2|chr12-78842981-78843468	56.7167	8.89256	14.7133	30.6548	31.5911	6.11421	12.2675	12.2629	33.0831	3.21894	27.8694	17.8263
Kdm2a|NM_001001984.2|chr19-4316143-4319099	171.704	66.6942	65.1588	58.0252	89.6504	25.3303	20.0742	75.6209	192.561	60.3551	32.5143	41.2234
Irgm1|XM_011248764.2|chr11-48865244-48865800	13.208	0	2.1019	1.09482	29.8835	0	0	0	15.2691	0	0	1.11415
Irgm1|NM_008326.1|chr11-48865248-48865800	13.208	0	2.1019	1.09482	29.8835	0	0	0	15.2691	0	0	1.11415
Col5a2|NM_007737.2|chr1-45374330-45376083	186.466	62.2479	34.6813	31.7497	118.68	51.534	25.6503	10.219	132.332	38.6273	15.0959	23.397
Pnisr|NM_025669.1|chr4-21874943-21876475	32.6315	0.889256	8.40758	10.9482	39.2754	3.49383	13.3828	0	22.0554	2.41421	2.32245	3.34244
Pnisr|XM_006538185.3|chr4-21874943-21876474	32.6315	0.889256	8.40758	10.9482	39.2754	3.49383	13.3828	0	22.0554	2.41421	2.32245	3.34244
Srsf2|NM_011358.2|chr11-116849896-116850961	66.817	18.6744	17.8661	25.1808	46.9597	9.60804	18.9589	24.5257	38.1728	13.6805	12.7735	28.9678
Gng11|NM_025331.2|chr6-4008160-4008445	37.2932	8.89256	3.15284	2.18963	33.2987	8.73458	1.11523	5.10952	49.2005	5.63315	3.48368	1.11415
Calcrl|NM_018782.2|chr2-84330625-84333453	42.7318	3.55703	7.35664	1.09482	23.9068	4.36729	2.23046	1.0219	52.5937	4.02368	0	6.68487
Zcchc2|NM_001122675.1|chr1-106031268-106034077	59.8245	8.89256	16.8152	14.2326	43.5445	13.1019	2.23046	6.13143	52.5937	8.04735	4.6449	5.57073
Zfp423|XM_011248561.2|chr8-87661809-87662477	21.7544	0.889256	7.35664	3.28445	17.0763	0	4.46093	8.17524	43.2625	4.02368	8.12858	5.57073
Hdlbp|NM_133808.5|chr1-93405939-93408172	132.08	32.9025	50.4455	51.4564	69.1589	27.0772	46.8397	29.6352	109.429	51.503	63.8674	41.2234
Dpm1-adnp|NR_132310.1|chr2-168180964-168185172	128.972	29.3455	35.7322	38.3186	114.411	55.9013	26.7656	31.679	171.354	46.6746	45.2878	20.0546
Hdac5|XM_006532254.3|chr11-102194427-102195828	27.9699	0	6.30569	9.85334	16.2225	1.74692	5.57616	11.241	30.5383	0	13.9347	21.1688
Fibin|NM_026271.1|chr2-110360924-110362141	20.9774	0	0	5.47408	17.9301	0	0	6.13143	9.33113	0	1.16123	11.1415
Tfg|NM_019678.3|chr16-56690328-56690770	38.0701	8.89256	10.5095	15.3274	27.322	7.86112	10.0371	7.15333	59.3799	6.43788	4.6449	14.4839
Tfg|XM_006521980.2|chr16-56690331-56690770	38.0701	8.89256	10.5095	15.3274	27.322	7.86112	10.0371	7.15333	59.3799	6.43788	4.6449	14.4839
B3gnt2|NM_016888.5|chr11-22834738-22835992	83.1327	8.89256	21.019	7.66371	44.3983	20.963	17.8437	8.17524	50.0488	12.8758	16.2572	4.45658
Cbx4|NM_007625.2|chr11-119077570-119080891	176.366	31.124	78.8211	104.008	99.0423	62.0155	62.453	82.7743	140.815	64.3788	46.449	89.1316
Gpsm2|XM_006502256.3|chr3-108679089-108679578	35.7393	2.66777	2.1019	0	50.375	7.86112	1.11523	0	19.5106	0	0	0
Actg2|NM_009610.2|chr6-83512908-83512984	28.7468	2.66777	4.20379	0	24.7606	0	2.23046	0	33.0831	0.804735	0	0
Kif5b|NM_008448.3|chr18-6201004-6203707	51.2781	4.44628	4.20379	5.47408	38.4216	3.49383	4.46093	3.06571	39.0211	7.24262	1.16123	16.7122
Btbd9|NM_027060.1|chr17-30215523-30220372	31.0777	8.89256	4.20379	10.9482	18.7839	0	6.69139	8.17524	42.4142	4.02368	3.48368	8.91316
Btbd9|XM_011246395.2|chr17-30215525-30220372	31.0777	8.89256	4.20379	10.9482	18.7839	0	6.69139	8.17524	42.4142	4.02368	3.48368	8.91316
Uck2|XM_006497040.3|chr1-167222894-167226381	62.1553	0.889256	15.7642	12.043	21.3453	0.873458	17.8437	14.3067	33.0831	12.8758	9.2898	15.598
Cldn12|NM_001193660.1|chr5-5505014-5507690	45.0626	3.55703	3.15284	6.5689	20.4915	2.62037	2.23046	3.06571	20.3588	0.804735	5.80613	3.34244
Cldn12|XM_006503598.3|chr5-5505108-5507690	45.0626	3.55703	3.15284	6.5689	20.4915	2.62037	2.23046	3.06571	20.3588	0.804735	5.80613	3.34244
Ifit3|NM_010501.2|chr19-34588267-34588982	57.4937	1.77851	0	1.09482	52.9364	0.873458	0	0	152.691	0	0	0
Rbfox2|XM_006521585.3|chr15-77087357-77089376	121.98	34.681	14.7133	14.2326	73.4279	26.2037	13.3828	16.3505	77.1939	21.7278	8.12858	7.79902
Ggps1|XM_017315384.1|chr13-14050658-14053693	27.9699	7.11405	6.30569	16.4222	52.0826	6.98767	6.69139	19.4162	27.1451	6.43788	10.451	14.4839
Zcchc3|NM_175126.4|chr2-152411955-152413574	99.4485	31.124	17.8661	10.9482	35.0063	14.8488	10.0371	20.4381	147.602	19.3136	6.96735	15.598
Ctdsp2|NM_001113470.1|chr10-126996486-126999975	88.5713	22.2314	14.7133	13.1378	87.089	30.571	4.46093	8.17524	66.1662	16.8994	2.32245	1.11415
Ctdsp2|XM_017314028.1|chr10-126996486-126999969	88.5713	22.2314	14.7133	13.1378	87.089	30.571	4.46093	8.17524	66.1662	16.8994	2.32245	1.11415
Sec31a|XM_006535194.2|chr5-100361648-100362050	114.987	26.6777	28.3756	27.3704	62.3284	41.0525	17.8437	26.5695	105.187	24.1421	22.0633	46.7941
B3gnt9|NM_001271915.1|chr8-105252637-105253554	24.8621	2.66777	0	2.18963	34.1525	0	0	3.06571	23.752	4.82841	1.16123	5.57073
Rgs16|NM_011267.3|chr1-153743855-153745468	102.556	9.78182	1.05095	0	75.9894	5.24075	0	0	109.429	0.804735	4.6449	7.79902
Zcchc2|NM_001122676.1|chr1-106032163-106034077	59.8245	8.89256	16.8152	14.2326	41.8369	13.1019	2.23046	6.13143	52.5937	8.04735	4.6449	5.57073
Zcchc2|XM_006529512.3|chr1-106032163-106034074	59.8245	8.89256	16.8152	14.2326	41.8369	13.1019	2.23046	6.13143	52.5937	8.04735	4.6449	5.57073
Rbpms|XR_378783.3|chr8-33782642-33784186	34.1854	5.33554	9.45853	24.086	22.1991	4.36729	4.46093	4.08762	42.4142	1.60947	18.5796	15.598
Rbpms|NM_019733.3|chr8-33782643-33784186	34.1854	5.33554	9.45853	24.086	22.1991	4.36729	4.46093	4.08762	42.4142	1.60947	18.5796	15.598
Dynlrb1|NM_025947.3|chr2-155249964-155250277	50.5012	17.7851	27.3246	19.7067	31.5911	1.74692	21.1894	37.8105	55.1385	16.8994	27.8694	24.5112
Arhgap29|XM_006501290.1|chr3-122014975-122016157	97.8946	4.44628	12.6114	10.9482	33.2987	2.62037	4.46093	9.19714	41.566	16.0947	4.6449	24.5112
Arhgap29|NM_172525.2|chr3-122014975-122016154	97.8946	4.44628	12.6114	10.9482	33.2987	2.62037	4.46093	9.19714	41.566	16.0947	4.6449	24.5112
Rc3h2|NM_001290642.1|chr2-37370068-37375399	41.1779	4.44628	9.45853	15.3274	36.714	6.98767	15.6132	5.10952	34.7797	6.43788	3.48368	8.91316
Nr6a1|XM_011239025.2|chr2-38723368-38727826	94.0099	35.5703	24.1718	14.2326	84.5275	22.7099	1.11523	13.2848	117.912	26.5563	9.2898	7.79902
Nr6a1|NM_010264.4|chr2-38723373-38727826	94.0099	35.5703	24.1718	14.2326	84.5275	22.7099	1.11523	13.2848	117.912	26.5563	9.2898	7.79902
Smek1|NM_001160214.1|chr12-101039408-101040668	29.5238	2.66777	10.5095	12.043	50.375	1.74692	1.11523	8.17524	26.2968	6.43788	1.16123	16.7122
Picalm|NM_001252524.1|chr7-90207597-90209447	141.403	16.0066	21.019	15.3274	53.7902	15.7222	8.92185	17.3724	93.3113	32.1894	4.6449	23.397
Ube2f|XM_006529836.3|chr1-91285355-91285958	38.0701	3.55703	3.15284	8.75853	24.7606	4.36729	5.57616	1.0219	33.9314	5.63315	13.9347	11.1415
Ube2f|NM_026454.3|chr1-91285355-91286025	38.0701	3.55703	3.15284	8.75853	24.7606	4.36729	5.57616	1.0219	33.9314	5.63315	13.9347	11.1415
Rere|XM_006539143.2|chr4-150619489-150621966	28.7468	7.11405	2.1019	4.37926	29.0297	1.74692	1.11523	2.04381	39.0211	0.804735	8.12858	0
Aftph|XM_006514625.3|chr11-20685083-20686050	29.5238	4.44628	12.6114	20.8015	32.4449	3.49383	3.34569	12.2629	31.3865	8.85209	6.96735	17.8263
Aftph|NM_001252503.2|chr11-20685083-20686172	29.5238	4.44628	12.6114	20.8015	32.4449	3.49383	3.34569	12.2629	31.3865	8.85209	6.96735	17.8263
Trim16|XM_006534580.3|chr11-62840975-62842938	25.6391	0	8.40758	3.28445	8.53813	0	2.23046	0	13.5726	0	2.32245	3.34244
Trim16|NM_053169.2|chr11-62840975-62842948	25.6391	0	8.40758	3.28445	8.53813	0	2.23046	0	13.5726	0	2.32245	3.34244
Dot1l|NM_199322.1|chr10-80793514-80794347	90.1252	12.4496	28.3756	33.9393	52.9364	30.571	21.1894	31.679	60.2282	10.4616	10.451	13.3697
Mafg|NM_010756.3|chr11-120628347-120629283	167.042	32.9025	40.987	56.9304	111.85	38.4322	35.6874	11.241	107.732	38.6273	27.8694	66.8487
Ptpn14|XM_006497134.3|chr1-189870055-189876695	71.4786	8.89256	14.7133	17.5171	38.4216	6.98767	8.92185	10.219	60.2282	14.4852	12.7735	13.3697
Cpeb2|XM_006503929.2|chr5-43285946-43289724	13.208	0.889256	6.30569	14.2326	22.1991	0.873458	4.46093	20.4381	23.752	2.41421	10.451	13.3697
Rc3h2|XM_006498124.3|chr2-37370065-37375232	40.4009	4.44628	9.45853	15.3274	36.714	6.98767	15.6132	5.10952	34.7797	6.43788	3.48368	8.91316
Rc3h2|NM_001100591.1|chr2-37370068-37375232	40.4009	4.44628	9.45853	15.3274	36.714	6.98767	15.6132	5.10952	34.7797	6.43788	3.48368	8.91316
Dyrk2|XM_011243552.2|chr10-118855601-118859551	65.2631	12.4496	17.8661	21.8963	39.2754	10.4815	15.6132	20.4381	41.566	20.9231	13.9347	23.397
Gramd1b|XM_017313324.1|chr9-40293232-40294427	11.6541	0	22.0699	18.6119	17.0763	0	30.1113	38.8324	9.33113	0	9.2898	23.397
Hdac5|NM_001077696.1|chr11-102195746-102195828	24.0852	0	6.30569	9.85334	16.2225	1.74692	5.57616	11.241	30.5383	0	9.2898	21.1688
Mmadhc|NM_133839.2|chr2-50279880-50280207	97.8946	21.3422	33.6303	30.6548	64.8898	34.0649	24.5351	24.5257	58.5317	16.8994	29.0306	53.479
Mmadhc|XM_006497601.3|chr2-50279880-50280402	97.8946	21.3422	33.6303	30.6548	64.8898	34.0649	24.5351	24.5257	58.5317	16.8994	29.0306	53.479
Smek1|XM_017315174.1|chr12-101039506-101040668	28.7468	2.66777	10.5095	12.043	50.375	1.74692	1.11523	8.17524	26.2968	6.43788	1.16123	16.7122
Smek1|XM_017315173.1|chr12-101039511-101040668	28.7468	2.66777	10.5095	12.043	50.375	1.74692	1.11523	8.17524	26.2968	6.43788	1.16123	16.7122
Fbxo30|XM_006512859.3|chr10-11295420-11297351	32.6315	0	3.15284	4.37926	43.5445	0.873458	1.11523	1.0219	20.3588	0.804735	2.32245	1.11415
Rbms3|NM_001172121.1|chr9-116572745-116578695	123.534	31.124	3.15284	10.9482	100.75	13.9753	10.0371	6.13143	82.2836	43.4557	11.6123	8.91316
Rbms3|XM_006512005.3|chr9-116572749-116578695	123.534	31.124	3.15284	10.9482	100.75	13.9753	10.0371	6.13143	82.2836	43.4557	11.6123	8.91316
Dazap2|NM_011873.2|chr15-100619496-100620761	97.1177	22.2314	14.7133	45.9823	82.8199	20.0895	27.8808	43.9419	61.9248	20.9231	18.5796	46.7941
Srgap2|XM_006529134.3|chr1-131286491-131289356	31.8546	1.77851	5.25474	3.28445	19.6377	0	5.57616	5.10952	22.9037	3.21894	3.48368	0
Srgap2|XR_001781103.1|chr1-131286491-131289740	31.8546	1.77851	5.25474	3.28445	19.6377	0	5.57616	5.10952	22.9037	3.21894	3.48368	0
Vps37c|XM_006526573.3|chr19-10713234-10714628	59.0475	13.3388	12.6114	7.66371	35.8602	6.98767	6.69139	17.3724	37.3245	8.85209	8.12858	12.2556
Gt(ROSA)26Sor|NR_027008.1|chr6-113070397-113071435	60.6014	23.1207	18.9171	26.2756	86.2351	21.8365	23.4199	24.5257	75.4974	30.5799	22.0633	10.0273
Tmem55b|NM_001033271.5|chr14-50927214-50927893	52.832	6.22479	5.25474	15.3274	33.2987	13.1019	7.80662	8.17524	61.0765	7.24262	9.2898	6.68487
Hnrnpc|XM_017315856.1|chr14-52074449-52075079	112.656	38.238	63.0569	58.0252	52.0826	21.8365	23.4199	36.7886	156.084	45.8699	39.4817	36.7668
Aff4|NM_033565.2|chr11-53415515-53421830	75.3633	17.7851	22.0699	4.37926	81.9661	4.36729	13.3828	22.4819	57.6834	19.3136	8.12858	22.2829
Rbms3|NM_001172124.1|chr9-116572745-116578654	122.757	31.124	3.15284	10.9482	100.75	13.9753	10.0371	6.13143	82.2836	43.4557	11.6123	8.91316
Mcur1|NM_001081059.3|chr13-43538405-43541673	32.6315	1.77851	2.1019	24.086	32.4449	6.11421	7.80662	15.3286	30.5383	6.43788	6.96735	8.91316
Ddr1|XM_011246259.1|chr17-35681566-35682377	122.757	3.55703	8.40758	36.1289	58.0593	14.8488	1.11523	5.10952	54.2902	16.8994	2.32245	18.9405
Ddr1|XR_001782030.1|chr17-35681566-35682518	122.757	3.55703	8.40758	36.1289	58.0593	14.8488	1.11523	5.10952	54.2902	16.8994	2.32245	18.9405
Rbms1|NM_001141932.1|chr2-60751952-60752982	149.95	32.0132	19.968	24.086	159.663	46.2933	8.92185	9.19714	99.2493	49.0888	6.96735	24.5112
Elmsan1|XM_006515843.3|chr12-84149167-84152401	151.504	34.681	24.1718	15.3274	107.58	38.4322	27.8808	16.3505	111.974	36.2131	16.2572	31.1961
Usp25|XM_006523056.2|chr16-77115562-77116783	34.1854	11.5603	12.6114	10.9482	45.2521	9.60804	14.498	20.4381	34.7797	2.41421	4.6449	14.4839
Usp25|NM_013918.2|chr16-77115562-77116780	34.1854	11.5603	12.6114	10.9482	45.2521	9.60804	14.498	20.4381	34.7797	2.41421	4.6449	14.4839
Bloc1s4|NM_133724.3|chr5-36747373-36747997	49.7242	7.11405	5.25474	7.66371	50.375	12.2284	13.3828	14.3067	28.8417	1.60947	3.48368	21.1688
Fndc3b|XM_006535546.3|chr3-27416160-27419290	289.799	79.1438	52.5474	42.6978	160.517	102.195	42.3788	42.92	180.685	73.2309	42.9653	40.1092
Fndc3b|NM_173182.2|chr3-27416161-27419290	289.799	79.1438	52.5474	42.6978	160.517	102.195	42.3788	42.92	180.685	73.2309	42.9653	40.1092
Slc43a1|XM_017319277.1|chr2-84856161-84856433	20.2005	0	2.1019	0	14.5148	0	5.57616	3.06571	15.2691	0	2.32245	0
Zranb2|XM_017319646.1|chr3-157546108-157548341	53.609	14.2281	8.40758	9.85334	89.6504	8.73458	4.46093	5.10952	33.9314	7.24262	4.6449	20.0546
Dpysl3|NM_009468.5|chr18-43320978-43324331	73.0325	18.6744	0	0	63.1822	12.2284	2.23046	4.08762	45.8074	12.071	0	1.11415
Hnrnpdl|XM_011249510.1|chr5-100034720-100036124	218.321	91.5934	39.936	53.646	93.0657	33.1914	41.2636	28.6133	180.685	61.1599	24.3857	60.1638
Ythdf1|NM_173761.3|chr2-180904376-180905641	158.496	33.7917	35.7322	28.4652	75.1356	27.0772	15.6132	18.3943	111.125	45.8699	31.3531	38.9951
Phactr4|XM_006538457.3|chr4-132355921-132358268	40.4009	0.889256	6.30569	1.09482	6.83051	0	7.80662	1.0219	28.8417	2.41421	9.2898	1.11415
Phactr4|NM_175306.4|chr4-132355922-132358268	40.4009	0.889256	6.30569	1.09482	6.83051	0	7.80662	1.0219	28.8417	2.41421	9.2898	1.11415
Btbd9|NM_172618.2|chr17-30215523-30220144	24.8621	7.11405	4.20379	9.85334	17.9301	0	6.69139	8.17524	36.4762	3.21894	3.48368	8.91316
Btbd9|XM_006524094.3|chr17-30215525-30220144	24.8621	7.11405	4.20379	9.85334	17.9301	0	6.69139	8.17524	36.4762	3.21894	3.48368	8.91316
Camkk2|NM_001199676.1|chr5-122731169-122734074	78.4711	18.6744	7.35664	7.66371	61.4746	27.0772	15.6132	15.3286	67.0145	24.1421	12.7735	21.1688
Camkk2|NM_145358.2|chr5-122731169-122734172	78.4711	18.6744	7.35664	7.66371	61.4746	27.0772	15.6132	15.3286	67.0145	24.1421	12.7735	21.1688
Kctd11|NM_153143.4|chr11-69878263-69879511	44.2857	0.889256	0	0	29.8835	0.873458	2.23046	2.04381	23.752	4.82841	0	3.34244
Pofut2|NM_030262.3|chr10-77268680-77269586	41.9548	11.5603	14.7133	8.75853	16.2225	2.62037	8.92185	3.06571	44.1108	5.63315	13.9347	5.57073
Camkk2|XM_006530236.3|chr5-122731169-122736705	78.4711	18.6744	7.35664	7.66371	61.4746	27.0772	15.6132	19.4162	67.0145	24.1421	15.0959	21.1688
Rab11b|NM_008997.3|chr17-33742483-33747667	99.4485	31.124	27.3246	38.3186	66.5974	20.963	41.2636	41.8981	83.1319	37.0178	45.2878	26.7395
Med13|NM_001080931.1|chr11-86265714-86270985	47.3934	10.6711	3.15284	7.66371	33.2987	6.98767	3.34569	6.13143	44.9591	3.21894	9.2898	22.2829
Ero1l|NM_015774.3|chr14-45283086-45286027	24.8621	0.889256	3.15284	55.8356	13.661	0	6.69139	55.1829	20.3588	3.21894	9.2898	56.8214
Ube2w|XM_017322047.1|chr1-16565991-16571246	35.7393	2.66777	3.15284	10.9482	20.4915	3.49383	0	4.08762	24.6003	5.63315	3.48368	3.34244
Ube2w|XM_017322048.1|chr1-16565991-16571278	35.7393	2.66777	3.15284	10.9482	20.4915	3.49383	0	4.08762	24.6003	5.63315	3.48368	3.34244
Atp1b3|XM_011242658.2|chr9-96332661-96333523	57.4937	13.3388	15.7642	15.3274	39.2754	14.8488	15.6132	33.7229	55.9868	9.65682	9.2898	20.0546
Atp1b3|NM_007502.4|chr9-96332672-96333523	57.4937	13.3388	15.7642	15.3274	39.2754	14.8488	15.6132	33.7229	55.9868	9.65682	9.2898	20.0546
Sf1|NM_001110791.1|chr19-6375995-6378038	190.351	88.9256	77.7702	75.5423	99.8962	20.963	51.3007	63.3581	156.084	89.3256	90.5756	65.7346
Lmod1|NM_053106.2|chr1-135366108-135368065	15.5388	0	0	2.18963	9.39195	0	0	0	21.2071	0	0	5.57073
Vasp|NM_009499.3|chr7-19256928-19257716	107.218	15.1174	19.968	6.5689	35.0063	19.2161	7.80662	3.06571	89.0699	15.29	4.6449	10.0273
Vasp|NR_104069.1|chr7-19256928-19257754	107.218	15.1174	19.968	6.5689	35.0063	19.2161	7.80662	3.06571	89.0699	15.29	4.6449	10.0273
Ephb3|NM_010143.1|chr16-21222516-21223304	90.9021	7.11405	2.1019	3.28445	38.4216	15.7222	4.46093	5.10952	34.7797	8.04735	0	3.34244
Ephb3|XM_006521788.1|chr16-21222848-21223309	90.9021	7.11405	2.1019	3.28445	38.4216	15.7222	4.46093	5.10952	34.7797	8.04735	0	3.34244
LOC102633627|XR_385459.3|chr17-21966173-21968242	76.1402	27.5669	19.968	20.8015	79.4046	10.4815	16.7285	9.19714	93.3113	37.8226	17.4184	12.2556
Sat1|NM_001291865.1|chrX-155213125-155213496	28.7468	7.11405	4.20379	6.5689	40.983	3.49383	13.3828	9.19714	28.8417	4.82841	6.96735	8.91316
Srrm2|XM_011246704.2|chr17-23815121-23816334	78.4711	22.2314	22.0699	29.56	85.3813	28.8241	12.2675	27.5914	67.0145	25.7515	18.5796	28.9678
Gas6|NM_019521.2|chr8-13465373-13465745	80.025	149.395	27.3246	29.56	86.2351	255.923	23.4199	17.3724	71.2559	170.604	13.9347	8.91316
Dhcr24|NM_053272.2|chr4-106586765-106589113	38.0701	0	1.05095	6.5689	11.9534	1.74692	1.11523	5.10952	41.566	0	0	11.1415
Gnai2|XM_006511637.2|chr9-107614124-107614715	134.411	30.2347	16.8152	49.2667	80.2585	35.8118	18.9589	37.8105	126.394	45.8699	65.0286	37.8809
Cul2|NM_029402.3|chr18-3434975-3436700	34.1854	1.77851	13.6623	10.9482	29.0297	0	10.0371	2.04381	16.1174	4.02368	5.80613	10.0273
Rab3ip|XM_006513548.3|chr10-116905779-116907035	41.1779	0.889256	2.1019	3.28445	20.4915	5.24075	2.23046	10.219	23.752	4.82841	3.48368	11.1415
Rab3ip|NM_001003950.2|chr10-116905783-116907035	41.1779	0.889256	2.1019	3.28445	20.4915	5.24075	2.23046	10.219	23.752	4.82841	3.48368	11.1415
Dstn|NM_019771.2|chr2-143942236-143943324	50.5012	7.11405	6.30569	1.09482	21.3453	3.49383	3.34569	4.08762	74.6491	4.82841	1.16123	1.11415
S100a4|NM_011311.2|chr3-90605904-90606045	275.037	91.5934	13.6623	5.47408	139.172	50.6606	6.69139	6.13143	214.616	98.9824	18.5796	12.2556
Arl5b|NM_029466.4|chr2-15076304-15079191	112.656	26.6777	13.6623	9.85334	56.3517	6.11421	4.46093	5.10952	59.3799	20.1184	1.16123	1.11415
Ggta1|XM_011239028.2|chr2-35400178-35402108	32.6315	2.66777	1.05095	0	48.6674	5.24075	0	0	20.3588	2.41421	0	1.11415
Kctd15|NM_146188.1|chr7-34639014-34640290	86.2405	26.6777	14.7133	5.47408	46.1059	2.62037	10.0371	13.2848	78.0422	20.9231	11.6123	11.1415
Bmpr1a|XM_017315806.1|chr14-34411067-34414543	38.8471	7.11405	9.45853	14.2326	34.1525	11.355	6.69139	5.10952	40.7177	4.02368	2.32245	10.0273
H19|NR_130973.1|chr7-142575529-142576114	0	32.9025	11.5604	0	0	7.86112	1.11523	0	5.93799	49.8936	26.7082	0
Ablim1|NM_001103177.2|chr19-57033263-57037223	52.0551	1.77851	6.30569	3.28445	29.0297	6.98767	0	0	40.7177	2.41421	1.16123	10.0273
Ablim1|XM_017318173.1|chr19-57033271-57037223	52.0551	1.77851	6.30569	3.28445	29.0297	6.98767	0	0	40.7177	2.41421	1.16123	10.0273
Golph3|XM_006520143.1|chr15-12349792-12351601	70.7017	12.4496	29.4265	16.4222	87.9428	27.9507	5.57616	21.46	68.7111	17.7042	34.8368	26.7395
Map2k3|XM_006533368.3|chr11-60951847-60952701	135.965	7.11405	14.7133	22.9911	36.714	25.3303	5.57616	10.219	89.0699	21.7278	16.2572	15.598
Hnrnpa2b1|XR_868868.2|chr6-51461919-51463254	112.656	29.3455	42.0379	17.5171	118.68	55.9013	59.1073	17.3724	110.277	45.8699	23.2245	28.9678
Rasa1|NM_145452.3|chr13-85214698-85216103	54.3859	7.11405	7.35664	12.043	40.983	2.62037	0	3.06571	39.8694	8.85209	0	3.34244
Tmem55b|NM_001310506.1|chr14-50927214-50927925	52.832	6.22479	5.25474	15.3274	33.2987	13.1019	7.80662	8.17524	61.0765	8.85209	9.2898	6.68487
Napa|NM_025898.3|chr7-16116565-16117975	69.1478	21.3422	18.9171	17.5171	31.5911	4.36729	1.11523	19.4162	44.1108	11.2663	11.6123	16.7122
Chuk|XR_001782557.1|chr19-44078888-44081995	41.1779	11.5603	10.5095	3.28445	44.3983	11.355	13.3828	12.2629	27.1451	3.21894	13.9347	6.68487
Sfr1|XM_006527308.2|chr19-47735018-47735534	247.844	104.043	58.8531	62.4045	140.025	54.1544	39.0331	100.147	206.133	82.8877	47.6102	51.2507
Sfr1|NM_026377.2|chr19-47735018-47735588	247.844	104.043	58.8531	62.4045	140.025	54.1544	39.0331	100.147	206.133	82.8877	47.6102	51.2507
Clcn5|XM_011247442.1|chrX-7153809-7159728	64.4861	13.3388	10.5095	12.043	26.4682	1.74692	12.2675	3.06571	67.0145	11.2663	2.32245	8.91316
Stc1|NM_009285.3|chr14-69038503-69041401	24.0852	0.889256	0	0	23.053	0	0	0	34.7797	3.21894	0	0
Lpin2|XM_006524787.3|chr17-71246971-71249818	20.9774	2.66777	1.05095	2.18963	26.4682	0	5.57616	10.219	27.1451	1.60947	0	12.2556
Copa|NM_009938.4|chr1-172121759-172122332	122.757	17.7851	37.8341	27.3704	40.1292	26.2037	16.7285	23.5038	86.5251	16.0947	27.8694	38.9951
Copa|XM_011238748.2|chr1-172121759-172122327	122.757	17.7851	37.8341	27.3704	40.1292	26.2037	16.7285	23.5038	86.5251	16.0947	27.8694	38.9951
Dcaf12|NM_026893.3|chr4-41291299-41293055	80.025	14.2281	9.45853	19.7067	35.8602	20.0895	1.11523	8.17524	78.0422	12.071	3.48368	15.598
Dcaf12|XM_017320381.1|chr4-41291301-41293055	80.025	14.2281	9.45853	19.7067	35.8602	20.0895	1.11523	8.17524	78.0422	12.071	3.48368	15.598
Tm4sf1|NM_008536.3|chr3-57287063-57287755	42.7318	3.55703	1.05095	0	46.1059	5.24075	3.34569	0	19.5106	7.24262	0	2.22829
2010111I01Rik|NM_001289924.1|chr13-63301778-63302877	52.0551	8.89256	0	0	31.5911	7.86112	1.11523	0	41.566	4.82841	0	0
Rock2|XM_006515020.3|chr12-16984641-16987083	58.2706	3.55703	1.05095	2.18963	24.7606	0	1.11523	4.08762	24.6003	4.82841	0	3.34244
Vps26a|NM_001113355.1|chr10-62454842-62456744	50.5012	1.77851	11.5604	4.37926	27.322	5.24075	4.46093	11.241	17.814	3.21894	2.32245	1.11415
Chmp4b|NM_029362.3|chr2-154694008-154694783	109.549	27.5669	28.3756	25.1808	82.8199	39.3056	42.3788	43.9419	95.0079	42.651	34.8368	25.6253
Hivep3|XM_011240452.1|chr4-120134351-120138045	73.0325	11.5603	6.30569	4.37926	11.0996	0	1.11523	0	40.7177	4.02368	0	0
Hnrnpa2b1|XR_868865.2|chr6-51461982-51463254	107.218	28.4562	42.0379	15.3274	112.703	53.281	55.7616	16.3505	102.642	43.4557	23.2245	28.9678
Eif4a2|NM_001123037.2|chr16-23113311-23114132	45.8395	17.7851	21.019	20.8015	72.5741	13.1019	26.7656	13.2848	62.7731	17.7042	33.6755	10.0273
Phf23|NM_001291125.1|chr11-69999452-70000011	135.965	36.4595	26.2737	25.1808	64.8898	31.4445	7.80662	27.5914	72.1042	7.24262	19.7408	32.3102
Phf23|XM_006534501.2|chr11-69999452-70000009	135.965	36.4595	26.2737	25.1808	64.8898	31.4445	7.80662	27.5914	72.1042	7.24262	19.7408	32.3102
Dlk1|NM_001190703.1|chr12-109460360-109463336	615.338	184.965	15.7642	16.4222	222.845	134.513	11.1523	12.2629	443.653	160.947	30.1919	24.5112
Hdlbp|XM_006529076.2|chr1-93407761-93408172	99.4485	21.3422	32.5794	45.9823	51.2288	18.3426	26.7656	20.4381	93.3113	41.0415	48.7715	27.8536
Cul2|XM_006526275.3|chr18-3434975-3435404	29.5238	0	12.6114	10.9482	25.6144	0	8.92185	2.04381	15.2691	3.21894	5.80613	7.79902
Clic4|NM_013885.2|chr4-135213968-135217100	58.2706	9.78182	18.9171	42.6978	52.0826	6.98767	42.3788	35.7667	29.69	12.071	13.9347	31.1961
Hnrnpm|NM_029804.3|chr17-33646232-33646495	152.28	45.3521	29.4265	28.4652	105.873	37.5587	50.1854	11.241	102.642	41.0415	30.1919	13.3697
Zfp532|NM_207255.2|chr18-65687456-65689443	30.3007	1.77851	3.15284	4.37926	19.6377	0	5.57616	2.04381	14.4208	1.60947	2.32245	1.11415
Prrx1|NM_175686.3|chr1-163245118-163248396	213.659	76.476	5.25474	12.043	198.939	75.9909	6.69139	10.219	135.726	75.6451	2.32245	5.57073
Gprin3|XM_006506084.3|chr6-59344499-59353028	13.9849	1.77851	1.05095	9.85334	29.8835	0	0	1.0219	35.628	0.804735	0	0
Avl9|NM_030235.1|chr6-56757387-56761911	67.5939	13.3388	3.15284	10.9482	43.5445	15.7222	8.92185	13.2848	39.0211	10.4616	6.96735	4.45658
Avl9|XM_006506790.2|chr6-56757387-56761912	67.5939	13.3388	3.15284	10.9482	43.5445	15.7222	8.92185	13.2848	39.0211	10.4616	6.96735	4.45658
Fndc3a|XM_017316055.1|chr14-72537947-72540166	25.6391	1.77851	3.15284	8.75853	23.053	2.62037	3.34569	8.17524	16.1174	2.41421	0	17.8263
Fndc3a|NM_207636.2|chr14-72537952-72540166	25.6391	1.77851	3.15284	8.75853	23.053	2.62037	3.34569	8.17524	16.1174	2.41421	0	17.8263
Chtop|NM_023215.6|chr3-90498538-90499901	45.8395	14.2281	19.968	5.47408	29.8835	6.98767	21.1894	25.5476	48.3522	5.63315	24.3857	14.4839
Hnrnpdl|XM_006535074.2|chr5-100034720-100035739	216.767	90.7041	38.8851	53.646	89.6504	33.1914	41.2636	28.6133	176.443	61.1599	24.3857	60.1638
Ube2l3|NM_009456.2|chr16-17152014-17154127	55.1628	14.2281	22.0699	24.086	28.1758	13.1019	18.9589	13.2848	92.463	25.7515	39.4817	23.397
Vps26a|XM_006513734.3|chr10-62455271-62456744	48.9473	1.77851	11.5604	4.37926	27.322	5.24075	4.46093	11.241	17.814	3.21894	2.32245	1.11415
Kcmf1|NM_019715.2|chr6-72841113-72842868	103.333	9.78182	16.8152	33.9393	47.8135	28.8241	22.3046	23.5038	61.9248	24.9468	19.7408	21.1688
Kcmf1|XM_017321793.1|chr6-72841117-72842868	103.333	9.78182	16.8152	33.9393	47.8135	28.8241	22.3046	23.5038	61.9248	24.9468	19.7408	21.1688
Fdft1|NM_010191.3|chr14-63145149-63146749	31.8546	3.55703	0	2.18963	14.5148	0	0	4.08762	27.9934	0	4.6449	2.22829
Pax3|NM_001159520.1|chr1-78101266-78102800	24.0852	0.889256	4.20379	4.37926	28.1758	0	5.57616	0	12.7243	0.804735	1.16123	0
Ptbp3|XM_006537851.3|chr4-59471867-59476882	82.3558	10.6711	14.7133	26.2756	41.8369	8.73458	25.6503	28.6133	51.7454	19.3136	10.451	11.1415
Rnmt|NM_001170953.1|chr18-68321355-68324852	31.0777	6.22479	9.45853	7.66371	28.1758	1.74692	7.80662	5.10952	16.1174	4.02368	8.12858	13.3697
Hif1a|NM_001313920.1|chr12-73945703-73947530	169.373	54.2446	37.8341	24.086	128.072	19.2161	50.1854	13.2848	131.484	69.2072	26.7082	17.8263
Slc48a1|NM_026353.4|chr15-97790723-97792692	43.5087	13.3388	9.45853	24.086	10.2458	0	12.2675	20.4381	43.2625	3.21894	13.9347	41.2234
Hif1a|NM_001313919.1|chr12-73945703-73947554	169.373	54.2446	37.8341	24.086	128.072	19.2161	50.1854	13.2848	131.484	69.2072	26.7082	17.8263
Usp18|NM_011909.2|chr6-121270517-121270917	38.8471	0	1.05095	0	18.7839	0	0	4.08762	22.9037	0	0	0
Afap1|XM_006504098.2|chr5-35999725-36003923	56.7167	18.6744	17.8661	12.043	54.6441	7.86112	2.23046	18.3943	46.6557	11.2663	13.9347	21.1688
Afap1|NM_027373.2|chr5-35999725-36003922	56.7167	18.6744	17.8661	12.043	54.6441	7.86112	2.23046	18.3943	46.6557	11.2663	13.9347	21.1688
Npepps|XR_879535.2|chr11-97205841-97207268	94.7868	32.9025	23.1209	31.7497	81.9661	30.571	39.0331	24.5257	59.3799	26.5563	13.9347	28.9678
Cav2|NM_016900.4|chr6-17287047-17289130	108.772	15.1174	30.4775	32.8445	111.85	45.4198	31.2265	35.7667	67.8628	25.7515	8.12858	26.7395
Atp2a2|NR_027838.1|chr5-122455892-122457426	183.358	44.4628	58.8531	42.6978	102.458	59.3952	8.92185	27.5914	174.747	37.0178	35.998	33.4244
Zfp445|NM_173364.5|chr9-122848909-122851913	40.4009	16.0066	14.7133	7.66371	50.375	5.24075	20.0742	11.241	27.9934	4.02368	2.32245	4.45658
Zfp445|XM_006512118.1|chr9-122848922-122851913	40.4009	16.0066	14.7133	7.66371	50.375	5.24075	20.0742	11.241	27.9934	4.02368	2.32245	4.45658
Cnppd1|NM_026977.2|chr1-75135214-75136398	33.4085	5.33554	14.7133	30.6548	15.3686	3.49383	0	15.3286	39.8694	8.04735	16.2572	17.8263
Ghitm|XM_006519372.3|chr14-37120816-37122141	76.1402	11.5603	60.955	76.6371	80.2585	25.3303	63.5682	54.1609	61.9248	27.361	40.6429	86.9033
Rnft1|NM_029788.5|chr11-86495955-86499007	18.6466	1.77851	3.15284	1.09482	43.5445	0	5.57616	1.0219	13.5726	0	3.48368	2.22829
Spg21|XM_006511222.3|chr9-65486949-65487456	50.5012	8.00331	22.0699	20.8015	29.8835	5.24075	12.2675	13.2848	50.0488	12.8758	20.9021	66.8487
Clk1|NM_001042634.2|chr1-58411987-58412196	74.5864	16.8959	5.25474	12.043	78.5508	17.4692	18.9589	21.46	35.628	17.7042	5.80613	14.4839
Frrs1|NM_001113478.1|chr3-116903161-116903750	16.3158	1.77851	5.25474	2.18963	30.7373	0	3.34569	2.04381	20.3588	3.21894	3.48368	8.91316
Homer1|XM_017315518.1|chr13-93366327-93367134	21.7544	0	4.20379	1.09482	24.7606	0	1.11523	0	7.63456	0	0	2.22829
E430025E21Rik|NM_153548.2|chr15-59331996-59332302	26.416	0.889256	7.35664	6.5689	14.5148	0.873458	0	10.219	37.3245	4.82841	6.96735	1.11415
Leprotl1|NM_026609.2|chr8-34135571-34137721	52.0551	16.8959	31.5284	43.7926	44.3983	6.11421	12.2675	24.5257	50.0488	12.071	13.9347	30.0819
Rnf213|XM_006534632.3|chr11-119486158-119487418	65.2631	0.889256	0	0	51.2288	2.62037	7.80662	2.04381	94.1596	1.60947	0	0
Eya1|XM_017315348.1|chr1-14168952-14170915	62.9322	9.78182	7.35664	3.28445	34.1525	3.49383	1.11523	0	54.2902	15.29	19.7408	4.45658
Eya1|XM_006495446.3|chr1-14168952-14170865	62.9322	9.78182	7.35664	3.28445	34.1525	3.49383	1.11523	0	54.2902	15.29	19.7408	4.45658
Eya1|NM_010164.2|chr1-14168957-14170915	62.9322	9.78182	7.35664	3.28445	34.1525	3.49383	1.11523	0	54.2902	15.29	19.7408	4.45658
Nsdhl|NM_010941.3|chrX-72957614-72958528	24.8621	0.889256	23.1209	8.75853	5.97669	0.873458	14.498	9.19714	25.4485	1.60947	12.7735	23.397
Puf60|NM_001164600.1|chr15-76070181-76070327	86.2405	11.5603	25.2228	10.9482	32.4449	12.2284	22.3046	39.8543	95.8562	34.6036	30.1919	20.0546
Puf60|XM_006521305.3|chr15-76070187-76070327	86.2405	11.5603	25.2228	10.9482	32.4449	12.2284	22.3046	39.8543	95.8562	34.6036	30.1919	20.0546
Prpf39|XM_006516026.3|chr12-65061480-65062160	16.3158	5.33554	4.20379	1.09482	25.6144	0	2.23046	2.04381	35.628	1.60947	0	1.11415
Myo6|XM_006510835.3|chr9-80307871-80311727	22.5313	3.55703	18.9171	12.043	14.5148	3.49383	15.6132	9.19714	34.7797	4.82841	10.451	12.2556
Myo6|NM_001039546.2|chr9-80307871-80311729	22.5313	3.55703	18.9171	12.043	14.5148	3.49383	15.6132	9.19714	34.7797	4.82841	10.451	12.2556
Gm37013|NM_001174154.2|chr18-37840129-37841873	141.403	91.5934	64.1078	54.7408	102.458	35.8118	35.6874	26.5695	216.313	80.4735	81.2858	75.7619
Pcdhga1|NM_033584.1|chr18-37840129-37841870	141.403	91.5934	64.1078	54.7408	102.458	35.8118	35.6874	26.5695	216.313	80.4735	81.2858	75.7619
Pcdhgb2|NM_033575.3|chr18-37840129-37841872	141.403	91.5934	64.1078	54.7408	102.458	35.8118	35.6874	26.5695	216.313	80.4735	81.2858	75.7619
Pcdhga9|NM_033592.3|chr18-37840129-37841863	141.403	91.5934	64.1078	54.7408	102.458	35.8118	35.6874	26.5695	216.313	80.4735	81.2858	75.7619
Bcar3|NM_013867.2|chr3-122529760-122530183	5.43859	20.4529	46.2417	14.2326	0.853813	41.0525	39.0331	11.241	3.39314	13.6805	25.547	12.2556
Bcar3|XM_006501558.3|chr3-122529760-122530191	5.43859	20.4529	46.2417	14.2326	0.853813	41.0525	39.0331	11.241	3.39314	13.6805	25.547	12.2556
Deb1|NM_026794.2|chr9-121712652-121712921	41.9548	8.89256	18.9171	15.3274	29.0297	11.355	5.57616	13.2848	55.9868	4.02368	2.32245	8.91316
Snx12|NM_001110310.1|chrX-101211960-101213761	27.9699	1.77851	2.1019	4.37926	11.0996	1.74692	4.46093	0	27.9934	0.804735	2.32245	1.11415
Tm4sf1|XM_006501080.1|chr3-57287376-57287755	42.7318	3.55703	1.05095	0	44.3983	5.24075	3.34569	0	18.6623	7.24262	0	2.22829
Zbtb7a|XM_006513279.2|chr10-81148435-81152222	142.957	26.6777	36.7832	36.1289	87.9428	37.5587	31.2265	51.0952	110.277	39.432	41.8041	21.1688
4931406P16Rik|XM_006539899.3|chr7-34236706-34238928	97.8946	19.5636	8.40758	6.5689	50.375	12.2284	6.69139	3.06571	45.8074	14.4852	4.6449	14.4839
4931406P16Rik|NM_172741.2|chr7-34236713-34238928	97.8946	19.5636	8.40758	6.5689	50.375	12.2284	6.69139	3.06571	45.8074	14.4852	4.6449	14.4839
Pdp2|XM_006531160.2|chr8-104595119-104599026	45.8395	8.00331	17.8661	24.086	25.6144	8.73458	6.69139	25.5476	41.566	8.04735	24.3857	26.7395
Hnrnpdl|XR_389282.2|chr5-100034720-100034984	207.443	90.7041	38.8851	52.5512	89.6504	29.6976	41.2636	27.5914	170.505	60.3551	24.3857	55.7073
Lin7c|NM_011699.3|chr2-109897401-109900937	73.8094	20.4529	18.9171	10.9482	52.0826	23.5834	5.57616	14.3067	53.4419	8.04735	13.9347	13.3697
Zfp758|XM_006524075.3|chr17-22376286-22378734	15.5388	0	7.35664	4.37926	14.5148	0	4.46093	9.19714	11.0277	0	0	3.34244
Dtx4|XM_006526816.2|chr19-12466328-12469475	21.7544	0	9.45853	6.5689	11.9534	0	1.11523	9.19714	22.9037	0.804735	0	4.45658
Dtx4|NM_172442.3|chr19-12466335-12469475	21.7544	0	9.45853	6.5689	11.9534	0	1.11523	9.19714	22.9037	0.804735	0	4.45658
Snx12|NM_018875.2|chrX-101211960-101212322	27.9699	1.77851	2.1019	4.37926	11.0996	1.74692	4.46093	0	27.9934	0.804735	2.32245	1.11415
Plekhh3|XM_006533033.3|chr11-101162678-101162878	61.3784	13.3388	10.5095	12.043	50.375	7.86112	12.2675	11.241	41.566	20.9231	6.96735	7.79902
Cul2|XM_006526274.3|chr18-3434975-3436377	31.8546	1.77851	13.6623	10.9482	25.6144	0	8.92185	2.04381	16.1174	4.02368	5.80613	10.0273
Rnf19b|XM_006503458.3|chr4-129084190-129084526	83.9097	20.4529	6.30569	17.5171	54.6441	8.73458	14.498	5.10952	74.6491	19.3136	4.6449	26.7395
Prrc1|XM_006526289.2|chr18-57389429-57392956	73.8094	22.2314	12.6114	21.8963	64.036	30.571	12.2675	16.3505	72.1042	19.3136	3.48368	26.7395
Clta|XM_006537587.2|chr4-44032572-44032846	135.965	30.2347	26.2737	19.7067	58.9131	53.281	28.996	17.3724	123.85	33.7989	30.1919	20.0546
Clta|NM_001290470.1|chr4-44032572-44032848	135.965	30.2347	26.2737	19.7067	58.9131	53.281	28.996	17.3724	123.85	33.7989	30.1919	20.0546
Sf1|XM_006531735.3|chr19-6375907-6377203	185.689	88.9256	73.5664	68.9734	86.2351	19.2161	47.955	52.1171	158.629	89.3256	84.7695	73.5336
Tpm1|XR_001778851.1|chr9-67031950-67032026	27.9699	2.66777	0	0	21.3453	0	0	0	20.3588	0	0	0
Smad5|XM_006517119.3|chr13-56737478-56742379	60.6014	25.7884	19.968	28.4652	55.4979	10.4815	14.498	12.2629	66.1662	17.7042	17.4184	10.0273
Smad5|NM_008541.3|chr13-56737478-56742378	60.6014	25.7884	19.968	28.4652	55.4979	10.4815	14.498	12.2629	66.1662	17.7042	17.4184	10.0273
Dusp2|NM_010090.2|chr2-127337795-127338377	39.624	0.889256	5.25474	0	19.6377	2.62037	3.34569	0	16.1174	0	0	0
Kdm5c|XM_017318442.1|chrX-152273074-152273805	24.0852	7.11405	15.7642	10.9482	15.3686	2.62037	14.498	3.06571	34.7797	3.21894	12.7735	1.11415
Snx12|XM_011247646.2|chrX-101207880-101212346	31.8546	4.44628	2.1019	4.37926	15.3686	1.74692	5.57616	0	28.8417	4.02368	2.32245	1.11415
Kmt2e|NM_026984.1|chr5-23503047-23504229	66.817	18.6744	8.40758	5.47408	58.0593	13.9753	4.46093	8.17524	54.2902	15.29	1.16123	18.9405
Prdm2|NM_001256380.1|chr4-143127468-143131705	127.418	20.4529	28.3756	14.2326	54.6441	31.4445	7.80662	22.4819	64.4696	19.3136	24.3857	8.91316
Ssh1|XM_006530288.3|chr5-113937096-113942238	24.0852	3.55703	1.05095	8.75853	20.4915	3.49383	3.34569	6.13143	39.0211	8.85209	5.80613	12.2556
Tpm1|XM_017313283.1|chr9-67031949-67032008	27.9699	2.66777	0	0	21.3453	0	0	0	20.3588	0	0	0
Cd47|NM_010581.3|chr16-49910877-49911688	60.6014	16.0066	7.35664	17.5171	40.983	12.2284	15.6132	15.3286	61.9248	13.6805	1.16123	15.598
Atxn2|XM_017320750.1|chr5-121814445-121814734	69.9247	18.6744	11.5604	15.3274	30.7373	8.73458	13.3828	11.241	38.1728	12.071	17.4184	12.2556
Atxn2|XM_017320751.1|chr5-121814366-121814734	69.9247	18.6744	11.5604	15.3274	30.7373	8.73458	13.3828	11.241	38.1728	12.071	17.4184	12.2556
Foxs1|NM_010226.2|chr2-152931897-152932141	153.834	8.00331	4.20379	9.85334	39.2754	0.873458	0	16.3505	120.456	15.29	2.32245	12.2556
Bclaf1|XM_006512865.3|chr10-20340057-20342644	73.0325	18.6744	28.3756	31.7497	79.4046	9.60804	22.3046	7.15333	39.0211	15.29	2.32245	15.598
Tra2a|NM_198102.2|chr6-49243920-49244720	64.4861	14.2281	23.1209	30.6548	71.7203	27.0772	18.9589	8.17524	49.2005	16.0947	16.2572	17.8263
Chm|XM_006528382.3|chrX-113040591-113043443	41.1779	1.77851	0	7.66371	26.4682	5.24075	0	16.3505	22.0554	4.82841	2.32245	8.91316
Stat1|NM_001205314.1|chr1-52159297-52161865	23.3082	1.77851	17.8661	9.85334	19.6377	0.873458	6.69139	5.10952	11.876	0	5.80613	18.9405
Spg21|NM_138584.2|chr9-65486949-65488470	50.5012	8.00331	22.0699	20.8015	29.8835	6.11421	12.2675	13.2848	50.0488	12.8758	20.9021	67.9628
Sf1|NM_011750.2|chr19-6376360-6378038	183.358	85.3686	75.6683	74.4475	93.9195	20.963	51.3007	62.3362	149.298	88.5209	80.1246	63.5063
Tanc2|XM_006534482.3|chr11-105921810-105929304	33.4085	3.55703	4.20379	3.28445	5.97669	1.74692	3.34569	8.17524	38.1728	0	1.16123	0
Tanc2|XM_006534478.2|chr11-105923716-105929304	33.4085	3.55703	4.20379	3.28445	5.97669	1.74692	3.34569	8.17524	38.1728	0	1.16123	0
Aak1|NM_177762.6|chr6-86987298-87003227	86.2405	26.6777	26.2737	9.85334	41.8369	7.86112	8.92185	2.04381	83.1319	27.361	12.7735	5.57073
Wsb2|NM_021539.4|chr5-117377552-117378589	45.0626	0.889256	1.05095	4.37926	23.053	6.11421	1.11523	6.13143	23.752	1.60947	8.12858	2.22829
Bclaf1|NM_153787.2|chr10-20340057-20342501	71.4786	18.6744	27.3246	31.7497	79.4046	9.60804	22.3046	7.15333	36.4762	14.4852	2.32245	15.598
Camk1d|NM_001290376.1|chr2-5293456-5298982	31.8546	4.44628	4.20379	0	23.053	2.62037	1.11523	3.06571	27.9934	0.804735	5.80613	0
Camk1d|NM_001290375.1|chr2-5293456-5299008	31.8546	4.44628	4.20379	0	23.053	2.62037	1.11523	3.06571	27.9934	0.804735	5.80613	0
Camk1d|XM_006497473.3|chr2-5293458-5298982	31.8546	4.44628	4.20379	0	23.053	2.62037	1.11523	3.06571	27.9934	0.804735	5.80613	0
Fam13b|XM_006525848.2|chr18-34440570-34442641	40.4009	1.77851	2.1019	3.28445	27.322	3.49383	8.92185	0	25.4485	4.02368	1.16123	10.0273
Csnk1a1|XM_006526388.2|chr18-61587433-61590315	182.581	60.4694	51.4965	47.0771	105.019	49.7871	52.4159	57.2267	135.726	70.012	58.0613	34.5385
Cebpa|NM_001287523.1|chr7-35120498-35121928	10.1002	37.3488	86.1777	78.8268	1.70763	19.2161	69.1444	73.5771	10.1794	24.1421	146.314	102.501
Tatdn2|XM_006506335.2|chr6-113710733-113711082	111.103	23.1207	34.6813	25.1808	63.1822	21.8365	2.23046	19.4162	93.3113	27.361	35.998	17.8263
Tatdn2|NM_001033463.3|chr6-113710733-113711068	111.103	23.1207	34.6813	25.1808	63.1822	21.8365	2.23046	19.4162	93.3113	27.361	35.998	17.8263
Nfat5|NM_001286260.1|chr8-107378834-107379517	25.6391	9.78182	3.15284	0	45.2521	3.49383	1.11523	4.08762	39.0211	7.24262	0	2.22829
Ash1l|XM_006501142.2|chr3-89077082-89079375	40.4009	10.6711	15.7642	5.47408	46.1059	3.49383	8.92185	34.7448	31.3865	5.63315	2.32245	7.79902
Fdft1|XM_017315844.1|chr14-63146398-63146749	31.0777	3.55703	0	2.18963	14.5148	0	0	4.08762	25.4485	0	4.6449	2.22829
Derl1|NM_024207.4|chr15-57869501-57871767	70.7017	26.6777	28.3756	19.7067	35.8602	8.73458	18.9589	15.3286	44.1108	9.65682	44.1266	25.6253
Ikbip|XM_017314068.1|chr10-91096617-91098660	24.0852	1.77851	0	1.09482	15.3686	0.873458	2.23046	2.04381	20.3588	1.60947	0	4.45658
Ikbip|NM_026166.2|chr10-91096617-91098658	24.0852	1.77851	0	1.09482	15.3686	0.873458	2.23046	2.04381	20.3588	1.60947	0	4.45658
Kdm5c|XM_006528771.3|chrX-152273074-152273757	23.3082	7.11405	15.7642	10.9482	15.3686	2.62037	14.498	3.06571	34.7797	3.21894	12.7735	1.11415
Cnep1r1|NM_029074.3|chr8-88133829-88135197	78.4711	15.1174	13.6623	10.9482	65.7436	19.2161	8.92185	6.13143	33.9314	14.4852	11.6123	3.34244
Pcdh19|NM_001105245.1|chrX-133582859-133587987	161.604	20.4529	4.20379	5.47408	153.686	6.11421	11.1523	13.2848	124.698	36.2131	0	3.34244
Pcdh19|XM_006528556.3|chrX-133582875-133587987	161.604	20.4529	4.20379	5.47408	153.686	6.11421	11.1523	13.2848	124.698	36.2131	0	3.34244
Akirin2|XM_011250060.2|chr4-34566225-34566965	96.3407	18.6744	8.40758	18.6119	36.714	16.5957	10.0371	15.3286	63.6214	21.7278	17.4184	23.397
Orm3|XM_006537670.3|chr4-63359397-63359506	2.33082	9.78182	24.1718	397.418	0	13.9753	13.3828	172.702	0	13.6805	46.449	449
Orm3|NM_013623.2|chr4-63359397-63359511	2.33082	9.78182	24.1718	397.418	0	13.9753	13.3828	172.702	0	13.6805	46.449	449
Tbk1|NM_019786.4|chr10-121546454-121547136	24.8621	2.66777	11.5604	5.47408	38.4216	6.11421	6.69139	9.19714	23.752	5.63315	4.6449	1.11415
Tbk1|XR_001779563.1|chr10-121546454-121547188	24.8621	2.66777	11.5604	5.47408	38.4216	6.11421	6.69139	9.19714	23.752	5.63315	4.6449	1.11415
Akirin2|NM_001007589.3|chr4-34566225-34566908	95.5638	18.6744	8.40758	18.6119	36.714	16.5957	10.0371	15.3286	63.6214	21.7278	17.4184	23.397
Nuak1|NM_001004363.1|chr10-84371310-84374245	72.2555	1.77851	2.1019	0	44.3983	0	0	0	38.1728	4.82841	3.48368	0
Ube2w|NM_025773.3|chr1-16568672-16571268	35.7393	2.66777	3.15284	10.9482	17.9301	3.49383	0	4.08762	22.0554	5.63315	3.48368	3.34244
Ube2w|NM_001271017.1|chr1-16568672-16571246	35.7393	2.66777	3.15284	10.9482	17.9301	3.49383	0	4.08762	22.0554	5.63315	3.48368	3.34244
Ube2w|NR_073122.1|chr1-16568672-16571282	35.7393	2.66777	3.15284	10.9482	17.9301	3.49383	0	4.08762	22.0554	5.63315	3.48368	3.34244
Abl2|NM_001136104.1|chr1-156642716-156649619	72.2555	7.11405	7.35664	3.28445	38.4216	17.4692	7.80662	10.219	47.504	4.02368	3.48368	15.598
Irx3|NM_008393.3|chr8-91798510-91798921	71.4786	12.4496	43.0889	14.2326	46.9597	7.86112	4.46093	31.679	37.3245	14.4852	24.3857	44.5658
Klf9|NM_010638.4|chr19-23164912-23166911	1109.47	520.215	906.968	735.716	626.699	386.942	651.295	697.961	913.603	557.681	570.162	774.331
Nfkb2|XM_006526743.3|chr19-46311894-46312029	29.5238	4.44628	3.15284	3.28445	20.4915	2.62037	0	3.06571	22.0554	2.41421	1.16123	5.57073
Mtch1|XM_006524668.1|chr17-29332075-29332238	103.333	28.4562	21.019	30.6548	23.053	13.9753	10.0371	41.8981	123.001	24.1421	24.3857	23.397
Psat1|NM_001205339.1|chr19-15905122-15906045	59.0475	10.6711	76.7192	47.0771	40.983	3.49383	47.955	51.0952	20.3588	19.3136	54.5776	50.1365
Psph|XM_006504275.2|chr5-129765557-129765790	17.8697	0	17.8661	3.28445	16.2225	0	5.57616	3.06571	22.0554	0.804735	8.12858	11.1415
Coro1b|XM_006531742.1|chr19-4153722-4154035	64.4861	16.8959	21.019	49.2667	40.1292	13.9753	28.996	27.5914	65.3179	27.361	35.998	44.5658
Hmga2|NM_010441.2|chr10-120361274-120364251	231.529	22.2314	9.45853	14.2326	46.1059	4.36729	15.6132	4.08762	142.512	32.9941	3.48368	3.34244
Ifit3|XM_011247153.1|chr19-34588267-34588735	52.832	1.77851	0	1.09482	34.1525	0.873458	0	0	139.119	0	0	0
Hmga2|XM_006513251.3|chr10-120361267-120364288	232.305	22.2314	9.45853	14.2326	46.1059	4.36729	15.6132	4.08762	142.512	32.9941	3.48368	3.34244
Tgfb1i1|XM_006507567.2|chr7-128253365-128253712	76.9172	5.33554	8.40758	7.66371	27.322	13.9753	0	0	87.3733	8.85209	4.6449	8.91316
Hnrnpc|NM_016884.3|chr14-52073379-52075079	131.303	45.3521	67.2607	66.7838	57.2055	32.318	32.3417	38.8324	170.505	48.2841	45.2878	43.4517
Impa1|NM_018864.6|chr3-10311955-10315185	31.8546	3.55703	1.05095	9.85334	24.7606	1.74692	1.11523	4.08762	21.2071	6.43788	3.48368	17.8263
Ppm1a|XM_006515603.3|chr12-72793741-72799819	52.0551	8.00331	51.4965	30.6548	32.4449	9.60804	16.7285	35.7667	55.9868	21.7278	27.8694	26.7395
Zbtb43|NM_027947.2|chr2-33450286-33453696	56.7167	14.2281	22.0699	20.8015	58.9131	27.9507	23.4199	12.2629	50.0488	8.04735	16.2572	24.5112
Zbtb43|XM_006498348.3|chr2-33450290-33453696	56.7167	14.2281	22.0699	20.8015	58.9131	27.9507	23.4199	12.2629	50.0488	8.04735	16.2572	24.5112
Fasn|NM_007988.3|chr11-120805957-120807853	152.28	6.22479	143.98	162.033	42.6907	34.0649	118.215	101.169	135.726	48.2841	174.184	147.067
Impa1|NM_001310433.1|chr3-10311955-10315283	31.8546	3.55703	1.05095	9.85334	25.6144	1.74692	1.11523	4.08762	21.2071	6.43788	3.48368	17.8263
Spag7|NM_172561.3|chr11-70663768-70664110	51.2781	12.4496	4.20379	12.043	35.8602	7.86112	12.2675	24.5257	24.6003	4.82841	6.96735	16.7122
Cdc42ep1|NM_027219.3|chr15-78849931-78850902	19.4235	0.889256	1.05095	10.9482	17.0763	0.873458	1.11523	5.10952	16.1174	0.804735	0	3.34244
Pla2g7|XM_006524365.3|chr17-43611979-43612202	12.4311	0	0	0	11.0996	0	0	0	12.7243	0	0	0
Pla2g7|NM_013737.5|chr17-43611979-43612201	12.4311	0	0	0	11.0996	0	0	0	12.7243	0	0	0
D10Wsu102e|NM_026579.3|chr10-83365922-83368835	50.5012	4.44628	6.30569	4.37926	41.8369	5.24075	7.80662	14.3067	24.6003	9.65682	1.16123	6.68487
Kcnk3|NM_010608.2|chr5-30622837-30625270	28.7468	1.77851	35.7322	62.4045	11.0996	6.11421	21.1894	25.5476	39.8694	6.43788	51.0939	65.7346
Gbp7|NM_001083312.2|chr3-142546574-142550151	12.4311	0	2.1019	1.09482	14.5148	0	1.11523	3.06571	13.5726	0	0	1.11415
Etv3|XM_017319603.1|chr3-87535576-87540156	38.8471	4.44628	28.3756	16.4222	26.4682	10.4815	20.0742	20.4381	22.0554	2.41421	19.7408	15.598
Hk2|XM_017321401.1|chr6-82725022-82727309	54.3859	1.77851	28.3756	40.5082	22.1991	13.9753	16.7285	26.5695	34.7797	8.04735	27.8694	31.1961
Hk2|NM_013820.3|chr6-82725024-82727309	54.3859	1.77851	28.3756	40.5082	22.1991	13.9753	16.7285	26.5695	34.7797	8.04735	27.8694	31.1961
AW549877|NM_145930.2|chr15-3982034-3986195	20.9774	1.77851	8.40758	9.85334	15.3686	0.873458	4.46093	7.15333	22.9037	2.41421	4.6449	7.79902
Ano6|NM_175344.4|chr15-95972701-95975472	124.311	18.6744	34.6813	16.4222	67.4513	20.0895	11.1523	12.2629	73.8008	38.6273	19.7408	22.2829
Pdcl3|NM_026850.4|chr1-38996283-38997236	41.9548	13.3388	3.15284	7.66371	66.5974	6.11421	15.6132	0	50.0488	12.8758	9.2898	4.45658
Kdm6b|XM_011248922.2|chr11-69398507-69399825	65.2631	16.0066	49.3946	42.6978	33.2987	15.7222	39.0331	13.2848	83.1319	19.3136	29.0306	34.5385
Tgif2|XM_006499353.3|chr2-156853650-156855570	20.9774	1.77851	2.1019	1.09482	22.1991	0	0	2.04381	22.0554	0.804735	0	0
Gm38495|XM_006506837.2|chr6-86996963-87003227	84.6866	26.6777	26.2737	9.85334	39.2754	6.98767	8.92185	2.04381	83.1319	27.361	12.7735	5.57073
Pafah1b1|NR_037610.2|chr11-74673948-74677742	152.28	41.795	37.8341	32.8445	60.6207	26.2037	20.0742	34.7448	68.7111	33.7989	27.8694	35.6526
Bcor|XM_017318624.1|chrX-12036736-12037625	24.8621	3.55703	0	0	17.0763	0.873458	4.46093	0	28.8417	0.804735	0	1.11415
Tmem263|NM_001013028.2|chr10-85114694-85117747	53.609	8.00331	6.30569	10.9482	46.9597	8.73458	2.23046	4.08762	37.3245	8.04735	3.48368	0
Eif4e|NM_007917.4|chr3-138555504-138559696	47.3934	7.11405	8.40758	9.85334	35.0063	9.60804	22.3046	7.15333	43.2625	12.071	11.6123	2.22829
Etv3|NM_012051.4|chr3-87536652-87540158	38.0701	4.44628	28.3756	16.4222	26.4682	10.4815	20.0742	20.4381	22.0554	2.41421	19.7408	15.598
H13|NM_001159551.1|chr2-152704621-152708668	70.7017	28.4562	22.0699	19.7067	43.5445	8.73458	14.498	23.5038	86.5251	28.9705	22.0633	15.598
Tpm3|XM_006501839.2|chr3-90098454-90100902	40.4009	10.6711	19.968	0	33.2987	6.11421	6.69139	5.10952	42.4142	4.02368	2.32245	4.45658
Tbrg1|NM_025289.3|chr9-37649181-37649357	46.6165	10.6711	15.7642	3.28445	40.983	13.1019	15.6132	11.241	31.3865	9.65682	11.6123	4.45658
Jup|NM_010593.2|chr11-100368855-100371449	13.9849	0	1.05095	3.28445	19.6377	0	5.57616	0	9.33113	0	2.32245	2.22829
AI413582|XM_006523413.3|chr17-27563768-27563950	18.6466	0	1.05095	2.18963	4.26907	0	0	0	24.6003	0	0	0
Bud31|NM_001008705.2|chr5-145147885-145148078	48.9473	7.11405	11.5604	18.6119	29.0297	11.355	25.6503	25.5476	36.4762	13.6805	16.2572	22.2829
Erf|NM_010155.3|chr7-25242559-25244248	59.8245	8.00331	4.20379	10.9482	29.8835	19.2161	1.11523	8.17524	50.0488	6.43788	3.48368	12.2556
Rai14|XM_017316775.1|chr15-10568970-10570696	30.3007	3.55703	0	3.28445	38.4216	6.11421	3.34569	0	29.69	0.804735	0	4.45658
Rai14|NM_030690.3|chr15-10568977-10570696	30.3007	3.55703	0	3.28445	38.4216	6.11421	3.34569	0	29.69	0.804735	0	4.45658
Hsd17b12|NM_019657.4|chr2-94032696-94033556	34.9624	11.5603	27.3246	22.9911	35.0063	12.2284	22.3046	22.4819	27.1451	4.82841	27.8694	31.1961
March5|NM_027314.3|chr19-37221506-37224457	67.5939	18.6744	34.6813	43.7926	40.1292	15.7222	25.6503	39.8543	55.9868	24.1421	23.2245	21.1688
Rhob|NM_007483.2|chr12-8497757-8499041	138.296	56.0231	139.776	180.645	151.125	69.8767	88.1033	130.804	156.084	91.7398	185.796	226.171
Kmt2e|XM_017321090.1|chr5-23503047-23503818	66.817	18.6744	7.35664	5.47408	58.0593	13.9753	2.23046	8.17524	53.4419	14.4852	1.16123	18.9405
Rbm39|NM_001291115.1|chr2-156147238-156148090	185.689	24.0099	73.5664	66.7838	213.453	42.7995	57.992	34.7448	146.753	110.249	27.8694	92.474
Rbm39|XM_006498848.3|chr2-156147248-156148090	185.689	24.0099	73.5664	66.7838	213.453	42.7995	57.992	34.7448	146.753	110.249	27.8694	92.474
Cnppd1|XM_006496541.2|chr1-75135765-75136398	33.4085	5.33554	14.7133	30.6548	12.8072	3.49383	0	15.3286	39.0211	8.04735	16.2572	17.8263
Prrx1|NM_001025570.1|chr1-163255276-163257756	83.1327	11.5603	11.5604	8.75853	67.4513	11.355	1.11523	4.08762	74.6491	28.1657	0	1.11415
Cdon|XM_006510511.3|chr9-35504220-35507652	48.9473	10.6711	4.20379	4.37926	43.5445	16.5957	4.46093	5.10952	42.4142	7.24262	0	0
Ppp2r2a|NM_028032.3|chr14-67014055-67016373	139.072	61.3587	51.4965	35.0341	74.2818	20.963	31.2265	39.8543	131.484	61.9646	41.8041	67.9628
Pik3r3|XM_017320040.1|chr4-116299832-116302818	19.4235	0	3.15284	5.47408	3.41525	0	5.57616	2.04381	10.1794	0	1.16123	7.79902
Osr2|XM_006520013.3|chr15-35302919-35303308	45.8395	3.55703	0	2.18963	10.2458	8.73458	6.69139	2.04381	51.7454	2.41421	1.16123	1.11415
Osr2|NM_054049.2|chr15-35302893-35303305	45.8395	3.55703	0	2.18963	10.2458	8.73458	6.69139	2.04381	51.7454	2.41421	1.16123	1.11415
Kansl1|NM_001081045.1|chr11-104333228-104334977	98.6715	23.1207	15.7642	29.56	99.0423	49.7871	12.2675	18.3943	89.0699	12.071	5.80613	15.598
Kansl1|XM_011249308.2|chr11-104333500-104334977	98.6715	23.1207	15.7642	29.56	99.0423	49.7871	12.2675	18.3943	89.0699	12.071	5.80613	15.598
Map3k2|NM_011946.3|chr18-32228348-32236751	34.9624	10.6711	5.25474	10.9482	32.4449	0.873458	12.2675	3.06571	49.2005	7.24262	0	7.79902
Cul1|XM_006506188.3|chr6-47525634-47526076	43.5087	10.6711	19.968	16.4222	39.2754	5.24075	31.2265	17.3724	40.7177	14.4852	13.9347	15.598
Dhx36|XM_011240240.2|chr3-62468014-62468307	18.6466	2.66777	6.30569	2.18963	21.3453	0	3.34569	0	17.814	2.41421	3.48368	5.57073
Hnrnpa2b1|XR_868866.2|chr6-51462338-51463254	103.333	28.4562	40.987	13.1378	103.311	53.281	53.5311	16.3505	96.7045	43.4557	23.2245	22.2829
Tmem9b|NM_020050.1|chr7-109735835-109736835	51.2781	0.889256	13.6623	18.6119	9.39195	0.873458	6.69139	5.10952	31.3865	9.65682	13.9347	2.22829
Dlgap4|XM_017317840.1|chr2-156762684-156764363	83.1327	10.6711	11.5604	7.66371	27.322	14.8488	15.6132	16.3505	84.8285	16.8994	1.16123	20.0546
Uap1l1|XR_374072.3|chr2-25361488-25361739	36.5162	1.77851	0	2.18963	20.4915	0.873458	0	12.2629	11.876	0	0	1.11415
Plekhh3|XR_388416.3|chr11-101162678-101163064	63.7092	16.8959	11.5604	13.1378	51.2288	8.73458	12.2675	12.2629	46.6557	23.3373	6.96735	7.79902
Jup|XM_006532316.1|chr11-100370618-100371449	13.9849	0	1.05095	3.28445	19.6377	0	1.11523	0	9.33113	0	2.32245	2.22829
Atp2a2|NM_001110140.3|chr5-122456323-122457150	173.258	44.4628	57.8021	42.6978	101.604	59.3952	7.80662	27.5914	169.657	34.6036	35.998	33.4244
Scpep1|NM_029023.3|chr11-88924019-88924661	62.9322	24.0099	8.40758	13.1378	46.9597	11.355	0	12.2629	83.9802	18.5089	9.2898	6.68487
Bdp1|NM_001081061.1|chr13-100017993-100020278	12.4311	0	6.30569	2.18963	19.6377	0	7.80662	0	5.93799	0	1.16123	2.22829
Bdp1|XR_382739.1|chr13-100017993-100020410	12.4311	0	6.30569	2.18963	19.6377	0	7.80662	0	5.93799	0	1.16123	2.22829
Golph3|NM_025673.2|chr15-12349792-12351267	50.5012	8.00331	28.3756	12.043	56.3517	13.9753	3.34569	14.3067	53.4419	15.29	18.5796	20.0546
Arl5a|XM_011239204.2|chr2-52397948-52402383	26.416	1.77851	6.30569	7.66371	10.2458	1.74692	3.34569	10.219	25.4485	3.21894	3.48368	5.57073
Arl5a|NM_182994.2|chr2-52397950-52402383	26.416	1.77851	6.30569	7.66371	10.2458	1.74692	3.34569	10.219	25.4485	3.21894	3.48368	5.57073
Klhl21|NM_001033352.3|chr4-152015628-152017677	136.742	12.4496	12.6114	18.6119	63.1822	16.5957	0	11.241	109.429	7.24262	16.2572	20.0546
Glrx|XM_006517477.1|chr13-75849247-75850151	29.5238	5.33554	11.5604	7.66371	27.322	13.9753	17.8437	10.219	38.1728	6.43788	15.0959	6.68487
Glrx|NM_053108.4|chr13-75849243-75850151	29.5238	5.33554	11.5604	7.66371	27.322	13.9753	17.8437	10.219	38.1728	6.43788	15.0959	6.68487
Zranb2|XM_017319647.1|chr3-157546674-157548341	46.6165	13.3388	6.30569	7.66371	89.6504	8.73458	4.46093	5.10952	24.6003	7.24262	4.6449	20.0546
Ddx24|NM_001159502.1|chr12-103407975-103408211	83.1327	29.3455	36.7832	38.3186	63.1822	27.9507	6.69139	20.4381	102.642	23.3373	33.6755	24.5112
Ddx24|XM_006515932.3|chr12-103407977-103408211	83.1327	29.3455	36.7832	38.3186	63.1822	27.9507	6.69139	20.4381	102.642	23.3373	33.6755	24.5112
Hnrnph3|NM_001079824.1|chr10-63014663-63015637	33.4085	3.55703	6.30569	3.28445	19.6377	6.98767	6.69139	5.10952	36.4762	4.82841	4.6449	4.45658
Tubb6|NM_026473.2|chr18-67402376-67402749	199.674	25.7884	30.4775	20.8015	64.036	41.926	6.69139	17.3724	254.485	60.3551	13.9347	16.7122
Wdr61|NM_001025375.2|chr9-54717152-54717345	16.3158	0.889256	0	4.37926	23.053	0.873458	0	5.10952	25.4485	1.60947	1.16123	1.11415
Wdr61|XM_011242785.2|chr9-54717156-54717345	16.3158	0.889256	0	4.37926	23.053	0.873458	0	5.10952	25.4485	1.60947	1.16123	1.11415
Ppp2r2a|XM_017316211.1|chr14-67014669-67016373	135.965	61.3587	51.4965	35.0341	74.2818	20.963	31.2265	39.8543	131.484	61.1599	41.8041	67.9628
Lamp1|NM_010684.3|chr8-13174558-13175338	165.489	41.795	31.5284	43.7926	84.5275	39.3056	15.6132	52.1171	171.354	90.9351	41.8041	43.4517
Pla2g16|NM_139269.2|chr19-7585666-7588545	12.4311	0.889256	74.6173	86.4905	8.53813	3.49383	64.6834	96.059	16.9657	0	82.447	123.67
Rnf138|XM_006526119.3|chr18-21026154-21028224	20.9774	2.66777	4.20379	3.28445	23.053	0.873458	7.80662	1.0219	16.9657	0	12.7735	4.45658
Arfgef2|XM_006500484.3|chr2-166894788-166898052	27.1929	8.00331	5.25474	7.66371	29.8835	2.62037	2.23046	6.13143	22.9037	4.82841	6.96735	4.45658
Sptlc2|NM_011479.4|chr12-87305057-87309900	43.5087	9.78182	9.45853	4.37926	39.2754	8.73458	14.498	7.15333	22.9037	7.24262	9.2898	2.22829
Atp2a2|NR_027838.1|chr5-122453512-122454304	54.3859	7.11405	13.6623	6.5689	15.3686	6.11421	10.0371	18.3943	56.8351	9.65682	9.2898	8.91316
Atp2a2|NM_009722.3|chr5-122453512-122454290	54.3859	7.11405	13.6623	6.5689	15.3686	6.11421	10.0371	18.3943	56.8351	9.65682	9.2898	8.91316
5930430L01Rik|NR_102383.1|chr5-148990055-148993943	19.4235	1.77851	1.05095	2.18963	26.4682	0	4.46093	1.0219	12.7243	1.60947	2.32245	4.45658
5930430L01Rik|NR_102384.1|chr5-148990055-148993524	19.4235	1.77851	1.05095	2.18963	26.4682	0	4.46093	1.0219	12.7243	1.60947	2.32245	4.45658
Mapkapk2|NM_008551.2|chr1-131053699-131055091	120.426	13.3388	16.8152	13.1378	57.2055	32.318	12.2675	7.15333	108.58	31.3847	9.2898	23.397
Pcbp1|NM_011865.3|chr6-86524493-86524844	272.706	78.2546	108.248	88.6801	285.174	207.01	72.4901	117.519	242.609	65.9883	62.7062	102.501
Prrx1|NM_011127.2|chr1-163245118-163248257	184.135	66.6942	5.25474	9.85334	167.347	65.5094	4.46093	10.219	114.518	61.9646	1.16123	5.57073
Phactr1|NM_001302635.1|chr13-43135189-43138526	29.5238	0	0	0	17.0763	0	0	2.04381	16.1174	0.804735	0	0
Phactr1|XM_006516905.3|chr13-43135189-43138524	29.5238	0	0	0	17.0763	0	0	2.04381	16.1174	0.804735	0	0
Ube4b|XM_006539088.3|chr4-149328415-149329675	70.7017	24.0099	8.40758	13.1378	35.0063	16.5957	1.11523	14.3067	70.4076	8.04735	9.2898	7.79902
Eepd1|NM_026189.3|chr9-25603608-25604110	6.99247	0	4.20379	2.18963	4.26907	0	6.69139	1.0219	19.5106	0	2.32245	5.57073
Arglu1|XM_006508759.3|chr8-8666296-8667251	128.195	17.7851	38.8851	13.1378	75.9894	20.963	7.80662	7.15333	87.3733	56.3315	29.0306	8.91316
Lpar1|XM_011249934.2|chr4-58435449-58437332	70.7017	16.8959	3.15284	4.37926	23.053	0.873458	2.23046	0	53.4419	10.4616	0	5.57073
Cpped1|XM_006522013.2|chr16-11803683-11805356	32.6315	9.78182	4.20379	15.3274	20.4915	0	4.46093	11.241	18.6623	2.41421	4.6449	4.45658
Cpped1|NM_146067.3|chr16-11803720-11805356	32.6315	9.78182	4.20379	15.3274	20.4915	0	4.46093	11.241	18.6623	2.41421	4.6449	4.45658
Mcc|XM_006526023.3|chr18-44425059-44429886	23.3082	2.66777	0	1.09482	23.053	0	0	1.0219	19.5106	0.804735	0	4.45658
Hnrnpu|XM_017321672.1|chr1-178321107-178323195	119.649	16.8959	57.8021	60.2149	66.5974	7.86112	17.8437	23.5038	83.1319	44.2604	12.7735	42.3375
Sf1|XM_006531733.3|chr19-6375995-6377203	181.804	87.1471	73.5664	66.7838	84.5275	19.2161	47.955	52.1171	149.298	89.3256	84.7695	63.5063
4930523C07Rik|XM_006496968.2|chr1-160075461-160078587	34.1854	0.889256	11.5604	5.47408	13.661	3.49383	18.9589	1.0219	11.0277	0	9.2898	6.68487
Mphosph6|XM_011248495.2|chr8-117791641-117792185	54.3859	24.0099	16.8152	9.85334	50.375	6.11421	13.3828	5.10952	57.6834	20.9231	16.2572	16.7122
Mphosph6|NM_026758.3|chr8-117791644-117792185	54.3859	24.0099	16.8152	9.85334	50.375	6.11421	13.3828	5.10952	57.6834	20.9231	16.2572	16.7122
LOC102633274|XR_001784054.1|chr3-19880871-19881746	31.0777	8.89256	1.05095	3.28445	35.0063	7.86112	6.69139	1.0219	53.4419	5.63315	4.6449	1.11415
Smek2|XM_006514447.3|chr11-29218551-29220797	114.21	28.4562	50.4455	42.6978	42.6907	5.24075	14.498	27.5914	91.6148	33.7989	18.5796	37.8809
Clca3a1|NR_130895.1|chr3-144729676-144730955	18.6466	4.44628	0	4.37926	25.6144	3.49383	0	4.08762	31.3865	1.60947	0	0
Kdm2a|XM_006531723.3|chr19-4316227-4319099	161.604	66.6942	65.1588	55.8356	75.1356	20.963	14.498	74.599	186.623	60.3551	32.5143	41.2234
Capza2|NM_007604.2|chr6-17665435-17666534	45.8395	4.44628	10.5095	16.4222	25.6144	6.98767	0	5.10952	47.504	11.2663	2.32245	10.0273
H13|NM_010376.4|chr2-152704724-152708668	69.1478	28.4562	22.0699	19.7067	41.8369	8.73458	14.498	23.5038	86.5251	28.9705	22.0633	15.598
Clca3a1|NM_009899.4|chr3-144729676-144730611	18.6466	4.44628	0	4.37926	25.6144	3.49383	0	4.08762	31.3865	1.60947	0	0
Clca3a1|XM_011240004.1|chr3-144729696-144730611	18.6466	4.44628	0	4.37926	25.6144	3.49383	0	4.08762	31.3865	1.60947	0	0
Ttc14|XM_011249707.2|chr3-33807870-33810152	35.7393	8.00331	7.35664	21.8963	70.8665	3.49383	7.80662	5.10952	16.9657	7.24262	0	3.34244
Uap1l1|NM_001033293.2|chr2-25361491-25361646	32.6315	1.77851	0	2.18963	20.4915	0	0	12.2629	11.876	0	0	1.11415
Creb3l1|NM_011957.2|chr2-91982327-91982970	55.9398	2.66777	3.15284	14.2326	7.68432	0	1.11523	1.0219	55.1385	9.65682	0	5.57073
Irx3|NM_001253822.1|chr8-91798510-91798890	69.9247	12.4496	43.0889	14.2326	43.5445	7.86112	4.46093	27.5914	34.7797	14.4852	24.3857	44.5658
Itpripl2|NM_001033380.3|chr7-118485110-118489726	120.426	40.0165	26.2737	26.2756	87.9428	44.5464	22.3046	42.92	136.574	42.651	16.2572	21.1688
Cul1|NM_012042.3|chr6-47525634-47526139	44.2857	12.4496	21.019	18.6119	41.8369	6.11421	32.3417	19.4162	41.566	15.29	13.9347	15.598
Fam214b|NM_001253353.1|chr4-43032413-43033534	17.0927	2.66777	6.30569	6.5689	13.661	1.74692	3.34569	5.10952	23.752	0.804735	9.2898	6.68487
Fam214b|NR_045567.1|chr4-43032413-43033688	17.0927	2.66777	6.30569	6.5689	13.661	1.74692	3.34569	5.10952	23.752	0.804735	9.2898	6.68487
Cdc20|NM_023223.2|chr4-118432900-118432962	18.6466	37.3488	15.7642	4.37926	8.53813	70.7501	18.9589	2.04381	18.6623	80.4735	25.547	11.1415
Lims1|XM_006513071.2|chr10-58421453-58424689	187.243	13.3388	26.2737	10.9482	87.089	18.3426	16.7285	14.3067	93.3113	23.3373	0	25.6253
Lims1|NM_001193303.1|chr10-58421455-58424691	187.243	13.3388	26.2737	10.9482	87.089	18.3426	16.7285	14.3067	93.3113	23.3373	0	25.6253
Pafah1b1|NM_013625.4|chr11-74673948-74677668	150.727	41.795	36.7832	31.7497	60.6207	26.2037	20.0742	34.7448	65.3179	33.7989	27.8694	35.6526
D8Ertd82e|XM_011242137.1|chr8-36147417-36147787	40.4009	6.22479	14.7133	2.18963	25.6144	8.73458	1.11523	1.0219	43.2625	5.63315	9.2898	10.0273
Nabp1|NM_028696.3|chr1-51469487-51471244	62.9322	15.1174	85.1268	20.8015	35.0063	14.8488	92.5642	12.2629	31.3865	8.04735	99.8654	44.5658
4921524J17Rik|NR_033144.1|chr8-85408758-85409890	43.5087	0	2.1019	3.28445	34.1525	11.355	3.34569	2.04381	33.0831	6.43788	0	4.45658
Cflar|XM_011238421.2|chr1-58753922-58758884	27.1929	6.22479	19.968	17.5171	20.4915	4.36729	7.80662	10.219	37.3245	5.63315	2.32245	11.1415
Cflar|NM_001289704.2|chr1-58753922-58759209	27.1929	6.22479	19.968	17.5171	20.4915	4.36729	7.80662	10.219	37.3245	5.63315	2.32245	11.1415
Ccl9|NM_011338.2|chr11-83572916-83575383	31.8546	0.889256	0	5.47408	12.8072	0	1.11523	0	15.2691	0	0	0
Ctnna1|NM_009818.1|chr18-35253892-35254775	42.7318	11.5603	8.40758	10.9482	55.4979	6.11421	5.57616	17.3724	35.628	19.3136	6.96735	8.91316
Stat1|XM_006495811.3|chr1-52159297-52160922	23.3082	1.77851	17.8661	9.85334	15.3686	0.873458	6.69139	5.10952	11.876	0	5.80613	18.9405
Gmppb|NM_177910.3|chr9-108051457-108051936	24.8621	4.44628	3.15284	2.18963	16.2225	0	3.34569	7.15333	24.6003	1.60947	0	2.22829
Glyr1|NM_001079814.1|chr16-5013901-5015527	57.4937	10.6711	17.8661	14.2326	49.5212	21.8365	18.9589	11.241	51.7454	12.8758	12.7735	11.1415
Glyr1|XM_017317142.1|chr16-5013906-5015527	57.4937	10.6711	17.8661	14.2326	49.5212	21.8365	18.9589	11.241	51.7454	12.8758	12.7735	11.1415
Glyr1|XM_006522642.3|chr16-5013934-5015527	57.4937	10.6711	17.8661	14.2326	49.5212	21.8365	18.9589	11.241	51.7454	12.8758	12.7735	11.1415
Tlr4|NM_021297.3|chr4-66841479-66846581	35.7393	1.77851	1.05095	6.5689	38.4216	0.873458	0	14.3067	22.0554	7.24262	0	6.68487
Dhrs9|NM_175512.2|chr2-69401457-69403086	18.6466	0	3.15284	1.09482	21.3453	0	0	2.04381	16.9657	2.41421	5.80613	1.11415
Eif4a2|XM_006521784.3|chr16-23112360-23113947	40.4009	17.7851	26.2737	21.8963	73.4279	13.1019	26.7656	11.241	57.6834	18.5089	26.7082	11.1415
Gid8|NM_001289652.1|chr2-180718011-180721599	61.3784	17.7851	13.6623	19.7067	34.1525	9.60804	2.23046	10.219	40.7177	12.8758	15.0959	6.68487
Gmppb|XM_006511759.3|chr9-108051457-108051914	24.8621	4.44628	3.15284	2.18963	16.2225	0	3.34569	7.15333	24.6003	1.60947	0	2.22829
Fgfr2|NM_010207.2|chr7-130162450-130163958	27.1929	77.3653	30.4775	6.5689	12.8072	93.46	36.8026	12.2629	44.1108	106.225	18.5796	17.8263
Fgfr2|XM_017321975.1|chr7-130162459-130163958	27.1929	77.3653	30.4775	6.5689	12.8072	93.46	36.8026	12.2629	44.1108	106.225	18.5796	17.8263
Galk2|NM_175154.3|chr2-125983262-125984298	66.817	20.4529	5.25474	8.75853	65.7436	27.0772	7.80662	13.2848	49.2005	12.8758	20.9021	6.68487
Galk2|XM_006500153.3|chr2-125983262-125983587	66.817	20.4529	5.25474	8.75853	65.7436	27.0772	7.80662	13.2848	49.2005	12.8758	20.9021	6.68487
Galk2|XM_006500154.1|chr2-125983129-125983587	66.817	20.4529	5.25474	8.75853	65.7436	27.0772	7.80662	13.2848	49.2005	12.8758	20.9021	6.68487
Cdkn2b|NM_007670.4|chr4-89306288-89307053	152.28	26.6777	6.30569	21.8963	139.172	39.3056	31.2265	21.46	79.7388	54.722	24.3857	31.1961
Neu1|NM_010893.3|chr17-34934831-34937297	41.9548	14.2281	13.6623	10.9482	44.3983	3.49383	2.23046	13.2848	33.0831	9.65682	9.2898	4.45658
Rnf4|NM_011278.5|chr5-34351380-34353445	29.5238	5.33554	25.2228	16.4222	50.375	13.1019	57.992	22.4819	33.0831	13.6805	31.3531	6.68487
Card19|XM_006516955.3|chr13-49202949-49203119	22.5313	0	1.05095	3.28445	10.2458	0	3.34569	13.2848	23.752	1.60947	10.451	6.68487
Card19|NM_026738.2|chr13-49202950-49203119	22.5313	0	1.05095	3.28445	10.2458	0	3.34569	13.2848	23.752	1.60947	10.451	6.68487
Abl2|XM_006496616.3|chr1-156642716-156649568	72.2555	7.11405	7.35664	3.28445	38.4216	17.4692	7.80662	9.19714	45.8074	4.02368	3.48368	15.598
Vegfb|NM_011697.3|chr19-6982471-6982867	31.8546	3.55703	14.7133	20.8015	19.6377	4.36729	6.69139	15.3286	26.2968	8.04735	9.2898	15.598
Vegfb|NM_001185164.1|chr19-6982471-6982845	31.8546	3.55703	14.7133	20.8015	19.6377	4.36729	6.69139	15.3286	26.2968	8.04735	9.2898	15.598
Hectd1|NM_144788.2|chr12-51743721-51744520	59.0475	8.89256	8.40758	10.9482	20.4915	14.8488	14.498	14.3067	39.0211	4.82841	5.80613	8.91316
Noct|NM_009834.2|chr3-51250532-51251654	94.7868	5.33554	49.3946	33.9393	45.2521	6.98767	105.947	7.15333	29.69	4.82841	33.6755	25.6253
Noct|XM_006500956.1|chr3-51250532-51251633	94.7868	5.33554	49.3946	33.9393	45.2521	6.98767	105.947	7.15333	29.69	4.82841	33.6755	25.6253
Flcn|XM_011248905.2|chr11-59791749-59792609	66.04	8.89256	5.25474	1.09482	31.5911	4.36729	12.2675	5.10952	47.504	17.7042	24.3857	5.57073
Flcn|XR_879567.2|chr11-59791749-59792811	66.04	8.89256	5.25474	1.09482	31.5911	4.36729	12.2675	5.10952	47.504	17.7042	24.3857	5.57073
Srgap2|NM_001081011.2|chr1-131285250-131289356	32.6315	3.55703	6.30569	3.28445	21.3453	0.873458	7.80662	14.3067	22.9037	3.21894	3.48368	0
Acvr2a|NM_007396.4|chr2-48899788-48903264	214.436	16.0066	12.6114	8.75853	126.364	35.8118	17.8437	4.08762	142.512	35.4083	4.6449	23.397
Dusp11|XM_011241476.1|chr6-85942764-85947604	36.5162	2.66777	15.7642	7.66371	15.3686	6.98767	6.69139	20.4381	40.7177	7.24262	8.12858	4.45658
Lipa|NM_021460.3|chr19-34492315-34493979	90.1252	32.9025	35.7322	75.5423	66.5974	23.5834	32.3417	43.9419	98.401	49.8936	32.5143	110.3
Ubn1|XM_006521819.3|chr16-5084105-5086289	118.095	28.4562	19.968	18.6119	52.0826	19.2161	17.8437	9.19714	72.9525	36.2131	10.451	23.397
Ubn1|NM_026666.3|chr16-5084105-5086285	118.095	28.4562	19.968	18.6119	52.0826	19.2161	17.8437	9.19714	72.9525	36.2131	10.451	23.397
Celf1|XM_006498669.1|chr2-91013490-91019497	216.767	75.5868	49.3946	27.3704	141.733	53.281	52.4159	37.8105	155.236	86.1067	41.8041	37.8809
Dusp11|NM_028099.4|chr6-85942267-85947604	52.0551	15.1174	17.8661	17.5171	21.3453	6.98767	10.0371	24.5257	50.8971	9.65682	13.9347	18.9405
Arl14ep|XM_006499086.3|chr2-106962612-106964815	50.5012	7.11405	14.7133	10.9482	60.6207	21.8365	22.3046	6.13143	37.3245	9.65682	4.6449	11.1415
Mtch1|XM_017317585.1|chr17-29332075-29332706	111.103	31.124	23.1209	31.7497	23.053	13.9753	10.0371	47.0076	123.85	26.5563	25.547	23.397
Cap1|NM_001301067.1|chr4-122859047-122860133	112.656	38.238	25.2228	17.5171	79.4046	45.4198	28.996	25.5476	87.3733	28.1657	22.0633	14.4839
Cap1|XM_006502697.3|chr4-122859054-122860133	112.656	38.238	25.2228	17.5171	79.4046	45.4198	28.996	25.5476	87.3733	28.1657	22.0633	14.4839
Rab31|NM_133685.2|chr17-65651725-65654405	36.5162	10.6711	1.05095	7.66371	27.322	4.36729	3.34569	1.0219	40.7177	4.82841	6.96735	0
Phf20|NM_172674.2|chr2-156307436-156309953	20.9774	6.22479	8.40758	14.2326	29.8835	1.74692	7.80662	6.13143	17.814	2.41421	5.80613	1.11415
Galnt18|XM_006507658.1|chr7-111471655-111471936	14.7619	1.77851	1.05095	0	40.983	0.873458	2.23046	0	27.9934	4.82841	1.16123	0
Galnt18|NM_173739.3|chr7-111471660-111471936	14.7619	1.77851	1.05095	0	40.983	0.873458	2.23046	0	27.9934	4.82841	1.16123	0
2410004B18Rik|NM_025555.4|chr3-145943870-145944275	24.8621	4.44628	7.35664	3.28445	38.4216	5.24075	0	0	27.9934	3.21894	3.48368	1.11415
Col4a1|NR_133670.1|chr8-11245057-11245084	48.1704	14.2281	10.5095	4.37926	48.6674	7.86112	15.6132	11.241	39.8694	17.7042	16.2572	11.1415
Clk1|NR_027854.1|chr1-58411987-58412340	93.233	28.4562	17.8661	21.8963	80.2585	17.4692	18.9589	23.5038	63.6214	41.0415	5.80613	27.8536
Prr13|NM_001170911.1|chr15-102462215-102462806	43.5087	11.5603	2.1019	6.5689	28.1758	10.4815	12.2675	19.4162	47.504	7.24262	15.0959	15.598
Snx8|XR_001784687.1|chr5-140340297-140341642	41.1779	0	2.1019	1.09482	16.2225	6.98767	6.69139	1.0219	22.9037	3.21894	1.16123	8.91316
Runx1|NM_001111023.2|chr16-92601465-92605654	29.5238	2.66777	3.15284	3.28445	23.9068	0	2.23046	0	19.5106	5.63315	0	0
Slc6a6|XM_006505871.3|chr6-91755057-91759063	718.671	219.646	87.2287	45.9823	545.587	400.917	43.494	38.8324	501.336	272	55.7388	43.4517
Dusp11|XR_001785172.1|chr6-85942764-85947776	38.0701	2.66777	21.019	8.75853	15.3686	6.98767	6.69139	21.46	42.4142	7.24262	8.12858	4.45658
Atp6v0a1|XM_006532050.2|chr11-101062405-101063719	55.9398	10.6711	18.9171	15.3274	18.7839	4.36729	0	13.2848	58.5317	8.85209	5.80613	4.45658
Rae1|XM_006500023.1|chr2-173015369-173015681	49.7242	7.11405	18.9171	21.8963	33.2987	16.5957	6.69139	8.17524	39.8694	10.4616	10.451	24.5112
Sec16a|NM_153125.2|chr2-26409430-26410884	55.9398	4.44628	12.6114	9.85334	25.6144	2.62037	10.0371	9.19714	50.8971	24.1421	9.2898	8.91316
Rnf2|NM_011277.2|chr1-151469405-151471315	70.7017	10.6711	9.45853	13.1378	45.2521	6.98767	2.23046	6.13143	39.8694	20.9231	4.6449	12.2556
Rnf2|XM_006529269.3|chr1-151469407-151471315	70.7017	10.6711	9.45853	13.1378	45.2521	6.98767	2.23046	6.13143	39.8694	20.9231	4.6449	12.2556
Trim8|NM_053100.2|chr19-46515666-46516455	84.6866	21.3422	27.3246	63.4993	64.036	20.963	33.4569	32.701	65.3179	36.2131	23.2245	47.9082
Cdk12|XM_006534108.3|chr11-98250389-98253910	31.8546	5.33554	18.9171	18.6119	32.4449	2.62037	7.80662	2.04381	31.3865	4.82841	0	11.1415
Twist1|NM_011658.2|chr12-33959169-33959831	74.5864	16.0066	6.30569	6.5689	122.949	41.0525	2.23046	8.17524	50.8971	17.7042	4.6449	3.34244
Rictor|XM_006520003.1|chr15-6796236-6800401	62.1553	6.22479	14.7133	14.2326	46.1059	13.1019	17.8437	17.3724	57.6834	18.5089	4.6449	3.34244
Nhlrc2|XM_006527267.3|chr19-56597512-56603503	60.6014	21.3422	26.2737	10.9482	40.1292	13.9753	7.80662	7.15333	86.5251	21.7278	11.6123	15.598
Ywhaz|NM_011740.3|chr15-36770260-36772717	126.641	40.0165	45.1908	35.0341	113.557	33.1914	55.7616	44.9638	59.3799	42.651	32.5143	31.1961
Dot1l|XM_006513432.3|chr10-80791644-80794349	93.233	19.5636	33.6303	35.0341	56.3517	37.5587	25.6503	31.679	65.3179	13.6805	13.9347	13.3697
Ltbr|NM_010736.3|chr6-125306570-125307229	60.6014	12.4496	7.35664	12.043	46.1059	21.8365	11.1523	17.3724	25.4485	6.43788	4.6449	10.0273
Smcr8|NM_001085440.1|chr11-60784207-60788287	27.1929	8.89256	6.30569	7.66371	23.9068	6.98767	1.11523	9.19714	41.566	1.60947	3.48368	10.0273
Bbx|NM_027444.3|chr16-50191843-50197558	65.2631	14.2281	14.7133	12.043	58.9131	13.1019	1.11523	9.19714	33.0831	11.2663	2.32245	10.0273
Timp1|NM_011593.2|chrX-20874632-20874737	62.9322	1.77851	9.45853	0	23.9068	1.74692	4.46093	2.04381	48.3522	14.4852	1.16123	1.11415
Brd7|XM_006531048.3|chr8-88330597-88332487	48.9473	17.7851	7.35664	19.7067	48.6674	13.9753	13.3828	12.2629	48.3522	16.0947	8.12858	16.7122
Hnrnpu|NM_016805.2|chr1-178328299-178329353	167.042	65.805	39.936	51.4564	124.657	73.3705	34.5722	59.2705	136.574	67.5977	25.547	40.1092
Eprs|XM_017320653.1|chr1-185428147-185428355	77.6941	20.4529	21.019	17.5171	57.2055	17.4692	26.7656	12.2629	34.7797	11.2663	31.3531	13.3697
Mast4|XM_006517707.3|chr13-102732485-102735001	132.857	34.681	19.968	6.5689	82.8199	44.5464	12.2675	22.4819	150.995	50.6983	17.4184	16.7122
Mast4|NM_175171.3|chr13-102732487-102735001	132.857	34.681	19.968	6.5689	82.8199	44.5464	12.2675	22.4819	150.995	50.6983	17.4184	16.7122
Unc5c|NM_009472.4|chr3-141828572-141834924	45.0626	10.6711	4.20379	0	43.5445	6.11421	0	0	33.9314	8.85209	3.48368	0
Arl14ep|NM_173750.2|chr2-106962528-106964815	54.3859	9.78182	14.7133	10.9482	63.1822	23.5834	23.4199	6.13143	38.1728	11.2663	4.6449	11.1415
Trim8|XM_006527488.3|chr19-46515666-46516805	86.2405	24.8992	27.3246	64.5941	64.036	24.4568	34.5722	40.8762	66.1662	36.2131	26.7082	47.9082
Elf1|NM_007920.4|chr14-79580770-79582491	24.0852	1.77851	2.1019	5.47408	18.7839	0	0	0	16.1174	0	9.2898	0
Elf1|XM_011244946.2|chr14-79580770-79582476	24.0852	1.77851	2.1019	5.47408	18.7839	0	0	0	16.1174	0	9.2898	0
Cpeb4|XM_006514793.1|chr11-31931532-31935635	50.5012	3.55703	14.7133	22.9911	29.0297	6.11421	14.498	13.2848	33.0831	12.8758	6.96735	30.0819
Rcl1|NM_021525.2|chr19-29143292-29143843	20.2005	30.2347	51.4965	31.7497	10.2458	49.7871	51.3007	25.5476	5.08971	38.6273	67.3511	53.479
Rcl1|XM_006527246.3|chr19-29143292-29143851	20.2005	30.2347	51.4965	31.7497	10.2458	49.7871	51.3007	25.5476	5.08971	38.6273	67.3511	53.479
Sept2|XM_011247934.2|chr1-93507712-93509733	59.0475	8.89256	10.5095	12.043	47.8135	24.4568	7.80662	4.08762	61.0765	12.071	6.96735	20.0546
Vezf1|XM_011248968.2|chr11-88081825-88084729	104.887	22.2314	18.9171	19.7067	72.5741	52.4075	31.2265	18.3943	95.0079	25.7515	19.7408	5.57073
Sf3b1|NM_031179.2|chr1-54985168-54987333	59.8245	31.124	31.5284	22.9911	80.2585	20.0895	21.1894	8.17524	72.9525	31.3847	25.547	10.0273
Adamts10|XM_017317425.1|chr17-33553194-33553774	24.0852	1.77851	3.15284	1.09482	10.2458	1.74692	1.11523	1.0219	35.628	4.82841	8.12858	3.34244
Adamts10|NM_172619.3|chr17-33553194-33553782	24.0852	1.77851	3.15284	1.09482	10.2458	1.74692	1.11523	1.0219	35.628	4.82841	8.12858	3.34244
Picalm|XM_006507605.3|chr7-90207582-90208934	114.987	12.4496	19.968	13.1378	47.8135	15.7222	8.92185	16.3505	88.2216	29.7752	3.48368	23.397
Picalm|XM_006507601.3|chr7-90207597-90208934	114.987	12.4496	19.968	13.1378	47.8135	15.7222	8.92185	16.3505	88.2216	29.7752	3.48368	23.397
Hnrnph3|XM_006513838.3|chr10-63015423-63015637	29.5238	3.55703	6.30569	3.28445	19.6377	6.98767	6.69139	5.10952	36.4762	4.82841	4.6449	4.45658
Wdr26|XR_373605.3|chr1-181191760-181191899	2.33082	0	0	0	0	0	0	0	0	0	0	0
Dpp9|XM_006524154.3|chr17-56186673-56187368	31.8546	1.77851	5.25474	8.75853	10.2458	0.873458	4.46093	8.17524	22.9037	7.24262	12.7735	6.68487
Dpp9|XR_385319.3|chr17-56186673-56187461	31.8546	1.77851	5.25474	8.75853	10.2458	0.873458	4.46093	8.17524	22.9037	7.24262	12.7735	6.68487
Dpp9|NM_172624.3|chr17-56186681-56187368	31.8546	1.77851	5.25474	8.75853	10.2458	0.873458	4.46093	8.17524	22.9037	7.24262	12.7735	6.68487
Eif3c|NM_146200.1|chr7-126546910-126546997	43.5087	6.22479	11.5604	14.2326	24.7606	2.62037	11.1523	17.3724	28.8417	15.29	18.5796	15.598
Hnrnpu|XM_017321672.1|chr1-178323619-178329353	169.373	67.5835	54.6493	54.7408	136.61	73.3705	36.8026	62.3362	145.905	72.4262	25.547	41.2234
Impa1|XM_006530077.3|chr3-10313945-10315185	31.8546	3.55703	1.05095	9.85334	24.7606	1.74692	1.11523	4.08762	19.5106	6.43788	3.48368	17.8263
Uvrag|XM_006508349.2|chr7-98886741-98887889	59.0475	7.11405	2.1019	8.75853	34.1525	12.2284	4.46093	6.13143	45.8074	8.85209	18.5796	1.11415
Uvrag|NM_178635.3|chr7-98886742-98887889	59.0475	7.11405	2.1019	8.75853	34.1525	12.2284	4.46093	6.13143	45.8074	8.85209	18.5796	1.11415
Arglu1|NM_176849.3|chr8-8666575-8667251	125.864	17.7851	38.8851	9.85334	75.9894	20.0895	7.80662	7.15333	82.2836	56.3315	25.547	8.91316
Rpl4|NM_024212.4|chr9-64178444-64178562	95.5638	48.0198	59.904	39.4134	199.792	100.448	86.9881	63.3581	93.3113	40.2368	41.8041	51.2507
Ccdc59|NM_025602.3|chr10-105847178-105847510	28.7468	7.11405	4.20379	8.75853	23.9068	0.873458	3.34569	1.0219	12.7243	0.804735	2.32245	4.45658
Nhlrc2|NM_025811.3|chr19-56597512-56598846	35.7393	10.6711	16.8152	3.28445	23.9068	3.49383	6.69139	6.13143	30.5383	1.60947	9.2898	6.68487
Ccnl1|XR_001783724.1|chr3-65948495-65948600	56.7167	17.7851	14.7133	16.4222	40.1292	2.62037	11.1523	15.3286	69.5594	1.60947	23.2245	21.1688
Hectd1|XM_011244050.2|chr12-51743783-51744520	50.5012	5.33554	5.25474	10.9482	16.2225	12.2284	10.0371	11.241	33.9314	3.21894	5.80613	7.79902
Flcn|NM_001271357.1|chr11-59791407-59792609	66.04	8.89256	5.25474	1.09482	31.5911	4.36729	12.2675	7.15333	48.3522	17.7042	24.3857	5.57073
Flcn|NR_073164.1|chr11-59791407-59792811	66.04	8.89256	5.25474	1.09482	31.5911	4.36729	12.2675	7.15333	48.3522	17.7042	24.3857	5.57073
Tpm2|NM_001277876.1|chr4-43513725-43514778	18.6466	0.889256	3.15284	1.09482	17.9301	0	0	0	26.2968	4.82841	5.80613	3.34244
Acsl3|NM_001136222.1|chr1-78706415-78707743	31.8546	1.77851	4.20379	2.18963	18.7839	3.49383	16.7285	3.06571	11.876	0	1.16123	13.3697
Pdpk1|XM_017317326.1|chr17-24073822-24079025	45.0626	10.6711	8.40758	10.9482	31.5911	3.49383	4.46093	22.4819	56.8351	16.0947	15.0959	14.4839
Gabarap|NM_019749.4|chr11-69994524-69994949	114.21	25.7884	27.3246	29.56	43.5445	28.8241	32.3417	36.7886	106.036	41.8462	22.0633	21.1688
Phc3|NM_153421.2|chr3-30899294-30907335	67.5939	19.5636	13.6623	26.2756	46.1059	6.98767	13.3828	9.19714	54.2902	20.9231	15.0959	21.1688
Phc3|XM_017319572.1|chr3-30899308-30907335	67.5939	19.5636	13.6623	26.2756	46.1059	6.98767	13.3828	9.19714	54.2902	20.9231	15.0959	21.1688
Phc3|XR_389591.2|chr3-30899308-30907490	67.5939	19.5636	13.6623	26.2756	46.1059	6.98767	13.3828	9.19714	54.2902	20.9231	15.0959	21.1688
Brd2|NR_037970.1|chr17-34113931-34114177	174.812	64.0265	60.955	64.5941	86.2351	51.534	28.996	65.4019	145.905	49.8936	48.7715	47.9082
Patl1|XM_006526947.2|chr19-11943352-11944965	63.7092	12.4496	15.7642	35.0341	23.053	1.74692	2.23046	6.13143	44.1108	14.4852	17.4184	14.4839
Polr3d|NM_001164082.1|chr14-70438747-70439455	38.8471	2.66777	5.25474	6.5689	22.1991	11.355	3.34569	10.219	27.9934	4.02368	2.32245	7.79902
Polr3d|XM_006519438.1|chr14-70438751-70439455	38.8471	2.66777	5.25474	6.5689	22.1991	11.355	3.34569	10.219	27.9934	4.02368	2.32245	7.79902
Peg13|NR_002864.1|chr15-72805603-72810324	20.2005	0.889256	1.05095	3.28445	11.0996	0	0	5.10952	25.4485	0.804735	0	6.68487
Magi1|XM_006505595.3|chr6-93675452-93678247	21.7544	6.22479	4.20379	0	23.053	0.873458	1.11523	6.13143	20.3588	0	0	3.34244
Epha4|XM_006496408.1|chr1-77372909-77373732	20.2005	1.77851	0	0	25.6144	0	0	0	16.1174	0	0	0
Phf12|XM_006533400.1|chr11-78029651-78030539	64.4861	16.0066	16.8152	10.9482	30.7373	7.86112	8.92185	6.13143	60.2282	22.5326	27.8694	7.79902
Phf12|NM_174852.3|chr11-78029651-78030536	64.4861	16.0066	16.8152	10.9482	30.7373	7.86112	8.92185	6.13143	60.2282	22.5326	27.8694	7.79902
Zranb2|XM_017319648.1|chr3-157546738-157548341	41.1779	13.3388	6.30569	6.5689	87.9428	8.73458	4.46093	5.10952	22.9037	5.63315	4.6449	14.4839
Zranb2|NM_017381.2|chr3-157546738-157548339	41.1779	13.3388	6.30569	6.5689	87.9428	8.73458	4.46093	5.10952	22.9037	5.63315	4.6449	14.4839
Gatad2b|NM_139304.1|chr3-90358002-90358120	56.7167	4.44628	9.45853	15.3274	20.4915	0	1.11523	13.2848	34.7797	12.071	3.48368	12.2556
Ube2d3|XM_006501874.2|chr3-135465240-135467067	149.173	18.6744	35.7322	29.56	75.9894	52.4075	59.1073	26.5695	67.8628	13.6805	9.2898	38.9951
Zswim8|XM_006519038.3|chr14-20723342-20723619	55.1628	7.11405	11.5604	8.75853	35.8602	12.2284	11.1523	5.10952	40.7177	18.5089	12.7735	8.91316
Fam160b1|NM_145505.4|chr19-57386576-57389594	92.456	33.7917	21.019	17.5171	48.6674	19.2161	11.1523	14.3067	79.7388	33.7989	13.9347	30.0819
Aph1a|NM_146134.2|chr3-95896758-95898592	24.0852	0	7.35664	5.47408	12.8072	4.36729	6.69139	4.08762	42.4142	4.02368	1.16123	3.34244
Aph1a|NM_146104.3|chr3-95896371-95898592	24.0852	0	7.35664	5.47408	12.8072	4.36729	6.69139	4.08762	42.4142	4.02368	1.16123	3.34244
Impa1|XM_006530078.3|chr3-10313945-10315283	31.8546	3.55703	1.05095	9.85334	25.6144	1.74692	1.11523	4.08762	19.5106	6.43788	3.48368	17.8263
Socs6|NM_018821.4|chr18-88867879-88869187	52.0551	8.00331	4.20379	12.043	33.2987	14.8488	2.23046	7.15333	26.2968	2.41421	2.32245	4.45658
Ino80|NM_026574.3|chr2-119373041-119374363	17.8697	0	8.40758	6.5689	23.9068	1.74692	0	2.04381	19.5106	3.21894	6.96735	7.79902
Rragc|NM_017475.2|chr4-123935689-123936997	34.1854	2.66777	10.5095	10.9482	43.5445	13.1019	8.92185	10.219	54.2902	9.65682	3.48368	17.8263
Qk|NM_001159517.1|chr17-10206470-10209614	49.7242	9.78182	21.019	17.5171	32.4449	5.24075	12.2675	11.241	26.2968	14.4852	10.451	8.91316
Qk|XR_385167.2|chr17-10206550-10209631	49.7242	9.78182	21.019	17.5171	32.4449	5.24075	12.2675	11.241	26.2968	14.4852	10.451	8.91316
Qk|XM_006523300.2|chr17-10206550-10209614	49.7242	9.78182	21.019	17.5171	32.4449	5.24075	12.2675	11.241	26.2968	14.4852	10.451	8.91316
Asns|XM_006505093.3|chr6-7675164-7675314	44.2857	16.0066	28.3756	16.4222	58.9131	13.9753	10.0371	16.3505	36.4762	12.8758	25.547	14.4839
Asns|NM_012055.3|chr6-7675170-7675314	44.2857	16.0066	28.3756	16.4222	58.9131	13.9753	10.0371	16.3505	36.4762	12.8758	25.547	14.4839
Ube2d3|NM_025356.4|chr3-135465240-135467178	152.28	18.6744	35.7322	33.9393	75.9894	53.281	59.1073	26.5695	67.8628	13.6805	9.2898	38.9951
Apobr|XM_006507399.3|chr7-126588326-126589112	18.6466	0	1.05095	2.18963	4.26907	0	0	4.08762	15.2691	0	2.32245	3.34244
Apobr|NM_138310.1|chr7-126588326-126589093	18.6466	0	1.05095	2.18963	4.26907	0	0	4.08762	15.2691	0	2.32245	3.34244
Sar1a|XM_006513398.2|chr10-61691401-61693297	51.2781	13.3388	35.7322	19.7067	56.3517	27.9507	23.4199	26.5695	64.4696	21.7278	20.9021	23.397
Gpr153|XM_011250170.1|chr4-152283589-152285343	40.4009	3.55703	6.30569	2.18963	17.0763	1.74692	0	6.13143	21.2071	6.43788	3.48368	6.68487
Gpr153|NM_178406.2|chr4-152283589-152285337	40.4009	3.55703	6.30569	2.18963	17.0763	1.74692	0	6.13143	21.2071	6.43788	3.48368	6.68487
Rbsn|NM_030081.2|chr6-92186711-92189309	21.7544	9.78182	4.20379	2.18963	29.8835	2.62037	11.1523	3.06571	25.4485	2.41421	2.32245	5.57073
Rbsn|XM_006506768.3|chr6-92186714-92189309	21.7544	9.78182	4.20379	2.18963	29.8835	2.62037	11.1523	3.06571	25.4485	2.41421	2.32245	5.57073
Ap3d1|XR_001779423.1|chr10-80706955-80707983	70.7017	16.8959	8.40758	19.7067	25.6144	11.355	10.0371	8.17524	38.1728	8.04735	18.5796	12.2556
Ap3d1|NM_007460.1|chr10-80706977-80707887	70.7017	16.8959	8.40758	19.7067	25.6144	11.355	10.0371	8.17524	38.1728	8.04735	18.5796	12.2556
Acvr1|XM_006497622.3|chr2-58446437-58447538	62.1553	26.6777	5.25474	1.09482	80.2585	19.2161	3.34569	2.04381	44.9591	11.2663	9.2898	1.11415
Atp6v0b|NM_033617.3|chr4-117884329-117884614	46.6165	9.78182	13.6623	10.9482	25.6144	4.36729	6.69139	4.08762	32.2348	12.8758	15.0959	11.1415
Elf1|XM_011244948.2|chr14-79580770-79582376	20.2005	0.889256	1.05095	3.28445	12.8072	0	0	0	15.2691	0	8.12858	0
Napb|XM_011239346.1|chr2-148693984-148697395	21.7544	0.889256	2.1019	2.18963	15.3686	0	0	7.15333	20.3588	2.41421	2.32245	5.57073
Brd7|XR_387745.3|chr8-88330597-88332543	48.9473	17.7851	7.35664	19.7067	48.6674	13.9753	13.3828	12.2629	48.3522	16.8994	8.12858	16.7122
Sf1|XM_006531738.3|chr19-6376425-6377203	174.812	83.5901	71.4645	65.689	78.5508	19.2161	47.955	51.0952	142.512	88.5209	74.3184	61.278
Rab24|NM_009000.3|chr13-55319222-55320149	27.1929	3.55703	12.6114	4.37926	29.0297	3.49383	7.80662	12.2629	23.752	4.82841	4.6449	7.79902
Tpm3|NM_022314.3|chr3-90099610-90100902	37.2932	10.6711	19.968	0	28.1758	6.11421	6.69139	5.10952	42.4142	4.02368	2.32245	4.45658
Tpm3|NM_001271764.1|chr3-90099531-90100902	37.2932	10.6711	19.968	0	28.1758	6.11421	6.69139	5.10952	42.4142	4.02368	2.32245	4.45658
Jmjd6|XM_006531960.3|chr11-116837431-116837631	52.832	11.5603	16.8152	10.9482	37.5678	20.963	10.0371	20.4381	58.5317	4.82841	16.2572	10.0273
Irx1|NM_010573.2|chr13-71958231-71958615	54.3859	9.78182	4.20379	3.28445	17.0763	1.74692	10.0371	4.08762	43.2625	15.29	10.451	12.2556
Znrd1|XM_006524792.1|chr17-36954348-36954527	41.1779	8.00331	8.40758	13.1378	16.2225	0.873458	3.34569	8.17524	34.7797	13.6805	5.80613	17.8263
Znrd1|NM_023162.4|chr17-36954357-36954527	41.1779	8.00331	8.40758	13.1378	16.2225	0.873458	3.34569	8.17524	34.7797	13.6805	5.80613	17.8263
Pdpk1|NM_011062.4|chr17-24073679-24079025	66.04	16.8959	14.7133	12.043	37.5678	6.11421	7.80662	28.6133	63.6214	24.9468	22.0633	20.0546
Pdpk1|XM_017317321.1|chr17-24073681-24079025	66.04	16.8959	14.7133	12.043	37.5678	6.11421	7.80662	28.6133	63.6214	24.9468	22.0633	20.0546
Myo1e|NM_181072.3|chr9-70398798-70400067	29.5238	1.77851	3.15284	0	14.5148	0	2.23046	2.04381	42.4142	8.04735	0	1.11415
Snx8|XM_006504672.2|chr5-140340297-140341528	39.624	0	2.1019	0	16.2225	6.98767	6.69139	1.0219	22.9037	3.21894	1.16123	8.91316
Snx8|NM_172277.2|chr5-140340302-140341528	39.624	0	2.1019	0	16.2225	6.98767	6.69139	1.0219	22.9037	3.21894	1.16123	8.91316
Slc1a4|NM_018861.3|chr11-20302179-20304265	45.0626	2.66777	5.25474	8.75853	5.97669	0	4.46093	4.08762	17.814	4.02368	5.80613	10.0273
Fgfr2|XR_001785478.1|chr7-130162450-130164215	27.1929	77.3653	30.4775	6.5689	12.8072	93.46	36.8026	12.2629	48.3522	106.225	19.7408	17.8263
Aspn|NM_001172481.1|chr13-49566631-49567565	104.887	16.8959	17.8661	5.47408	137.464	17.4692	11.1523	4.08762	72.1042	54.722	9.2898	7.79902
Snx3|NM_017472.4|chr10-42534758-42535369	136.742	43.5736	24.1718	38.3186	70.8665	22.7099	15.6132	20.4381	100.098	53.1125	47.6102	59.0497
Lif|NM_008501.2|chr11-4269334-4272514	23.3082	0	1.05095	0	9.39195	0	0	0	12.7243	0	0	0
Msl1|XM_006534351.2|chr11-98805432-98807862	49.7242	16.0066	19.968	10.9482	31.5911	16.5957	18.9589	11.241	67.0145	16.8994	20.9021	21.1688
Msl1|NM_028722.2|chr11-98805432-98807859	49.7242	16.0066	19.968	10.9482	31.5911	16.5957	18.9589	11.241	67.0145	16.8994	20.9021	21.1688
Pja2|NM_001025309.1|chr17-64281005-64283412	76.1402	21.3422	15.7642	12.043	55.4979	34.0649	30.1113	31.679	86.5251	20.9231	18.5796	13.3697
Patl1|NM_172635.3|chr19-11943352-11945096	64.4861	12.4496	15.7642	36.1289	23.053	1.74692	2.23046	6.13143	45.8074	15.29	17.4184	14.4839
Fbxo30|NM_027968.3|chr10-11295420-11297969	44.2857	4.44628	3.15284	4.37926	44.3983	6.11421	1.11523	1.0219	23.752	4.82841	2.32245	1.11415
Ypel5|NM_027166.5|chr17-72848804-72851195	82.3558	18.6744	32.5794	35.0341	48.6674	12.2284	27.8808	40.8762	54.2902	32.9941	22.0633	66.8487
Ltbp2|NM_013589.3|chr12-84783211-84784249	36.5162	1.77851	0	1.09482	13.661	4.36729	2.23046	3.06571	26.2968	3.21894	0	4.45658
Zfp382|XM_017322166.1|chr7-30134665-30140758	24.8621	0.889256	4.20379	1.09482	19.6377	1.74692	0	2.04381	36.4762	5.63315	0	0
Cald1|XM_006505348.3|chr6-34773228-34775469	491.804	184.076	9.45853	36.1289	552.417	320.559	49.0702	41.8981	335.073	137.61	5.80613	52.3648
Sf3b6|NM_025323.2|chr12-4827103-4827659	34.9624	7.11405	14.7133	8.75853	34.1525	13.1019	6.69139	17.3724	45.8074	11.2663	10.451	15.598
Lonrf1|NM_001081150.1|chr8-36216063-36217442	30.3007	2.66777	3.15284	4.37926	23.053	6.11421	8.92185	6.13143	42.4142	5.63315	2.32245	5.57073
Pip4k2c|XM_011243289.2|chr10-127197066-127199112	48.1704	16.8959	3.15284	19.7067	19.6377	1.74692	2.23046	6.13143	42.4142	8.85209	11.6123	5.57073
Pip4k2c|NM_054097.3|chr10-127197066-127199063	48.1704	16.8959	3.15284	19.7067	19.6377	1.74692	2.23046	6.13143	42.4142	8.85209	11.6123	5.57073
Pip4k2c|XM_006513121.3|chr10-127197066-127198748	48.1704	16.8959	3.15284	19.7067	19.6377	1.74692	2.23046	6.13143	42.4142	8.85209	11.6123	5.57073
Ahcyl1|XM_017319557.1|chr3-107663930-107665106	57.4937	1.77851	4.20379	8.75853	32.4449	6.11421	5.57616	5.10952	35.628	14.4852	5.80613	14.4839
Ahcyl1|XM_017319558.1|chr3-107663956-107665106	57.4937	1.77851	4.20379	8.75853	32.4449	6.11421	5.57616	5.10952	35.628	14.4852	5.80613	14.4839
Igf1r|XM_006540642.3|chr7-68226401-68233668	69.1478	23.1207	27.3246	16.4222	74.2818	20.963	16.7285	4.08762	89.9182	30.5799	34.8368	28.9678
Igf1r|NM_010513.2|chr7-68226401-68233667	69.1478	23.1207	27.3246	16.4222	74.2818	20.963	16.7285	4.08762	89.9182	30.5799	34.8368	28.9678
Impact|XM_011246850.2|chr18-12990558-12992950	41.1779	0.889256	3.15284	4.37926	27.322	0.873458	7.80662	0	27.9934	8.85209	9.2898	3.34244
Impact|NM_008378.2|chr18-12990558-12992948	41.1779	0.889256	3.15284	4.37926	27.322	0.873458	7.80662	0	27.9934	8.85209	9.2898	3.34244
Cdc42|NM_009861.3|chr4-137319695-137321102	165.489	48.0198	43.0889	36.1289	132.341	59.3952	33.4569	34.7448	144.208	82.8877	55.7388	42.3375
Vimp|NM_024439.3|chr7-66088852-66089405	115.764	42.6843	72.5154	65.689	70.0127	21.8365	32.3417	79.7086	106.884	51.503	47.6102	42.3375
Rnf114|NM_030743.5|chr2-167514731-167516166	62.9322	4.44628	13.6623	18.6119	22.1991	10.4815	5.57616	1.0219	41.566	8.85209	15.0959	3.34244
Rnf114|XM_006500439.1|chr2-167514731-167516169	62.9322	4.44628	13.6623	18.6119	22.1991	10.4815	5.57616	1.0219	41.566	8.85209	15.0959	3.34244
Nfkb1|XM_006501107.1|chr3-135584654-135585354	17.8697	0.889256	1.05095	4.37926	31.5911	2.62037	7.80662	3.06571	11.0277	0.804735	0	0
Nfkb1|XM_006501106.2|chr3-135584654-135585407	17.8697	0.889256	1.05095	4.37926	31.5911	2.62037	7.80662	3.06571	11.0277	0.804735	0	0
Fam110b|NM_173426.2|chr4-5799684-5799944	47.3934	8.89256	1.05095	6.5689	23.9068	1.74692	1.11523	17.3724	39.0211	8.04735	3.48368	3.34244
Ubl4a|NR_045779.1|chrX-74365717-74367586	59.8245	11.5603	8.40758	12.043	22.1991	4.36729	4.46093	14.3067	24.6003	9.65682	12.7735	20.0546
Myo1e|XM_011242814.1|chr9-70398798-70399766	29.5238	1.77851	3.15284	0	14.5148	0	2.23046	2.04381	40.7177	8.04735	0	1.11415
Maoa|NM_173740.3|chrX-16685375-16687812	43.5087	5.33554	3.15284	2.18963	22.1991	7.86112	2.23046	0	21.2071	4.82841	0	1.11415
Socs6|XM_006526513.2|chr18-88865168-88869187	84.6866	20.4529	12.6114	20.8015	52.9364	20.963	4.46093	8.17524	34.7797	5.63315	9.2898	5.57073
Prkab2|XM_006500840.1|chr3-97669805-97673812	107.995	19.5636	24.1718	19.7067	71.7203	27.9507	17.8437	24.5257	92.463	36.2131	33.6755	25.6253
Nras|NM_010937.2|chr3-103064233-103067914	92.456	24.8992	10.5095	27.3704	55.4979	20.0895	2.23046	8.17524	70.4076	12.071	22.0633	3.34244
Nras|XM_006501123.1|chr3-103064233-103067909	92.456	24.8992	10.5095	27.3704	55.4979	20.0895	2.23046	8.17524	70.4076	12.071	22.0633	3.34244
Tor3a|NM_023141.2|chr1-156653616-156655692	15.5388	0.889256	2.1019	2.18963	5.97669	0	5.57616	2.04381	26.2968	0	1.16123	3.34244
Tpm1|XR_001778851.1|chr9-67035994-67036128	107.218	0	0	0	64.036	0.873458	4.46093	0	78.8905	6.43788	2.32245	0
Zfand6|XM_006508106.2|chr7-84615044-84615819	33.4085	1.77851	21.019	12.043	14.5148	3.49383	7.80662	12.2629	15.2691	3.21894	4.6449	8.91316
Zfand6|NM_022985.6|chr7-84615053-84615819	33.4085	1.77851	21.019	12.043	14.5148	3.49383	7.80662	12.2629	15.2691	3.21894	4.6449	8.91316
Stk3|NM_019635.2|chr15-34875498-34876661	28.7468	4.44628	6.30569	6.5689	26.4682	0	3.34569	5.10952	15.2691	4.02368	5.80613	7.79902
Fgfr2|XR_001785477.1|chr7-130162450-130164123	27.1929	77.3653	30.4775	6.5689	12.8072	93.46	36.8026	12.2629	48.3522	106.225	19.7408	17.8263
Fgfr2|XM_006507352.2|chr7-130162450-130164152	27.1929	77.3653	30.4775	6.5689	12.8072	93.46	36.8026	12.2629	48.3522	106.225	19.7408	17.8263
Srebf2|XM_006520685.1|chr15-82203917-82205379	42.7318	14.2281	5.25474	6.5689	41.8369	6.98767	2.23046	10.219	45.8074	15.29	5.80613	14.4839
Cebpb|NM_001287739.1|chr2-167689912-167690432	236.19	96.0397	53.5984	66.7838	248.46	188.667	91.449	82.7743	209.526	111.858	62.7062	72.4194
Prepl|XM_006524001.3|chr17-85062510-85064643	38.0701	0	2.1019	3.28445	7.68432	0	3.34569	1.0219	14.4208	3.21894	0	2.22829
Ly6a|NM_001271416.1|chr15-74994876-74995261	7.76941	30.2347	2.1019	1.09482	5.97669	21.8365	2.23046	2.04381	7.63456	42.651	4.6449	0
Arih1|XM_011242739.1|chr9-59390100-59393293	91.6791	11.5603	16.8152	15.3274	43.5445	8.73458	8.92185	24.5257	37.3245	29.7752	17.4184	14.4839
Hoxa3|XM_011241225.2|chr6-52169061-52169939	25.6391	8.00331	6.30569	7.66371	47.8135	5.24075	7.80662	5.10952	33.9314	12.8758	15.0959	11.1415
Tbc1d15|XM_006513957.3|chr10-115198457-115199551	13.208	0	8.40758	5.47408	11.0996	0	3.34569	11.241	22.9037	3.21894	9.2898	8.91316
Sox12|NM_011438.2|chr2-152393610-152396753	47.3934	8.89256	3.15284	2.18963	7.68432	0	4.46093	3.06571	35.628	0.804735	3.48368	10.0273
Neo1|XM_006510846.3|chr9-58874833-58877273	34.9624	8.89256	2.1019	8.75853	31.5911	1.74692	3.34569	8.17524	22.0554	8.04735	1.16123	2.22829
Neo1|XM_006510842.3|chr9-58874838-58877273	34.9624	8.89256	2.1019	8.75853	31.5911	1.74692	3.34569	8.17524	22.0554	8.04735	1.16123	2.22829
Tcf7l2|XM_017318115.1|chr19-55931433-55933661	153.834	36.4595	28.3756	28.4652	114.411	36.6852	31.2265	33.7229	120.456	70.012	17.4184	24.5112
Tcf7l2|NM_001142919.1|chr19-55931433-55933655	153.834	36.4595	28.3756	28.4652	114.411	36.6852	31.2265	33.7229	120.456	70.012	17.4184	24.5112
Rlf|NM_001081013.1|chr4-121145372-121146354	54.3859	9.78182	25.2228	17.5171	59.7669	15.7222	4.46093	10.219	30.5383	5.63315	9.2898	18.9405
Rlf|XM_006502657.3|chr4-121145882-121146354	54.3859	9.78182	25.2228	17.5171	59.7669	15.7222	4.46093	10.219	30.5383	5.63315	9.2898	18.9405
1810037I17Rik|NM_024461.2|chr3-122925479-122926194	38.0701	11.5603	3.15284	5.47408	38.4216	7.86112	12.2675	12.2629	30.5383	4.82841	10.451	3.34244
Calm1|NM_009790.5|chr12-100206428-100209824	247.067	105.821	113.502	84.3008	242.483	164.21	148.326	75.6209	260.423	152.9	146.314	140.382
Vapa|NM_013933.3|chr17-65580052-65580688	128.972	40.9058	48.3436	41.603	45.2521	27.0772	37.9179	32.701	95.0079	31.3847	32.5143	50.1365
Cstf2t|NM_031249.2|chr19-31084964-31086592	88.5713	45.3521	46.2417	22.9911	104.165	43.6729	37.9179	24.5257	125.546	65.1835	47.6102	22.2829
Atl3|XM_006526604.3|chr19-7534036-7535750	10.1002	0	5.25474	0	9.39195	0	1.11523	2.04381	7.63456	0	3.48368	2.22829
Vdr|NM_009504.4|chr15-97854426-97857371	2.33082	33.7917	3.15284	7.66371	7.68432	42.7995	8.92185	2.04381	17.814	47.4794	4.6449	4.45658
Tbc1d15|NM_025706.3|chr10-115197870-115199551	13.208	0	9.45853	5.47408	11.0996	0	3.34569	11.241	22.9037	3.21894	9.2898	8.91316
Rab11b|XM_006523887.3|chr17-33746596-33747667	78.4711	29.3455	16.8152	32.8445	43.5445	13.9753	30.1113	24.5257	71.2559	25.7515	38.3204	17.8263
Cacna1a|XM_006530599.3|chr8-84639708-84640243	23.3082	6.22479	1.05095	3.28445	25.6144	1.74692	1.11523	0	22.0554	2.41421	0	4.45658
Cacna1a|XM_006530594.3|chr8-84639708-84640251	23.3082	6.22479	1.05095	3.28445	25.6144	1.74692	1.11523	0	22.0554	2.41421	0	4.45658
Cacna1a|XM_011248285.2|chr8-84639736-84640251	23.3082	6.22479	1.05095	3.28445	25.6144	1.74692	1.11523	0	22.0554	2.41421	0	4.45658
Cacna1a|NM_001252059.1|chr8-84639708-84640249	23.3082	6.22479	1.05095	3.28445	25.6144	1.74692	1.11523	0	22.0554	2.41421	0	4.45658
Cacna1a|NM_001252061.1|chr8-84639467-84640249	23.3082	6.22479	1.05095	3.28445	25.6144	1.74692	1.11523	0	22.0554	2.41421	0	4.45658
Cacna1a|NM_001252060.1|chr8-84639736-84640249	23.3082	6.22479	1.05095	3.28445	25.6144	1.74692	1.11523	0	22.0554	2.41421	0	4.45658
Jmjd6|XR_879501.2|chr11-116837431-116837763	55.1628	13.3388	16.8152	10.9482	37.5678	20.963	10.0371	20.4381	58.5317	4.82841	16.2572	10.0273
Pnrc1|NM_001033225.2|chr4-33245422-33246063	226.09	89.8149	25.2228	41.603	191.254	81.2316	43.494	26.5695	190.016	99.7872	63.8674	69.077
Fam178a|NM_001081225.1|chr19-44980591-44983787	87.7944	45.3521	16.8152	16.4222	35.0063	5.24075	12.2675	9.19714	66.1662	16.0947	8.12858	12.2556
Fkbp1a|NM_001302077.1|chr2-151560620-151561691	203.559	80.9223	63.0569	36.1289	93.0657	60.2686	24.5351	45.9857	213.768	88.5209	62.7062	35.6526
Bace1|NM_001145947.2|chr9-45860295-45862484	76.9172	18.6744	15.7642	8.75853	38.4216	24.4568	21.1894	7.15333	81.4353	13.6805	8.12858	1.11415
Relb|XM_011250460.2|chr7-19606216-19606552	21.7544	0.889256	1.05095	0	11.9534	0	0	0	15.2691	0.804735	0	0
Relb|NM_009046.2|chr7-19606221-19606552	21.7544	0.889256	1.05095	0	11.9534	0	0	0	15.2691	0.804735	0	0
Relb|NM_001290457.1|chr7-19606222-19606552	21.7544	0.889256	1.05095	0	11.9534	0	0	0	15.2691	0.804735	0	0
Paxip1|NM_018878.3|chr5-27740079-27742487	24.8621	1.77851	7.35664	0	17.0763	0.873458	6.69139	6.13143	20.3588	3.21894	6.96735	11.1415
Pdgfa|XM_006504659.3|chr5-138976380-138977227	65.2631	3.55703	4.20379	4.37926	30.7373	11.355	4.46093	2.04381	52.5937	13.6805	2.32245	5.57073
Wdr26|NM_145514.5|chr1-181173225-181177805	150.727	29.3455	52.5474	60.2149	132.341	76.8643	62.453	43.9419	87.3733	45.0652	24.3857	50.1365
Pmvk|NM_001310640.1|chr3-89468650-89469009	28.7468	0.889256	6.30569	6.5689	11.0996	0.873458	0	5.10952	18.6623	1.60947	11.6123	7.79902
Abtb2|NM_178890.3|chr2-103717357-103718423	36.5162	8.00331	0	0	43.5445	13.1019	0	0	44.9591	7.24262	0	4.45658
Gata2|XM_006505539.3|chr6-88205494-88207032	31.8546	0	0	0	26.4682	1.74692	0	5.10952	16.9657	3.21894	0	0
Lipe|NM_001039507.2|chr7-25379526-25379960	3.10777	18.6744	180.763	146.705	2.56144	0	97.0252	146.132	0	20.9231	202.053	182.72
Arhgef12|NM_027144.2|chr9-42963841-42969181	40.4009	13.3388	11.5604	9.85334	28.1758	10.4815	3.34569	15.3286	27.9934	3.21894	6.96735	8.91316
Arhgef12|XM_011242598.2|chr9-42963844-42969181	40.4009	13.3388	11.5604	9.85334	28.1758	10.4815	3.34569	15.3286	27.9934	3.21894	6.96735	8.91316
Arhgef12|XM_017313566.1|chr9-42963845-42969181	40.4009	13.3388	11.5604	9.85334	28.1758	10.4815	3.34569	15.3286	27.9934	3.21894	6.96735	8.91316
Adnp|NM_001310086.1|chr2-168180964-168182046	85.4635	18.6744	26.2737	19.7067	89.6504	39.3056	23.4199	21.46	139.119	43.4557	32.5143	17.8263
Tbpl1|NM_011603.5|chr10-22703876-22705815	40.4009	12.4496	9.45853	14.2326	45.2521	8.73458	10.0371	17.3724	38.1728	15.29	13.9347	18.9405
Tbpl1|XR_001779519.1|chr10-22703876-22705895	40.4009	12.4496	9.45853	14.2326	45.2521	8.73458	10.0371	17.3724	38.1728	15.29	13.9347	18.9405
Vegfd|NM_001308489.1|chrX-164400886-164400985	40.4009	4.44628	4.20379	2.18963	20.4915	7.86112	1.11523	9.19714	34.7797	6.43788	0	10.0273
Ola1|NM_025942.2|chr2-73092800-73093622	38.0701	13.3388	22.0699	16.4222	24.7606	2.62037	26.7656	30.6571	33.0831	10.4616	23.2245	16.7122
Lipe|XM_006539572.3|chr7-25379644-25379960	3.10777	18.6744	178.661	143.421	2.56144	0	95.9099	146.132	0	20.9231	200.892	180.491
Pla2g16|XM_006526921.2|chr19-7585666-7585811	12.4311	0.889256	59.904	77.7319	5.12288	1.74692	57.992	84.8181	14.4208	0	82.447	103.615
Pgpep1|NM_023217.4|chr8-70646435-70650592	28.7468	5.33554	13.6623	8.75853	15.3686	8.73458	10.0371	8.17524	39.8694	2.41421	22.0633	8.91316
Pgpep1|XM_006509719.3|chr8-70646436-70650592	28.7468	5.33554	13.6623	8.75853	15.3686	8.73458	10.0371	8.17524	39.8694	2.41421	22.0633	8.91316
Zfp623|NM_030199.3|chr15-75948696-75949400	47.3934	5.33554	2.1019	6.5689	6.83051	0.873458	3.34569	7.15333	26.2968	4.82841	3.48368	1.11415
Zfp623|XM_006521543.1|chr15-75948696-75949402	47.3934	5.33554	2.1019	6.5689	6.83051	0.873458	3.34569	7.15333	26.2968	4.82841	3.48368	1.11415
Phf21a|XM_011239377.2|chr2-92360423-92360918	57.4937	16.0066	16.8152	8.75853	46.9597	13.1019	7.80662	13.2848	49.2005	16.8994	5.80613	3.34244
Prickle2|XM_006506106.3|chr6-92370890-92375945	45.8395	2.66777	2.1019	0	20.4915	6.11421	5.57616	4.08762	35.628	7.24262	0	0
Prickle2|NM_001134460.2|chr6-92370891-92375945	45.8395	2.66777	2.1019	0	20.4915	6.11421	5.57616	4.08762	35.628	7.24262	0	0
Atl3|NM_001163505.1|chr19-7534036-7538609	31.8546	4.44628	22.0699	8.75853	35.0063	1.74692	7.80662	18.3943	37.3245	10.4616	16.2572	6.68487
Clk4|NM_001304744.1|chr11-51281417-51281770	55.1628	16.0066	11.5604	16.4222	23.9068	6.98767	5.57616	12.2629	44.1108	17.7042	3.48368	18.9405
Clk4|XM_006532111.3|chr11-51281417-51281764	55.1628	16.0066	11.5604	16.4222	23.9068	6.98767	5.57616	12.2629	44.1108	17.7042	3.48368	18.9405
Dennd4a|XM_011242654.1|chr9-64898910-64902421	31.8546	0.889256	2.1019	4.37926	21.3453	0	0	1.0219	19.5106	4.82841	0	5.57073
Ugdh|XM_006503862.3|chr5-65413206-65413955	83.9097	32.0132	7.35664	15.3274	83.6737	26.2037	4.46093	19.4162	83.1319	31.3847	2.32245	4.45658
Ugdh|NM_009466.2|chr5-65413220-65413955	83.9097	32.0132	7.35664	15.3274	83.6737	26.2037	4.46093	19.4162	83.1319	31.3847	2.32245	4.45658
Ralgds|NM_001145834.1|chr2-28552267-28553082	27.9699	7.11405	9.45853	13.1378	32.4449	9.60804	10.0371	8.17524	26.2968	3.21894	9.2898	3.34244
Ralgds|XM_006497797.3|chr2-28552267-28553073	27.9699	7.11405	9.45853	13.1378	32.4449	9.60804	10.0371	8.17524	26.2968	3.21894	9.2898	3.34244
Plcxd2|NM_001134480.1|chr16-45959260-45965017	31.8546	7.11405	0	2.18963	19.6377	2.62037	0	1.0219	28.8417	3.21894	3.48368	3.34244
Eif4e|XM_006500993.3|chr3-138555504-138556678	34.1854	2.66777	4.20379	8.75853	22.1991	8.73458	11.1523	7.15333	27.9934	4.82841	11.6123	1.11415
Rock1|XR_001782350.1|chr18-10106321-10106457	24.0852	3.55703	0	5.47408	14.5148	0.873458	5.57616	1.0219	27.9934	1.60947	0	0
Wdr26|XR_373605.3|chr1-181173225-181177831	153.834	29.3455	52.5474	63.4993	135.756	82.9785	62.453	48.0295	89.0699	45.0652	24.3857	51.2507
Usp36|XM_011249273.2|chr11-118259650-118261547	27.1929	2.66777	10.5095	9.85334	10.2458	7.86112	4.46093	4.08762	47.504	2.41421	11.6123	2.22829
Usp36|NM_001033528.1|chr11-118259652-118261547	27.1929	2.66777	10.5095	9.85334	10.2458	7.86112	4.46093	4.08762	47.504	2.41421	11.6123	2.22829
Strn3|NM_052973.2|chr12-51608540-51610102	138.296	9.78182	22.0699	22.9911	52.0826	25.3303	13.3828	7.15333	67.8628	34.6036	6.96735	22.2829
Strn3|XM_006516412.3|chr12-51608618-51610102	138.296	9.78182	22.0699	22.9911	52.0826	25.3303	13.3828	7.15333	67.8628	34.6036	6.96735	22.2829
Zfp746|XM_006506556.3|chr6-48062390-48063831	25.6391	3.55703	5.25474	12.043	14.5148	1.74692	2.23046	4.08762	14.4208	0.804735	1.16123	0
Zfp746|NM_001163475.1|chr6-48062394-48063831	25.6391	3.55703	5.25474	12.043	14.5148	1.74692	2.23046	4.08762	14.4208	0.804735	1.16123	0
Cttnbp2nl|XM_011240288.2|chr3-105001914-105004649	65.2631	3.55703	5.25474	5.47408	42.6907	13.1019	2.23046	8.17524	52.5937	1.60947	0	4.45658
Fst|NM_001301375.1|chr13-114452261-114453803	171.704	80.0331	38.8851	30.6548	195.523	54.1544	55.7616	8.17524	123.85	61.1599	34.8368	10.0273
Zdhhc20|XM_006519658.3|chr14-57832773-57835554	44.2857	9.78182	6.30569	1.09482	23.053	5.24075	12.2675	12.2629	69.5594	15.29	3.48368	4.45658
Zdhhc20|XM_006519659.3|chr14-57832773-57835543	44.2857	9.78182	6.30569	1.09482	23.053	5.24075	12.2675	12.2629	69.5594	15.29	3.48368	4.45658
N4bp2l2|NM_201369.3|chr5-150635972-150643113	58.2706	9.78182	12.6114	8.75853	30.7373	7.86112	12.2675	18.3943	33.0831	15.29	9.2898	15.598
Sh3pxd2a|NM_008018.4|chr19-47260173-47266986	89.3483	213.422	101.942	74.4475	104.165	165.957	97.0252	62.3362	86.5251	152.9	117.284	41.2234
Mfsd5|NM_134100.4|chr15-102281547-102281744	43.5087	8.00331	14.7133	25.1808	20.4915	7.86112	6.69139	25.5476	61.9248	10.4616	16.2572	2.22829
Mapkapk5|NM_010765.2|chr5-121525050-121525144	31.8546	1.77851	3.15284	8.75853	23.053	1.74692	4.46093	4.08762	18.6623	6.43788	5.80613	4.45658
Tnrc6b|NM_144812.2|chr15-80929476-80941086	97.1177	39.1273	25.2228	15.3274	73.4279	27.9507	27.8808	26.5695	69.5594	32.1894	17.4184	14.4839
Zdhhc20|NM_029492.4|chr14-57832701-57836646	71.4786	23.1207	9.45853	6.5689	30.7373	7.86112	21.1894	15.3286	89.9182	20.1184	6.96735	5.57073
Zdhhc20|XM_006519661.3|chr14-57832773-57836638	71.4786	23.1207	9.45853	6.5689	30.7373	7.86112	21.1894	15.3286	89.9182	20.1184	6.96735	5.57073
Zdhhc20|XR_001781166.1|chr14-57832773-57836646	71.4786	23.1207	9.45853	6.5689	30.7373	7.86112	21.1894	15.3286	89.9182	20.1184	6.96735	5.57073
Dlk1|XM_011243992.2|chr12-109460360-109460625	564.836	174.294	10.5095	8.75853	189.547	133.639	11.1523	10.219	391.059	149.681	24.3857	23.397
Yme1l1|XM_017318939.1|chr2-23197031-23199251	39.624	4.44628	17.8661	2.18963	40.1292	5.24075	20.0742	16.3505	20.3588	10.4616	10.451	4.45658
Yme1l1|NM_013771.5|chr2-23197031-23199260	39.624	4.44628	17.8661	2.18963	40.1292	5.24075	20.0742	16.3505	20.3588	10.4616	10.451	4.45658
Rcor1|NM_198023.2|chr12-111111915-111113389	39.624	4.44628	13.6623	4.37926	20.4915	7.86112	6.69139	1.0219	40.7177	8.85209	5.80613	2.22829
Scamp2|XM_006511152.2|chr9-57587556-57588798	38.8471	5.33554	12.6114	24.086	34.1525	9.60804	4.46093	9.19714	39.8694	14.4852	9.2898	14.4839
Dlgap4|XM_006499340.3|chr2-156762903-156764363	77.6941	8.89256	11.5604	7.66371	20.4915	13.1019	15.6132	12.2629	84.8285	15.29	1.16123	20.0546
Sesn2|NM_144907.1|chr4-132492803-132493715	30.3007	0	2.1019	2.18963	12.8072	2.62037	1.11523	6.13143	22.0554	3.21894	9.2898	2.22829
Tcf7l2|XM_017318120.1|chr19-55931513-55933661	153.834	36.4595	28.3756	28.4652	114.411	36.6852	31.2265	33.7229	120.456	70.012	15.0959	24.5112
Tcf7l2|XM_006526861.3|chr19-55931857-55933661	153.834	36.4595	28.3756	28.4652	114.411	36.6852	31.2265	33.7229	120.456	70.012	15.0959	24.5112
Tcf7l2|NM_001142923.1|chr19-55931513-55933655	153.834	36.4595	28.3756	28.4652	114.411	36.6852	31.2265	33.7229	120.456	70.012	15.0959	24.5112
Tcf7l2|NM_001142922.1|chr19-55931857-55933655	153.834	36.4595	28.3756	28.4652	114.411	36.6852	31.2265	33.7229	120.456	70.012	15.0959	24.5112
Tcf7l2|NM_001142920.1|chr19-55931469-55933655	153.834	36.4595	28.3756	28.4652	114.411	36.6852	31.2265	33.7229	120.456	70.012	15.0959	24.5112
Slc30a1|NM_009579.3|chr1-191909755-191913247	80.025	16.8959	33.6303	25.1808	35.0063	9.60804	2.23046	20.4381	51.7454	14.4852	4.6449	23.397
0610007P14Rik|XM_006516117.2|chr12-85815446-85816113	34.1854	6.22479	4.20379	3.28445	19.6377	8.73458	2.23046	6.13143	39.0211	4.02368	6.96735	8.91316
0610007P14Rik|NM_021446.2|chr12-85815454-85816113	34.1854	6.22479	4.20379	3.28445	19.6377	8.73458	2.23046	6.13143	39.0211	4.02368	6.96735	8.91316
Vps13b|XM_006520138.3|chr15-35930100-35931227	9.3233	0	1.05095	2.18963	23.9068	0	1.11523	1.0219	5.08971	0	0	0
Vps13b|NM_177151.3|chr15-35930100-35931229	9.3233	0	1.05095	2.18963	23.9068	0	1.11523	1.0219	5.08971	0	0	0
Capzb|NM_009798.4|chr4-139291090-139291820	118.872	46.2413	43.0889	21.8963	80.2585	34.0649	16.7285	11.241	99.2493	18.5089	31.3531	15.598
Capzb|NM_001037761.2|chr4-139291002-139291820	118.872	46.2413	43.0889	21.8963	80.2585	34.0649	16.7285	11.241	99.2493	18.5089	31.3531	15.598
Brd8|XM_006526354.3|chr18-34599825-34602133	69.9247	20.4529	30.4775	12.043	46.9597	9.60804	21.1894	16.3505	47.504	22.5326	9.2898	23.397
Zfp408|XM_006499832.2|chr2-91642755-91644974	15.5388	2.66777	3.15284	7.66371	23.053	0	3.34569	1.0219	41.566	7.24262	5.80613	0
Rnf19a|NM_013923.2|chr15-36239933-36241368	67.5939	0.889256	8.40758	25.1808	38.4216	9.60804	5.57616	4.08762	51.7454	20.1184	3.48368	5.57073
Appbp2|NM_025825.3|chr11-85191307-85191645	62.1553	24.0099	9.45853	40.5082	56.3517	12.2284	16.7285	15.3286	42.4142	17.7042	13.9347	32.3102
Senp5|XM_006522242.3|chr16-31959669-31963426	40.4009	6.22479	8.40758	5.47408	19.6377	4.36729	7.80662	6.13143	27.1451	6.43788	8.12858	0
Sec61a1|NM_016906.4|chr6-88503606-88505106	132.08	49.7984	55.7002	44.8875	63.1822	34.9383	43.494	55.1829	95.8562	42.651	60.3837	56.8214
Commd8|XM_011240736.1|chr5-72156575-72159872	38.8471	5.33554	12.6114	6.5689	27.322	9.60804	5.57616	5.10952	43.2625	10.4616	3.48368	10.0273
Plau|NM_008873.3|chr14-20842450-20843388	14.7619	0	0	0	6.83051	0	1.11523	0	6.78628	0	2.32245	0
Lgals3bp|NM_011150.2|chr11-118392751-118393017	13.208	3.55703	4.20379	3.28445	10.2458	0	7.80662	15.3286	39.0211	2.41421	3.48368	8.91316
Pcgf5|XM_011247391.2|chr19-36455668-36460964	16.3158	0	2.1019	16.4222	21.3453	1.74692	0	4.08762	15.2691	2.41421	6.96735	16.7122
Bace1|XM_011242513.2|chr9-45860295-45862406	73.8094	18.6744	15.7642	8.75853	38.4216	24.4568	18.9589	7.15333	81.4353	13.6805	6.96735	1.11415
Fam49b|NM_144846.5|chr15-63929093-63931615	31.0777	8.89256	34.6813	26.2756	29.0297	2.62037	15.6132	11.241	32.2348	14.4852	23.2245	18.9405
Pxdc1|XM_006516728.1|chr13-34627839-34628770	17.8697	0	0	0	11.0996	0	0	0	12.7243	0	0	0
Pxdc1|NM_025831.3|chr13-34627840-34628770	17.8697	0	0	0	11.0996	0	0	0	12.7243	0	0	0
Tpm1|XM_011242716.2|chr9-67027891-67028075	58.2706	0.889256	2.1019	0	34.1525	7.86112	0	2.04381	48.3522	0	0	0
Timm17a|NM_011590.2|chr1-135301534-135301917	27.1929	6.22479	26.2737	4.37926	29.8835	8.73458	11.1523	2.04381	39.0211	6.43788	22.0633	12.2556
Pcdh7|NM_018764.3|chr5-57728149-57729465	44.2857	1.77851	1.05095	0	23.9068	2.62037	1.11523	2.04381	33.0831	10.4616	0	1.11415
Adcy9|NM_009624.3|chr16-4284885-4287897	24.0852	6.22479	1.05095	1.09482	18.7839	2.62037	2.23046	3.06571	22.9037	1.60947	1.16123	8.91316
Nsrp1|NM_001012309.2|chr11-77044291-77045739	25.6391	6.22479	4.20379	4.37926	29.0297	3.49383	2.23046	1.0219	23.752	6.43788	1.16123	8.91316
4921524J17Rik|NM_025722.3|chr8-85408758-85409771	38.0701	0	2.1019	2.18963	32.4449	9.60804	3.34569	2.04381	24.6003	4.82841	0	3.34244
Ifi44|XM_006502485.1|chr3-151730921-151732512	24.8621	4.44628	0	4.37926	27.322	4.36729	0	0	37.3245	4.02368	1.16123	0
Ifi44|NM_133871.2|chr3-151730921-151732379	24.8621	4.44628	0	4.37926	27.322	4.36729	0	0	37.3245	4.02368	1.16123	0
Gab2|NM_001162477.1|chr7-97305019-97308951	15.5388	0.889256	4.20379	4.37926	11.0996	0	1.11523	6.13143	16.1174	0	0	2.22829
A930013F10Rik|NR_027886.1|chr8-22634370-22636809	34.9624	2.66777	6.30569	4.37926	16.2225	0	4.46093	9.19714	55.9868	12.8758	1.16123	8.91316
Rgmb|NM_178615.3|chr17-15806252-15807144	57.4937	10.6711	4.20379	13.1378	33.2987	8.73458	4.46093	0	28.8417	12.071	10.451	4.45658
Fbln2|NM_001081437.1|chr6-91271879-91272540	122.757	38.238	28.3756	15.3274	122.095	70.7501	10.0371	4.08762	136.574	53.9173	23.2245	10.0273
Eif4a3|NM_138669.1|chr11-119288362-119288542	50.5012	21.3422	16.8152	15.3274	34.1525	7.86112	16.7285	11.241	48.3522	18.5089	26.7082	26.7395
LOC108167433|XR_001778162.1|chr7-63901721-63908088	30.3007	6.22479	17.8661	24.086	13.661	5.24075	5.57616	3.06571	33.9314	5.63315	13.9347	14.4839
Ctnnb1|NM_007614.3|chr9-120959517-120960507	168.596	67.5835	52.5474	35.0341	84.5275	48.9137	17.8437	59.2705	104.339	41.0415	26.7082	30.0819
LOC108168731|XR_001783217.1|chr2-148693984-148695625	20.9774	0.889256	2.1019	2.18963	14.5148	0	0	7.15333	14.4208	2.41421	2.32245	5.57073
Cdca4|XM_006516244.1|chr12-112820228-112821392	163.158	42.6843	45.1908	30.6548	56.3517	34.0649	8.92185	16.3505	111.125	37.0178	29.0306	28.9678
Cdca4|NM_028023.3|chr12-112820233-112821392	163.158	42.6843	45.1908	30.6548	56.3517	34.0649	8.92185	16.3505	111.125	37.0178	29.0306	28.9678
Phf21a|XM_011239361.2|chr2-92360423-92364667	97.8946	21.3422	28.3756	17.5171	66.5974	32.318	8.92185	15.3286	61.0765	27.361	18.5796	6.68487
Phf21a|XM_006498971.3|chr2-92360423-92364666	97.8946	21.3422	28.3756	17.5171	66.5974	32.318	8.92185	15.3286	61.0765	27.361	18.5796	6.68487
Stard4|NM_133774.4|chr18-33201420-33203585	100.225	1.77851	3.15284	7.66371	59.7669	9.60804	1.11523	5.10952	72.9525	8.85209	0	3.34244
Ywhaz|XM_011245352.2|chr15-36770769-36772717	121.98	37.3488	39.936	35.0341	106.727	26.2037	54.6464	44.9638	54.2902	42.651	25.547	27.8536
Btd|XM_006519029.3|chr14-31667913-31668197	19.4235	0.889256	4.20379	5.47408	17.0763	0.873458	2.23046	5.10952	11.876	0.804735	0	3.34244
Cux1|XM_006504353.2|chr5-136272768-136274790	20.9774	8.89256	4.20379	12.043	33.2987	0	4.46093	3.06571	12.7243	1.60947	2.32245	15.598
Pkd2|XM_006534815.3|chr5-104503688-104505819	28.7468	5.33554	3.15284	9.85334	26.4682	4.36729	10.0371	12.2629	23.752	4.02368	0	7.79902
Nfkb2|NM_001177369.1|chr19-46311894-46312090	30.3007	4.44628	3.15284	3.28445	20.4915	5.24075	0	3.06571	22.0554	2.41421	1.16123	5.57073
Amot|XM_006528864.3|chrX-145446423-145450000	56.7167	6.22479	5.25474	2.18963	41.8369	5.24075	1.11523	4.08762	25.4485	12.8758	4.6449	0
Capzb|XM_006538504.3|chr4-139291002-139291665	104.887	44.4628	38.8851	18.6119	70.0127	21.8365	11.1523	11.241	89.9182	12.071	30.1919	10.0273
Nabp1|XR_001785084.1|chr1-51465856-51469086	17.0927	5.33554	97.7382	36.1289	11.0996	0	49.0702	28.6133	13.5726	0.804735	26.7082	23.397
Cdkn2a|NM_001040654.1|chr4-89274472-89274734	58.2706	26.6777	5.25474	26.2756	101.604	34.0649	12.2675	29.6352	40.7177	18.5089	12.7735	31.1961
Cdkn2a|NM_009877.2|chr4-89274472-89274774	58.2706	26.6777	5.25474	26.2756	101.604	34.0649	12.2675	29.6352	40.7177	18.5089	12.7735	31.1961
Map3k14|NM_016896.3|chr11-103219763-103221024	58.2706	5.33554	2.1019	9.85334	42.6907	13.1019	1.11523	9.19714	46.6557	23.3373	4.6449	7.79902
[truncated: 29,128 more rows]

## Sheet: 3_DESeq2
Unique_ID	log2FoldChange(Day1 vs Day-2)	pvalue(Day1 vs Day-2)	padj(Day1 vs Day-2)	log2FoldChange(Day3 vs Day-2)	pvalue(Day3 vs Day-2)	padj(Day3 vs Day-2)	log2FoldChange(Day7 vs Day-2)	pvalue(Day7 vs Day-2)	padj(Day7 vs Day-2)
[truncated: 30,908 more rows]

[truncated: 2 more sheets: 4_time course DEG, 5_modules]
