# Supplementary material for: Waves of sumoylation support transcription dynamics during adipocyte differentiation
Source: Nucleic Acids Res. 2022 Jan 31;50(3):1351–69. doi: 10.1093/nar/gkac027 (PMC8860575; doi:10.1093/nar/gkac027)
Supplement: gkac027_Supplemental_Files [file gkac027_supplemental_files.zip › Supplementary_Table_S10_-_Characterization_of_RXR_peaks_in_DMSO_and_ML-792_by_ChIPseq.xlsx]

## Sheet: Summary
Supplementary Table S10 - Characterization of RXR peaks in DMSO and ML-792 by ChIPseq
sheet 1: The Union of RXR peaks identified in DMSO and ML-792
sheet 2: RXR peaks common to DMSO and ML-792 treatment samples
sheet 3: DMSO- specific RXR peaks
sheet 4: ML-792-specific RXR peaks

## Sheet: 1_Union of peaks
Type	RXR_D7ML_rep1.rawcounts	RXR_D7ML_rep2.rawcounts	RXR_D7DMSO_rep1.rawcounts	RXR_D7DMSO_rep2.rawcounts	RXR_D7ML_rep1.normalized counts	RXR_D7ML_rep2.normalized counts	RXR_D7DMSO_rep1.normalized counts	RXR_D7DMSO_rep2.normalized counts	Log2 FC (RXR_D7ML vs RXR_D7DMSO)	P-value (RXR_D7ML vs RXR_D7)	Adjusted p-value (RXR_D7ML vs RXR_D7DMSO)	chr	start	end	Strand	Annotation	Detailed.Annotation	Distance.to.TSS	gene_name	Median.of.transcripts.length	Description	Gene.biotype
chr1_10039462_10040066	20	31	71	40	302675160966229	427714796818759	471628477564464	273633789323553	-0,0268321346125717	0,959869107169346	0,984292975929762	chr1	10039463	10040066	+	promoter-TSS	protein_coding-promoter-TSS (ENSMUST00000118263)	-3	Cspp1	670	centrosome and spindle pole associated protein 1	protein_coding
chr1_10193371_10193975	9	22	31	51	136203822434803	303539533226216	205922293021104	34888308138753	-0,327301513306319	0,617349931016759	0,808395711641131	chr1	10193372	10193975	+	intron	protein_coding-intron (ENSMUST00000088615, intron 10 of 37)	5129	Gm37569	1722	predicted gene, 37569	TEC
chr1_105189755_105190259	10	24	7	23	151337580483114	331134036246781	46498582295088	157339428861043	125014490309241	0,123446769729589	0,338629932854792	chr1	105189756	105190259	+	Intergenic	Intergenic	-54418	Gm29013	237	predicted gene 29013	unprocessed_pseudogene
chr1_10583099_10583703	9	4	25	10	136203822434803	551890060411302	1660663653396	684084473308883	-0,302720758316119	0,755518109354864	0,887696785810849	chr1	10583100	10583703	+	intron	protein_coding-intron (ENSMUST00000035577, intron 2 of 10)	-27741	Gm25253	107	predicted gene, 25253	snRNA
chr1_105865236_105866044	21	13	73	75	31780891901454	179364269633673	484913786791632	513063354981662	-101207217837658	0,0566356237571027	0,215747375588832	chr1	105865237	105866044	+	Intergenic	Intergenic	25372	Gm37779	3380	predicted gene, 37779	TEC
chr1_105877860_105878162	50	82	78	85	756687902415572	113137462384317	518127059859552	58147180231255	0,782989081485287	0,0397260478881352	0,175591610903331	chr1	105877861	105878162	+	Intergenic	Intergenic	13001	Gm37779	3380	predicted gene, 37779	TEC
chr1_105897966_105898570	13	6	58	52	196738854628049	827835090616953	385273967587872	355723926120619	-141798765968093	0,0306456605818671	0,1508149653889	chr1	105897967	105898570	+	Distant-promoter	Intergenic	-7256	Gm37779	3380	predicted gene, 37779	TEC
chr1_105900843_105901631	50	45	61	58	756687902415572	620876317962715	405201931428624	396768994519152	0,778875030969044	0,0648067905040093	0,233142294829095	chr1	105900844	105901631	+	Distant-promoter	Intergenic	-10225	Gm37779	3380	predicted gene, 37779	TEC
chr1_105905977_105906771	95	129	202	144	143770701458959	177984544482645	134181623194397	985081641564791	0,468519562018777	0,119060094149663	0,331658383924431	chr1	105905978	105906771	+	Distant-promoter	Intergenic	-15362	Gm37779	3380	predicted gene, 37779	TEC
chr1_105908149_105908653	34	77	151	161	514547773642589	106238836629176	100304084665118	11013760020273	-0,410607172576963	0,280761621972441	0,535640716954972	chr1	105908150	105908653	+	Distant-promoter	Intergenic	-17389	Gm37779	3380	predicted gene, 37779	TEC
chr1_105925631_105926192	53	69	169	138	802089176560507	952010354209496	11226086296957	944036573166258	-0,235222673116499	0,484651808239656	0,716405100798625	chr1	105925632	105926192	+	Distant-promoter	Intergenic	-19643	Gm26214	107	predicted gene, 26214	snRNA
chr1_105927722_105928545	13	3	64	56	196738854628049	413917545308477	425129895269376	383087305052974	-178184450874656	0,010662735957978	0,0783382385257276	chr1	105927723	105928545	+	Distant-promoter	Intergenic	-17421	Gm26214	107	predicted gene, 26214	snRNA
chr1_105947166_105947367	15	25	63	50	227006370724672	344931287757064	418487240655792	342042236654441	-0,407079736972881	0,45416702399309	0,692889972369868	chr1	105947167	105947367	+	Intergenic	Intergenic	1712	Gm26214	107	predicted gene, 26214	snRNA
chr1_105988028_105988632	29	20	47	42	438878983401032	275945030205651	312204766838448	287315478789731	0,249516855416392	0,645149425160266	0,825930838090122	chr1	105988029	105988632	+	TTS	lincRNA-TTS (ENSMUST00000188519)	1922	Gm7160	749	predicted gene 7160	lincRNA
chr1_105990036_105990540	36	29	75	103	544815289739212	400120293798194	4981990960188	704607007508149	-0,350631388778178	0,430182159613177	0,674057313389315	chr1	105990037	105990540	+	promoter-TSS	protein_coding-promoter-TSS (ENSMUST00000118196)	-6	Gm7160	749	predicted gene 7160	lincRNA
chr1_105991199_105992107	26	24	80	87	393477709256098	331134036246781	53141236908672	595153491778728	-0,638451845787106	0,16766343274657	0,404006173297571	chr1	105991200	105992107	+	exon	protein_coding-exon (ENSMUST00000118196, exon 1 of 14)	964	Zcchc2	3455	zinc finger, CCHC domain containing 2	protein_coding
chr1_106042958_106043728	56	71	140	163	847490450705441	979604857230061	92997164590176	111505769149348	-0,161001054483021	0,629681180671381	0,816066622521629	chr1	106042959	106043728	+	Intergenic	Intergenic	31599	Zcchc2	3455	zinc finger, CCHC domain containing 2	protein_coding
chr1_106171075_106171880	29	35	84	77	438878983401032	482903802859889	557982987541056	52674504444784	-0,23394664825701	0,593869791695381	0,793932001207592	chr1	106171076	106171880	+	promoter-TSS	protein_coding-promoter-TSS (ENSMUST00000061047)	47	Gm20753	545	predicted gene, 20753	lincRNA
chr1_106172309_106172913	20	30	67	62	302675160966229	413917545308477	445057859110128	424132373451507	-0,275385550622361	0,577419385797337	0,783347922988862	chr1	106172310	106172913	+	exon	protein_coding-exon (ENSMUST00000061047, exon 1 of 17)	859	Phlpp1	567	PH domain and leucine rich repeat protein phosphatase 1	protein_coding
chr1_106280210_106280639	65	113	112	136	983694273140244	155908942066193	743977316721408	93035488370008	0,606108357698113	0,0773001800310302	0,258646000978911	chr1	106280211	106280639	+	Distant-promoter	protein_coding-intron (ENSMUST00000061047, intron 1 of 16)	-1001	Phlpp1	567	PH domain and leucine rich repeat protein phosphatase 1	protein_coding
chr1_106288814_106289418	10	13	42	69	151337580483114	179364269633673	278991493770528	472018286583129	-11804647228536	0,0599861273777688	0,222993301507421	chr1	106288815	106289418	+	intron	protein_coding-intron (ENSMUST00000061047, intron 3 of 16)	7691	Phlpp1	567	PH domain and leucine rich repeat protein phosphatase 1	protein_coding
chr1_106289790_106290394	11	14	75	53	166471338531426	193161521143956	4981990960188	362564770853708	-125746641273439	0,0313516788254524	0,152826858392135	chr1	106289791	106290394	+	intron	protein_coding-intron (ENSMUST00000061047, intron 3 of 16)	8667	Phlpp1	567	PH domain and leucine rich repeat protein phosphatase 1	protein_coding
chr1_106316567_106317479	34	26	87	85	514547773642589	358728539267346	577910951381808	58147180231255	-0,412558262038469	0,35473352655139	0,608231328027288	chr1	106316568	106317479	+	promoter-TSS	protein_coding-promoter-TSS (ENSMUST00000124895)	-215	Phlpp1	567	PH domain and leucine rich repeat protein phosphatase 1	protein_coding
chr1_106394676_106395180	41	51	77	83	620484079980769	70365982702441	511484405245968	567790112846372	0,296292367738882	0,462061211368533	0,699023651352849	chr1	106394677	106395180	+	TTS	protein_coding-TTS (ENSMUST00000061047)	7059	A530053M12Rik	1467	RIKEN cDNA A530053M12 gene	lincRNA
chr1_106400492_106401262	29	23	57	37	438878983401032	317336784736499	378631312974288	253111255124287	0,255940684807405	0,63186845668609	0,817382793363858	chr1	106400493	106401262	+	exon	lincRNA-exon (ENSMUST00000187918, exon 2 of 2)	1110	A530053M12Rik	1467	RIKEN cDNA A530053M12 gene	lincRNA
chr1_106526819_106527679	63	87	67	89	953426757043621	120036088139458	445057859110128	608835181244905	103335011968704	0,00514997651611549	0,0498665161994782	chr1	106526820	106527679	+	Distant-promoter	Intergenic	-14694	D630008O14Rik	1305,5	RIKEN cDNA D630008O14 gene	antisense
chr1_106529094_106529698	20	37	38	47	302675160966229	510498305880454	252420875316192	321519702455175	0,507303688276513	0,344031633652792	0,59772328926774	chr1	106529095	106529698	+	Distant-promoter	Intergenic	-12547	D630008O14Rik	1305,5	RIKEN cDNA D630008O14 gene	antisense
chr1_106583119_106583623	23	34	36	21	348076435111163	469106551349607	239135566089024	143657739394865	109511491855299	0,0569383947319283	0,2163072811265	chr1	106583120	106583623	+	intron	protein_coding-intron (ENSMUST00000112751, intron 1 of 1)	23499	Gm37053	2087	predicted gene, 37053	TEC
chr1_106629798_106630507	80	127	228	260	121070064386492	175225094180588	151452525189715	177861963060309	-0,149507343749216	0,606521125815267	0,802358483439028	chr1	106629799	106630507	+	intron	protein_coding-intron (ENSMUST00000112751, intron 1 of 1)	-23282	Gm37053	2087	predicted gene, 37053	TEC
chr1_106664760_106665364	16	19	32	48	242140128772983	262147778695368	212564947634688	328360547188264	-0,0996832661603521	0,869134459191935	0,943603029972336	chr1	106664761	106665364	+	intron	protein_coding-intron (ENSMUST00000112751, intron 1 of 1)	48117	Bcl2	5016	B cell leukemia/lymphoma 2	protein_coding
chr1_106694256_106694860	34	25	57	58	514547773642589	344931287757064	378631312974288	396768994519152	0,144986895226815	0,766676323023149	0,893345655048134	chr1	106694257	106694860	+	intron	protein_coding-intron (ENSMUST00000112751, intron 1 of 1)	18621	Bcl2	5016	B cell leukemia/lymphoma 2	protein_coding
chr1_106711930_106712434	23	27	46	34	348076435111163	372525790777629	305562112224864	23258872092502	0,421264217029128	0,439022303842231	0,680860271982101	chr1	106711931	106712434	+	exon	protein_coding-exon (ENSMUST00000189999, exon 1 of 1)	997	Bcl2	5016	B cell leukemia/lymphoma 2	protein_coding
chr1_106875289_106876093	23	14	66	79	348076435111163	193161521143956	438415204496544	540426733914017	-0,86119908288697	0,103389787322001	0,305622238023871	chr1	106875290	106876093	+	intron	protein_coding-intron (ENSMUST00000086701, intron 4 of 6)	5457	Serpinb5	2551,5	serine (or cysteine) peptidase inhibitor, clade B, member 5	protein_coding
chr1_107575834_107576671	17	14	38	68	257273886821295	193161521143956	252420875316192	46517744185004	-0,674177355736814	0,262852581796827	0,516688316916264	chr1	107575835	107576671	+	Distant-promoter	Intergenic	-13754	Serpinb8	2096	serine (or cysteine) peptidase inhibitor, clade B, member 8	protein_coding
chr1_107589496_107590299	41	38	119	120	620484079980769	524295557390737	790475899016496	820901367970659	-0,494952745181783	0,198137140632384	0,443156251739012	chr1	107589497	107590299	+	promoter-TSS	protein_coding-promoter-TSS (ENSMUST00000000514)	-109	Serpinb8	2096	serine (or cysteine) peptidase inhibitor, clade B, member 8	protein_coding
chr1_109889443_109889947	30	19	24	10	454012741449343	262147778695368	159423710726016	684084473308883	164672845067088	0,0152527080437234	0,0989202037855377	chr1	109889444	109889947	+	Intergenic	Intergenic	56671	Gm8141	1723	predicted gene 8141	processed_pseudogene
chr1_111864716_111865017	33	32	92	115	499414015594278	441512048329042	611124224449728	786697144305215	-0,572002707446836	0,173707830257142	0,412177029036911	chr1	111864717	111865017	+	promoter-TSS	protein_coding-promoter-TSS (ENSMUST00000035462)	14	Dsel	1934,5	dermatan sulfate epimerase-like	protein_coding
chr1_11213926_11214530	7	8	29	39	10593630633818	11037801208226	192636983793936	266792944590464	-108571724381678	0,153912451858249	0,384808777926836	chr1	11213927	11214530	+	intron	protein_coding-intron (ENSMUST00000027056, intron 34 of 39)	9946	Gm28686	609	predicted gene 28686	processed_pseudogene
chr1_11294199_11294703	43	49	105	60	650751596077392	676065324003845	69747873442632	41045068398533	0,259594787400827	0,542521891228742	0,758401254759885	chr1	11294200	11294703	+	intron	protein_coding-intron (ENSMUST00000027056, intron 39 of 39)	10458	Prex2	1983	phosphatidylinositol-3,4,5-trisphosphate-dependent Rac exchange factor 2	protein_coding
chr1_118311105_118311742	16	20	60	70	242140128772983	275945030205651	39855927681504	478859131316218	-0,758254132323934	0,152708921546066	0,382652090248837	chr1	118311106	118311742	+	promoter-TSS	protein_coding-promoter-TSS (ENSMUST00000027623)	-7	Tsn	857,5	translin	protein_coding
chr1_118389061_118389415	42	42	98	133	635617838029081	579484563431867	650980152131232	909832349500814	-0,361659030953721	0,357874774018746	0,610594579491923	chr1	118389062	118389415	+	promoter-TSS	protein_coding-promoter-TSS (ENSMUST00000165223)	-106	Clasp1	4387,5	CLIP associating protein 1	protein_coding
chr1_118453615_118454219	24	16	56	76	363210193159475	220756024164521	371988658360704	519904199714751	-0,615810191004066	0,247587439528388	0,499466892299991	chr1	118453616	118454219	+	promoter-TSS	snoRNA-promoter-TSS (ENSMUST00000104069)	-432	Gm26080	131	predicted gene, 26080	snoRNA
chr1_118458847_118459451	6	20	63	47	908025482898687	275945030205651	418487240655792	321519702455175	-10015561305799	0,118811998545199	0,331208006786255	chr1	118458848	118459451	+	promoter-TSS	protein_coding-promoter-TSS (ENSMUST00000203009)	116	Gm22710	125	predicted gene, 22710	snRNA
chr1_118671974_118672478	20	31	26	16	302675160966229	427714796818759	172709019953184	109453515729421	137342860992531	0,0271023674164576	0,140517737520106	chr1	118671975	118672478	+	Distant-promoter	protein_coding-intron (ENSMUST00000027629, intron 13 of 14)	-9595	Gm23497	130	predicted gene, 23497	snRNA
chr1_118854156_118854818	73	108	116	63	110476433752674	149010316311052	770547935175744	430973218184596	111144056111127	0,00294886797472386	0,0353737879149795	chr1	118854157	118854818	+	exon	protein_coding-exon (ENSMUST00000062483, exon 7 of 14)	44351	Gm28467	318	predicted gene 28467	processed_pseudogene
chr1_118898163_118898973	28	28	65	80	423745225352721	386323042287911	43177254988296	547267578647106	-0,27390573026953	0,558172410060121	0,769358769779318	chr1	118898164	118898973	+	intron	protein_coding-intron (ENSMUST00000062483, intron 2 of 13)	-55652	Mir6346	81	microRNA 6346	miRNA
chr1_118902051_118902655	39	44	87	45	590216563884146	607079066452432	577910951381808	307838012988997	0,43401930411598	0,347452213237142	0,600834825545904	chr1	118902052	118902655	+	intron	protein_coding-intron (ENSMUST00000062483, intron 2 of 13)	-51867	Mir6346	81	microRNA 6346	miRNA
chr1_118915917_118916933	40	17	82	82	605350321932458	234553275674803	544697678313888	560949268113284	-0,404369638215623	0,417649234604729	0,664142640559004	chr1	118915918	118916933	+	intron	protein_coding-intron (ENSMUST00000062483, intron 2 of 13)	-37795	Mir6346	81	microRNA 6346	miRNA
chr1_118935436_118935940	37	27	101	83	559949047787524	372525790777629	670908115971984	567790112846372	-0,413992805651148	0,345087750142966	0,598779647246023	chr1	118935437	118935940	+	Distant-promoter	protein_coding-intron (ENSMUST00000062483, intron 2 of 13)	-18532	Mir6346	81	microRNA 6346	miRNA
chr1_118955036_118955670	20	19	101	100	302675160966229	262147778695368	670908115971984	684084473308883	-126434709058947	0,00675097424842569	0,0594082319104633	chr1	118955037	118955670	+	intron	protein_coding-intron (ENSMUST00000062483, intron 2 of 13)	1133	Mir6346	81	microRNA 6346	miRNA
chr1_118967125_118967729	24	36	63	53	363210193159475	496701054370172	418487240655792	362564770853708	0,141380656918283	0,770796391160554	0,895317241960745	chr1	118967126	118967729	+	intron	protein_coding-intron (ENSMUST00000062483, intron 2 of 13)	13207	Mir6346	81	microRNA 6346	miRNA
chr1_118976614_118977262	32	15	100	118	484280257545966	206958772654238	6642654613584	807219678504481	-109875744186455	0,0215381997737004	0,121996037949846	chr1	118976615	118977262	+	intron	protein_coding-intron (ENSMUST00000062483, intron 2 of 13)	5650	Gli2	911	GLI-Kruppel family member GLI2	protein_coding
chr1_118982415_118983185	63	66	230	240	953426757043621	910618599678648	152781056112432	164180273594132	-0,766270367862049	0,0105365939936619	0,0778116323252407	chr1	118982416	118983185	+	promoter-TSS	protein_coding-promoter-TSS (ENSMUST00000159678)	-212	Gli2	911	GLI-Kruppel family member GLI2	protein_coding
chr1_119018759_119019363	26	22	34	74	393477709256098	303539533226216	225850256861856	506222510248573	-0,0719112976338791	0,898349127643011	0,957517246524006	chr1	119018760	119019363	+	intron	protein_coding-intron (ENSMUST00000062483, intron 1 of 13)	34278	Gli2	911	GLI-Kruppel family member GLI2	protein_coding
chr1_119019968_119020671	26	30	29	13	393477709256098	413917545308477	192636983793936	889309815301547	151815410593849	0,0137577603794424	0,0927015567731934	chr1	119019969	119020671	+	intron	protein_coding-intron (ENSMUST00000062483, intron 1 of 13)	33020	Gli2	911	GLI-Kruppel family member GLI2	protein_coding
chr1_119022331_119022946	43	67	216	189	650751596077392	924415851188931	143481339653414	129291965455379	-0,788744769520536	0,0171817916745234	0,106701330008311	chr1	119022332	119022946	+	intron	protein_coding-intron (ENSMUST00000062483, intron 1 of 13)	30701	Gli2	911	GLI-Kruppel family member GLI2	protein_coding
chr1_119031144_119031648	26	42	84	58	393477709256098	579484563431867	557982987541056	396768994519152	0,0301144629915282	0,948353020792616	0,979643830533781	chr1	119031145	119031648	+	intron	protein_coding-intron (ENSMUST00000062483, intron 1 of 13)	21943	Gli2	911	GLI-Kruppel family member GLI2	protein_coding
chr1_119033739_119034266	56	68	163	194	847490450705441	938213102699214	108275270201419	132712387821923	-0,431227067935571	0,185167670809301	0,426866604007262	chr1	119033740	119034266	+	intron	protein_coding-intron (ENSMUST00000062483, intron 1 of 13)	19337	Gli2	911	GLI-Kruppel family member GLI2	protein_coding
chr1_119053369_119054233	55	58	125	170	83235669265713	800240587596388	830331826698	11629436046251	-0,287886593100072	0,413986607440219	0,661371166477613	chr1	119053370	119054233	+	promoter-TSS	protein_coding-promoter-TSS (ENSMUST00000062483)	-182	Gli2	911	GLI-Kruppel family member GLI2	protein_coding
chr1_119070390_119071208	8	4	87	66	121070064386492	551890060411302	577910951381808	451495752383862	-256062860418375	0,000120285321059575	0,00407133049247852	chr1	119070391	119071208	+	Intergenic	Intergenic	12330	Gm26831	1380	predicted gene, 26831	lincRNA
chr1_119089942_119090184	50	69	50	55	756687902415572	952010354209496	3321327306792	376246460319885	127224138267285	0,00184255322986054	0,0261199111485836	chr1	119089943	119090184	+	Intergenic	Intergenic	31594	Gm26831	1380	predicted gene, 26831	lincRNA
chr1_119090273_119090674	55	91	82	105	83235669265713	125554988743571	544697678313888	718288696974327	0,728451193977796	0,0498069290634521	0,200056920493202	chr1	119090274	119090674	+	Intergenic	Intergenic	32004	Gm26831	1380	predicted gene, 26831	lincRNA
chr1_119097795_119098408	43	71	82	50	650751596077392	979604857230061	544697678313888	342042236654441	0,880428271961401	0,0392688392985826	0,174503282019028	chr1	119097796	119098408	+	Intergenic	Intergenic	39632	Gm26831	1380	predicted gene, 26831	lincRNA
chr1_119163705_119164319	47	62	59	73	711286628270638	855429593637518	391916622201456	499381665515484	0,815667269343605	0,0441971636079952	0,186669826107361	chr1	119163706	119164319	+	Intergenic	Intergenic	6426	Gm8321	980	predicted gene 8321	processed_pseudogene
chr1_119194481_119194985	32	30	23	16	484280257545966	413917545308477	152781056112432	109453515729421	177401980612166	0,00223768574841657	0,0295394283995686	chr1	119194482	119194985	+	Intergenic	Intergenic	37147	Gm8321	980	predicted gene 8321	processed_pseudogene
chr1_119209774_119209900	36	57	20	25	544815289739212	786443336086106	13285309227168	171021118327221	213442280203973	2.83286e+09	0,00148671691563127	chr1	119209775	119209900	+	Intergenic	Intergenic	32916	Gm3508	792	predicted gene 3508	processed_pseudogene
chr1_119217806_119218125	54	50	105	126	817222934608818	689862575514128	69747873442632	861946436369192	-0,0504620949931782	0,891246664388953	0,953937155265604	chr1	119217807	119218125	+	Intergenic	Intergenic	24788	Gm3508	792	predicted gene 3508	processed_pseudogene
chr1_119253384_119253825	92	119	179	132	139230574044465	164187292972362	118903517583154	902991504767725	0,537105962176707	0,0771655914328279	0,258423536070081	chr1	119253385	119253825	+	Distant-promoter	Intergenic	-10851	Gm3508	792	predicted gene 3508	processed_pseudogene
chr1_119256732_119257236	39	56	24	42	590216563884146	772646084575823	159423710726016	287315478789731	161234839514379	0,00104343744590535	0,018080879447349	chr1	119256733	119257236	+	Distant-promoter	Intergenic	-14231	Gm3508	792	predicted gene 3508	processed_pseudogene
chr1_119259393_119260056	200	303	279	253	302675160966229	418056720761561	185330063718994	173073371747147	100931172801535	2.70593e+09	0,0014640420390984	chr1	119259394	119260056	+	Distant-promoter	Intergenic	-16971	Gm3508	792	predicted gene 3508	processed_pseudogene
chr1_119295000_119295604	20	32	42	25	302675160966229	441512048329042	278991493770528	171021118327221	0,727653201362452	0,207241250490515	0,453833426321194	chr1	119295001	119295604	+	Intergenic	Intergenic	31531	Gm29456	768	predicted gene 29456	lincRNA
chr1_119300008_119300817	97	98	66	120	146797453068621	135213064800769	438415204496544	820901367970659	116375149500855	0,00132157905030988	0,0210108572358793	chr1	119300009	119300817	+	Intergenic	Intergenic	26421	Gm29456	768	predicted gene 29456	lincRNA
chr1_119302225_119302829	42	63	61	79	635617838029081	869226845147801	405201931428624	540426733914017	0,67315818232429	0,103456570078731	0,305642858904804	chr1	119302226	119302829	+	Intergenic	Intergenic	24306	Gm29456	768	predicted gene 29456	lincRNA
chr1_119308654_119309258	18	25	69	115	272407644869606	344931287757064	458343168337296	786697144305215	-100876430406274	0,0419283506014649	0,181477417486997	chr1	119308655	119309258	+	intron	lincRNA-intron (ENSMUST00000189894, intron 3 of 3)	17877	Gm29456	768	predicted gene 29456	lincRNA
chr1_119344172_119344323	19	27	31	68	287541402917918	372525790777629	205922293021104	46517744185004	-0,0206364526772601	0,971556083618749	0,98900915995858	chr1	119344173	119344323	+	intron	lincRNA-intron (ENSMUST00000186504, intron 1 of 2)	15005	Gm29455	2014	predicted gene 29455	lincRNA
chr1_119348478_119349134	17	21	95	109	257273886821295	289742281715934	63105218829048	745652075906682	-132972658271611	0,00472263421767383	0,047301110421405	chr1	119348479	119349134	+	intron	lincRNA-intron (ENSMUST00000186504, intron 1 of 2)	19564	Gm29455	2014	predicted gene 29455	lincRNA
chr1_119421202_119421806	5	17	29	40	756687902415572	234553275674803	192636983793936	273633789323553	-0,576762464658894	0,436464946118339	0,679043049415944	chr1	119421203	119421806	+	exon	protein_coding-exon (ENSMUST00000038765, exon 1 of 2)	744	Inhbb	4255	inhibin beta-B	protein_coding
chr1_119484454_119485160	35	29	19	36	529681531690901	400120293798194	126210437658096	246270410391198	131943037083337	0,020024978274293	0,116633598770342	chr1	119484455	119485160	+	Distant-promoter	protein_coding-intron (ENSMUST00000004565, intron 1 of 4)	-6728	Ralb	2289	v-ral simian leukemia viral oncogene B	protein_coding
chr1_119492262_119492437	24	30	58	64	363210193159475	413917545308477	385273967587872	437814062917685	-0,081378513668275	0,867212041591588	0,942556795538856	chr1	119492263	119492437	+	Distant-promoter	protein_coding-intron (ENSMUST00000004565, intron 1 of 4)	-7128	Gm29454	393	predicted gene 29454	processed_pseudogene
chr1_119500928_119501566	39	53	60	43	590216563884146	731254330044975	39855927681504	294156323522819	0,932757560562964	0,0364873155401913	0,166275985118032	chr1	119500929	119501566	+	intron	protein_coding-intron (ENSMUST00000004565, intron 1 of 4)	1770	Gm29454	393	predicted gene 29454	processed_pseudogene
chr1_119504622_119505226	48	46	118	82	726420386318949	634673569472997	783833244402912	560949268113284	0,0157004302439623	0,968297825080865	0,987772225034117	chr1	119504623	119505226	+	promoter-TSS	protein_coding-promoter-TSS (ENSMUST00000004565)	-130	Ralb	2289	v-ral simian leukemia viral oncogene B	protein_coding
chr1_119648500_119649525	23	27	63	63	348076435111163	372525790777629	418487240655792	430973218184596	-0,236584653615019	0,629481915415949	0,815909512709977	chr1	119648501	119649525	+	promoter-TSS	protein_coding-promoter-TSS (ENSMUST00000027632)	-12	Epb41l5	2288	erythrocyte membrane protein band 4.1 like 5	protein_coding
chr1_119790656_119791260	10	30	77	66	151337580483114	413917545308477	511484405245968	451495752383862	-0,759240805326178	0,169305158339744	0,406189959624312	chr1	119790657	119791260	+	Distant-promoter	TEC-exon (ENSMUST00000193304, exon 1 of 1)	-2562	Gm29657	342	predicted gene 29657	processed_pseudogene
chr1_119836752_119837541	72	91	166	159	108963057947842	125554988743571	110268066585494	108769431256112	0,0996977809572875	0,745759541920341	0,882789115503786	chr1	119836753	119837541	+	promoter-TSS	protein_coding-promoter-TSS (ENSMUST00000163621)	-75	Ptpn4	554	protein tyrosine phosphatase, non-receptor type 4	protein_coding
chr1_119842966_119843570	19	18	54	50	287541402917918	248350527185086	358703349133536	342042236654441	-0,388635867690805	0,480843304002664	0,714007540129512	chr1	119842967	119843570	+	Distant-promoter	Intergenic	-5655	Ptpn4	554	protein tyrosine phosphatase, non-receptor type 4	protein_coding
chr1_119845295_119845799	21	42	41	51	31780891901454	579484563431867	272348839156944	34888308138753	0,535489085820946	0,304566893871747	0,560852636930179	chr1	119845296	119845799	+	Distant-promoter	Intergenic	-7934	Ptpn4	554	protein tyrosine phosphatase, non-receptor type 4	protein_coding
chr1_119871953_119872965	44	46	51	66	665885354125704	634673569472997	338775385292784	451495752383862	0,71891755169313	0,0976012397037159	0,295847646614757	chr1	119871954	119872965	+	Distant-promoter	Intergenic	-2322	Gm29658	230	predicted gene 29658	processed_pseudogene
chr1_119876051_119876655	53	54	42	74	802089176560507	745051581555258	278991493770528	506222510248573	0,979106131064931	0,0254246087064499	0,135474618673955	chr1	119876052	119876655	+	Intergenic	Intergenic	1572	Gm29658	230	predicted gene 29658	processed_pseudogene
chr1_119878881_119879591	68	91	162	181	102909554728518	125554988743571	107611004740061	123819289668908	-0,0167345158654392	0,957116443214691	0,98314031146719	chr1	119878882	119879591	+	Intergenic	Intergenic	4455	Gm29658	230	predicted gene 29658	processed_pseudogene
chr1_119902393_119902997	31	35	85	112	469146499497655	482903802859889	56462564215464	766174610105949	-0,482459911759864	0,257119429240724	0,510187933003333	chr1	119902394	119902997	+	promoter-TSS	lincRNA-promoter-TSS (ENSMUST00000187956)	-435	Gm28209	775	predicted gene 28209	lincRNA
chr1_119920426_119921182	30	27	67	38	454012741449343	372525790777629	445057859110128	259952099857375	0,226875533878117	0,66133746902584	0,834852748090748	chr1	119920427	119921182	+	Distant-promoter	Intergenic	-7596	Tmem177	3341	transmembrane protein 177	protein_coding
chr1_119997354_119997858	27	35	50	50	408611467304409	482903802859889	3321327306792	342042236654441	0,404683822063076	0,4073362992422	0,655623394029622	chr1	119997355	119997858	+	promoter-TSS	protein_coding-promoter-TSS (ENSMUST00000174370)	-372	Cfap221	2511	cilia and flagella associated protein 221	protein_coding
chr1_120007798_120008594	103	114	147	175	155877707897608	157288667217221	976470228196848	119714782829054	0,527235109160318	0,0709531061700964	0,246020262001844	chr1	120007799	120008594	+	intron	protein_coding-intron (ENSMUST00000072886, intron 1 of 13)	1162	Sctr	1915,5	secretin receptor	protein_coding
chr1_120080599_120081203	20	20	44	24	302675160966229	275945030205651	292276802997696	164180273594132	0,340300924814887	0,578941009335564	0,784250269400878	chr1	120080600	120081203	+	Distant-promoter	Intergenic	-6827	Tmem37	1311	transmembrane protein 37	protein_coding
chr1_120100524_120100835	68	88	89	72	102909554728518	121415813290486	591196260608976	492540820782395	105034682392081	0,00306492969207588	0,0362612134089698	chr1	120100525	120100835	+	Intergenic	Intergenic	19459	Dbi	504	diazepam binding inhibitor	protein_coding
chr1_120111708_120112312	12	33	60	80	181605096579737	455309299839324	39855927681504	547267578647106	-0,561910221680681	0,301388269394557	0,55742331545121	chr1	120111709	120112312	+	Intergenic	Intergenic	8128	Dbi	504	diazepam binding inhibitor	protein_coding
chr1_120115756_120116527	179	220	244	310	270894269064775	303539533226216	16208077257145	212066186725754	0,619538198946154	0,0116858490998145	0,0833546690205571	chr1	120115757	120116527	+	exon	protein_coding-exon (ENSMUST00000135937, exon 3 of 3)	3997	Dbi	504	diazepam binding inhibitor	protein_coding
chr1_120120149_120120900	126	113	266	207	190685351408724	155908942066193	176694612721334	141605485974939	0,121127585610927	0,660722005839726	0,834818752067285	chr1	120120150	120120900	+	promoter-TSS	protein_coding-promoter-TSS (ENSMUST00000027637)	-354	Dbi	504	diazepam binding inhibitor	protein_coding
chr1_120207692_120208296	20	29	62	78	302675160966229	400120293798194	411844586042208	533585889180928	-0,424567388356255	0,388451305406013	0,639102895246558	chr1	120207693	120208296	+	intron	protein_coding-intron (ENSMUST00000140490, intron 4 of 4)	47514	3110009E18Rik	562,5	RIKEN cDNA 3110009E18 gene	protein_coding
chr1_120229510_120230114	7	6	66	62	10593630633818	827835090616953	438415204496544	424132373451507	-219683305087531	0,00101013430532577	0,0176710020883913	chr1	120229511	120230114	+	intron	protein_coding-intron (ENSMUST00000112639, intron 4 of 4)	35443	Steap3	2873	STEAP family member 3	protein_coding
chr1_120236406_120237010	21	18	54	74	31780891901454	248350527185086	358703349133536	506222510248573	-0,613623176367734	0,24762041104488	0,499475489988789	chr1	120236407	120237010	+	intron	protein_coding-intron (ENSMUST00000112639, intron 3 of 4)	28547	Steap3	2873	STEAP family member 3	protein_coding
chr1_120245837_120246455	34	26	93	98	514547773642589	358728539267346	617766879063312	670402783842705	-0,564543225691448	0,195783081480998	0,439892571723948	chr1	120245838	120246455	+	intron	protein_coding-intron (ENSMUST00000112639, intron 1 of 4)	19109	Steap3	2873	STEAP family member 3	protein_coding
chr1_120247271_120247598	28	51	83	102	423745225352721	70365982702441	551340332927472	69776616277506	-0,143156409979981	0,738856699239878	0,879035325923958	chr1	120247272	120247598	+	intron	protein_coding-intron (ENSMUST00000112639, intron 1 of 4)	17821	Steap3	2873	STEAP family member 3	protein_coding
chr1_120248029_120248655	57	70	256	292	862624208753753	965807605719779	17005195810775	199752666206194	-101474955101413	0,000605939936144221	0,0126163666951852	chr1	120248030	120248655	+	intron	protein_coding-intron (ENSMUST00000112639, intron 1 of 4)	16913	Steap3	2873	STEAP family member 3	protein_coding
chr1_120264899_120265503	40	37	73	77	605350321932458	510498305880454	484913786791632	52674504444784	0,139993253261334	0,742739982384606	0,881193319935637	chr1	120264900	120265503	+	promoter-TSS	protein_coding-promoter-TSS (ENSMUST00000112640)	54	Steap3	2873	STEAP family member 3	protein_coding
chr1_120269636_120270363	29	48	61	93	438878983401032	662268072493563	405201931428624	636198560177261	0,0844876661753941	0,852459219150117	0,935072045890832	chr1	120269637	120270363	+	exon	protein_coding-exon (ENSMUST00000112639, exon 1 of 5)	424	Steap3	2873	STEAP family member 3	protein_coding
chr1_120486097_120486601	36	30	11	14	544815289739212	413917545308477	73069200749424	957718262632436	250480105196559	4.21041e+09	0,00195083585186184	chr1	120486098	120486601	+	intron	protein_coding-intron (ENSMUST00000027639, intron 8 of 16)	18407	Marco	1147,5	macrophage receptor with collagenous structure	protein_coding
chr1_120522397_120523096	79	132	57	72	11955668858166	18212371993573	378631312974288	492540820782395	17949041199854	5.54232e+07	8.45812e+08	chr1	120522398	120523096	+	Distant-promoter	Intergenic	-17722	Marco	1147,5	macrophage receptor with collagenous structure	protein_coding
chr1_120603608_120604212	24	20	50	49	363210193159475	275945030205651	3321327306792	335201391921352	-0,0649659866789047	0,903585089373752	0,959597215991934	chr1	120603609	120604212	+	exon	protein_coding-exon (ENSMUST00000079721, exon 1 of 2)	1492	En1	2624	engrailed 1	protein_coding
chr1_120758086_120758576	22	47	159	143	332942677062852	64847082098328	105618208355986	978240796831702	-10447898228725	0,00975608447805153	0,074492639766031	chr1	120758087	120758576	+	promoter-TSS	lincRNA-promoter-TSS (ENSMUST00000188147)	-112	Gm29346	255	predicted gene 29346	lincRNA
chr1_120974420_120975225	19	12	110	105	287541402917918	165567018123391	73069200749424	718288696974327	-168513428601278	0,000631328583966771	0,0129181949954985	chr1	120974421	120975225	+	Intergenic	Intergenic	105826	Gm37043	3105	predicted gene, 37043	TEC
chr1_121212098_121212702	22	17	32	30	332942677062852	234553275674803	212564947634688	205225341992665	0,438632838750692	0,472982095345866	0,707538592031984	chr1	121212099	121212702	+	Distant-promoter	Intergenic	-11876	Gm29359	495	predicted gene 29359	lincRNA
chr1_121241127_121241731	14	11	22	30	21187261267636	151769766613108	146138401498848	205225341992665	0,0468847199489544	0,947959231635274	0,979508245353523	chr1	121241128	121241731	+	Intergenic	Intergenic	17153	Gm29359	495	predicted gene 29359	lincRNA
chr1_121276055_121276559	17	33	54	26	257273886821295	455309299839324	358703349133536	177861963060309	0,412434970579136	0,486461972754423	0,71734393327894	chr1	121276056	121276559	+	Intergenic	Intergenic	24524	Gm38283	695	predicted gene, 38283	TEC
chr1_121280435_121281125	29	40	68	66	438878983401032	551890060411302	451700513723712	451495752383862	0,135627189931102	0,763290753786048	0,891890045603652	chr1	121280436	121281125	+	Intergenic	Intergenic	20051	Gm38283	695	predicted gene, 38283	TEC
chr1_121290640_121291244	24	32	47	27	363210193159475	441512048329042	312204766838448	184702807793398	0,696018646087824	0,207416584093901	0,453999444261256	chr1	121290641	121291244	+	Intergenic	Intergenic	9889	Gm38283	695	predicted gene, 38283	TEC
chr1_121293409_121294013	15	19	40	28	227006370724672	262147778695368	26570618454336	191543652526487	0,0981152138299	0,875469224210783	0,946787830434954	chr1	121293410	121294013	+	Intergenic	Intergenic	7120	Gm38283	695	predicted gene, 38283	TEC
chr1_121327511_121328192	32	58	116	137	484280257545966	800240587596388	770547935175744	937195728433169	-0,406082065447521	0,300107147865341	0,555851602787957	chr1	121327512	121328192	+	promoter-TSS	protein_coding-promoter-TSS (ENSMUST00000159085)	-58	Insig2	517,5	insulin induced gene 2	protein_coding
chr1_121328748_121329352	3	9	31	35	454012741449343	124175263592543	205922293021104	239429565658109	-137977937393414	0,0959726931718562	0,293158621623627	chr1	121328749	121329352	+	exon	TEC-exon (ENSMUST00000194699, exon 1 of 1)	958	Gm37174	3058	predicted gene, 37174	TEC
chr1_121394632_121395435	83	92	96	78	125610191800985	126934713894599	637694842904064	533585889180928	110812881901101	0,000998097214893217	0,0175286826565214	chr1	121394633	121395435	+	Intergenic	Intergenic	-35133	2210011K15Rik	1741	RIKEN cDNA 2210011K15 gene	lincRNA
chr1_121429980_121430584	29	20	40	42	438878983401032	275945030205651	26570618454336	287315478789731	0,366380789363597	0,505574332280823	0,731788297837316	chr1	121429981	121430584	+	promoter-TSS	protein_coding-promoter-TSS (ENSMUST00000036025)	-767	Ccdc93	1888	coiled-coil domain containing 93	protein_coding
chr1_121430945_121431182	10	19	56	58	151337580483114	262147778695368	371988658360704	396768994519152	-0,888093902723157	0,12913980397121	0,348543242257077	chr1	121430946	121431182	+	promoter-TSS	protein_coding-promoter-TSS (ENSMUST00000036025)	-12	Ccdc93	1888	coiled-coil domain containing 93	protein_coding
chr1_121463863_121464090	47	48	72	44	711286628270638	662268072493563	478271132178048	300997168255908	0,816281610242462	0,0637629927091747	0,230715348306849	chr1	121463864	121464090	+	intron	protein_coding-intron (ENSMUST00000036025, intron 11 of 23)	-27241	Ccdc93	1888	coiled-coil domain containing 93	protein_coding
chr1_121567713_121568317	25	29	74	78	378343951207786	400120293798194	491556441405216	533585889180928	-0,396391433111153	0,391320925630515	0,641538428539096	chr1	121567714	121568317	+	promoter-TSS	protein_coding-promoter-TSS (ENSMUST00000001724)	-26	Ddx18	567	DEAD (Asp-Glu-Ala-Asp) box polypeptide 18	protein_coding
chr1_122425277_122425781	42	41	18	41	635617838029081	565687311921585	119567783044512	280474634056642	158770031058962	0,0029632089102851	0,0354312213173093	chr1	122425278	122425781	+	Intergenic	Intergenic	-85020	Gm24547	149	predicted gene, 24547	snRNA
chr1_124299110_124299714	12	19	28	45	181605096579737	262147778695368	185994329180352	307838012988997	-0,14990130018662	0,816633461080138	0,918204655796659	chr1	124299111	124299714	+	intron	protein_coding-intron (ENSMUST00000239072, intron 1 of 25)	79830	Gm38073	3665	predicted gene, 38073	TEC
chr1_125434689_125435293	33	32	83	70	499414015594278	441512048329042	551340332927472	478859131316218	-0,132219732583987	0,765580577331674	0,892923892539642	chr1	125434690	125435293	+	promoter-TSS	protein_coding-promoter-TSS (ENSMUST00000191544)	-345	Actr3	761,5	ARP3 actin-related protein 3	protein_coding
chr1_125435650_125435921	29	43	89	55	438878983401032	59328181494215	591196260608976	376246460319885	0,0952804750722028	0,836419837563162	0,927002014588636	chr1	125435651	125435921	+	promoter-TSS	protein_coding-promoter-TSS (ENSMUST00000027579)	-58	Actr3	761,5	ARP3 actin-related protein 3	protein_coding
chr1_125505459_125506063	9	6	76	84	136203822434803	827835090616953	504841750632384	574630957579461	-231018046704174	0,000180874469839413	0,00538850155267555	chr1	125505460	125506063	+	Intergenic	Intergenic	-54834	Slc35f5	756	solute carrier family 35, member F5	protein_coding
chr1_125514859_125514997	37	49	29	48	559949047787524	676065324003845	192636983793936	328360547188264	12488764439739	0,0105176955526198	0,0777493089446132	chr1	125514860	125514997	+	Intergenic	Intergenic	-45667	Slc35f5	756	solute carrier family 35, member F5	protein_coding
chr1_125526259_125526863	24	5	42	46	363210193159475	689862575514128	278991493770528	314678857722086	-0,469703777518606	0,503402084653465	0,730132369133694	chr1	125526260	125526863	+	Intergenic	Intergenic	-34034	Slc35f5	756	solute carrier family 35, member F5	protein_coding
chr1_125530134_125530738	23	7	28	27	348076435111163	965807605719779	185994329180352	184702807793398	0,253295329543125	0,728651249866736	0,873743675745704	chr1	125530135	125530738	+	Intergenic	Intergenic	-30159	Slc35f5	756	solute carrier family 35, member F5	protein_coding
chr1_125542245_125542987	40	20	67	47	605350321932458	275945030205651	445057859110128	321519702455175	0,19479919733735	0,709656393302081	0,86257616757116	chr1	125542246	125542987	+	Distant-promoter	Intergenic	-17979	Slc35f5	756	solute carrier family 35, member F5	protein_coding
chr1_125639389_125639993	23	17	70	75	348076435111163	234553275674803	46498582295088	513063354981662	-0,751744786060264	0,139355388548358	0,363362960908188	chr1	125639390	125639993	+	Intergenic	Intergenic	28925	Gm18444	629	predicted gene, 18444	processed_pseudogene
chr1_125676563_125677167	21	26	26	69	31780891901454	358728539267346	172709019953184	472018286583129	0,0717091356527962	0,904465586105659	0,959935041643864	chr1	125676564	125677167	+	promoter-TSS	protein_coding-promoter-TSS (ENSMUST00000027581)	-130	Gpr39	1909,5	G protein-coupled receptor 39	protein_coding
chr1_125857742_125858200	115	138	84	139	174038217555582	190402070841899	557982987541056	950877417899347	127365109538654	9.33482e+09	0,00340296421253912	chr1	125857743	125858200	+	intron	protein_coding-intron (ENSMUST00000027581, intron 1 of 1)	17968	Gpr39	1909,5	G protein-coupled receptor 39	protein_coding
chr1_126032672_126033496	32	60	50	51	484280257545966	827835090616953	3321327306792	34888308138753	0,949979434228604	0,0385872975875869	0,172594757712438	chr1	126032673	126033496	+	intron	protein_coding-intron (ENSMUST00000057846, intron 7 of 12)	2041	Nckap5	2070	NCK-associated protein 5	protein_coding
chr1_126051285_126051889	22	18	68	71	332942677062852	248350527185086	451700513723712	485699976049307	-0,69269206693086	0,174185923170052	0,412917236456054	chr1	126051286	126051889	+	Distant-promoter	protein_coding-intron (ENSMUST00000057846, intron 7 of 12)	-16462	Nckap5	2070	NCK-associated protein 5	protein_coding
chr1_12644594_12644989	411	847	91	465	621997455785601	116862720292093	604481569836144	31809928008863	224205886589106	0,0451675661498485	0,188647494027945	chr1	12644595	12644989	+	Distant-promoter	Intergenic	-11076	Gm6216	687	predicted gene 6216	processed_pseudogene
chr1_126801615_126802451	17	15	38	95	257273886821295	206958772654238	252420875316192	649880249643438	-0,960106236697449	0,111699544770737	0,320384031190703	chr1	126801616	126802451	+	intron	protein_coding-intron (ENSMUST00000094609, intron 1 of 12)	28448	Nckap5	2070	NCK-associated protein 5	protein_coding
chr1_126830237_126831065	41	32	42	53	620484079980769	441512048329042	278991493770528	362564770853708	0,724995355443635	0,132756413385035	0,353966237833892	chr1	126830238	126831065	+	promoter-TSS	protein_coding-promoter-TSS (ENSMUST00000094609)	-19	Nckap5	2070	NCK-associated protein 5	protein_coding
chr1_126925468_126926072	14	19	41	50	21187261267636	262147778695368	272348839156944	342042236654441	-0,371545133153111	0,528846839662154	0,748900158155738	chr1	126925469	126926072	+	Intergenic	Intergenic	-49155	4930599A14Rik	370	RIKEN cDNA 4930599A14 gene	lincRNA
chr1_127219050_127219790	43	40	45	51	650751596077392	551890060411302	29891945761128	34888308138753	0,89162531210329	0,0502231651364486	0,200780542389013	chr1	127219051	127219790	+	intron	protein_coding-intron (ENSMUST00000038361, intron 1 of 17)	14392	Mgat5	3100	mannoside acetylglucosaminyltransferase 5	protein_coding
chr1_127270396_127270835	70	102	131	103	10593630633818	140731965404882	870187754379504	704607007508149	0,649035706349184	0,0520104121854658	0,205224856961366	chr1	127270397	127270835	+	promoter-TSS	TEC-promoter-TSS (ENSMUST00000194151)	91	Gm37510	4762	predicted gene, 37510	TEC
chr1_127277861_127278573	21	25	48	71	31780891901454	344931287757064	318847421452032	485699976049307	-0,27827920820165	0,5936711349243	0,793899912296226	chr1	127277862	127278573	+	intron	protein_coding-intron (ENSMUST00000038361, intron 2 of 17)	4891	Gm8451	447	predicted gene 8451	processed_pseudogene
chr1_127338856_127339460	41	36	66	13	620484079980769	496701054370172	438415204496544	889309815301547	108196022529909	0,291893626573414	0,547015604923893	chr1	127338857	127339460	+	intron	protein_coding-intron (ENSMUST00000038361, intron 4 of 17)	7345	Gm23370	129	predicted gene, 23370	scaRNA
chr1_127344850_127345354	25	41	18	21	378343951207786	565687311921585	119567783044512	143657739394865	184582896129594	0,00136045956992188	0,0214001766435044	chr1	127344851	127345354	+	intron	protein_coding-intron (ENSMUST00000038361, intron 4 of 17)	13289	Gm23370	129	predicted gene, 23370	scaRNA
chr1_127347978_127348660	64	90	238	290	968560515091933	124175263592543	158095179803299	198384497259576	-0,687036583735748	0,0205829420009171	0,118700720163845	chr1	127347979	127348660	+	intron	protein_coding-intron (ENSMUST00000038361, intron 4 of 17)	16506	Gm23370	129	predicted gene, 23370	scaRNA
chr1_127363473_127364077	37	40	55	63	559949047787524	551890060411302	36534600374712	430973218184596	0,481728671250495	0,280731781562714	0,535640716954972	chr1	127363474	127364077	+	Distant-promoter	protein_coding-intron (ENSMUST00000038361, intron 4 of 17)	-11356	Gm23734	109	predicted gene, 23734	snoRNA
chr1_127424811_127425415	17	6	61	20	257273886821295	827835090616953	405201931428624	136816894661777	-0,683087339881769	0,370550496389652	0,623045545659512	chr1	127424812	127425415	+	intron	protein_coding-intron (ENSMUST00000038361, intron 12 of 17)	18337	Gm38301	543	predicted gene, 38301	TEC
chr1_127773771_127774275	44	39	116	139	665885354125704	53809280890102	770547935175744	950877417899347	-0,517694338557738	0,174898026405226	0,414069322226973	chr1	127773772	127774275	+	promoter-TSS	protein_coding-promoter-TSS (ENSMUST00000027587)	31	2900009J06Rik	481,5	RIKEN cDNA 2900009J06 gene	antisense
chr1_127911454_127912279	14	5	35	24	21187261267636	689862575514128	23249291147544	164180273594132	-0,50926807115125	0,516088873573728	0,739684160151496	chr1	127911455	127912279	+	intron	protein_coding-intron (ENSMUST00000037649, intron 8 of 23)	10953	Rab3gap1	2967	RAB3 GTPase activating protein subunit 1	protein_coding
chr1_127980989_127981593	18	23	64	34	272407644869606	317336784736499	425129895269376	23258872092502	-0,156820268847108	0,784400871156603	0,902237195383345	chr1	127980990	127981593	+	exon	TEC-exon (ENSMUST00000193744, exon 1 of 1)	3396	Gm38248	5783	predicted gene, 38248	TEC
chr1_127989823_127990479	77	88	122	97	116529936971998	121415813290486	810403862857248	663561939109616	0,69085938429993	0,0369403585799983	0,167650089907188	chr1	127989824	127990479	+	Distant-promoter	protein_coding-intron (ENSMUST00000086614, intron 11 of 20)	-5464	Gm38248	5783	predicted gene, 38248	TEC
chr1_128080746_128081350	33	24	24	45	499414015594278	331134036246781	159423710726016	307838012988997	0,828145229694953	0,147009666383807	0,37457537652494	chr1	128080747	128081350	+	intron	protein_coding-intron (ENSMUST00000086614, intron 2 of 20)	8283	Gm37625	4872	predicted gene, 37625	TEC
chr1_128103717_128104321	5	8	30	49	756687902415572	11037801208226	19927963840752	335201391921352	-151639121323989	0,049672042266446	0,199784846914922	chr1	128103718	128104321	+	promoter-TSS	protein_coding-promoter-TSS (ENSMUST00000097597)	688	R3hdm1	2049,5	R3H domain containing 1	protein_coding
chr1_128243973_128244981	50	28	82	99	756687902415572	386323042287911	544697678313888	677243628575794	-0,10146171433357	0,818820037422838	0,919054025168935	chr1	128243974	128244981	+	exon	protein_coding-exon (ENSMUST00000027592, exon 1 of 13)	315	Ubxn4	717,5	UBX domain protein 4	protein_coding
chr1_128389985_128390489	11	30	15	10	166471338531426	413917545308477	9963981920376	684084473308883	179253205488806	0,0171760536615578	0,106701330008311	chr1	128389986	128390489	+	Distant-promoter	protein_coding-intron (ENSMUST00000027602, intron 5 of 15)	-10750	Dars	2144	aspartyl-tRNA synthetase	protein_coding
chr1_128417010_128417614	37	19	69	84	559949047787524	262147778695368	458343168337296	574630957579461	-0,335781245442243	0,497080423674002	0,725013134713988	chr1	128417011	128417614	+	promoter-TSS	protein_coding-promoter-TSS (ENSMUST00000027602)	47	Dars	2144	aspartyl-tRNA synthetase	protein_coding
chr1_130511813_130512417	26	36	83	50	393477709256098	496701054370172	551340332927472	342042236654441	-0,00383620526215107	0,99367506440848	0,997343983214384	chr1	130511814	130512417	+	intron	antisense-intron (ENSMUST00000125681, intron 1 of 4)	38372	Gm37283	1571	predicted gene, 37283	TEC
chr1_130682437_130683162	21	16	20	27	31780891901454	220756024164521	13285309227168	184702807793398	0,759821644684966	0,24956035845936	0,501703308864145	chr1	130682438	130683162	+	intron	protein_coding-intron (ENSMUST00000188520, intron 12 of 17)	1272	C4bp-ps1	706	complement component 4 binding protein, pseudogene 1	unprocessed_pseudogene
chr1_130715554_130716396	39	22	54	82	590216563884146	303539533226216	358703349133536	560949268113284	-0,0459416684867137	0,927152060591173	0,970846427767007	chr1	130715555	130716396	+	promoter-TSS	protein_coding-promoter-TSS (ENSMUST00000066863)	-161	Pfkfb2	2223	6-phosphofructo-2-kinase/fructose-2,6-biphosphatase 2	protein_coding
chr1_130941607_130942211	35	52	57	69	529681531690901	717457078534693	378631312974288	472018286583129	0,554834362837758	0,20449818762634	0,450656949639481	chr1	130941608	130942211	+	Distant-promoter	Intergenic	-1794	Il19	950,5	interleukin 19	protein_coding
chr1_131070436_131071040	14	7	53	51	21187261267636	965807605719779	352060694519952	34888308138753	-119411940840492	0,0653250301441673	0,234014663221075	chr1	131070437	131071040	+	intron	protein_coding-intron (ENSMUST00000016672, intron 1 of 9)	1788	Mapkapk2	1764,5	MAP kinase-activated protein kinase 2	protein_coding
chr1_131075380_131076085	44	71	92	83	665885354125704	979604857230061	611124224449728	567790112846372	0,483904021601461	0,210686029146713	0,457514199973873	chr1	131075381	131076085	+	Distant-promoter	protein_coding-intron (ENSMUST00000016672, intron 1 of 9)	-1981	Gm25549	94	predicted gene, 25549	snRNA
chr1_131083531_131084271	42	47	88	64	635617838029081	64847082098328	584553605995392	437814062917685	0,32849162667667	0,430107164083325	0,674057313389315	chr1	131083532	131084271	+	intron	protein_coding-intron (ENSMUST00000016672, intron 1 of 9)	8248	Gm37084	5898	predicted gene, 37084	TEC
chr1_131084310_131084468	18	21	26	33	272407644869606	289742281715934	172709019953184	225747876191931	0,497633823659963	0,419577735675673	0,665507301892386	chr1	131084311	131084468	+	intron	protein_coding-intron (ENSMUST00000016672, intron 1 of 9)	7760	Gm37084	5898	predicted gene, 37084	TEC
chr1_131086714_131087329	51	50	53	65	771821660463884	689862575514128	352060694519952	444654907650774	0,87513446629527	0,0364251017080781	0,166087198785556	chr1	131086715	131087329	+	exon	TEC-exon (ENSMUST00000191688, exon 1 of 1)	5128	Gm37084	5898	predicted gene, 37084	TEC
chr1_131164253_131164857	18	41	56	47	272407644869606	565687311921585	371988658360704	321519702455175	0,278654038778357	0,596557942819191	0,795498337188811	chr1	131164254	131164857	+	Distant-promoter	protein_coding-intron (ENSMUST00000068791, intron 9 of 12)	-1824	Eif2d	2328,5	eukaryotic translation initiation factor 2D	protein_coding
chr1_131186850_131187454	39	40	50	60	590216563884146	551890060411302	3321327306792	41045068398533	0,620944794768891	0,168550592234801	0,405329867773164	chr1	131186851	131187454	+	exon	protein_coding-exon (ENSMUST00000131855, exon 16 of 16)	12983	Rassf5	3076	Ras association (RalGDS/AF-6) domain family member 5	protein_coding
chr1_131210030_131210534	49	43	94	68	741554144367261	59328181494215	624409533676896	46517744185004	0,290518511407189	0,480714898178178	0,713917485029699	chr1	131210031	131210534	+	Distant-promoter	protein_coding-intron (ENSMUST00000027688, intron 2 of 5)	-6595	Gm17796	1213	predicted gene, 17796	processed_pseudogene
chr1_131238789_131239359	37	61	135	121	559949047787524	841632342127236	89675837283384	827742212703748	-0,295495601664703	0,429901713532891	0,674057313389315	chr1	131238790	131239359	+	Distant-promoter	protein_coding-intron (ENSMUST00000027688, intron 1 of 5)	-5499	Rassf5	3076	Ras association (RalGDS/AF-6) domain family member 5	protein_coding
chr1_131245022_131245828	31	26	65	65	469146499497655	358728539267346	43177254988296	444654907650774	-0,0848059414063881	0,858335471390138	0,937817881038271	chr1	131245023	131245828	+	promoter-TSS	protein_coding-promoter-TSS (ENSMUST00000027688)	-167	Rassf5	3076	Ras association (RalGDS/AF-6) domain family member 5	protein_coding
chr1_131285387_131286228	48	45	84	87	726420386318949	620876317962715	557982987541056	595153491778728	0,223220074235895	0,573123071330197	0,780287876782651	chr1	131285388	131286228	+	Distant-promoter	protein_coding-exon (ENSMUST00000097588, exon 23 of 23)	-6201	Ikbke	911	inhibitor of kappaB kinase epsilon	protein_coding
chr1_131286693_131287197	31	24	39	23	469146499497655	331134036246781	259063529929776	157339428861043	0,938833592633531	0,100959524118947	0,301672440560928	chr1	131286694	131287197	+	Distant-promoter	protein_coding-exon (ENSMUST00000097588, exon 23 of 23)	-7339	Ikbke	911	inhibitor of kappaB kinase epsilon	protein_coding
chr1_131423719_131424323	14	24	40	68	21187261267636	331134036246781	26570618454336	46517744185004	-0,423544640670045	0,462987019150717	0,699536815812637	chr1	131423720	131424323	+	Distant-promoter	protein_coding-intron (ENSMUST00000097588, intron 3 of 22)	-14808	Gm29488	2402	predicted gene 29488	sense_intronic
chr1_131429831_131430435	13	13	52	37	196738854628049	179364269633673	345418039906368	253111255124287	-0,671836038871578	0,285378272565443	0,540595737284985	chr1	131429832	131430435	+	intron	protein_coding-intron (ENSMUST00000097588, intron 3 of 22)	17562	Gm29487	256	predicted gene 29487	processed_pseudogene
chr1_131511670_131512478	21	21	96	62	31780891901454	289742281715934	637694842904064	424132373451507	-0,807057713975633	0,107240118465708	0,312368293945155	chr1	131511671	131512478	+	intron	protein_coding-intron (ENSMUST00000097588, intron 2 of 22)	2158	Srgap2	1436	SLIT-ROBO Rho GTPase activating protein 2	protein_coding
chr1_131523223_131523827	9	13	51	65	136203822434803	179364269633673	338775385292784	444654907650774	-130770369570275	0,0333648738561271	0,158288850513808	chr1	131523224	131523827	+	intron	protein_coding-intron (ENSMUST00000097588, intron 2 of 22)	3822	Srgap2	1436	SLIT-ROBO Rho GTPase activating protein 2	protein_coding
chr1_131523892_131524496	26	20	46	49	393477709256098	275945030205651	305562112224864	335201391921352	0,0599124676673821	0,911377852092257	0,962895810490058	chr1	131523893	131524496	+	intron	protein_coding-intron (ENSMUST00000097588, intron 2 of 22)	3153	Srgap2	1436	SLIT-ROBO Rho GTPase activating protein 2	protein_coding
chr1_13152665_13153488	71	53	52	91	107449682143011	731254330044975	345418039906368	622516870711083	0,898269353420675	0,0332307255260647	0,157998940349392	chr1	13152666	13153488	+	Distant-promoter	protein_coding-intron (ENSMUST00000006037, intron 16 of 22)	-2058	Ncoa2	2944	nuclear receptor coactivator 2	protein_coding
chr1_131526768_131527586	46	61	134	108	696152870222327	841632342127236	890115718220256	738811231173593	-0,0816268130938505	0,822443188315758	0,920661747357446	chr1	131526769	131527586	+	promoter-TSS	protein_coding-promoter-TSS (ENSMUST00000068613)	170	Srgap2	1436	SLIT-ROBO Rho GTPase activating protein 2	protein_coding
chr1_131528149_131528753	14	17	58	40	21187261267636	234553275674803	385273967587872	273633789323553	-0,561007697714537	0,343642480696407	0,597344263167882	chr1	131528150	131528753	+	exon	protein_coding-exon (ENSMUST00000068613, exon 1 of 4)	548	Fam72a	2191	family with sequence similarity 72, member A	protein_coding
chr1_131548975_131549277	16	11	65	67	242140128772983	151769766613108	43177254988296	458336597116951	-118216949285182	0,0374116196914619	0,169010643055655	chr1	131548976	131549277	+	Intergenic	Intergenic	21223	Fam72a	2191	family with sequence similarity 72, member A	protein_coding
chr1_131691539_131691760	12	13	44	63	181605096579737	179364269633673	292276802997696	430973218184596	-100226454103658	0,100962079906079	0,301672440560928	chr1	131691540	131691760	+	intron	protein_coding-intron (ENSMUST00000064664, intron 1 of 4)	2883	Rab7b	607	RAB7B, member RAS oncogene family	protein_coding
chr1_131696169_131696673	21	36	30	45	31780891901454	496701054370172	19927963840752	307838012988997	0,687890374745068	0,213125119896235	0,459802117236451	chr1	131696170	131696673	+	promoter-TSS	protein_coding-promoter-TSS (ENSMUST00000130848)	-217	Rab7b	607	RAB7B, member RAS oncogene family	protein_coding
chr1_131751941_131752545	24	16	33	53	363210193159475	220756024164521	219207602248272	362564770853708	0,00175966566107623	0,997629171839639	0,998934523673601	chr1	131751942	131752545	+	intron	protein_coding-intron (ENSMUST00000049027, intron 2 of 20)	1752	Slc26a9	1286,5	solute carrier family 26, member 9	protein_coding
chr1_131827802_131828018	24	20	65	50	363210193159475	275945030205651	43177254988296	342042236654441	-0,279013859709229	0,594509362600516	0,794208449346731	chr1	131827803	131828018	+	promoter-TSS	protein_coding-promoter-TSS (ENSMUST00000086559)	-67	Slc41a1	553	solute carrier family 41, member 1	protein_coding
chr1_131910085_131910689	26	35	94	111	393477709256098	482903802859889	624409533676896	75933376537286	-0,656421260042086	0,124142769144273	0,339537890678254	chr1	131910086	131910689	+	promoter-TSS	protein_coding-promoter-TSS (ENSMUST00000062264)	-147	Nucks1	2375	nuclear casein kinase and cyclin-dependent kinase substrate 1	protein_coding
chr1_131938718_131939535	19	14	41	30	287541402917918	193161521143956	272348839156944	205225341992665	0,00509526898693463	0,993530360917479	0,997256278901592	chr1	131938719	131939535	+	Distant-promoter	Intergenic	-6156	Gm37676	507	predicted gene, 37676	TEC
chr1_131940905_131941509	10	12	44	29	151337580483114	165567018123391	292276802997696	198384497259576	-0,63019567472722	0,36017466631727	0,612898501971059	chr1	131940906	131941509	+	Distant-promoter	Intergenic	-8237	Gm37676	507	predicted gene, 37676	TEC
chr1_131961013_131961617	29	35	34	42	438878983401032	482903802859889	225850256861856	287315478789731	0,846319594263299	0,0984243018407838	0,29722909065701	chr1	131961014	131961617	+	Distant-promoter	Intergenic	-1639	Gm29103	598	predicted gene 29103	processed_transcript
chr1_131962531_131963135	28	16	47	71	423745225352721	220756024164521	312204766838448	485699976049307	-0,313389039710924	0,568660077889395	0,776886701879206	chr1	131962532	131963135	+	promoter-TSS	protein_coding-promoter-TSS (ENSMUST00000177943)	-121	Gm29103	598	predicted gene 29103	processed_transcript
chr1_131980375_131981146	31	46	102	103	469146499497655	634673569472997	677550770585568	704607007508149	-0,321361835900776	0,427765841728035	0,672518596217426	chr1	131980376	131981146	+	intron	protein_coding-intron (ENSMUST00000027695, intron 4 of 4)	1796	Slc45a3	2048,5	solute carrier family 45, member 3	protein_coding
chr1_131989402_131990836	130	192	143	148	196738854628049	264907228997425	949899609742512	101244502049715	123600360564034	8.80457e+08	0,000653209211978756	chr1	131989403	131990836	+	intron	processed_transcript-intron (ENSMUST00000191034, intron 2 of 2)	11155	Slc45a3	2048,5	solute carrier family 45, member 3	protein_coding
chr1_131992776_131993280	41	29	27	26	620484079980769	400120293798194	179351674566768	177861963060309	151148717366855	0,00489634906821207	0,0483314796676423	chr1	131992777	131993280	+	intron	processed_transcript-intron (ENSMUST00000191034, intron 2 of 2)	14064	Slc45a3	2048,5	solute carrier family 45, member 3	protein_coding
chr1_131993425_131994029	20	24	42	43	302675160966229	331134036246781	278991493770528	294156323522819	0,146109541784666	0,790877570963745	0,905150426138534	chr1	131993426	131994029	+	Distant-promoter	processed_transcript-intron (ENSMUST00000191034, intron 2 of 2)	-13880	Elk4	1556	ELK4, member of ETS oncogene family	protein_coding
chr1_132128253_132129064	27	23	81	58	408611467304409	317336784736499	538055023700304	396768994519152	-0,367875130199905	0,454066721257249	0,692888850370406	chr1	132128254	132129064	+	Distant-promoter	protein_coding-intron (ENSMUST00000027697, intron 1 of 15)	-10846	Gm29629	386	predicted gene 29629	antisense
chr1_132139193_132139797	19	17	66	43	287541402917918	234553275674803	438415204496544	294156323522819	-0,491432561834079	0,382527038523408	0,633901429033766	chr1	132139194	132139797	+	promoter-TSS	antisense-promoter-TSS (ENSMUST00000187926)	-9	Gm29629	386	predicted gene 29629	antisense
chr1_132200442_132201046	12	15	64	48	181605096579737	206958772654238	425129895269376	328360547188264	-0,954132319591896	0,105627892745034	0,309526909892492	chr1	132200443	132201046	+	promoter-TSS	protein_coding-promoter-TSS (ENSMUST00000189062)	-219	Lemd1	879,5	LEM domain containing 1	protein_coding
chr1_132287619_132288223	12	21	41	44	181605096579737	289742281715934	272348839156944	300997168255908	-0,277657876395094	0,646214085259418	0,826715901779596	chr1	132287620	132288223	+	Intergenic	Intergenic	3468	Gm7241	357	predicted pseudogene 7241	processed_pseudogene
chr1_132295873_132296477	13	23	40	64	196738854628049	317336784736499	26570618454336	437814062917685	-0,447144689559412	0,444785574767876	0,685972478792739	chr1	132295874	132296477	+	Distant-promoter	Intergenic	-2451	Klhdc8a	4269	kelch domain containing 8A	protein_coding
chr1_132298597_132299254	21	36	72	80	31780891901454	496701054370172	478271132178048	547267578647106	-0,327779307303498	0,486220081310449	0,717341054826963	chr1	132298598	132299254	+	exon	protein_coding-exon (ENSMUST00000046071, exon 1 of 5)	299	Klhdc8a	4269	kelch domain containing 8A	protein_coding
chr1_132317845_132318449	26	34	50	63	393477709256098	469106551349607	3321327306792	430973218184596	0,178846919449781	0,713366064092715	0,864411359920112	chr1	132317846	132318449	+	TTS	protein_coding-TTS (ENSMUST00000128661)	1982	Nuak2	1874	NUAK family, SNF1-like kinase, 2	protein_coding
chr1_132333658_132334435	68	73	231	156	102909554728518	100719936025063	15344532157379	106717177836186	-0,354081357346428	0,274359237645199	0,528326397358165	chr1	132333659	132334435	+	TTS	protein_coding-TTS (ENSMUST00000072177)	6450	Nuak2	1874	NUAK family, SNF1-like kinase, 2	protein_coding
chr1_132346565_132346867	7	12	82	96	10593630633818	165567018123391	544697678313888	656721094376527	-21379437001541	0,000188494901385872	0,00554163526641839	chr1	132346566	132346867	+	exon	lincRNA-exon (ENSMUST00000189288, exon 3 of 3)	4693	F730311O21Rik	5447	RIKEN cDNA F730311O21 gene	lincRNA
chr1_132364858_132365168	16	36	82	58	242140128772983	496701054370172	544697678313888	396768994519152	-0,343654112717676	0,503992734104106	0,730684465964682	chr1	132364859	132365168	+	promoter-TSS	protein_coding-promoter-TSS (ENSMUST00000125439)	-65	Tmcc2	3090,5	transmembrane and coiled-coil domains 2	protein_coding
chr1_132370432_132371036	22	27	62	47	332942677062852	372525790777629	411844586042208	321519702455175	-0,0552556487646303	0,914456161507897	0,964487521346299	chr1	132370433	132371036	+	Distant-promoter	protein_coding-intron (ENSMUST00000045473, intron 2 of 4)	-2847	Tmcc2	3090,5	transmembrane and coiled-coil domains 2	protein_coding
chr1_132376786_132377390	18	13	74	58	272407644869606	179364269633673	491556441405216	396768994519152	-0,980914560720268	0,0764473138013324	0,257259712383067	chr1	132376787	132377390	+	Distant-promoter	protein_coding-intron (ENSMUST00000045473, intron 2 of 4)	-4041	Gm15849	335	predicted gene 15849	antisense
chr1_132476935_132477174	8	21	27	86	121070064386492	289742281715934	179351674566768	588312647045639	-0,893495154676631	0,194765340541391	0,438603328207735	chr1	132476936	132477174	+	promoter-TSS	protein_coding-promoter-TSS (ENSMUST00000027700)	-9	6030442K20Rik	1273	RIKEN cDNA 6030442K20 gene	processed_transcript
chr1_132525843_132526685	37	22	54	69	559949047787524	303539533226216	358703349133536	472018286583129	0,0510801302946021	0,918825395113039	0,966445910957157	chr1	132525844	132526685	+	Distant-promoter	protein_coding-intron (ENSMUST00000086521, intron 8 of 22)	-2871	Cntn2	3561,5	contactin 2	protein_coding
chr1_132800280_132801016	40	59	34	44	605350321932458	814037839106671	225850256861856	300997168255908	143258093492798	0,0017967849246392	0,0257068797092191	chr1	132800281	132801016	+	Intergenic	Intergenic	13700	Gm22609	121	predicted gene, 22609	snoRNA
chr1_132838322_132838826	20	20	15	12	302675160966229	275945030205651	9963981920376	820901367970659	166951663704532	0,0170522012717829	0,106350841235291	chr1	132838323	132838826	+	Intergenic	Intergenic	-24226	Gm22609	121	predicted gene, 22609	snoRNA
chr1_132939022_132939526	21	55	48	36	31780891901454	75884883306554	318847421452032	246270410391198	0,934762866069508	0,0788724561465246	0,26203545875193	chr1	132939023	132939526	+	exon	protein_coding-exon (ENSMUST00000027706, exon 2 of 2)	6046	Gm38308	1809	predicted gene, 38308	TEC
chr1_132956775_132957183	96	128	149	129	14528407726379	176604819331617	989755537424016	882468970568459	0,782939841156192	0,00850273331441142	0,0686797421905327	chr1	132956776	132957183	+	Distant-promoter	Intergenic	-11659	Gm38308	1809	predicted gene, 38308	TEC
chr1_133025094_133025698	27	35	69	63	408611467304409	482903802859889	458343168337296	430973218184596	0,00507361776258201	0,991246115648779	0,996196325848745	chr1	133025095	133025698	+	promoter-TSS	protein_coding-promoter-TSS (ENSMUST00000067398)	20	Mdm4	1932	transformed mouse 3T3 cell double minute 4	protein_coding
chr1_133076918_133077219	33	30	80	74	499414015594278	413917545308477	53141236908672	506222510248573	-0,186055324710525	0,676292521161566	0,843819639036709	chr1	133076919	133077219	+	intron	protein_coding-intron (ENSMUST00000077730, intron 8 of 32)	8489	Pik3c2b	2234	phosphatidylinositol-4-phosphate 3-kinase catalytic subunit type 2 beta	protein_coding
chr1_133077950_133078454	17	28	41	15	257273886821295	386323042287911	272348839156944	102612670996332	0,780541437840019	0,235500050444946	0,486506219511483	chr1	133077951	133078454	+	intron	protein_coding-intron (ENSMUST00000077730, intron 9 of 32)	9623	Pik3c2b	2234	phosphatidylinositol-4-phosphate 3-kinase catalytic subunit type 2 beta	protein_coding
chr1_133091508_133092112	39	42	52	43	590216563884146	579484563431867	345418039906368	294156323522819	0,8704467506056	0,0573239339124162	0,217156916764564	chr1	133091509	133092112	+	intron	protein_coding-intron (ENSMUST00000077730, intron 20 of 32)	23231	Pik3c2b	2234	phosphatidylinositol-4-phosphate 3-kinase catalytic subunit type 2 beta	protein_coding
chr1_133119785_133120374	206	275	336	293	311755415795216	37942441653277	223193195016422	200436750679503	0,7071828622036	0,00188611877155064	0,0264947527880923	chr1	133119786	133120374	+	Distant-promoter	Intergenic	-11064	Ppp1r15b	4641	protein phosphatase 1, regulatory subunit 15B	protein_coding
chr1_133130755_133131340	87	103	210	238	13166369502031	14211169055591	139495746885264	162812104647514	-0,142172284388776	0,615294886718346	0,807010651866442	chr1	133130756	133131340	+	promoter-TSS	protein_coding-promoter-TSS (ENSMUST00000052529)	-96	Ppp1r15b	4641	protein phosphatase 1, regulatory subunit 15B	protein_coding
chr1_133133781_133134385	22	12	38	33	332942677062852	165567018123391	252420875316192	225747876191931	0,0536313233899112	0,932556867739844	0,973342418724176	chr1	133133782	133134385	+	Distant-promoter	protein_coding-intron (ENSMUST00000052529, intron 1 of 1)	-2301	Gm26616	1855	predicted gene, 26616	TEC
chr1_133178796_133179442	23	17	94	72	348076435111163	234553275674803	624409533676896	492540820782395	-0,9439159539459	0,0578130657846695	0,218474189760184	chr1	133178797	133179442	+	Distant-promoter	protein_coding-intron (ENSMUST00000212252, intron 3 of 9)	-2202	Plekha6	2477	pleckstrin homology domain containing, family A member 6	protein_coding
chr1_133188671_133189175	23	41	32	24	348076435111163	565687311921585	212564947634688	164180273594132	12810013485269	0,0213098090182002	0,121308095893579	chr1	133188672	133189175	+	intron	protein_coding-intron (ENSMUST00000187285, intron 1 of 22)	7602	Plekha6	2477	pleckstrin homology domain containing, family A member 6	protein_coding
chr1_133226751_133227355	11	13	54	78	166471338531426	179364269633673	358703349133536	533585889180928	-136591130545802	0,0201795504706674	0,117161264579822	chr1	133226752	133227355	+	Distant-promoter	protein_coding-intron (ENSMUST00000187285, intron 1 of 22)	-19044	Plekha6	2477	pleckstrin homology domain containing, family A member 6	protein_coding
chr1_133228461_133228819	12	9	93	122	181605096579737	124175263592543	617766879063312	834583057436837	-225406608339404	2.79513e+09	0,00148591260720043	chr1	133228462	133228819	+	Distant-promoter	protein_coding-intron (ENSMUST00000187285, intron 1 of 22)	-17457	Plekha6	2477	pleckstrin homology domain containing, family A member 6	protein_coding
chr1_133228994_133229598	12	11	63	65	181605096579737	151769766613108	418487240655792	444654907650774	-137495801830982	0,0190230005817183	0,11310753678074	chr1	133228995	133229598	+	Distant-promoter	protein_coding-intron (ENSMUST00000187285, intron 1 of 22)	-16801	Plekha6	2477	pleckstrin homology domain containing, family A member 6	protein_coding
chr1_133236981_133237417	18	24	173	82	272407644869606	331134036246781	114917924815003	560949268113284	-150086436611261	0,00196651977443597	0,0271959680252384	chr1	133236982	133237417	+	Distant-promoter	protein_coding-intron (ENSMUST00000187285, intron 1 of 22)	-8898	Plekha6	2477	pleckstrin homology domain containing, family A member 6	protein_coding
chr1_133239319_133239923	19	19	57	55	287541402917918	262147778695368	378631312974288	376246460319885	-0,458672893751837	0,39384553629277	0,644159792954167	chr1	133239320	133239923	+	Distant-promoter	protein_coding-intron (ENSMUST00000187285, intron 1 of 22)	-6476	Plekha6	2477	pleckstrin homology domain containing, family A member 6	protein_coding
chr1_133240907_133241328	15	16	139	156	227006370724672	220756024164521	923328991288176	106717177836186	-215265000015651	1.69318e+08	0,000199554650658703	chr1	133240908	133241328	+	Distant-promoter	protein_coding-intron (ENSMUST00000187285, intron 1 of 22)	-4980	Plekha6	2477	pleckstrin homology domain containing, family A member 6	protein_coding
chr1_133251747_133252150	9	15	119	104	136203822434803	206958772654238	790475899016496	711447852241238	-212294903950426	3.53145e+09	0,00172096520955433	chr1	133251748	133252150	+	intron	protein_coding-intron (ENSMUST00000038295, intron 1 of 26)	2344	Gm19461	610	predicted gene, 19461	antisense
chr1_133253433_133253935	17	16	146	141	257273886821295	220756024164521	969827573583264	964559107365524	-201924317089258	5.61448e+08	0,000471873641293964	chr1	133253434	133253935	+	TTS	antisense-TTS (ENSMUST00000186027)	608	Gm19461	610	predicted gene, 19461	antisense
chr1_133285866_133286370	37	43	76	88	559949047787524	59328181494215	504841750632384	601994336511817	0,0600744865212618	0,885210480871842	0,951496669300786	chr1	133285867	133286370	+	Distant-promoter	protein_coding-intron (ENSMUST00000038295, intron 18 of 26)	-5632	Plekha6	2477	pleckstrin homology domain containing, family A member 6	protein_coding
chr1_133296438_133296787	17	24	107	105	257273886821295	331134036246781	710764043653488	718288696974327	-127676595100388	0,0053688552487397	0,0510605239209624	chr1	133296439	133296787	+	Distant-promoter	protein_coding-intron (ENSMUST00000038295, intron 25 of 26)	-1339	Plekha6	2477	pleckstrin homology domain containing, family A member 6	protein_coding
chr1_133302398_133303206	20	36	62	63	302675160966229	496701054370172	411844586042208	430973218184596	-0,0716928888388747	0,884563833602325	0,951124801921907	chr1	133302399	133303206	+	exon	protein_coding-exon (ENSMUST00000038295, exon 27 of 27)	4851	Plekha6	2477	pleckstrin homology domain containing, family A member 6	protein_coding
chr1_133364974_133365578	23	20	71	22	348076435111163	275945030205651	471628477564464	150498584127954	0,00128686120837482	0,998367551106678	0,99930623863249	chr1	133364975	133365578	+	promoter-TSS	protein_coding-promoter-TSS (ENSMUST00000129213)	-56	Etnk2	2074	ethanolamine kinase 2	protein_coding
chr1_133367117_133367721	8	11	41	25	121070064386492	151769766613108	272348839156944	171021118327221	-0,698455095954598	0,342448979898426	0,596153553457841	chr1	133367118	133367721	+	intron	protein_coding-intron (ENSMUST00000129213, intron 1 of 6)	132	Etnk2	2074	ethanolamine kinase 2	protein_coding
chr1_133660678_133661624	50	47	114	143	756687902415572	64847082098328	757262625948576	978240796831702	-0,305736698630634	0,40773316553922	0,655875627824708	chr1	133660679	133661624	+	exon	protein_coding-exon (ENSMUST00000179598, exon 1 of 17)	130	Zc3h11a	621,5	zinc finger CCCH type containing 11A	protein_coding
chr1_133685668_133686191	86	94	205	169	130150319215478	129694164196656	136174419578472	115610275989201	0,0451907597986175	0,878249892664347	0,948125693934731	chr1	133685669	133686191	+	intron	protein_coding-intron (ENSMUST00000169295, intron 2 of 5)	4157	Lax1	1468,5	lymphocyte transmembrane adaptor 1	protein_coding
chr1_133712988_133713303	47	59	74	108	711286628270638	814037839106671	491556441405216	738811231173593	0,311751703165183	0,431454368025177	0,675141875132039	chr1	133712989	133713303	+	TTS	protein_coding-TTS (ENSMUST00000112264)	4784	Atp2b4	3951,5	ATPase, Ca++ transporting, plasma membrane 4	protein_coding
chr1_133723975_133724479	46	65	98	110	696152870222327	896821348168366	650980152131232	752492920639771	0,185110298973971	0,618651408759626	0,809399352050806	chr1	133723976	133724479	+	intron	protein_coding-intron (ENSMUST00000048953, intron 14 of 20)	2418	Mir6903	88	microRNA 6903	miRNA
chr1_13372728_13373273	57	60	182	203	862624208753753	827835090616953	120896313967229	138869148081703	-0,620043080756277	0,052935120264621	0,207546081008105	chr1	13372729	13373273	+	promoter-TSS	protein_coding-promoter-TSS (ENSMUST00000081713)	-561	Ncoa2	2944	nuclear receptor coactivator 2	protein_coding
chr1_13374094_13374912	27	37	87	90	408611467304409	510498305880454	577910951381808	615676025977994	-0,374582153293034	0,386901273272257	0,637635395550289	chr1	13374095	13374912	+	promoter-TSS	protein_coding-promoter-TSS (ENSMUST00000006037)	-420	Ncoa2	2944	nuclear receptor coactivator 2	protein_coding
chr1_133744599_133745166	45	54	193	180	681019112174015	745051581555258	128203234042171	123135205195599	-0,816632371049584	0,01392337770538	0,093291724871692	chr1	133744600	133745166	+	intron	protein_coding-intron (ENSMUST00000048953, intron 1 of 20)	8399	Atp2b4	3951,5	ATPase, Ca++ transporting, plasma membrane 4	protein_coding
chr1_133801305_133801602	39	82	85	95	590216563884146	113137462384317	56462564215464	649880249643438	0,507877700832853	0,210183070942123	0,456825532727289	chr1	133801306	133801602	+	promoter-TSS	protein_coding-promoter-TSS (ENSMUST00000128692)	-412	Atp2b4	3951,5	ATPase, Ca++ transporting, plasma membrane 4	protein_coding
chr1_133818430_133818906	81	103	141	169	122583440191323	14211169055591	936614300515344	115610275989201	0,340406604704369	0,269293759320608	0,522918459197375	chr1	133818431	133818906	+	Distant-promoter	Intergenic	-10860	Gm10537	1698	predicted gene 10537	TEC
chr1_133843198_133843802	12	23	52	47	181605096579737	317336784736499	345418039906368	321519702455175	-0,41301559778742	0,477319483490864	0,711186882765136	chr1	133843199	133843802	+	Intergenic	Intergenic	8311	Gm28441	1343	predicted gene 28441	lincRNA
chr1_133854277_133854781	50	74	111	80	756687902415572	102099661176091	737334662107824	547267578647106	0,470426905483038	0,213271074292271	0,459913801971208	chr1	133854278	133854781	+	Intergenic	Intergenic	19340	Gm28441	1343	predicted gene 28441	lincRNA
chr1_133871269_133871994	32	35	116	104	484280257545966	482903802859889	770547935175744	711447852241238	-0,615822504509961	0,12859181866413	0,347603506092168	chr1	133871270	133871994	+	Intergenic	Intergenic	29696	Optc	1579	opticin	protein_coding
chr1_133886202_133886806	30	27	57	41	454012741449343	372525790777629	378631312974288	280474634056642	0,324269797481956	0,523790848928133	0,745624620073411	chr1	133886203	133886806	+	Intergenic	Intergenic	14823	Optc	1579	opticin	protein_coding
chr1_133893097_133893822	32	58	114	99	484280257545966	800240587596388	757262625948576	677243628575794	-0,155123501307824	0,699964057104491	0,857137674301066	chr1	133893098	133893822	+	Intergenic	Intergenic	7868	Optc	1579	opticin	protein_coding
chr1_133911572_133912176	35	35	64	70	529681531690901	482903802859889	425129895269376	478859131316218	0,163019085138216	0,714751894940155	0,865384759274373	chr1	133911573	133912176	+	Distant-promoter	protein_coding-TTS (ENSMUST00000127583)	-3875	Optc	1579	opticin	protein_coding
chr1_133916041_133916334	33	66	86	72	499414015594278	910618599678648	571268296768224	492540820782395	0,410602656291777	0,335526551056273	0,589594543153804	chr1	133916042	133916334	+	intron	protein_coding-intron (ENSMUST00000048432, intron 1 of 2)	5224	Prelp	2219	proline arginine-rich end leucine-rich repeat	protein_coding
chr1_133917681_133918285	43	40	60	63	650751596077392	551890060411302	39855927681504	430973218184596	0,534595805710094	0,218296079160378	0,465887042040768	chr1	133917682	133918285	+	intron	protein_coding-intron (ENSMUST00000048432, intron 1 of 2)	3428	Prelp	2219	proline arginine-rich end leucine-rich repeat	protein_coding
chr1_133921297_133921901	27	33	97	86	408611467304409	455309299839324	644337497517648	588312647045639	-0,511741040603516	0,238374603130527	0,489524030385912	chr1	133921298	133921901	+	promoter-TSS	protein_coding-promoter-TSS (ENSMUST00000048432)	-185	Prelp	2219	proline arginine-rich end leucine-rich repeat	protein_coding
chr1_133930000_133930447	137	226	177	138	207332485261867	311817884132386	117574986660437	944036573166258	129378389938512	5.9191e+07	0,000488045266426565	chr1	133930001	133930447	+	Distant-promoter	Intergenic	-8809	Prelp	2219	proline arginine-rich end leucine-rich repeat	protein_coding
chr1_133933096_133933912	54	55	47	58	817222934608818	75884883306554	312204766838448	396768994519152	115255834418476	0,0057227021482664	0,0533837590479703	chr1	133933097	133933912	+	Distant-promoter	Intergenic	-12090	Prelp	2219	proline arginine-rich end leucine-rich repeat	protein_coding
chr1_133934284_133934784	145	156	215	155	219439491700516	215237123560408	142817074192056	106033093362877	0,804066206071587	0,00325204959974189	0,0377263350204081	chr1	133934285	133934784	+	Distant-promoter	Intergenic	-13120	Prelp	2219	proline arginine-rich end leucine-rich repeat	protein_coding
chr1_133950565_133951169	7	10	45	31	10593630633818	137972515102826	29891945761128	212066186725754	-106393214955521	0,14207266507602	0,367084139504532	chr1	133950566	133951169	+	Distant-promoter	Intergenic	-11295	Gm1627	2588	predicted gene 1627	lincRNA
chr1_133959454_133959869	48	50	132	122	726420386318949	689862575514128	876830408993088	834583057436837	-0,273664801636411	0,447213160072308	0,687769365954296	chr1	133959455	133959869	+	Distant-promoter	Intergenic	-2501	Gm1627	2588	predicted gene 1627	lincRNA
chr1_133977102_133977606	30	34	88	112	454012741449343	469106551349607	584553605995392	766174610105949	-0,548424724595497	0,197285108637965	0,441997839123613	chr1	133977103	133977606	+	Intergenic	Intergenic	15192	Gm1627	2588	predicted gene 1627	lincRNA
chr1_133978079_133978683	8	13	38	62	121070064386492	179364269633673	252420875316192	424132373451507	-116551655949797	0,0773874417002793	0,258738928986376	chr1	133978080	133978683	+	Intergenic	Intergenic	16219	Gm1627	2588	predicted gene 1627	lincRNA
chr1_133980992_133981596	40	62	49	67	605350321932458	855429593637518	325490076065616	458336597116951	0,901282017849074	0,0378240662982587	0,17034274675098	chr1	133980993	133981596	+	Intergenic	Intergenic	19132	Gm1627	2588	predicted gene 1627	lincRNA
chr1_134041906_134042410	60	28	56	26	908025482898687	386323042287911	371988658360704	177861963060309	122950681000257	0,023133426287836	0,127645573281621	chr1	134041907	134042410	+	intron	protein_coding-intron (ENSMUST00000048183, intron 2 of 2)	4662	Fmod	1826	fibromodulin	protein_coding
chr1_134063360_134064072	55	68	78	78	83235669265713	938213102699214	518127059859552	533585889180928	0,75247575558681	0,0443852264599202	0,186994061590135	chr1	134063361	134064072	+	Intergenic	Intergenic	15404	Btg2	2743	BTG anti-proliferation factor 2	protein_coding
chr1_134065239_134065843	54	70	104	97	817222934608818	965807605719779	690836079812736	663561939109616	0,397992740948425	0,267247233623761	0,52096186620549	chr1	134065240	134065843	+	Intergenic	Intergenic	13579	Btg2	2743	BTG anti-proliferation factor 2	protein_coding
chr1_134079047_134079651	27	34	83	38	408611467304409	469106551349607	551340332927472	259952099857375	0,113592149116189	0,826302789562924	0,922550904025855	chr1	134079048	134079651	+	promoter-TSS	protein_coding-promoter-TSS (ENSMUST00000020692)	-229	Btg2	2743	BTG anti-proliferation factor 2	protein_coding
chr1_134091952_134092556	19	27	66	66	287541402917918	372525790777629	438415204496544	451495752383862	-0,428206469125333	0,391154140890047	0,641416105012921	chr1	134091953	134092556	+	Intergenic	Intergenic	6905	Gm38140	2755	predicted gene, 38140	TEC
chr1_134098920_134099820	34	40	76	93	514547773642589	551890060411302	504841750632384	636198560177261	-0,0965102717450636	0,819962519098811	0,91925197542051	chr1	134098921	134099820	+	promoter-TSS	TEC-promoter-TSS (ENSMUST00000193617)	-211	Gm38140	2755	predicted gene, 38140	TEC
chr1_134103798_134104202	19	36	137	133	287541402917918	496701054370172	910043682061008	909832349500814	-120793876165296	0,00409754004551506	0,0434595921015038	chr1	134103799	134104202	+	Distant-promoter	Intergenic	-4841	Gm38140	2755	predicted gene, 38140	TEC
chr1_134203772_134204276	23	20	17	36	348076435111163	275945030205651	112925128430928	246270410391198	0,796589063256807	0,216116395628011	0,46335387182677	chr1	134203773	134204276	+	intron	protein_coding-intron (ENSMUST00000038191, intron 1 of 1)	10567	Mybph	2074	myosin binding protein H	protein_coding
chr1_134205203_134205807	40	37	47	69	605350321932458	510498305880454	312204766838448	472018286583129	0,50818812898232	0,271606279758779	0,525438702557918	chr1	134205204	134205807	+	intron	protein_coding-intron (ENSMUST00000038191, intron 1 of 1)	12048	Mybph	2074	myosin binding protein H	protein_coding
chr1_134228183_134228687	29	52	37	31	438878983401032	717457078534693	245778220702608	212066186725754	13396091609892	0,00780131678101465	0,0650992746633815	chr1	134228184	134228687	+	intron	protein_coding-intron (ENSMUST00000038191, intron 1 of 1)	6143	Adora1	4103	adenosine A1 receptor	protein_coding
chr1_134242245_134242644	80	86	111	97	121070064386492	11865636298843	737334662107824	663561939109616	0,774675995468836	0,0187069154889963	0,111935876945766	chr1	134242246	134242644	+	Distant-promoter	Intergenic	-7013	Adora1	4103	adenosine A1 receptor	protein_coding
chr1_134244611_134245115	43	48	47	30	650751596077392	662268072493563	312204766838448	205225341992665	134252150775698	0,00429088740618535	0,044647556010233	chr1	134244612	134245115	+	Distant-promoter	Intergenic	-9432	Adora1	4103	adenosine A1 receptor	protein_coding
chr1_134251932_134252075	25	54	15	33	378343951207786	745051581555258	9963981920376	225747876191931	179322591598605	0,0020869498010951	0,0282440366896553	chr1	134251933	134252075	+	Distant-promoter	Intergenic	-16572	Adora1	4103	adenosine A1 receptor	protein_coding
chr1_134293755_134294359	71	98	69	64	107449682143011	135213064800769	458343168337296	437814062917685	143853344940985	5.60148e+09	0,0023836877879051	chr1	134293756	134294359	+	Intergenic	Intergenic	4068	Myog	1495	myogenin	protein_coding
chr1_134302627_134303231	16	18	52	48	242140128772983	248350527185086	345418039906368	328360547188264	-0,457841733537636	0,419572056453209	0,665507301892386	chr1	134302628	134303231	+	intron	protein_coding-intron (ENSMUST00000168515, intron 25 of 28)	1879	Ppfia4	3829,5	protein tyrosine phosphatase, receptor type, f polypeptide (PTPRF), interacting protein (liprin), alpha 4	protein_coding
chr1_134361746_134362350	21	18	58	53	31780891901454	248350527185086	385273967587872	362564770853708	-0,404301062240828	0,452658139764567	0,692101657675428	chr1	134361747	134362350	+	promoter-TSS	protein_coding-promoter-TSS (ENSMUST00000049470)	-69	Tmem183a	725	transmembrane protein 183A	protein_coding
chr1_134405683_134406287	17	20	48	66	257273886821295	275945030205651	318847421452032	451495752383862	-0,529491956047425	0,334884952743408	0,588917513934443	chr1	134405684	134406287	+	promoter-TSS	protein_coding-promoter-TSS (ENSMUST00000127412)	-10	Cyb5r1	797,5	cytochrome b5 reductase 1	protein_coding
chr1_134415168_134415772	33	32	71	59	499414015594278	441512048329042	471628477564464	403609839252241	0,102974267926984	0,822413217059212	0,920661747357446	chr1	134415169	134415772	+	promoter-TSS	protein_coding-promoter-TSS (ENSMUST00000027727)	-1	Adipor1	2677	adiponectin receptor 1	protein_coding
chr1_13442468_13442723	12	19	52	60	181605096579737	262147778695368	345418039906368	41045068398533	-0,76381720730739	0,183093048969651	0,424347075128157	chr1	13442469	13442723	+	Intergenic	Intergenic	-34940	Gm7593	644	predicted gene 7593	processed_pseudogene
chr1_134494261_134494899	33	34	86	72	499414015594278	469106551349607	571268296768224	492540820782395	-0,136244981858126	0,755135914563011	0,887547430996486	chr1	134494262	134494899	+	promoter-TSS	protein_coding-promoter-TSS (ENSMUST00000047978)	-68	Rabif	2861	RAB interacting factor	protein_coding
chr1_134556761_134557265	44	37	67	90	665885354125704	510498305880454	445057859110128	615676025977994	0,147531640745007	0,731614935716568	0,874821256352086	chr1	134556762	134557265	+	Distant-promoter	Intergenic	-3158	Kdm5b	3571	lysine (K)-specific demethylase 5B	protein_coding
chr1_134560054_134560795	26	37	115	104	393477709256098	510498305880454	76390528056216	711447852241238	-0,703889215371605	0,090708082354954	0,283676768428962	chr1	134560055	134560795	+	exon	protein_coding-exon (ENSMUST00000047714, exon 1 of 27)	217	Kdm5b	3571	lysine (K)-specific demethylase 5B	protein_coding
chr1_134561133_134561737	20	15	60	66	302675160966229	206958772654238	39855927681504	451495752383862	-0,742349271853418	0,169957818455705	0,407390623668108	chr1	134561134	134561737	+	intron	protein_coding-intron (ENSMUST00000047714, intron 1 of 26)	1228	Kdm5b	3571	lysine (K)-specific demethylase 5B	protein_coding
chr1_134771289_134771796	16	56	73	113	242140128772983	772646084575823	484913786791632	773015454839037	-0,302124924471203	0,555388247683163	0,76738789265122	chr1	134771290	134771796	+	Distant-promoter	protein_coding-intron (ENSMUST00000045665, intron 23 of 23)	-11189	Ppp1r12b	2671	protein phosphatase 1, regulatory subunit 12B	protein_coding
chr1_134784811_134785415	6	19	34	52	908025482898687	262147778695368	225850256861856	355723926120619	-0,709747825964445	0,303092563365355	0,559356409371886	chr1	134784812	134785415	+	Distant-promoter	protein_coding-intron (ENSMUST00000045665, intron 18 of 23)	-1816	Ppp1r12b	2671	protein phosphatase 1, regulatory subunit 12B	protein_coding
chr1_134803663_134804458	42	53	91	92	635617838029081	731254330044975	604481569836144	629357715444172	0,14906054706638	0,701519043581719	0,858124630740935	chr1	134803664	134804458	+	promoter-TSS	protein_coding-promoter-TSS (ENSMUST00000141419)	-209	Ppp1r12b	2671	protein phosphatase 1, regulatory subunit 12B	protein_coding
chr1_134823203_134823707	21	40	28	37	31780891901454	551890060411302	185994329180352	253111255124287	0,990588487006141	0,0749482898952532	0,254297976295011	chr1	134823204	134823707	+	exon	TEC-exon (ENSMUST00000194520, exon 1 of 1)	4094	Gm37677	7634	predicted gene, 37677	TEC
chr1_134913473_134914077	23	7	47	52	348076435111163	965807605719779	312204766838448	355723926120619	-0,597875265760491	0,356718012327017	0,609573615319641	chr1	134913474	134914077	+	intron	protein_coding-intron (ENSMUST00000045665, intron 1 of 23)	42076	Ppp1r12b	2671	protein phosphatase 1, regulatory subunit 12B	protein_coding
chr1_134955706_134956532	27	21	71	69	408611467304409	289742281715934	471628477564464	472018286583129	-0,437950589406286	0,370969136349293	0,623418068064412	chr1	134955707	134956532	+	promoter-TSS	protein_coding-promoter-TSS (ENSMUST00000045665)	-177	Ppp1r12b	2671	protein phosphatase 1, regulatory subunit 12B	protein_coding
chr1_135001230_135001834	23	13	50	33	348076435111163	179364269633673	3321327306792	225747876191931	-0,0875352149008408	0,886503580141342	0,952004323046141	chr1	135001231	135001834	+	intron	protein_coding-intron (ENSMUST00000044828, intron 10 of 17)	16247	Lgr6	2820	leucine-rich repeat-containing G protein-coupled receptor 6	protein_coding
chr1_135146883_135147815	20	38	96	94	302675160966229	524295557390737	637694842904064	64303940491035	-0,625408525338447	0,165932924144353	0,401532519340898	chr1	135146884	135147815	+	promoter-TSS	protein_coding-promoter-TSS (ENSMUST00000125774)	-320	Arl8a	1079,5	ADP-ribosylation factor-like 8A	protein_coding
chr1_135188150_135189123	45	47	105	102	681019112174015	64847082098328	69747873442632	69776616277506	-0,0701140991280685	0,853820823501794	0,935602378192414	chr1	135188151	135189123	+	Intergenic	Intergenic	-20955	Gpr37l1	2269	G protein-coupled receptor 37-like 1	protein_coding
chr1_135189144_135189648	31	55	99	51	469146499497655	75884883306554	657622806744816	34888308138753	0,289437308430479	0,535421915613213	0,753435854038909	chr1	135189145	135189648	+	Intergenic	Intergenic	-21715	Gpr37l1	2269	G protein-coupled receptor 37-like 1	protein_coding
chr1_135196113_135196495	84	100	136	140	127123567605816	137972515102826	903401027447424	957718262632436	0,511082579337305	0,0952717749457583	0,29201738982009	chr1	135196114	135196495	+	Intergenic	Intergenic	-28623	Gpr37l1	2269	G protein-coupled receptor 37-like 1	protein_coding
chr1_135236921_135237640	46	57	52	50	696152870222327	786443336086106	345418039906368	342042236654441	110967849240471	0,00857601183257296	0,0689947587778904	chr1	135236922	135237640	+	Intergenic	Intergenic	5285	Gm4204	1231	predicted gene 4204	processed_pseudogene
chr1_135283396_135284115	31	43	87	72	469146499497655	59328181494215	577910951381808	492540820782395	-0,00891973311136677	0,98347531514098	0,993151661254626	chr1	135283397	135284115	+	exon	protein_coding-exon (ENSMUST00000074357, exon 1 of 10)	329	Rnpep	785	arginyl aminopeptidase (aminopeptidase B)	protein_coding
chr1_135323650_135324154	21	26	32	39	31780891901454	358728539267346	212564947634688	266792944590464	0,498601097319365	0,377487070804169	0,629476786572944	chr1	135323651	135324154	+	promoter-TSS	protein_coding-promoter-TSS (ENSMUST00000059352)	-905	Lmod1	3948	leiomodin 1 (smooth muscle)	protein_coding
chr1_135347520_135348341	51	70	110	142	771821660463884	965807605719779	73069200749424	971399952098613	0,0321023100172193	0,928545786916828	0,971402530978749	chr1	135347521	135348341	+	intron	protein_coding-intron (ENSMUST00000059352, intron 1 of 2)	5892	Gm22796	106	predicted gene, 22796	snRNA
chr1_135351867_135352471	23	27	65	56	348076435111163	372525790777629	43177254988296	383087305052974	-0,176847364265111	0,721437299613113	0,869158211318427	chr1	135351868	135352471	+	intron	protein_coding-intron (ENSMUST00000059352, intron 1 of 2)	1653	Gm22796	106	predicted gene, 22796	snRNA
chr1_135368052_135368656	15	26	39	42	227006370724672	358728539267346	259063529929776	287315478789731	0,104771486118008	0,856545821587121	0,937011093851161	chr1	135368053	135368656	+	TTS	protein_coding-TTS (ENSMUST00000059352)	5096	Shisa4	1404	shisa family member 4	protein_coding
chr1_135374683_135375287	19	18	95	67	287541402917918	248350527185086	63105218829048	458336597116951	-102573609998104	0,0430171910006997	0,183874676520524	chr1	135374684	135375287	+	promoter-TSS	protein_coding-promoter-TSS (ENSMUST00000159181)	92	Shisa4	1404	shisa family member 4	protein_coding
chr1_135422773_135423277	20	49	52	30	302675160966229	676065324003845	345418039906368	205225341992665	0,833903422297279	0,131291577398368	0,351515115079734	chr1	135422774	135423277	+	Distant-promoter	protein_coding-intron (ENSMUST00000041023, intron 1 of 23)	-2983	Ipo9	804	importin 9	protein_coding
chr1_135426489_135426870	85	134	105	76	128636943410647	184883170237786	69747873442632	519904199714751	136620387257976	5.24339e+08	0,00229778016410102	chr1	135426490	135426870	+	intron	protein_coding-intron (ENSMUST00000041023, intron 1 of 23)	3740	Ipo9	804	importin 9	protein_coding
chr1_135439074_135439346	55	41	68	32	83235669265713	565687311921585	451700513723712	218907031458842	105618674599725	0,0284538045260301	0,144343217449077	chr1	135439075	135439346	+	Distant-promoter	protein_coding-exon (ENSMUST00000040599, exon 30 of 30)	-8711	Ipo9	804	importin 9	protein_coding
chr1_135474913_135475417	54	39	81	56	817222934608818	53809280890102	538055023700304	383087305052974	0,553423035325227	0,203478595594246	0,449668957364356	chr1	135474914	135475417	+	intron	protein_coding-intron (ENSMUST00000040599, intron 3 of 29)	6249	2610012C04Rik	1023	RIKEN cDNA 2610012C04 gene	TEC
chr1_135513590_135513765	36	32	40	22	544815289739212	441512048329042	26570618454336	150498584127954	124195129346677	0,0214173004660662	0,121662128346251	chr1	135513591	135513765	+	Distant-promoter	protein_coding-intron (ENSMUST00000040599, intron 3 of 29)	-3226	Nav1	3408	neuron navigator 1	protein_coding
chr1_135515231_135515735	24	23	36	30	363210193159475	317336784736499	239135566089024	205225341992665	0,613459385682026	0,282149279811777	0,537232362430271	chr1	135515232	135515735	+	Distant-promoter	protein_coding-intron (ENSMUST00000040599, intron 3 of 29)	-5032	Nav1	3408	neuron navigator 1	protein_coding
chr1_135523878_135524168	20	11	55	84	302675160966229	151769766613108	36534600374712	574630957579461	-105582572310628	0,0645568164822559	0,232635389442049	chr1	135523879	135524168	+	exon	TEC-exon (ENSMUST00000192904, exon 1 of 1)	1315	Gm37333	2251	predicted gene, 37333	TEC
chr1_135531487_135532091	9	7	36	36	136203822434803	965807605719779	239135566089024	246270410391198	-106473984425203	0,148105636892734	0,376210807101961	chr1	135531488	135532091	+	Distant-promoter	protein_coding-intron (ENSMUST00000040599, intron 3 of 29)	-6451	Gm37333	2251	predicted gene, 37333	TEC
chr1_135535258_135535763	81	125	231	237	122583440191323	172465643878532	15344532157379	162128020174205	-0,0943420652884171	0,741994666982294	0,880820573363295	chr1	135535259	135535763	+	Distant-promoter	protein_coding-intron (ENSMUST00000040599, intron 2 of 29)	-10172	Gm37333	2251	predicted gene, 37333	TEC
chr1_135536256_135536760	46	30	60	72	696152870222327	413917545308477	39855927681504	492540820782395	0,313190006901204	0,495016229839022	0,723518848914088	chr1	135536257	135536760	+	Distant-promoter	protein_coding-intron (ENSMUST00000040599, intron 2 of 29)	-11170	Gm37333	2251	predicted gene, 37333	TEC
chr1_135538287_135538818	58	55	163	145	877757966802064	75884883306554	108275270201419	99192248629788	-0,343720269691643	0,308611517922557	0,564719314547219	chr1	135538288	135538818	+	Distant-promoter	protein_coding-intron (ENSMUST00000040599, intron 1 of 29)	-13214	Gm37333	2251	predicted gene, 37333	TEC
chr1_135540250_135540854	19	15	36	61	287541402917918	206958772654238	239135566089024	417291528718418	-0,411231837117828	0,491361948636718	0,721042609755019	chr1	135540251	135540854	+	Distant-promoter	protein_coding-intron (ENSMUST00000040599, intron 1 of 29)	-15214	Gm37333	2251	predicted gene, 37333	TEC
chr1_135543243_135543846	94	136	131	136	142257325654128	187642620539843	870187754379504	93035488370008	0,875534608597301	0,00365655487033977	0,0406095840132373	chr1	135543244	135543846	+	Distant-promoter	protein_coding-intron (ENSMUST00000040599, intron 1 of 29)	-18206	Gm37333	2251	predicted gene, 37333	TEC
chr1_135548710_135549214	21	43	67	86	31780891901454	59328181494215	445057859110128	588312647045639	-0,175922336949616	0,711756394379921	0,86360371525785	chr1	135548711	135549214	+	intron	protein_coding-intron (ENSMUST00000040599, intron 1 of 29)	-23624	Gm37333	2251	predicted gene, 37333	TEC
chr1_135558054_135558558	24	23	66	28	363210193159475	317336784736499	438415204496544	191543652526487	0,109147594149542	0,850603499308392	0,934261271870831	chr1	135558055	135558558	+	intron	protein_coding-intron (ENSMUST00000040599, intron 1 of 29)	-26467	Gm4793	2616	predicted gene 4793	antisense
chr1_135563594_135564198	14	7	75	71	21187261267636	965807605719779	4981990960188	485699976049307	-168469355687451	0,00467637481800727	0,0470392275244255	chr1	135563595	135564198	+	intron	protein_coding-intron (ENSMUST00000040599, intron 1 of 29)	-20877	Gm4793	2616	predicted gene 4793	antisense
chr1_135574382_135574986	29	20	68	55	438878983401032	275945030205651	451700513723712	376246460319885	-0,216740968043449	0,670566240913962	0,840690091288147	chr1	135574383	135574986	+	Distant-promoter	protein_coding-intron (ENSMUST00000040599, intron 1 of 29)	-10089	Gm4793	2616	predicted gene 4793	antisense
chr1_135636078_135636520	21	26	121	123	31780891901454	358728539267346	803761208243664	841423902169926	-128031935241414	0,00280108403174288	0,0341977960998223	chr1	135636079	135636520	+	intron	protein_coding-intron (ENSMUST00000112103, intron 1 of 1)	-50594	Nav1	3408	neuron navigator 1	protein_coding
chr1_135644115_135645414	101	116	147	195	152850956287946	160048117519278	976470228196848	133396472295232	0,438322055455325	0,140846608525041	0,365293883652011	chr1	135644116	135645414	+	intron	protein_coding-intron (ENSMUST00000112103, intron 1 of 1)	43341	Nav1	3408	neuron navigator 1	protein_coding
chr1_135670232_135670736	32	41	90	87	484280257545966	565687311921585	59783891522256	595153491778728	-0,182699502955331	0,66169239598837	0,835125935594884	chr1	135670233	135670736	+	intron	protein_coding-intron (ENSMUST00000112103, intron 1 of 1)	17621	Nav1	3408	neuron navigator 1	protein_coding
chr1_135672572_135672737	20	17	55	42	302675160966229	234553275674803	36534600374712	287315478789731	-0,283850686299014	0,616294393419401	0,807682238004823	chr1	135672573	135672737	+	intron	protein_coding-intron (ENSMUST00000112103, intron 1 of 1)	15451	Nav1	3408	neuron navigator 1	protein_coding
chr1_135685070_135685748	63	56	130	125	953426757043621	772646084575823	86354509976592	855105591636103	0,00432402672247152	0,990065808662018	0,99563579052179	chr1	135685071	135685748	+	intron	protein_coding-intron (ENSMUST00000112103, intron 1 of 1)	2696	Nav1	3408	neuron navigator 1	protein_coding
chr1_135686938_135687542	25	25	82	99	378343951207786	344931287757064	544697678313888	677243628575794	-0,75733595112463	0,0973241448163529	0,295436716232849	chr1	135686939	135687542	+	intron	protein_coding-intron (ENSMUST00000112103, intron 1 of 1)	865	Nav1	3408	neuron navigator 1	protein_coding
chr1_135687935_135688516	61	105	258	237	923159240946998	144871140857967	171380489030467	162128020174205	-0,488048656132701	0,108085084084823	0,314105235349922	chr1	135687936	135688516	+	promoter-TSS	protein_coding-promoter-TSS (ENSMUST00000112103)	-120	Nav1	3408	neuron navigator 1	protein_coding
chr1_135700702_135700892	11	7	40	45	166471338531426	965807605719779	26570618454336	307838012988997	-113148797334255	0,103239802244982	0,305411629358139	chr1	135700703	135700892	+	Distant-promoter	Intergenic	-12692	Nav1	3408	neuron navigator 1	protein_coding
chr1_135710978_135711669	46	69	111	106	696152870222327	952010354209496	737334662107824	725129541707416	0,175063666964742	0,63316432035207	0,818317830106371	chr1	135710979	135711669	+	Distant-promoter	Intergenic	-8738	Csrp1	1825,5	cysteine and glycine-rich protein 1	protein_coding
chr1_135740969_135741573	15	16	53	50	227006370724672	220756024164521	352060694519952	342042236654441	-0,632789396918146	0,271741335939636	0,525583089717601	chr1	135740970	135741573	+	intron	protein_coding-intron (ENSMUST00000027677, intron 2 of 5)	12124	Csrp1	1825,5	cysteine and glycine-rich protein 1	protein_coding
chr1_135742712_135743519	42	47	83	66	635617838029081	64847082098328	551340332927472	451495752383862	0,356466986810209	0,388515107244917	0,639148045229915	chr1	135742713	135743519	+	intron	protein_coding-intron (ENSMUST00000027677, intron 2 of 5)	13968	Csrp1	1825,5	cysteine and glycine-rich protein 1	protein_coding
chr1_135752370_135752642	15	21	57	70	227006370724672	289742281715934	378631312974288	478859131316218	-0,727483594441801	0,175706783721649	0,415136656453778	chr1	135752371	135752642	+	Distant-promoter	protein_coding-TTS (ENSMUST00000027677)	-13613	Phlda3	1002	pleckstrin homology like domain, family A, member 3	protein_coding
chr1_135755216_135755679	20	21	146	114	302675160966229	289742281715934	969827573583264	779856299572126	-156328180685088	0,000369520981392207	0,00895800326577856	chr1	135755217	135755679	+	Distant-promoter	Intergenic	-10672	Phlda3	1002	pleckstrin homology like domain, family A, member 3	protein_coding
chr1_135759596_135760200	37	41	71	77	559949047787524	565687311921585	471628477564464	52674504444784	0,173379715232701	0,683290209828377	0,847981289114314	chr1	135759597	135760200	+	Distant-promoter	Intergenic	-6221	Phlda3	1002	pleckstrin homology like domain, family A, member 3	protein_coding
chr1_135765899_135766597	22	57	205	120	332942677062852	786443336086106	136174419578472	820901367970659	-0,956870037438189	0,0275798371894488	0,141895672779369	chr1	135765900	135766597	+	promoter-TSS	protein_coding-promoter-TSS (ENSMUST00000136445)	129	Phlda3	1002	pleckstrin homology like domain, family A, member 3	protein_coding
chr1_135767234_135767842	60	91	102	95	908025482898687	125554988743571	677550770585568	649880249643438	0,707050579736991	0,0440268702814658	0,186319016230066	chr1	135767235	135767842	+	intron	protein_coding-intron (ENSMUST00000038945, intron 1 of 1)	404	Phlda3	1002	pleckstrin homology like domain, family A, member 3	protein_coding
chr1_135770765_135771458	93	120	374	368	140743949849296	165567018123391	248435282548042	251743086177669	-0,70592467814216	0,00503220360334637	0,0491841360613587	chr1	135770766	135771458	+	Intergenic	Intergenic	3977	Phlda3	1002	pleckstrin homology like domain, family A, member 3	protein_coding
chr1_135776672_135777525	66	73	167	76	998828031188556	100719936025063	110932332046853	519904199714751	0,299324296056149	0,44900350550461	0,68921285398063	chr1	135776673	135777525	+	Distant-promoter	Intergenic	-2336	Tnni1	749	troponin I, skeletal, slow 1	protein_coding
chr1_135778758_135779362	25	20	64	45	378343951207786	275945030205651	425129895269376	307838012988997	-0,167427147668365	0,753245979442158	0,886553930747552	chr1	135778759	135779362	+	promoter-TSS	protein_coding-promoter-TSS (ENSMUST00000187830)	-374	Tnni1	749	troponin I, skeletal, slow 1	protein_coding
chr1_135917088_135917885	43	46	57	69	650751596077392	634673569472997	378631312974288	472018286583129	0,595841278754859	0,162478510476427	0,396769229690106	chr1	135917089	135917885	+	intron	protein_coding-intron (ENSMUST00000027667, intron 1 of 13)	1634	Pkp1	2709	plakophilin 1	protein_coding
chr1_135943708_135944312	20	10	64	52	302675160966229	137972515102826	425129895269376	355723926120619	-0,834233391983752	0,158180406542792	0,390901082788099	chr1	135943709	135944312	+	Intergenic	Intergenic	19130	Igfn1	3661	immunoglobulin-like and fibronectin type III domain containing 1	protein_coding
chr1_136140292_136140896	13	14	41	32	196738854628049	193161521143956	272348839156944	218907031458842	-0,333924423276813	0,606349574105457	0,802358483439028	chr1	136140293	136140896	+	intron	protein_coding-intron (ENSMUST00000075164, intron 1 of 34)	9140	Kif21b	2204	kinesin family member 21B	protein_coding
chr1_13628302_13629110	42	27	49	37	635617838029081	372525790777629	325490076065616	253111255124287	0,796609006707588	0,117393958447348	0,329193907249004	chr1	13628303	13629110	+	intron	protein_coding-intron (ENSMUST00000027071, intron 5 of 6)	9705	Lactb2	2447	lactamase, beta 2	protein_coding
chr1_136325827_136326331	39	33	71	106	590216563884146	455309299839324	471628477564464	725129541707416	-0,196663949715751	0,654598970000017	0,831901633336184	chr1	136325828	136326331	+	intron	protein_coding-intron (ENSMUST00000048309, intron 1 of 18)	19619	Camsap2	4975	calmodulin regulated spectrin-associated protein family, member 2	protein_coding
chr1_136328627_136329053	29	13	96	111	438878983401032	179364269633673	637694842904064	75933376537286	-118563539601383	0,0165357418206868	0,104345509004497	chr1	136328628	136329053	+	intron	protein_coding-intron (ENSMUST00000048309, intron 1 of 18)	16858	Camsap2	4975	calmodulin regulated spectrin-associated protein family, member 2	protein_coding
chr1_136380567_136381001	97	191	165	139	146797453068621	263527503846397	109603801124136	950877417899347	100586577515031	0,00148187731447245	0,0226446733232626	chr1	136380568	136381001	+	Intergenic	Intergenic	-34487	Ddx59	940	DEAD (Asp-Glu-Ala-Asp) box polypeptide 59	protein_coding
chr1_136386872_136387376	34	50	28	42	514547773642589	689862575514128	185994329180352	287315478789731	135055566564152	0,00643031267107458	0,057484152620501	chr1	136386873	136387376	+	Intergenic	Intergenic	-28147	Ddx59	940	DEAD (Asp-Glu-Ala-Asp) box polypeptide 59	protein_coding
chr1_136415099_136415703	34	32	82	138	514547773642589	441512048329042	544697678313888	944036573166258	-0,639781373823992	0,144253949713236	0,370511270412051	chr1	136415100	136415703	+	promoter-TSS	processed_transcript-promoter-TSS (ENSMUST00000194227)	93	9230116N13Rik	2374,5	RIKEN cDNA 9230116N13 gene	processed_transcript
chr1_136513102_136513706	23	25	42	51	348076435111163	344931287757064	278991493770528	34888308138753	0,142712691581055	0,788346866747818	0,904253477121817	chr1	136513103	136513706	+	intron	protein_coding-intron (ENSMUST00000047817, intron 22 of 29)	5995	Gm29486	372	predicted gene 29486	processed_pseudogene
chr1_136538291_136538795	22	43	80	86	332942677062852	59328181494215	53141236908672	588312647045639	-0,268276094329927	0,55735199049841	0,768894715303789	chr1	136538292	136538795	+	Distant-promoter	Intergenic	-3062	Gm37799	547	predicted gene, 37799	lincRNA
chr1_13660244_13660748	27	44	68	38	408611467304409	607079066452432	451700513723712	259952099857375	0,515236232475835	0,303348816469729	0,559591881511198	chr1	13660245	13660748	+	promoter-TSS	protein_coding-promoter-TSS (ENSMUST00000027071)	50	Lactb2	2447	lactamase, beta 2	protein_coding
chr1_136624397_136625321	39	27	75	65	590216563884146	372525790777629	4981990960188	444654907650774	0,0258165031209331	0,955433283715977	0,982702905252496	chr1	136624398	136625321	+	promoter-TSS	protein_coding-promoter-TSS (ENSMUST00000047734)	-42	Zfp281	4935	zinc finger protein 281	protein_coding
chr1_136683095_136684232	54	96	172	158	817222934608818	132453614498713	114253659353645	108085346782803	-0,0503478428190574	0,88050932978519	0,948830573453787	chr1	136683096	136684232	+	promoter-TSS	lincRNA-promoter-TSS (ENSMUST00000180962)	34	Gm19705	454,5	predicted gene, 19705	lincRNA
chr1_136698602_136699291	52	75	126	105	786955418512195	103479386327119	836974481311584	718288696974327	0,230156851072128	0,517034672588481	0,740490694904968	chr1	136698603	136699291	+	intron	lincRNA-intron (ENSMUST00000181274, intron 1 of 4)	1572	Gm24086	98	predicted gene, 24086	snRNA
chr1_136717745_136718249	33	36	78	73	499414015594278	496701054370172	518127059859552	499381665515484	-0,0307718150074176	0,943662423254294	0,977673833146907	chr1	136717746	136718249	+	intron	lincRNA-intron (ENSMUST00000181274, intron 2 of 4)	20623	Gm24086	98	predicted gene, 24086	snRNA
chr1_137020438_137020942	19	23	36	29	287541402917918	317336784736499	239135566089024	198384497259576	0,467803334853777	0,428904211491341	0,67322448510165	chr1	137020439	137020942	+	Intergenic	Intergenic	-30420	Gm23763	60	predicted gene, 23763	snRNA
chr1_137571328_137571482	5	10	39	55	756687902415572	137972515102826	259063529929776	376246460319885	-156323728618601	0,0291663379661107	0,146418645604564	chr1	137571329	137571482	+	Intergenic	Intergenic	-40175	Gm37903	2381	predicted gene, 37903	TEC
chr1_137751512_137752016	23	53	49	51	348076435111163	731254330044975	325490076065616	34888308138753	0,683749079769729	0,171658907750581	0,409506846825617	chr1	137751513	137752016	+	Intergenic	Intergenic	15763	Gm37099	3451	predicted gene, 37099	TEC
chr1_137954712_137955316	3	12	20	37	454012741449343	165567018123391	13285309227168	253111255124287	-0,857977015423948	0,317483212073099	0,573193836890743	chr1	137954713	137955316	+	TTS	TEC-TTS (ENSMUST00000194483)	5592	Gm37534	5222	predicted gene, 37534	TEC
chr1_138040432_138040936	40	19	108	106	605350321932458	262147778695368	717406698267072	725129541707416	-0,741475588031492	0,106460029821756	0,311074633662075	chr1	138040433	138040936	+	Intergenic	Intergenic	-52908	Gm23782	120	predicted gene, 23782	rRNA
chr1_138322578_138323301	49	46	96	56	741554144367261	634673569472997	637694842904064	383087305052974	0,429028323246294	0,315997699088628	0,571943937953414	chr1	138322579	138323301	+	Intergenic	Intergenic	49201	Atp6v1g3	1887	ATPase, H+ transporting, lysosomal V1 subunit G3	protein_coding
chr1_138326036_138326907	32	30	41	26	484280257545966	413917545308477	272348839156944	177861963060309	0,994259817319749	0,0641720044249561	0,231745188787374	chr1	138326037	138326907	+	Intergenic	Intergenic	-50793	Gm28500	151	predicted gene 28500	processed_pseudogene
chr1_138348668_138349272	33	21	60	37	499414015594278	289742281715934	39855927681504	253111255124287	0,271032315521047	0,615946630707972	0,80756106166336	chr1	138348669	138349272	+	Intergenic	Intergenic	-28294	Gm28500	151	predicted gene 28500	processed_pseudogene
chr1_138493259_138493863	23	23	47	40	348076435111163	317336784736499	312204766838448	273633789323553	0,182620652026694	0,736518120601999	0,87783449122491	chr1	138493260	138493863	+	intron	protein_coding-intron (ENSMUST00000027642, intron 7 of 7)	-22054	Gm28501	421	predicted gene 28501	antisense
chr1_138506584_138507390	23	21	61	57	348076435111163	289742281715934	405201931428624	389928149786063	-0,320064426456848	0,533818345709704	0,752235920094328	chr1	138506585	138507390	+	Distant-promoter	protein_coding-intron (ENSMUST00000027642, intron 7 of 7)	-8628	Gm28501	421	predicted gene 28501	antisense
chr1_138606618_138607399	35	37	49	37	529681531690901	510498305880454	325490076065616	253111255124287	0,845336343371182	0,0811580146951995	0,266291513530025	chr1	138606619	138607399	+	intron	protein_coding-intron (ENSMUST00000027642, intron 1 of 7)	12666	Nek7	4036,5	NIMA (never in mitosis gene a)-related expressed kinase 7	protein_coding
chr1_138617890_138618394	39	30	48	37	590216563884146	413917545308477	318847421452032	253111255124287	0,808709478184445	0,104847257325063	0,308028251165621	chr1	138617891	138618394	+	intron	protein_coding-intron (ENSMUST00000027642, intron 1 of 7)	1532	Nek7	4036,5	NIMA (never in mitosis gene a)-related expressed kinase 7	protein_coding
chr1_138618927_138619431	30	44	120	64	454012741449343	607079066452432	79711855363008	437814062917685	-0,217174891772835	0,63136885324679	0,817250776101268	chr1	138618928	138619431	+	intron	protein_coding-intron (ENSMUST00000027642, intron 1 of 7)	495	Nek7	4036,5	NIMA (never in mitosis gene a)-related expressed kinase 7	protein_coding
chr1_138622433_138623189	47	61	134	132	711286628270638	841632342127236	890115718220256	902991504767725	-0,205852241936657	0,55779473559258	0,769182324923251	chr1	138622434	138623189	+	Distant-promoter	Intergenic	-2670	Nek7	4036,5	NIMA (never in mitosis gene a)-related expressed kinase 7	protein_coding
chr1_138912225_138912829	34	48	45	45	514547773642589	662268072493563	29891945761128	307838012988997	0,957724960096758	0,0390988668933499	0,174036724261751	chr1	138912226	138912829	+	Intergenic	Intergenic	3516	Gm3933	439	predicted gene 3933	processed_pseudogene
chr1_138928631_138929235	26	23	51	43	393477709256098	317336784736499	338775385292784	294156323522819	0,165138477431433	0,754322124876143	0,88701108467894	chr1	138928632	138929235	+	Distant-promoter	Intergenic	-12890	Gm3933	439	predicted gene 3933	processed_pseudogene
chr1_138963386_138963990	23	33	87	70	348076435111163	455309299839324	577910951381808	478859131316218	-0,392986677886578	0,39604591044913	0,645963617665671	chr1	138963387	138963990	+	promoter-TSS	protein_coding-promoter-TSS (ENSMUST00000168527)	-21	Dennd1b	5337	DENN/MADD domain containing 1B	protein_coding
chr1_138970029_138970533	16	24	17	20	242140128772983	331134036246781	112925128430928	136816894661777	12017251402044	0,0729045636667497	0,249971845958273	chr1	138970030	138970533	+	exon	processed_transcript-exon (ENSMUST00000194246, exon 1 of 1)	1771	Gm37423	3342	predicted gene, 37423	processed_transcript
chr1_139107762_139108266	19	10	25	20	287541402917918	137972515102826	1660663653396	136816894661777	0,483998354873376	0,50416008718239	0,730720701750675	chr1	139107763	139108266	+	Distant-promoter	protein_coding-intron (ENSMUST00000094505, intron 12 of 20)	-13741	Dennd1b	5337	DENN/MADD domain containing 1B	protein_coding
chr1_139235266_139235912	10	10	69	87	151337580483114	137972515102826	458343168337296	595153491778728	-186569625884611	0,00132182113778818	0,0210108572358793	chr1	139235267	139235912	+	intron	protein_coding-intron (ENSMUST00000059825, intron 9 of 11)	20173	Crb1	3671	crumbs family member 1, photoreceptor morphogenesis associated	protein_coding
chr1_139421858_139422664	46	41	113	86	696152870222327	565687311921585	750619971334992	588312647045639	-0,087836170609686	0,825586852977344	0,922230400017772	chr1	139421859	139422664	+	promoter-TSS	protein_coding-promoter-TSS (ENSMUST00000039867)	-27	Zbtb41	3803	zinc finger and BTB domain containing 41	protein_coding
chr1_139495248_139495752	29	22	21	22	438878983401032	303539533226216	139495746885264	150498584127954	1353666558265	0,0254843428656666	0,135647500384101	chr1	139495249	139495752	+	Distant-promoter	Intergenic	-6202	F13b	1404,5	coagulation factor XIII, beta subunit	protein_coding
chr1_14106694_14107360	20	6	65	80	302675160966229	827835090616953	43177254988296	547267578647106	-135834450595373	0,0260281082089356	0,137219397746957	chr1	14106695	14107360	+	Intergenic	Intergenic	5792	Gm37400	3605	predicted gene, 37400	TEC
chr1_14108798_14109105	15	10	67	107	227006370724672	137972515102826	445057859110128	731970386440504	-169576331384293	0,00249957975635375	0,0316447047295391	chr1	14108799	14109105	+	TTS	TEC-TTS (ENSMUST00000193148)	3868	Gm37400	3605	predicted gene, 37400	TEC
chr1_14139234_14139428	9	19	41	62	136203822434803	262147778695368	272348839156944	424132373451507	-0,798349827468284	0,200077397665125	0,445548355312514	chr1	14139235	14139428	+	Intergenic	Intergenic	-26512	Gm37400	3605	predicted gene, 37400	TEC
chr1_14179614_14180426	45	49	50	54	681019112174015	676065324003845	3321327306792	369405615586797	0,952104985555502	0,0271890644131335	0,140742058401925	chr1	14179615	14180426	+	Distant-promoter	protein_coding-intron (ENSMUST00000027066, intron 16 of 17)	-2558	Gm22616	100	predicted gene, 22616	miRNA
chr1_14184816_14185420	9	11	36	46	136203822434803	151769766613108	239135566089024	314678857722086	-0,94169328308965	0,166082989291744	0,401728023107837	chr1	14184817	14185420	+	intron	protein_coding-intron (ENSMUST00000027066, intron 12 of 17)	2540	Gm22616	100	predicted gene, 22616	miRNA
chr1_14212532_14213136	20	9	51	44	302675160966229	124175263592543	338775385292784	300997168255908	-0,592925429275955	0,345368362592307	0,598972791599373	chr1	14212533	14213136	+	intron	protein_coding-intron (ENSMUST00000027066, intron 11 of 17)	18658	Eya1	2199	EYA transcriptional coactivator and phosphatase 1	protein_coding
chr1_14222672_14223176	24	33	29	35	363210193159475	455309299839324	192636983793936	239429565658109	0,924076899988176	0,0916521030817299	0,285289082897547	chr1	14222673	14223176	+	intron	protein_coding-intron (ENSMUST00000027066, intron 11 of 17)	8568	Eya1	2199	EYA transcriptional coactivator and phosphatase 1	protein_coding
chr1_14223299_14223903	36	43	43	87	544815289739212	59328181494215	285634148384112	595153491778728	0,371465099458762	0,438571452216533	0,680616104539238	chr1	14223300	14223903	+	intron	protein_coding-intron (ENSMUST00000027066, intron 11 of 17)	7891	Eya1	2199	EYA transcriptional coactivator and phosphatase 1	protein_coding
chr1_14244697_14245301	41	48	78	83	620484079980769	662268072493563	518127059859552	567790112846372	0,241077598680054	0,551094113517815	0,76456563626824	chr1	14244698	14245301	+	intron	protein_coding-intron (ENSMUST00000027066, intron 9 of 17)	10991	Gm37444	439	predicted gene, 37444	TEC
chr1_14306534_14306686	11	7	42	73	166471338531426	965807605719779	278991493770528	499381665515484	-157203757592736	0,0183119961259332	0,110715187697975	chr1	14306535	14306686	+	Distant-promoter	protein_coding-intron (ENSMUST00000027066, intron 1 of 17)	-1982	Eya1	2199	EYA transcriptional coactivator and phosphatase 1	protein_coding
chr1_14307275_14307779	21	33	55	59	31780891901454	455309299839324	36534600374712	403609839252241	0,011347117891899	0,981918927256401	0,99284484481703	chr1	14307276	14307779	+	intron	protein_coding-intron (ENSMUST00000027066, intron 1 of 17)	2309	Eya1	2199	EYA transcriptional coactivator and phosphatase 1	protein_coding
chr1_14309864_14310669	46	30	104	122	696152870222327	413917545308477	690836079812736	834583057436837	-0,463207255398756	0,262291361265274	0,516113098186122	chr1	14309865	14310669	+	promoter-TSS	protein_coding-promoter-TSS (ENSMUST00000027066)	-31	Eya1	2199	EYA transcriptional coactivator and phosphatase 1	protein_coding
chr1_143473862_143474643	112	200	197	89	169498090141088	275945030205651	130860295887605	608835181244905	121632090620041	0,053118090981079	0,207823986191817	chr1	143473863	143474643	+	Intergenic	Intergenic	162325	Cdc73	2891,5	cell division cycle 73, Paf1/RNA polymerase II complex component	protein_coding
chr1_143480829_143481448	31	54	77	45	469146499497655	745051581555258	511484405245968	307838012988997	0,569931876594185	0,225141006198287	0,473741008144012	chr1	143480830	143481448	+	Intergenic	Intergenic	155439	Cdc73	2891,5	cell division cycle 73, Paf1/RNA polymerase II complex component	protein_coding
chr1_143484320_143484802	152	236	180	191	230033122334334	325615135642668	119567783044512	130660134401997	115284596857982	1.38697e+09	0,000908845919624497	chr1	143484321	143484802	+	Intergenic	Intergenic	152016	Cdc73	2891,5	cell division cycle 73, Paf1/RNA polymerase II complex component	protein_coding
chr1_143554644_143554956	69	114	77	99	104422930533349	157288667217221	511484405245968	677243628575794	114154973320298	0,00135182789908005	0,0213125744216086	chr1	143554645	143554956	+	Intergenic	Intergenic	81777	Cdc73	2891,5	cell division cycle 73, Paf1/RNA polymerase II complex component	protein_coding
chr1_143557973_143558577	27	29	36	29	408611467304409	400120293798194	239135566089024	198384497259576	0,885704764941035	0,103729619506621	0,306129950019752	chr1	143557974	143558577	+	Intergenic	Intergenic	78302	Cdc73	2891,5	cell division cycle 73, Paf1/RNA polymerase II complex component	protein_coding
chr1_14356627_14357231	9	10	39	65	136203822434803	137972515102826	259063529929776	444654907650774	-135907798371648	0,0405349593944795	0,178015134687734	chr1	14356628	14357231	+	Intergenic	Intergenic	-46694	Eya1	2199	EYA transcriptional coactivator and phosphatase 1	protein_coding
chr1_14357579_14358183	19	10	45	30	287541402917918	137972515102826	29891945761128	205225341992665	-0,252149751164218	0,70267829343761	0,85866724802141	chr1	14357580	14358183	+	Intergenic	Intergenic	-47646	Eya1	2199	EYA transcriptional coactivator and phosphatase 1	protein_coding
chr1_14359711_14360635	42	45	71	64	635617838029081	620876317962715	471628477564464	437814062917685	0,466002091764339	0,267000172387676	0,520696726725098	chr1	14359712	14360635	+	Intergenic	Intergenic	-49938	Eya1	2199	EYA transcriptional coactivator and phosphatase 1	protein_coding
chr1_143601106_143601610	39	26	46	18	590216563884146	358728539267346	305562112224864	123135205195599	114161526434786	0,0510022742404268	0,202652064884738	chr1	143601107	143601610	+	exon	protein_coding-exon (ENSMUST00000018337, exon 17 of 17)	35219	Cdc73	2891,5	cell division cycle 73, Paf1/RNA polymerase II complex component	protein_coding
chr1_143632373_143632877	27	48	63	37	408611467304409	662268072493563	418487240655792	253111255124287	0,675670215037686	0,176328284066212	0,415870849595598	chr1	143632374	143632877	+	intron	protein_coding-intron (ENSMUST00000018337, intron 11 of 16)	3952	Cdc73	2891,5	cell division cycle 73, Paf1/RNA polymerase II complex component	protein_coding
chr1_143633264_143633659	75	116	126	97	113503185362336	160048117519278	836974481311584	663561939109616	0,868118370604459	0,00931013170828126	0,0724387372069871	chr1	143633265	143633659	+	TTS	protein_coding-TTS (ENSMUST00000188838)	3116	Cdc73	2891,5	cell division cycle 73, Paf1/RNA polymerase II complex component	protein_coding
chr1_143702012_143702516	17	26	65	26	257273886821295	358728539267346	43177254988296	177861963060309	0,016522018155252	0,978277887520011	0,991817572734813	chr1	143702013	143702516	+	promoter-TSS	protein_coding-promoter-TSS (ENSMUST00000159794)	-64	Cdc73	2891,5	cell division cycle 73, Paf1/RNA polymerase II complex component	protein_coding
chr1_143777052_143777823	41	28	76	135	620484079980769	386323042287911	504841750632384	923514038966991	-0,508006974184375	0,264546648010263	0,518527524646075	chr1	143777053	143777823	+	promoter-TSS	protein_coding-promoter-TSS (ENSMUST00000159879)	116	Uchl5	777	ubiquitin carboxyl-terminal esterase L5	protein_coding
chr1_143837133_143837637	27	48	82	68	408611467304409	662268072493563	544697678313888	46517744185004	0,0884942572273517	0,843209338893667	0,930498303712666	chr1	143837134	143837637	+	Intergenic	Intergenic	42668	Uchl5	777	ubiquitin carboxyl-terminal esterase L5	protein_coding
chr1_143872212_143872716	49	59	66	61	741554144367261	814037839106671	438415204496544	417291528718418	0,862900077349138	0,0314546609760595	0,153093429663169	chr1	143872213	143872716	+	Intergenic	Intergenic	77747	Uchl5	777	ubiquitin carboxyl-terminal esterase L5	protein_coding
chr1_143901208_143901812	40	40	83	102	605350321932458	551890060411302	551340332927472	69776616277506	-0,110721634438298	0,786622502633781	0,903347634547094	chr1	143901209	143901812	+	Intergenic	Intergenic	102522	Rgs2	706,5	regulator of G-protein signaling 2	protein_coding
chr1_143946802_143947340	126	194	212	234	190685351408724	267666679299482	140824277807981	160075766754279	0,609329179536266	0,0234568426949671	0,128816420702554	chr1	143946803	143947340	+	Intergenic	Intergenic	56961	Rgs2	706,5	regulator of G-protein signaling 2	protein_coding
chr1_143952792_143953496	47	71	127	146	711286628270638	979604857230061	843617135925168	998763331030969	-0,12076538892094	0,732402510966284	0,875460906181856	chr1	143952793	143953496	+	Intergenic	Intergenic	50888	Rgs2	706,5	regulator of G-protein signaling 2	protein_coding
chr1_143955820_143956424	22	19	50	64	332942677062852	262147778695368	3321327306792	437814062917685	-0,373758205803224	0,484370486609448	0,716171804766741	chr1	143955821	143956424	+	Intergenic	Intergenic	47910	Rgs2	706,5	regulator of G-protein signaling 2	protein_coding
chr1_143980908_143981152	57	40	46	51	862624208753753	551890060411302	305562112224864	34888308138753	110914744466639	0,0133265299834813	0,0909209040735747	chr1	143980909	143981152	+	Intergenic	Intergenic	23002	Rgs2	706,5	regulator of G-protein signaling 2	protein_coding
chr1_143981818_143982572	60	111	152	152	908025482898687	153149491764136	100968350126477	10398083994295	0,254922260056599	0,447235430063642	0,687773216170089	chr1	143981819	143982572	+	Intergenic	Intergenic	21837	Rgs2	706,5	regulator of G-protein signaling 2	protein_coding
chr1_143997272_143997876	18	8	20	42	272407644869606	11037801208226	13285309227168	287315478789731	-0,14095594160149	0,848613120154733	0,933151533967771	chr1	143997273	143997876	+	Intergenic	Intergenic	6458	Rgs2	706,5	regulator of G-protein signaling 2	protein_coding
chr1_144002555_144003059	14	25	25	30	21187261267636	344931287757064	1660663653396	205225341992665	0,589116350134566	0,355029786723452	0,608535045765641	chr1	144002556	144003059	+	exon	protein_coding-exon (ENSMUST00000027606, exon 2 of 4)	1225	Rgs2	706,5	regulator of G-protein signaling 2	protein_coding
chr1_144003913_144004621	36	36	118	83	544815289739212	496701054370172	783833244402912	567790112846372	-0,377381637911412	0,366202233500222	0,618544015273798	chr1	144003914	144004621	+	promoter-TSS	protein_coding-promoter-TSS (ENSMUST00000027606)	-106	Rgs2	706,5	regulator of G-protein signaling 2	protein_coding
chr1_144061502_144061653	16	36	30	71	242140128772983	496701054370172	19927963840752	485699976049307	0,115301018227149	0,845933554298758	0,93184721631764	chr1	144061503	144061653	+	Intergenic	Intergenic	-57416	Rgs2	706,5	regulator of G-protein signaling 2	protein_coding
chr1_14410532_14411136	22	24	40	76	332942677062852	331134036246781	26570618454336	519904199714751	-0,241602245328649	0,657258081292924	0,833270554269972	chr1	14410533	14411136	+	Intergenic	Intergenic	-100599	Eya1	2199	EYA transcriptional coactivator and phosphatase 1	protein_coding
chr1_144183495_144184021	36	39	147	138	544815289739212	53809280890102	976470228196848	944036573166258	-0,826764351826924	0,026498725843898	0,138838001165251	chr1	144183496	144184021	+	Distant-promoter	Intergenic	-6386	Rgs13	1527,5	regulator of G-protein signaling 13	protein_coding
chr1_144188721_144189525	11	6	42	42	166471338531426	827835090616953	278991493770528	287315478789731	-119301896804932	0,0925703502661714	0,287100930342404	chr1	144188722	144189525	+	Distant-promoter	Intergenic	-11751	Rgs13	1527,5	regulator of G-protein signaling 13	protein_coding
chr1_14419115_14419719	14	4	35	50	21187261267636	551890060411302	23249291147544	342042236654441	-111875278084622	0,131877353556859	0,352540912493155	chr1	14419116	14419719	+	Intergenic	Intergenic	-109182	Eya1	2199	EYA transcriptional coactivator and phosphatase 1	protein_coding
chr1_14422984_14423588	9	15	83	69	136203822434803	206958772654238	551340332927472	472018286583129	-157042832029232	0,00542337991261789	0,0514046592371396	chr1	14422985	14423588	+	Intergenic	Intergenic	-113051	Eya1	2199	EYA transcriptional coactivator and phosphatase 1	protein_coding
chr1_144256473_144256977	17	23	24	21	257273886821295	317336784736499	159423710726016	143657739394865	0,924366382865814	0,150506758858743	0,379842074018275	chr1	144256474	144256977	+	Distant-promoter	Intergenic	-7483	Rgs1	1870	regulator of G-protein signaling 1	protein_coding
chr1_144603211_144603373	5	13	49	62	756687902415572	179364269633673	325490076065616	424132373451507	-154358783703211	0,0209442472897072	0,120216939037506	chr1	144603212	144603373	+	Intergenic	Intergenic	5818	Gm23672	107	predicted gene, 23672	snRNA
chr1_14464801_14465405	17	26	74	53	257273886821295	358728539267346	491556441405216	362564770853708	-0,468440344021194	0,369976609168918	0,622434315559575	chr1	14464802	14465405	+	Intergenic	Intergenic	-154868	Eya1	2199	EYA transcriptional coactivator and phosphatase 1	protein_coding
chr1_144926083_144926687	8	6	39	27	121070064386492	827835090616953	259063529929776	184702807793398	-112780487729462	0,150004092507678	0,378960187745813	chr1	144926084	144926687	+	Intergenic	Intergenic	-26543	Gm8856	1144	predicted gene 8856	processed_pseudogene
chr1_14503102_14503507	12	11	114	121	181605096579737	151769766613108	757262625948576	827742212703748	-225236956380405	8.67306e+08	0,000644826851429502	chr1	14503103	14503507	+	Intergenic	Intergenic	-193069	Eya1	2199	EYA transcriptional coactivator and phosphatase 1	protein_coding
chr1_14512563_14512837	16	10	80	87	242140128772983	137972515102826	53141236908672	595153491778728	-157532057845621	0,00381833244470026	0,041596392427472	chr1	14512564	14512837	+	Intergenic	Intergenic	-202465	Eya1	2199	EYA transcriptional coactivator and phosphatase 1	protein_coding
chr1_145259230_145259734	29	21	31	46	438878983401032	289742281715934	205922293021104	314678857722086	0,48237442308884	0,392220392380004	0,642437911446699	chr1	145259231	145259734	+	Intergenic	Intergenic	31998	Gm25460	127	predicted gene, 25460	snoRNA
chr1_145972357_145972961	43	39	76	27	650751596077392	53809280890102	504841750632384	184702807793398	0,783205127621718	0,134265681594599	0,356596709501954	chr1	145972358	145972961	+	Intergenic	Intergenic	-447777	Gm5263	601	predicted gene 5263	processed_pseudogene
chr1_146316700_146317429	47	50	122	146	711286628270638	689862575514128	810403862857248	998763331030969	-0,368725282270831	0,308397452884511	0,564529613011203	chr1	146316701	146317429	+	Intergenic	Intergenic	-103372	Gm5263	601	predicted gene 5263	processed_pseudogene
chr1_14656470_14657281	4	10	43	57	605350321932458	137972515102826	285634148384112	389928149786063	-175455114442395	0,0149356617423689	0,097606122300687	chr1	14656471	14657281	+	Intergenic	Intergenic	-96062	Gm9947	1803,5	predicted gene 9947	antisense
chr1_146792793_146793397	9	6	48	43	136203822434803	827835090616953	318847421452032	294156323522819	-149244404039127	0,0351556873130703	0,162825169258943	chr1	146792794	146793397	+	intron	protein_coding-intron (ENSMUST00000074622, intron 6 of 7)	12927	A230059L01Rik	2776,5	RIKEN cDNA A230059L01 gene	processed_transcript
chr1_146798704_146799308	10	6	32	48	151337580483114	827835090616953	212564947634688	328360547188264	-121549028325229	0,0983376965569564	0,297215025834649	chr1	146798705	146799308	+	intron	protein_coding-intron (ENSMUST00000074622, intron 6 of 7)	7016	A230059L01Rik	2776,5	RIKEN cDNA A230059L01 gene	processed_transcript
chr1_146956219_146956823	15	12	38	35	227006370724672	165567018123391	252420875316192	239429565658109	-0,328769261133217	0,611993627399159	0,805315664815491	chr1	146956220	146956823	+	Intergenic	Intergenic	-114825	Gm15584	759	predicted gene 15584	antisense
chr1_149943594_149944299	40	39	30	39	605350321932458	53809280890102	19927963840752	266792944590464	12946438354392	0,00843673542367411	0,0682847660076159	chr1	149943595	149944299	+	intron	protein_coding-intron (ENSMUST00000070200, intron 1 of 17)	17309	Pla2g4a	1724	phospholipase A2, group IVA (cytosolic, calcium-dependent)	protein_coding
chr1_149957282_149957886	29	21	35	49	438878983401032	289742281715934	23249291147544	335201391921352	0,357192636519986	0,517451920162379	0,740671499447051	chr1	149957283	149957886	+	intron	protein_coding-intron (ENSMUST00000070200, intron 1 of 17)	3671	Pla2g4a	1724	phospholipase A2, group IVA (cytosolic, calcium-dependent)	protein_coding
chr1_150164929_150165533	8	3	51	53	121070064386492	413917545308477	338775385292784	362564770853708	-212686694900292	0,00450396800766164	0,0459576442306706	chr1	150164930	150165533	+	promoter-TSS	lincRNA-promoter-TSS (ENSMUST00000181308)	-283	Ptgs2os2	1745	prostaglandin-endoperoxide synthase 2, opposite strand 2	lincRNA
chr1_150392608_150392907	18	36	80	98	272407644869606	496701054370172	53141236908672	670402783842705	-0,637638041927562	0,177563070434049	0,417232035523124	chr1	150392609	150392907	+	promoter-TSS	protein_coding-promoter-TSS (ENSMUST00000006167)	5	Odr4	1716	odr4 GPCR localization factor homolog	protein_coding
chr1_150392973_150393577	48	41	138	64	726420386318949	565687311921585	916686336674592	437814062917685	-0,0707287279898851	0,873199221665774	0,945764139747508	chr1	150392974	150393577	+	promoter-TSS	protein_coding-promoter-TSS (ENSMUST00000006167)	25	Tpr	755	translocated promoter region, nuclear basket protein	protein_coding
chr1_150465981_150466485	52	49	102	126	786955418512195	676065324003845	677550770585568	861946436369192	-0,0745255598046136	0,841864532473109	0,929990624127745	chr1	150465982	150466485	+	promoter-TSS	protein_coding-promoter-TSS (ENSMUST00000006171)	-68	Prg4	2682	proteoglycan 4 (megakaryocyte stimulating factor, articular superficial zone protein)	protein_coding
chr1_150511766_150512370	12	2	21	37	181605096579737	275945030205651	139495746885264	253111255124287	-0,923441375283117	0,300151067376736	0,555879962823702	chr1	150511767	150512370	+	Intergenic	Intergenic	-37249	Ska2l-ps	360	spindle and kinetochore associated complex subunit 2-like, pseudogene	processed_pseudogene
chr1_150598807_150598965	35	51	23	22	529681531690901	70365982702441	152781056112432	150498584127954	202569164794433	8.07233e+09	0,00309181134664395	chr1	150598808	150598965	+	Distant-promoter	protein_coding-exon (ENSMUST00000074783, exon 91 of 107)	-15674	Hmcn1	2015,5	hemicentin 1	protein_coding
chr1_151104826_151105841	27	62	34	43	408611467304409	855429593637518	225850256861856	294156323522819	128643111775201	0,0110902898930036	0,080421857455353	chr1	151104827	151105841	+	Distant-promoter	Intergenic	-2582	Gm19087	946	predicted gene, 19087	processed_pseudogene
chr1_151128093_151128541	112	159	149	153	169498090141088	219376299013493	989755537424016	104664924416259	0,93500496551128	0,000989461473302191	0,0174408875195287	chr1	151128094	151128541	+	Distant-promoter	Intergenic	-8190	Gm8941	899	predicted gene 8941	processed_pseudogene
chr1_151344507_151345111	26	14	76	67	393477709256098	193161521143956	504841750632384	458336597116951	-0,722932081502205	0,170099427458537	0,407505479098031	chr1	151344508	151345111	+	promoter-TSS	antisense-promoter-TSS (ENSMUST00000185848)	-73	Gm10138	475	predicted gene 10138	antisense
chr1_151500823_151501626	22	20	102	90	332942677062852	275945030205651	677550770585568	615676025977994	-108926809872235	0,0193861325264046	0,114445421635175	chr1	151500824	151501626	+	promoter-TSS	protein_coding-promoter-TSS (ENSMUST00000076110)	-269	Rnf2	817	ring finger protein 2	protein_coding
chr1_151614423_151614927	47	54	66	48	711286628270638	745051581555258	438415204496544	328360547188264	0,925190936904245	0,028747245711101	0,145260007917188	chr1	151614424	151614927	+	intron	protein_coding-intron (ENSMUST00000097541, intron 1 of 14)	43179	Fam129a	3245	family with sequence similarity 129, member A	protein_coding
chr1_151653102_151653817	17	34	59	62	257273886821295	469106551349607	391916622201456	424132373451507	-0,162270045624518	0,752610207652717	0,886125984481259	chr1	151653103	151653817	+	intron	protein_coding-intron (ENSMUST00000097541, intron 5 of 14)	-23708	Fam129a	3245	family with sequence similarity 129, member A	protein_coding
chr1_151662855_151663459	34	18	71	28	514547773642589	248350527185086	471628477564464	191543652526487	0,196017785523532	0,741626520018927	0,880653019045067	chr1	151662856	151663459	+	Distant-promoter	protein_coding-intron (ENSMUST00000097541, intron 5 of 14)	-14010	Fam129a	3245	family with sequence similarity 129, member A	protein_coding
chr1_151708925_151709846	54	45	79	64	817222934608818	620876317962715	524769714473136	437814062917685	0,576648037474447	0,15975915284971	0,393137831731088	chr1	151708926	151709846	+	intron	protein_coding-intron (ENSMUST00000086267, intron 8 of 9)	32218	Fam129a	3245	family with sequence similarity 129, member A	protein_coding
chr1_151720452_151721056	28	32	64	72	423745225352721	441512048329042	425129895269376	492540820782395	-0,084194839648378	0,855649091275325	0,936610075838107	chr1	151720453	151721056	+	exon	protein_coding-exon (ENSMUST00000148810, exon 14 of 14)	34264	2810414N06Rik	1381	RIKEN cDNA 2810414N06 gene	lincRNA
chr1_151884713_151885317	54	52	60	48	817222934608818	717457078534693	39855927681504	328360547188264	107664341539713	0,00996598123008061	0,0754495902742939	chr1	151884714	151885317	+	exon	protein_coding-exon (ENSMUST00000044581, exon 6 of 6)	9596	Gm28610	406	predicted gene 28610	antisense
chr1_151961034_151961894	19	20	36	37	287541402917918	275945030205651	239135566089024	253111255124287	0,194709551353927	0,739768438925561	0,879291874479453	chr1	151961035	151961894	+	intron	protein_coding-intron (ENSMUST00000044581, intron 3 of 5)	-40237	1700025G04Rik	1691,5	RIKEN cDNA 1700025G04 gene	protein_coding
chr1_152032084_152032707	34	48	61	51	514547773642589	662268072493563	405201931428624	34888308138753	0,643837371262185	0,151335892074256	0,380802166960063	chr1	152032085	152032707	+	intron	protein_coding-intron (ENSMUST00000044581, intron 1 of 5)	22897	1700025G04Rik	1691,5	RIKEN cDNA 1700025G04 gene	protein_coding
chr1_152051862_152052473	42	91	227	157	635617838029081	125554988743571	150788259728357	107401262309495	-0,444673231548383	0,224421228665121	0,472884191328219	chr1	152051863	152052473	+	intron	protein_coding-intron (ENSMUST00000044581, intron 1 of 5)	3125	1700025G04Rik	1691,5	RIKEN cDNA 1700025G04 gene	protein_coding
chr1_152058687_152059191	24	25	53	57	363210193159475	344931287757064	352060694519952	389928149786063	-0,0677044835990274	0,893920565998523	0,955222839319409	chr1	152058688	152059191	+	Distant-promoter	protein_coding-intron (ENSMUST00000044581, intron 1 of 5)	-3647	1700025G04Rik	1691,5	RIKEN cDNA 1700025G04 gene	protein_coding
chr1_152090290_152091099	21	16	91	85	31780891901454	220756024164521	604481569836144	58147180231255	-114360856346595	0,020212052315367	0,117213060052199	chr1	152090291	152091099	+	promoter-TSS	protein_coding-promoter-TSS (ENSMUST00000044581)	-569	1700025G04Rik	1691,5	RIKEN cDNA 1700025G04 gene	protein_coding
chr1_152386402_152387107	26	29	34	43	393477709256098	400120293798194	225850256861856	294156323522819	0,610572971738403	0,252012002867844	0,504821971202454	chr1	152386403	152387107	+	promoter-TSS	protein_coding-promoter-TSS (ENSMUST00000015124)	-66	Tsen15	698	tRNA splicing endonuclease subunit 15	protein_coding
chr1_152550435_152551039	16	9	47	81	242140128772983	124175263592543	312204766838448	554108423380195	-124920765652931	0,0418461659193923	0,181256982841436	chr1	152550436	152551039	+	TTS	protein_coding-TTS (ENSMUST00000188395)	2307	Rgl1	2287	ral guanine nucleotide dissociation stimulator,-like 1	protein_coding
chr1_152556028_152556422	73	76	114	129	110476433752674	104859111478147	757262625948576	882468970568459	0,392970622801608	0,235736024121875	0,486781839486527	chr1	152556029	152556422	+	Distant-promoter	protein_coding-intron (ENSMUST00000027760, intron 5 of 17)	-3181	Rgl1	2287	ral guanine nucleotide dissociation stimulator,-like 1	protein_coding
chr1_152556597_152556866	70	82	85	61	10593630633818	113137462384317	56462564215464	417291528718418	115751909146709	0,00155707200204013	0,023382960859295	chr1	152556598	152556866	+	Distant-promoter	protein_coding-TTS (ENSMUST00000128251)	-3687	Rgl1	2287	ral guanine nucleotide dissociation stimulator,-like 1	protein_coding
chr1_152560199_152560900	31	36	82	90	469146499497655	496701054370172	544697678313888	615676025977994	-0,263946492187863	0,53792185469132	0,755265552981377	chr1	152560200	152560900	+	Distant-promoter	protein_coding-intron (ENSMUST00000027760, intron 4 of 17)	-7505	Rgl1	2287	ral guanine nucleotide dissociation stimulator,-like 1	protein_coding
chr1_152571343_152572046	37	51	50	46	559949047787524	70365982702441	3321327306792	314678857722086	0,967774745529413	0,0313103485436072	0,152690059926393	chr1	152571344	152572046	+	Distant-promoter	protein_coding-intron (ENSMUST00000027760, intron 3 of 17)	-18650	Rgl1	2287	ral guanine nucleotide dissociation stimulator,-like 1	protein_coding
chr1_152573610_152574114	31	30	48	31	469146499497655	413917545308477	318847421452032	212066186725754	0,732186660098844	0,162002731375518	0,396251150056461	chr1	152573611	152574114	+	intron	protein_coding-intron (ENSMUST00000027760, intron 3 of 17)	18897	Rgl1	2287	ral guanine nucleotide dissociation stimulator,-like 1	protein_coding
chr1_152581179_152581683	10	43	23	41	151337580483114	59328181494215	152781056112432	280474634056642	0,789197589916942	0,237600446849793	0,488784885192064	chr1	152581180	152581683	+	intron	protein_coding-intron (ENSMUST00000027760, intron 3 of 17)	11328	Rgl1	2287	ral guanine nucleotide dissociation stimulator,-like 1	protein_coding
chr1_152590188_152590792	22	18	44	56	332942677062852	248350527185086	292276802997696	383087305052974	-0,218949652998614	0,692707875479392	0,853087799282751	chr1	152590189	152590792	+	intron	protein_coding-intron (ENSMUST00000027760, intron 2 of 17)	2269	Rgl1	2287	ral guanine nucleotide dissociation stimulator,-like 1	protein_coding
chr1_152599352_152599715	46	101	94	115	696152870222327	139352240253854	624409533676896	786697144305215	0,570854880215294	0,143408440514309	0,369266387012165	chr1	152599353	152599715	+	Distant-promoter	protein_coding-intron (ENSMUST00000027760, intron 2 of 17)	-6774	Rgl1	2287	ral guanine nucleotide dissociation stimulator,-like 1	protein_coding
chr1_152624492_152625338	53	49	119	155	802089176560507	676065324003845	790475899016496	106033093362877	-0,325561512556868	0,370890100127211	0,623396006863924	chr1	152624493	152625338	+	intron	protein_coding-intron (ENSMUST00000111859, intron 2 of 18)	114	Rgl1	2287	ral guanine nucleotide dissociation stimulator,-like 1	protein_coding
chr1_152640456_152641060	19	21	38	45	287541402917918	289742281715934	252420875316192	307838012988997	0,0436162451890978	0,938969652095722	0,975820586143504	chr1	152640457	152641060	+	Distant-promoter	protein_coding-intron (ENSMUST00000111857, intron 2 of 17)	-15541	Rgl1	2287	ral guanine nucleotide dissociation stimulator,-like 1	protein_coding
chr1_152677552_152678355	37	42	77	71	559949047787524	579484563431867	511484405245968	485699976049307	0,192608193415878	0,648760265936788	0,82835908602512	chr1	152677553	152678355	+	intron	protein_coding-intron (ENSMUST00000111857, intron 1 of 17)	9548	Gm15479	1133	predicted gene 15479	sense_intronic
chr1_152681795_152682299	34	83	178	144	514547773642589	114517187535345	118239252121795	985081641564791	-0,379601497226757	0,326931247518356	0,581556075633273	chr1	152681796	152682299	+	intron	protein_coding-intron (ENSMUST00000111857, intron 1 of 17)	5454	Gm15479	1133	predicted gene 15479	sense_intronic
chr1_152682532_152683393	256	327	463	356	387424206036773	451170124386239	307554908608939	243534072497962	0,606159154008124	0,00581854403785874	0,0539451744730335	chr1	152682533	152683393	+	intron	protein_coding-intron (ENSMUST00000111857, intron 1 of 17)	4539	Gm15479	1133	predicted gene 15479	sense_intronic
chr1_152826216_152826921	48	77	61	65	726420386318949	106238836629176	405201931428624	444654907650774	107653640913208	0,00707984488999037	0,061386295277153	chr1	152826217	152826921	+	intron	protein_coding-intron (ENSMUST00000027754, intron 6 of 14)	2999	Ncf2	1641	neutrophil cytosolic factor 2	protein_coding
chr1_152871011_152871615	37	37	59	42	559949047787524	510498305880454	391916622201456	287315478789731	0,65485281149145	0,164404926668102	0,399529922015408	chr1	152871012	152871615	+	promoter-TSS	protein_coding-promoter-TSS (ENSMUST00000186692)	-155	Smg7	2300	Smg-7 homolog, nonsense mediated mRNA decay factor (C. elegans)	protein_coding
chr1_152902648_152903543	42	44	90	138	635617838029081	607079066452432	59783891522256	944036573166258	-0,311039479770855	0,439398951142367	0,681201501737599	chr1	152902649	152903543	+	promoter-TSS	protein_coding-promoter-TSS (ENSMUST00000073441)	-449	Smg7	2300	Smg-7 homolog, nonsense mediated mRNA decay factor (C. elegans)	protein_coding
chr1_152992143_152992747	19	10	73	93	287541402917918	137972515102826	484913786791632	636198560177261	-140670920251205	0,010100769561472	0,0760563247979698	chr1	152992144	152992747	+	intron	protein_coding-intron (ENSMUST00000043313, intron 1 of 10)	37171	Nmnat2	646,5	nicotinamide nucleotide adenylyltransferase 2	protein_coding
chr1_153002576_153003080	43	43	70	71	650751596077392	59328181494215	46498582295088	485699976049307	0,387257010716336	0,353908803069701	0,607375735155685	chr1	153002577	153003080	+	intron	protein_coding-intron (ENSMUST00000043313, intron 1 of 10)	-30546	Nmnat2	646,5	nicotinamide nucleotide adenylyltransferase 2	protein_coding
chr1_153013871_153014830	90	127	360	339	136203822434803	175225094180588	239135566089024	231904636451711	-0,594787930744704	0,0214076288435259	0,121662128346251	chr1	153013872	153014830	+	Distant-promoter	protein_coding-intron (ENSMUST00000043313, intron 1 of 10)	-19024	Nmnat2	646,5	nicotinamide nucleotide adenylyltransferase 2	protein_coding
chr1_153042158_153042762	9	5	31	45	136203822434803	689862575514128	205922293021104	307838012988997	-133277463228382	0,0821164810193517	0,268293891442267	chr1	153042159	153042762	+	intron	protein_coding-intron (ENSMUST00000043313, intron 1 of 10)	9086	Nmnat2	646,5	nicotinamide nucleotide adenylyltransferase 2	protein_coding
chr1_153045309_153046299	34	31	74	73	514547773642589	427714796818759	491556441405216	499381665515484	-0,0744513894003316	0,867496013081906	0,942592157644116	chr1	153045310	153046299	+	intron	protein_coding-intron (ENSMUST00000043313, intron 1 of 10)	12430	Nmnat2	646,5	nicotinamide nucleotide adenylyltransferase 2	protein_coding
chr1_153048218_153048563	34	65	126	101	514547773642589	896821348168366	836974481311584	690925318041971	-0,110200779208279	0,78154979857661	0,90054675721506	chr1	153048219	153048563	+	intron	protein_coding-intron (ENSMUST00000043313, intron 1 of 10)	15016	Nmnat2	646,5	nicotinamide nucleotide adenylyltransferase 2	protein_coding
chr1_153065005_153065421	54	69	117	164	817222934608818	952010354209496	777190589789328	112189853622657	-0,100411651272941	0,776649615605599	0,898478018918005	chr1	153065006	153065421	+	intron	protein_coding-intron (ENSMUST00000043313, intron 1 of 10)	24294	Gm28960	99	predicted gene 28960	antisense
chr1_153065522_153066312	117	163	304	228	177064969165244	224895199617606	201936700252954	155971259914425	0,1687153967148	0,530643031626331	0,749978645982297	chr1	153065523	153066312	+	TTS	antisense-TTS (ENSMUST00000190117)	23590	Gm28960	99	predicted gene 28960	antisense
chr1_153069307_153069677	76	103	97	125	115016561167167	14211169055591	644337497517648	855105591636103	0,780018526158198	0,0193960238937384	0,114445421635175	chr1	153069308	153069677	+	intron	protein_coding-intron (ENSMUST00000043313, intron 1 of 10)	20015	Gm28960	99	predicted gene 28960	antisense
chr1_153092393_153092582	16	27	51	59	242140128772983	372525790777629	338775385292784	403609839252241	-0,267770915918283	0,618378372372737	0,809231194758381	chr1	153092394	153092582	+	promoter-TSS	protein_coding-promoter-TSS (ENSMUST00000190960)	-993	Nmnat2	646,5	nicotinamide nucleotide adenylyltransferase 2	protein_coding
chr1_153100850_153101454	42	51	66	44	635617838029081	70365982702441	438415204496544	300997168255908	0,856990090172375	0,051977336090363	0,205167488288619	chr1	153100851	153101454	+	intron	protein_coding-intron (ENSMUST00000043313, intron 8 of 10)	7672	Nmnat2	646,5	nicotinamide nucleotide adenylyltransferase 2	protein_coding
chr1_153121314_153121918	24	39	66	55	363210193159475	53809280890102	438415204496544	376246460319885	0,149047127726441	0,756029366396506	0,888057585705436	chr1	153121315	153121918	+	Intergenic	Intergenic	5299	Lamc2	1536,5	laminin, gamma 2	protein_coding
chr1_153122675_153123308	161	228	296	275	243653504577814	314577334434442	196622576562086	188123230159943	0,538409205847323	0,0260508382520885	0,137276831285994	chr1	153122676	153123308	+	exon	protein_coding-exon (ENSMUST00000027753, exon 24 of 24)	3924	Lamc2	1536,5	laminin, gamma 2	protein_coding
chr1_153134168_153134500	21	17	104	92	31780891901454	234553275674803	690836079812736	629357715444172	-126123690850823	0,00809031140872227	0,0666133781357704	chr1	153134169	153134500	+	Distant-promoter	protein_coding-intron (ENSMUST00000027753, intron 16 of 23)	-7100	Lamc2	1536,5	laminin, gamma 2	protein_coding
chr1_153173171_153173775	32	39	64	79	484280257545966	53809280890102	425129895269376	540426733914017	0,0838692571022332	0,850040511391319	0,933858284726602	chr1	153173172	153173775	+	intron	protein_coding-intron (ENSMUST00000027753, intron 2 of 23)	12574	Lamc2	1536,5	laminin, gamma 2	protein_coding
chr1_153266676_153267280	20	15	34	42	302675160966229	206958772654238	225850256861856	287315478789731	-0,0132482512947904	0,982615831089794	0,99284484481703	chr1	153266677	153267280	+	Distant-promoter	protein_coding-intron (ENSMUST00000027752, intron 1 of 27)	-16517	Lamc1	924	laminin, gamma 1	protein_coding
chr1_153308268_153308896	105	120	263	311	15890445950727	165567018123391	174701816337259	212750271199062	-0,255354801277357	0,333966874211977	0,588194846538051	chr1	153308269	153308896	+	intron	protein_coding-intron (ENSMUST00000027752, intron 1 of 27)	3150	Gm8818	1047	predicted pseudogene 8818	processed_pseudogene
chr1_153332927_153333634	33	55	118	90	499414015594278	75884883306554	783833244402912	615676025977994	-0,150149553109046	0,711066159389272	0,863220031729935	chr1	153332928	153333634	+	promoter-TSS	protein_coding-promoter-TSS (ENSMUST00000027752)	-494	Lamc1	924	laminin, gamma 1	protein_coding
chr1_153351008_153351512	40	68	42	35	605350321932458	938213102699214	278991493770528	239429565658109	157647977309542	0,000509249756042608	0,011172348840796	chr1	153351009	153351512	+	Distant-promoter	Intergenic	-18474	Lamc1	924	laminin, gamma 1	protein_coding
chr1_153354358_153354970	28	43	44	59	423745225352721	59328181494215	292276802997696	403609839252241	0,550742484036497	0,2546119210623	0,507604678434731	chr1	153354359	153354970	+	Intergenic	Intergenic	-21878	Lamc1	924	laminin, gamma 1	protein_coding
chr1_153501773_153502111	77	102	126	105	116529936971998	140731965404882	836974481311584	718288696974327	0,727156262885282	0,0247446796788842	0,133188924904884	chr1	153501774	153502111	+	Distant-promoter	Intergenic	-14282	Dhx9	2346	DEAH (Asp-Glu-Ala-His) box polypeptide 9	protein_coding
chr1_153506271_153506615	53	68	85	83	802089176560507	938213102699214	56462564215464	567790112846372	0,621202184523422	0,0950070523673743	0,291591284036587	chr1	153506272	153506615	+	Distant-promoter	protein_coding-intron (ENSMUST00000041874, intron 11 of 11)	-18783	Dhx9	2346	DEAH (Asp-Glu-Ala-His) box polypeptide 9	protein_coding
chr1_153635399_153635953	96	168	290	258	14528407726379	231793825372747	192636983793936	176493794113692	0,0335523388739139	0,90517745853693	0,960079480425092	chr1	153635400	153635953	+	Distant-promoter	Intergenic	-15003	Gm6652	1070	predicted gene 6652	processed_pseudogene
chr1_153641577_153642689	91	125	470	543	137717198239634	172465643878532	312204766838448	371457869006723	-113791265351989	3.97938e+08	0,000371213247011038	chr1	153641578	153642689	+	Distant-promoter	Intergenic	-10892	Rgs8	739	regulator of G-protein signaling 8	protein_coding
chr1_153661657_153662081	41	83	124	128	620484079980769	114517187535345	823689172084416	87562812583537	0,0598051999721871	0,873670564098097	0,945989334924328	chr1	153661658	153662081	+	intron	protein_coding-intron (ENSMUST00000041776, intron 1 of 6)	788	Rgs8	739	regulator of G-protein signaling 8	protein_coding
chr1_153665385_153665562	7	3	70	50	10593630633818	413917545308477	46498582295088	342042236654441	-24703539247802	0,000847510323790481	0,0158141703281756	chr1	153665386	153665562	+	promoter-TSS	protein_coding-promoter-TSS (ENSMUST00000111810)	-120	Rgs8	739	regulator of G-protein signaling 8	protein_coding
chr1_153666199_153666461	14	15	82	82	21187261267636	206958772654238	544697678313888	560949268113284	-140074946258036	0,00738092282207987	0,0627947976105598	chr1	153666200	153666461	+	intron	protein_coding-intron (ENSMUST00000041776, intron 2 of 6)	621	Rgs8	739	regulator of G-protein signaling 8	protein_coding
chr1_153685676_153685981	14	14	92	88	21187261267636	193161521143956	611124224449728	601994336511817	-158401813448527	0,00211084139914322	0,0284346598850903	chr1	153685677	153685981	+	intron	protein_coding-intron (ENSMUST00000041776, intron 5 of 6)	6828	Gm29529	714	predicted gene 29529	antisense
chr1_153698413_153699243	35	33	90	91	529681531690901	455309299839324	59783891522256	622516870711083	-0,310619603726432	0,461688423761608	0,698867048653552	chr1	153698414	153699243	+	Distant-promoter	protein_coding-exon (ENSMUST00000041776, exon 7 of 7)	-6172	Gm29529	714	predicted gene 29529	antisense
chr1_153711672_153711826	10	11	58	64	151337580483114	151769766613108	385273967587872	437814062917685	-144101258274544	0,0173851664819444	0,107398168394111	chr1	153711673	153711826	+	Distant-promoter	Intergenic	-2905	5530400K19Rik	1916	RIKEN cDNA 5530400K19 gene	TEC
chr1_153721815_153722473	115	165	310	308	174038217555582	227654649919662	205922293021104	210698017779136	-0,0506735557133797	0,841847205953999	0,929990624127745	chr1	153721816	153722473	+	exon	lincRNA-exon (ENSMUST00000190663, exon 3 of 3)	7490	5530400K19Rik	1916	RIKEN cDNA 5530400K19 gene	TEC
chr1_153730501_153731233	77	92	273	259	116529936971998	126934713894599	181344470950843	177177878587001	-0,557552461259297	0,0441428467261119	0,186560227357593	chr1	153730502	153731233	+	intron	lincRNA-intron (ENSMUST00000190663, intron 2 of 2)	6962	C230024C17Rik	3337	RIKEN cDNA C230024C17 gene	lincRNA
chr1_153893912_153894179	36	76	76	94	544815289739212	104859111478147	504841750632384	64303940491035	0,477854819228322	0,254477909422752	0,507425820575419	chr1	153893913	153894179	+	Distant-promoter	protein_coding-TTS (ENSMUST00000050660)	-1748	Gm38352	2557	predicted gene, 38352	TEC
chr1_153895100_153895604	43	47	67	68	650751596077392	64847082098328	445057859110128	46517744185004	0,513394898208065	0,216769926862605	0,464213903322905	chr1	153895101	153895604	+	Distant-promoter	protein_coding-intron (ENSMUST00000123490, intron 1 of 2)	-3055	Gm38352	2557	predicted gene, 38352	TEC
chr1_153899674_153900570	59	87	224	203	892891724850376	120036088139458	148795463344282	138869148081703	-0,456017509673804	0,137374477826071	0,360614481777302	chr1	153899675	153900570	+	promoter-TSS	protein_coding-promoter-TSS (ENSMUST00000123490)	86	Teddm2	1851	transmembrane epididymal family member 2	protein_coding
chr1_153901305_153901809	39	72	171	166	590216563884146	993402108740344	113589393892286	113558022569274	-0,515757449205728	0,145282370735755	0,37205417603228	chr1	153901306	153901809	+	intron	protein_coding-intron (ENSMUST00000086199, intron 1 of 6)	951	Glul	681	glutamate-ammonia ligase (glutamine synthetase)	protein_coding
chr1_153918499_153919215	57	43	84	79	862624208753753	59328181494215	557982987541056	540426733914017	0,403423799128995	0,315234805219818	0,571132259704429	chr1	153918500	153919215	+	Intergenic	Intergenic	12814	Glul	681	glutamate-ammonia ligase (glutamine synthetase)	protein_coding
chr1_153974182_153974786	18	19	65	34	272407644869606	262147778695368	43177254988296	23258872092502	-0,31488102605753	0,590725541193363	0,791584965178429	chr1	153974183	153974786	+	Intergenic	Intergenic	31733	Gm29291	664	predicted gene 29291	lincRNA
chr1_153990641_153991351	73	97	79	69	110476433752674	133833339649741	524769714473136	472018286583129	129439824158995	0,000216500653513692	0,00617977049959715	chr1	153990642	153991351	+	Intergenic	Intergenic	15221	Gm29291	664	predicted gene 29291	lincRNA
chr1_154016545_154017152	27	43	73	126	408611467304409	59328181494215	484913786791632	861946436369192	-0,422914097171219	0,349452446092633	0,602985264656244	chr1	154016546	154017152	+	Distant-promoter	Intergenic	-10627	Gm29291	664	predicted gene 29291	lincRNA
chr1_154022674_154023178	29	28	19	18	438878983401032	386323042287911	126210437658096	123135205195599	172559077836772	0,00367395953316671	0,0407248875299572	chr1	154022675	154023178	+	Intergenic	Intergenic	11375	Gm28286	586	predicted gene 28286	lincRNA
chr1_154062713_154063098	71	83	102	105	107449682143011	114517187535345	677550770585568	718288696974327	0,669820899159822	0,0459730773349396	0,190849131022456	chr1	154062714	154063098	+	intron	lincRNA-intron (ENSMUST00000185465, intron 2 of 2)	17294	Gm25336	105	predicted gene, 25336	snoRNA
chr1_154065518_154066411	36	74	224	232	544815289739212	102099661176091	148795463344282	158707597807661	-0,967805732199989	0,00492053195047345	0,0484876548333967	chr1	154065519	154066411	+	intron	lincRNA-intron (ENSMUST00000185465, intron 2 of 2)	14235	Gm25336	105	predicted gene, 25336	snoRNA
chr1_154076849_154077353	34	32	31	23	514547773642589	441512048329042	205922293021104	157339428861043	139422244836668	0,00967006878888408	0,0741404852135377	chr1	154076850	154077353	+	exon	lincRNA-exon (ENSMUST00000190485, exon 3 of 4)	3098	Gm25336	105	predicted gene, 25336	snoRNA
chr1_154080730_154080898	9	15	48	60	136203822434803	206958772654238	318847421452032	41045068398533	-10819402438435	0,0793421319311887	0,263125188767224	chr1	154080731	154080898	+	promoter-TSS	snoRNA-promoter-TSS (ENSMUST00000158044)	-615	Gm25336	105	predicted gene, 25336	snoRNA
chr1_154102796_154103600	20	13	71	73	302675160966229	179364269633673	471628477564464	499381665515484	-101666030098935	0,0575940398502185	0,21777707200482	chr1	154102797	154103600	+	intron	lincRNA-intron (ENSMUST00000185465, intron 2 of 2)	12955	A830008E24Rik	2885,5	RIKEN cDNA A830008E24 gene	lincRNA
chr1_154120630_154121134	20	27	44	15	302675160966229	372525790777629	292276802997696	102612670996332	0,773539154732228	0,231280313352257	0,48165297594713	chr1	154120631	154121134	+	Distant-promoter	Intergenic	-2931	A830008E24Rik	2885,5	RIKEN cDNA A830008E24 gene	lincRNA
chr1_154150490_154150994	59	97	192	186	892891724850376	133833339649741	127538968580813	127239712035452	-0,188118559142242	0,553356615397355	0,766086158944455	chr1	154150491	154150994	+	Intergenic	Intergenic	-32791	A830008E24Rik	2885,5	RIKEN cDNA A830008E24 gene	lincRNA
chr1_154156681_154156832	16	16	50	72	242140128772983	220756024164521	3321327306792	492540820782395	-0,833711441096918	0,137656995441841	0,360998016983524	chr1	154156682	154156832	+	Intergenic	Intergenic	-38805	A830008E24Rik	2885,5	RIKEN cDNA A830008E24 gene	lincRNA
chr1_154251058_154251662	37	51	30	45	559949047787524	70365982702441	19927963840752	307838012988997	131980507058789	0,00613884878029833	0,0556688150405214	chr1	154251059	154251662	+	Distant-promoter	lincRNA-intron (ENSMUST00000189240, intron 3 of 3)	-4329	4930532M18Rik	507,5	RIKEN cDNA 4930532M18 gene	lincRNA
chr1_155063926_155064530	28	31	49	42	423745225352721	427714796818759	325490076065616	287315478789731	0,474341202345845	0,345620375024209	0,598996983438776	chr1	155063927	155064530	+	Distant-promoter	lincRNA-intron (ENSMUST00000181160, intron 6 of 6)	-7049	Gm29282	473	predicted gene 29282	lincRNA
chr1_155074964_155075158	58	46	68	58	877757966802064	634673569472997	451700513723712	396768994519152	0,831228639517148	0,0450338044537545	0,188380767728827	chr1	155074965	155075158	+	intron	lincRNA-intron (ENSMUST00000181160, intron 3 of 6)	8205	Gm9530	3281	predicted gene 9530	lincRNA
chr1_155083110_155083881	58	83	286	154	877757966802064	114517187535345	189979921948502	105349008889568	-0,544416881980241	0,119955688586913	0,333242170409713	chr1	155083111	155083881	+	promoter-TSS	lincRNA-promoter-TSS (ENSMUST00000181160)	-229	Gm9530	3281	predicted gene 9530	lincRNA
chr1_155090769_155091043	11	11	72	59	166471338531426	151769766613108	478271132178048	403609839252241	-147203833883491	0,0126765568356259	0,0880049471459702	chr1	155090770	155091043	+	Distant-promoter	Intergenic	-7640	Gm9530	3281	predicted gene 9530	lincRNA
chr1_155091803_155092795	37	37	181	152	559949047787524	510498305880454	12023204850587	10398083994295	-106795057728218	0,00336214119268318	0,0385179438535689	chr1	155091804	155092795	+	Intergenic	Intergenic	7337	Ier5	3276	immediate early response 5	protein_coding
chr1_155099269_155100072	47	35	89	63	711286628270638	482903802859889	591196260608976	430973218184596	0,220706077923395	0,613482182573726	0,805964728167105	chr1	155099270	155100072	+	promoter-TSS	protein_coding-promoter-TSS (ENSMUST00000055322)	-34	Ier5	3276	immediate early response 5	protein_coding
chr1_155108318_155108822	35	42	79	84	529681531690901	579484563431867	524769714473136	574630957579461	0,0137670909728819	0,973766813852887	0,990076842103417	chr1	155108319	155108822	+	Distant-promoter	Intergenic	-8934	Ier5	3276	immediate early response 5	protein_coding
chr1_155113763_155114367	34	27	94	95	514547773642589	372525790777629	624409533676896	649880249643438	-0,5259531622654	0,225270140706023	0,473945674903166	chr1	155113764	155114367	+	Distant-promoter	Intergenic	-14429	Ier5	3276	immediate early response 5	protein_coding
chr1_155122186_155122969	46	62	43	44	696152870222327	855429593637518	285634148384112	300997168255908	140482203613543	0,00109679567095179	0,0186161001808623	chr1	155122187	155122969	+	Intergenic	Intergenic	11445	Mr1	2512	major histocompatibility complex, class I-related	protein_coding
chr1_155126607_155127312	56	39	64	45	847490450705441	53809280890102	425129895269376	307838012988997	0,914863485876275	0,0421663082461025	0,181941346464982	chr1	155126608	155127312	+	TTS	protein_coding-TTS (ENSMUST00000027744)	7063	Mr1	2512	major histocompatibility complex, class I-related	protein_coding
chr1_155158367_155158971	33	19	43	83	499414015594278	262147778695368	285634148384112	567790112846372	-0,168617131827062	0,756880406000585	0,888511453710779	chr1	155158368	155158971	+	promoter-TSS	protein_coding-promoter-TSS (ENSMUST00000027743)	-46	Stx6	902	syntaxin 6	protein_coding
chr1_155167410_155167914	26	8	15	31	393477709256098	11037801208226	9963981920376	212066186725754	0,686444468540979	0,366552739811633	0,618884919731153	chr1	155167411	155167914	+	intron	protein_coding-intron (ENSMUST00000027743, intron 1 of 7)	8863	Stx6	902	syntaxin 6	protein_coding
chr1_155220886_155221390	30	32	29	30	454012741449343	441512048329042	192636983793936	205225341992665	117040895117625	0,0287331530705291	0,145230979240131	chr1	155220887	155221390	+	intron	protein_coding-intron (ENSMUST00000035914, intron 4 of 6)	4036	BC034090	835	cDNA sequence BC034090	protein_coding
chr1_155229712_155230353	53	79	218	197	802089176560507	108998286931232	144809870576131	13476464124185	-0,560433016866052	0,075419955029652	0,255276005375169	chr1	155229713	155230353	+	promoter-TSS	protein_coding-promoter-TSS (ENSMUST00000187781)	-138	BC034090	835	cDNA sequence BC034090	protein_coding
chr1_155233779_155234673	175	227	448	551	26484076584545	313197609283414	297590926688563	376930544793194	-0,221436919349665	0,332083274850612	0,586480435916507	chr1	155233780	155234673	+	Distant-promoter	protein_coding-intron (ENSMUST00000186082, intron 1 of 2)	-1315	BC034090	835	cDNA sequence BC034090	protein_coding
chr1_155244086_155244964	57	71	183	163	862624208753753	979604857230061	121560579428587	111505769149348	-0,338188352304075	0,292193951051581	0,547372053776234	chr1	155244087	155244964	+	promoter-TSS	protein_coding-promoter-TSS (ENSMUST00000186156)	-81	BC034090	835	cDNA sequence BC034090	protein_coding
chr1_155332861_155333465	32	36	43	65	484280257545966	496701054370172	285634148384112	444654907650774	0,426768456025258	0,377423023927644	0,629422965000725	chr1	155332862	155333465	+	intron	protein_coding-intron (ENSMUST00000027741, intron 3 of 14)	17197	Gm22569	124	predicted gene, 22569	miRNA
chr1_155453044_155453648	20	22	52	45	302675160966229	303539533226216	345418039906368	307838012988997	-0,107986551087498	0,84226769399836	0,930061936633976	chr1	155453045	155453648	+	Intergenic	Intergenic	-35931	Xpr1	2881	xenotropic and polytropic retrovirus receptor 1	protein_coding
chr1_155532994_155533607	22	43	69	87	332942677062852	59328181494215	458343168337296	595153491778728	-0,180304710404913	0,700268540576416	0,857259180527183	chr1	155532995	155533607	+	Distant-promoter	Intergenic	-6157	Gm5532	1146	predicted gene 5532	lincRNA
chr1_155553854_155554358	35	35	48	59	529681531690901	482903802859889	318847421452032	403609839252241	0,486725698484445	0,299715189462915	0,555332553243631	chr1	155553855	155554358	+	Distant-promoter	Intergenic	-4014	Acbd6	842	acyl-Coenzyme A binding domain containing 6	protein_coding
chr1_155557795_155558601	36	41	67	92	544815289739212	565687311921585	445057859110128	629357715444172	0,0485535953269559	0,910348219422886	0,962461374458975	chr1	155557796	155558601	+	promoter-TSS	protein_coding-promoter-TSS (ENSMUST00000035560)	72	Acbd6	842	acyl-Coenzyme A binding domain containing 6	protein_coding
chr1_155587968_155588474	31	32	81	80	469146499497655	441512048329042	538055023700304	547267578647106	-0,253742133587644	0,563533882916804	0,773101031269573	chr1	155587969	155588474	+	TTS	protein_coding-TTS (ENSMUST00000097529)	20973	Acbd6	842	acyl-Coenzyme A binding domain containing 6	protein_coding
chr1_155604554_155605158	12	12	43	62	181605096579737	165567018123391	285634148384112	424132373451507	-103236101129736	0,095835398647065	0,292902836039872	chr1	155604555	155605158	+	intron	protein_coding-intron (ENSMUST00000035560, intron 4 of 7)	37608	Acbd6	842	acyl-Coenzyme A binding domain containing 6	protein_coding
chr1_155795813_155796177	92	108	102	132	139230574044465	149010316311052	677550770585568	902991504767725	0,867854545694654	0,00636535518308884	0,0571420365313664	chr1	155795814	155796177	+	promoter-TSS	protein_coding-promoter-TSS (ENSMUST00000132495)	-578	Qsox1	2548,5	quiescin Q6 sulfhydryl oxidase 1	protein_coding
chr1_155813074_155813578	37	30	50	23	559949047787524	413917545308477	3321327306792	157339428861043	0,988986252034013	0,0706949362333327	0,245357513018515	chr1	155813075	155813578	+	promoter-TSS	protein_coding-promoter-TSS (ENSMUST00000035325)	-437	Qsox1	2548,5	quiescin Q6 sulfhydryl oxidase 1	protein_coding
chr1_155973118_155973746	45	40	109	110	681019112174015	551890060411302	724049352880656	752492920639771	-0,262176739597437	0,497564969904741	0,725506982685976	chr1	155973119	155973746	+	promoter-TSS	protein_coding-promoter-TSS (ENSMUST00000124495)	114	Gm9694	1189	predicted gene 9694	TEC
chr1_156036239_156036720	37	75	137	158	559949047787524	103479386327119	910043682061008	108085346782803	-0,315003454428068	0,400899729242277	0,649741770878244	chr1	156036240	156036720	+	promoter-TSS	protein_coding-promoter-TSS (ENSMUST00000027738)	1	Tor1aip1	1203	torsin A interacting protein 1	protein_coding
chr1_156049831_156050435	33	30	40	59	499414015594278	413917545308477	26570618454336	403609839252241	0,447651554255919	0,371249720570093	0,623769087219875	chr1	156049832	156050435	+	intron	protein_coding-intron (ENSMUST00000060404, intron 1 of 4)	9216	Tor1aip2	2529	torsin A interacting protein 2	protein_coding
chr1_156218412_156219038	17	34	48	29	257273886821295	469106551349607	318847421452032	198384497259576	0,493677546000512	0,39330619456868	0,643610451959611	chr1	156218413	156219038	+	Intergenic	Intergenic	8568	Gm38113	201	predicted gene, 38113	processed_pseudogene
chr1_156615538_156616042	28	21	31	49	423745225352721	289742281715934	205922293021104	335201391921352	0,39664247645139	0,482891015286634	0,715078217512807	chr1	156615539	156616042	+	promoter-TSS	protein_coding-promoter-TSS (ENSMUST00000190749)	-133	Abl2	2178	v-abl Abelson murine leukemia viral oncogene 2 (arg, Abelson-related gene)	protein_coding
chr1_156658668_156659172	39	26	34	38	590216563884146	358728539267346	225850256861856	259952099857375	0,962569436462101	0,0674002453567481	0,238154945554965	chr1	156658669	156659172	+	promoter-TSS	protein_coding-promoter-TSS (ENSMUST00000154353)	-462	Tor3a	1750	torsin family 3, member A	protein_coding
chr1_156659780_156660384	47	57	50	23	711286628270638	786443336086106	3321327306792	157339428861043	161228055393627	0,000824191947831065	0,0154931165990178	chr1	156659781	156660384	+	Distant-promoter	protein_coding-TTS (ENSMUST00000152604)	-1624	Tor3a	1750	torsin family 3, member A	protein_coding
chr1_156673072_156674095	41	38	85	94	620484079980769	524295557390737	56462564215464	64303940491035	-0,0785541398155559	0,848124187185637	0,932923221416404	chr1	156673073	156674095	+	exon	protein_coding-exon (ENSMUST00000079625, exon 2 of 6)	731	Tor3a	1750	torsin family 3, member A	protein_coding
chr1_156718811_156718962	8	24	36	73	121070064386492	331134036246781	239135566089024	499381665515484	-0,698057821915934	0,278875325182001	0,533861517369483	chr1	156718812	156718962	+	exon	protein_coding-exon (ENSMUST00000086153, exon 1 of 8)	186	Fam20b	4414	family with sequence similarity 20, member B	protein_coding
chr1_156748578_156749182	28	28	46	45	423745225352721	386323042287911	305562112224864	307838012988997	0,400392448123949	0,43149950423836	0,675182140125634	chr1	156748579	156749182	+	Intergenic	Intergenic	-29794	Fam20b	4414	family with sequence similarity 20, member B	protein_coding
chr1_156755247_156755398	6	30	47	37	908025482898687	413917545308477	312204766838448	253111255124287	-0,153676386238127	0,821053391900079	0,919904455537199	chr1	156755248	156755398	+	Intergenic	Intergenic	-36236	Fam20b	4414	family with sequence similarity 20, member B	protein_coding
chr1_156756234_156756838	16	21	37	32	242140128772983	289742281715934	245778220702608	218907031458842	0,196355395084018	0,745395273661789	0,882521286987056	chr1	156756235	156756838	+	Intergenic	Intergenic	-36976	Gm15428	333	predicted pseudogene 15428	processed_pseudogene
chr1_156758378_156758529	16	12	41	39	242140128772983	165567018123391	272348839156944	266792944590464	-0,407324749982239	0,518528418568881	0,741439809488955	chr1	156758379	156758529	+	Intergenic	Intergenic	-35059	Gm15428	333	predicted pseudogene 15428	processed_pseudogene
chr1_156781051_156781589	25	37	180	182	378343951207786	510498305880454	119567783044512	124503374142217	-145326471719589	9.90542e+09	0,00356789914207445	chr1	156781052	156781589	+	Distant-promoter	Intergenic	-12192	Gm15428	333	predicted pseudogene 15428	processed_pseudogene
chr1_156782111_156782702	36	39	186	213	544815289739212	53809280890102	123553375812662	145709992814792	-131408281495826	0,000168468360427424	0,00511505811611885	chr1	156782112	156782702	+	Distant-promoter	Intergenic	-11106	Gm15428	333	predicted pseudogene 15428	processed_pseudogene
chr1_156827333_156827837	39	36	40	30	590216563884146	496701054370172	26570618454336	205225341992665	120471027973655	0,0155186650726475	0,1000689309123	chr1	156827334	156827837	+	TTS	protein_coding-TTS (ENSMUST00000185970)	3262	Ralgps2	2498	Ral GEF with PH domain and SH3 binding motif 2	protein_coding
chr1_156884610_156885323	32	46	65	90	484280257545966	634673569472997	43177254988296	615676025977994	0,0981691653677269	0,822777348187325	0,920810473390631	chr1	156884611	156885323	+	Distant-promoter	protein_coding-intron (ENSMUST00000027886, intron 6 of 18)	-8846	Gm37943	3944	predicted gene, 37943	TEC
chr1_157310969_157311473	27	18	33	30	408611467304409	248350527185086	219207602248272	205225341992665	0,626033332730507	0,291149165631062	0,546243352717952	chr1	157310970	157311473	+	intron	protein_coding-intron (ENSMUST00000078308, intron 1 of 17)	38822	Gm37788	2705	predicted gene, 37788	TEC
chr1_157411887_157412872	44	43	79	88	665885354125704	59328181494215	524769714473136	601994336511817	0,159475027851143	0,693977042312365	0,853882074587459	chr1	157411888	157412872	+	promoter-TSS	transcribed_processed_pseudogene-promoter-TSS (ENSMUST00000061537)	27	2810025M15Rik	416,5	RIKEN cDNA 2810025M15 gene	transcribed_processed_pseudogene
chr1_15806142_15806646	28	27	47	58	423745225352721	372525790777629	312204766838448	396768994519152	0,166754747731209	0,739882994481276	0,879386086133758	chr1	15806143	15806646	+	intron	protein_coding-intron (ENSMUST00000027057, intron 1 of 8)	730	Terf1	1924,5	telomeric repeat binding factor 1	protein_coding
chr1_158713327_158714145	35	39	48	107	529681531690901	53809280890102	318847421452032	731970386440504	0,0242245314340668	0,960163458156795	0,984463491707914	chr1	158713328	158714145	+	exon	protein_coding-exon (ENSMUST00000159861, exon 22 of 22)	34942	Astn1	808	astrotactin 1	protein_coding
chr1_158739349_158739953	21	16	44	55	31780891901454	220756024164521	292276802997696	376246460319885	-0,315245378001915	0,578307572201707	0,783749116377111	chr1	158739350	158739953	+	intron	protein_coding-intron (ENSMUST00000159861, intron 20 of 21)	60857	Astn1	808	astrotactin 1	protein_coding
chr1_158741610_158741765	5	11	38	53	756687902415572	151769766613108	252420875316192	362564770853708	-142522811166338	0,0464099300531643	0,191922214903714	chr1	158741611	158741765	+	intron	protein_coding-intron (ENSMUST00000159861, intron 20 of 21)	62893	Astn1	808	astrotactin 1	protein_coding
chr1_158770332_158770781	18	19	164	127	272407644869606	262147778695368	108939535662778	868787281102281	-187394228869302	1.85277e+09	0,00113100513468232	chr1	158770333	158770781	+	intron	protein_coding-intron (ENSMUST00000159861, intron 16 of 21)	43913	Pappa2	658,5	pappalysin 2	protein_coding
chr1_158794322_158794926	18	2	23	28	272407644869606	275945030205651	152781056112432	191543652526487	-0,211710803557781	0,810383014820959	0,91475351178249	chr1	158794323	158794926	+	intron	protein_coding-intron (ENSMUST00000159861, intron 13 of 21)	19845	Pappa2	658,5	pappalysin 2	protein_coding
chr1_158796796_158797400	33	24	38	61	499414015594278	331134036246781	252420875316192	417291528718418	0,308007573637134	0,559107576287731	0,770095325664303	chr1	158796797	158797400	+	intron	protein_coding-intron (ENSMUST00000159861, intron 13 of 21)	17371	Pappa2	658,5	pappalysin 2	protein_coding
chr1_158825564_158825714	35	51	15	17	529681531690901	70365982702441	9963981920376	11629436046251	251633805264357	3.68303e+08	0,000350870424817919	chr1	158825565	158825714	+	Distant-promoter	protein_coding-intron (ENSMUST00000159860, intron 4 of 5)	-11170	Pappa2	658,5	pappalysin 2	protein_coding
chr1_158827811_158828646	14	12	59	55	21187261267636	165567018123391	391916622201456	376246460319885	-102843707338918	0,080072121611335	0,26450989431793	chr1	158827812	158828646	+	TTS	protein_coding-TTS (ENSMUST00000160206)	10331	Pappa2	658,5	pappalysin 2	protein_coding
chr1_158853151_158853407	18	17	50	70	272407644869606	234553275674803	3321327306792	478859131316218	-0,679015773199403	0,218003411764685	0,465537598508172	chr1	158853152	158853407	+	Distant-promoter	protein_coding-intron (ENSMUST00000159861, intron 5 of 21)	-8247	Pappa2	658,5	pappalysin 2	protein_coding
chr1_158897385_158897889	34	45	90	80	514547773642589	620876317962715	59783891522256	547267578647106	-0,0106227416298898	0,97957346857925	0,992120999520045	chr1	158897386	158897889	+	intron	protein_coding-intron (ENSMUST00000159861, intron 2 of 21)	-52605	Pappa2	658,5	pappalysin 2	protein_coding
chr1_158901100_158901704	39	5	39	62	590216563884146	689862575514128	259063529929776	424132373451507	-0,0542727217271307	0,966624160413464	0,986932939980236	chr1	158901101	158901704	+	intron	protein_coding-intron (ENSMUST00000159861, intron 2 of 21)	-56370	Pappa2	658,5	pappalysin 2	protein_coding
chr1_158908125_158908729	23	15	83	66	348076435111163	206958772654238	551340332927472	451495752383862	-0,859655839619396	0,0978097184917317	0,296221529717104	chr1	158908126	158908729	+	intron	protein_coding-intron (ENSMUST00000159861, intron 2 of 21)	49940	Pappa2	658,5	pappalysin 2	protein_coding
chr1_159186900_159187552	109	104	105	115	164957962726595	143491415706939	69747873442632	786697144305215	1054678873298	0,000641085779228629	0,0130219379382721	chr1	159186901	159187552	+	Distant-promoter	Intergenic	-18584	Gm4953	483	predicted pseudogene 4953	processed_pseudogene
chr1_159382750_159383565	23	45	49	42	348076435111163	620876317962715	325490076065616	287315478789731	0,665114768437468	0,190549279306177	0,433240222700475	chr1	159382751	159383565	+	Intergenic	Intergenic	4753	Gm31256	506	predicted gene, 31256	processed_pseudogene
chr1_159393133_159393710	66	51	125	150	998828031188556	70365982702441	830331826698	102612670996332	-0,127610112675362	0,720130346617124	0,868593266325018	chr1	159393134	159393710	+	Intergenic	Intergenic	15017	Gm31256	506	predicted gene, 31256	processed_pseudogene
chr1_159415376_159415980	30	29	68	49	454012741449343	400120293798194	451700513723712	335201391921352	0,116596383461803	0,810426978422278	0,914773461175734	chr1	159415377	159415980	+	Distant-promoter	Intergenic	-13282	Gm37757	210	predicted gene, 37757	processed_pseudogene
chr1_159490174_159490466	0	11	50	70	0	151769766613108	3321327306792	478859131316218	-241178083144246	0,24049476745891	0,491571135154367	chr1	159490175	159490466	+	Intergenic	Intergenic	-33449	Tnr	837	tenascin R	protein_coding
chr1_159501836_159502642	20	8	50	46	302675160966229	11037801208226	3321327306792	314678857722086	-0,657033108504962	0,303490710493118	0,559764604908988	chr1	159501837	159502642	+	Intergenic	Intergenic	-21530	Tnr	837	tenascin R	protein_coding
chr1_159517592_159518119	44	42	140	116	665885354125704	579484563431867	92997164590176	793537989038304	-0,470427810215894	0,208922196494175	0,455736181243484	chr1	159517593	159518119	+	Distant-promoter	Intergenic	-5914	Tnr	837	tenascin R	protein_coding
chr1_159599136_159599640	25	30	27	28	378343951207786	413917545308477	179351674566768	191543652526487	109585066497832	0,051259231494403	0,203347960306436	chr1	159599137	159599640	+	intron	protein_coding-intron (ENSMUST00000192069, intron 1 of 22)	4240	Gm37731	2237	predicted gene, 37731	TEC
chr1_159678181_159678685	26	37	104	104	393477709256098	510498305880454	690836079812736	711447852241238	-0,630515102829793	0,133606356760246	0,355333882402565	chr1	159678182	159678685	+	Distant-promoter	processed_transcript-intron (ENSMUST00000097514, intron 1 of 1)	-3229	Gm10530	1031	predicted gene 10530	processed_transcript
chr1_159686342_159686850	46	47	153	151	696152870222327	64847082098328	101632615587835	103296755469641	-0,608666169704544	0,082684515817602	0,269357525313497	chr1	159686343	159686850	+	intron	protein_coding-intron (ENSMUST00000192069, intron 1 of 22)	4934	Gm10530	1031	predicted gene 10530	processed_transcript
chr1_159702067_159702313	10	12	30	62	151337580483114	165567018123391	19927963840752	424132373451507	-0,97418353469689	0,15124008267529	0,380643665583126	chr1	159702068	159702313	+	intron	protein_coding-intron (ENSMUST00000192069, intron 1 of 22)	20528	Gm10530	1031	predicted gene 10530	processed_transcript
chr1_159739586_159739776	6	14	59	41	908025482898687	193161521143956	391916622201456	280474634056642	-123455215171193	0,0656608130705053	0,234710087403763	chr1	159739587	159739776	+	intron	protein_coding-intron (ENSMUST00000111669, intron 1 of 21)	2171	Tnr	837	tenascin R	protein_coding
chr1_159775173_159775472	25	16	84	62	378343951207786	220756024164521	557982987541056	424132373451507	-0,719277602276959	0,164736832898762	0,400029631342986	chr1	159775174	159775472	+	intron	protein_coding-intron (ENSMUST00000111669, intron 1 of 21)	1552	Tnr	837	tenascin R	protein_coding
chr1_159842818_159843422	18	25	53	43	272407644869606	344931287757064	352060694519952	294156323522819	-0,0639165169215636	0,906815353124824	0,960857549545595	chr1	159842819	159843422	+	Distant-promoter	protein_coding-intron (ENSMUST00000111669, intron 1 of 21)	-7277	Tnr	837	tenascin R	protein_coding
chr1_159865715_159865912	13	20	53	36	196738854628049	275945030205651	352060694519952	246270410391198	-0,337096201369281	0,575853209977648	0,782380880270888	chr1	159865716	159865912	+	intron	protein_coding-intron (ENSMUST00000111669, intron 6 of 21)	15416	Tnr	837	tenascin R	protein_coding
chr1_159876374_159876878	13	35	31	27	196738854628049	482903802859889	205922293021104	184702807793398	0,804950375432182	0,198519821175794	0,443669932417737	chr1	159876375	159876878	+	intron	protein_coding-intron (ENSMUST00000111669, intron 8 of 21)	26229	Tnr	837	tenascin R	protein_coding
chr1_159885114_159885260	24	44	22	12	363210193159475	607079066452432	146138401498848	820901367970659	208918370721419	0,000548628058966331	0,0117456736852232	chr1	159885115	159885260	+	intron	protein_coding-intron (ENSMUST00000111669, intron 9 of 21)	34790	Tnr	837	tenascin R	protein_coding
chr1_159920696_159921007	46	70	85	83	696152870222327	965807605719779	56462564215464	567790112846372	0,55604285199944	0,147734907093091	0,375680486172924	chr1	159920697	159921007	+	intron	protein_coding-intron (ENSMUST00000111669, intron 20 of 21)	10875	Gm38039	443	predicted gene, 38039	antisense
chr1_159924596_159925200	28	24	29	62	423745225352721	331134036246781	192636983793936	424132373451507	0,290775436549083	0,607505123880665	0,802925862653111	chr1	159924597	159925200	+	TTS	protein_coding-TTS (ENSMUST00000111669)	6828	Gm38039	443	predicted gene, 38039	antisense
chr1_159949925_159950539	49	27	54	47	741554144367261	372525790777629	358703349133536	321519702455175	0,706746501144335	0,150892052615015	0,380290378874363	chr1	159949926	159950539	+	Distant-promoter	Intergenic	-18506	Gm38039	443	predicted gene, 38039	antisense
chr1_159968252_159968856	33	22	54	37	499414015594278	303539533226216	358703349133536	253111255124287	0,387536537933315	0,468871699823003	0,704281335148996	chr1	159968253	159968856	+	Intergenic	Intergenic	15051	Gm24719	110	predicted gene, 24719	snoRNA
chr1_159989674_159989801	20	45	12	20	302675160966229	620876317962715	79711855363008	136816894661777	209840526209148	0,000874171087280189	0,0160768241415159	chr1	159989675	159989801	+	Distant-promoter	Intergenic	-6132	Gm24719	110	predicted gene, 24719	snoRNA
chr1_160044568_160044883	58	74	58	114	877757966802064	102099661176091	385273967587872	779856299572126	0,706538835113471	0,0851761453655523	0,274081038601681	chr1	160044569	160044883	+	promoter-TSS	lincRNA-promoter-TSS (ENSMUST00000193461)	278	4930523C07Rik	1253,5	RIKEN cDNA 4930523C07 gene	protein_coding
chr1_160045189_160045793	32	34	40	29	484280257545966	469106551349607	26570618454336	198384497259576	103770846372025	0,0449087314603516	0,188128980395249	chr1	160045190	160045793	+	exon	protein_coding-exon (ENSMUST00000191933, exon 1 of 1)	1044	4930523C07Rik	1253,5	RIKEN cDNA 4930523C07 gene	protein_coding
chr1_160079412_160079916	43	40	35	38	650751596077392	551890060411302	23249291147544	259952099857375	128723414327202	0,00682977388621872	0,0599324250187101	chr1	160079413	160079916	+	Distant-promoter	protein_coding-exon (ENSMUST00000163892, exon 3 of 3)	-1679	4930562F07Rik	758	RIKEN cDNA 4930562F07 gene	lincRNA
chr1_160101022_160101197	22	21	50	70	332942677062852	289742281715934	3321327306792	478859131316218	-0,382099491164422	0,467216041050066	0,703415637848084	chr1	160101023	160101197	+	intron	protein_coding-intron (ENSMUST00000039178, intron 18 of 21)	-23124	4930562F07Rik	758	RIKEN cDNA 4930562F07 gene	lincRNA
chr1_160108596_160109200	6	8	50	64	908025482898687	11037801208226	3321327306792	437814062917685	-193269804036333	0,00455287546363412	0,0462667353262702	chr1	160108597	160109200	+	intron	protein_coding-intron (ENSMUST00000039178, intron 15 of 21)	-30913	4930562F07Rik	758	RIKEN cDNA 4930562F07 gene	lincRNA
chr1_160263499_160264385	47	65	93	110	711286628270638	896821348168366	617766879063312	752492920639771	0,233179245481182	0,532786268776451	0,751329262465615	chr1	160263500	160264385	+	promoter-TSS	antisense-promoter-TSS (ENSMUST00000194105)	-382	Gm36975	1828	predicted gene, 36975	antisense
chr1_160370527_160371031	55	43	68	97	83235669265713	59328181494215	451700513723712	663561939109616	0,352229652448635	0,39635217666334	0,646103255422859	chr1	160370528	160371031	+	Distant-promoter	protein_coding-intron (ENSMUST00000028049, intron 18 of 20)	-19208	Rabgap1l	713	RAB GTPase activating protein 1-like	protein_coding
chr1_160371682_160371990	50	61	89	75	756687902415572	841632342127236	591196260608976	513063354981662	0,534078755427445	0,163147975823087	0,397737093372258	chr1	160371683	160371990	+	intron	protein_coding-intron (ENSMUST00000028049, intron 18 of 20)	-20265	Rabgap1l	713	RAB GTPase activating protein 1-like	protein_coding
chr1_160377534_160378138	13	9	25	51	196738854628049	124175263592543	1660663653396	34888308138753	-0,68626631705821	0,334790144421119	0,588901635288566	chr1	160377535	160378138	+	intron	protein_coding-intron (ENSMUST00000028049, intron 18 of 20)	-26265	Rabgap1l	713	RAB GTPase activating protein 1-like	protein_coding
chr1_160692903_160693615	30	47	100	115	454012741449343	64847082098328	6642654613584	786697144305215	-0,392524994297299	0,334640794409927	0,588845273667108	chr1	160692904	160693615	+	intron	protein_coding-intron (ENSMUST00000028049, intron 10 of 20)	33422	Gm37328	640	predicted gene, 37328	sense_intronic
chr1_160729837_160730341	10	31	23	13	151337580483114	427714796818759	152781056112432	889309815301547	126543660862695	0,0831144561837641	0,270302598646048	chr1	160729838	160730341	+	Distant-promoter	protein_coding-intron (ENSMUST00000028049, intron 5 of 20)	-1929	Gm38329	427	predicted gene, 38329	TEC
chr1_160905902_160906406	39	39	81	49	590216563884146	53809280890102	538055023700304	335201391921352	0,36813028708566	0,419241561109639	0,66536718294152	chr1	160905903	160906406	+	promoter-TSS	protein_coding-promoter-TSS (ENSMUST00000161609)	-264	Rc3h1	7241	RING CCCH (C3H) domains 1	protein_coding
chr1_160907044_160907225	34	15	53	54	514547773642589	206958772654238	352060694519952	369405615586797	-0,00710300192107163	0,989769313043126	0,995544236663271	chr1	160907045	160907225	+	intron	protein_coding-intron (ENSMUST00000161609, intron 1 of 19)	716	Rc3h1	7241	RING CCCH (C3H) domains 1	protein_coding
chr1_161004015_161004619	16	35	56	26	242140128772983	482903802859889	371988658360704	177861963060309	0,402797931343319	0,501230916556612	0,72837995913746	chr1	161004016	161004619	+	Distant-promoter	protein_coding-exon (ENSMUST00000064725, exon 8 of 8)	-2472	Gm37072	837	predicted gene, 37072	TEC
chr1_161034409_161034964	45	58	115	109	681019112174015	800240587596388	76390528056216	745652075906682	-0,0258462939189778	0,943884108094617	0,977699005127741	chr1	161034410	161034964	+	promoter-TSS	processed_transcript-promoter-TSS (ENSMUST00000065709)	79	Gas5	629	growth arrest specific 5	processed_transcript
chr1_16105105_16105991	40	40	108	151	605350321932458	551890060411302	717406698267072	103296755469641	-0,597457854579475	0,126558689716124	0,343769370224817	chr1	16105106	16105991	+	promoter-TSS	protein_coding-promoter-TSS (ENSMUST00000027053)	-226	Rdh10	2773	retinol dehydrogenase 10 (all-trans)	protein_coding
chr1_161131225_161131829	32	27	59	82	484280257545966	372525790777629	391916622201456	560949268113284	-0,155254624744817	0,74361686378392	0,881692522843369	chr1	161131226	161131829	+	promoter-TSS	protein_coding-promoter-TSS (ENSMUST00000111611)	-16	Klhl20	4072	kelch-like 20	protein_coding
chr1_161269293_161269897	20	25	55	68	302675160966229	344931287757064	36534600374712	46517744185004	-0,357145971805001	0,485147935476233	0,71671030429082	chr1	161269294	161269897	+	Distant-promoter	Intergenic	-18376	Prdx6	959	peroxiredoxin 6	protein_coding
chr1_161968974_161969678	39	24	61	71	590216563884146	331134036246781	405201931428624	485699976049307	0,043820259404969	0,927498398955087	0,971033753321567	chr1	161968975	161969678	+	promoter-TSS	protein_coding-promoter-TSS (ENSMUST00000141397)	24	Pigc	2196	phosphatidylinositol glycan anchor biosynthesis, class C	protein_coding
chr1_161977274_161977894	47	33	53	84	711286628270638	455309299839324	352060694519952	574630957579461	0,329533694838787	0,476327553039536	0,710347043031487	chr1	161977275	161977894	+	intron	antisense-intron (ENSMUST00000161826, intron 1 of 2)	2052	4930558K02Rik	997	RIKEN cDNA 4930558K02 gene	protein_coding
chr1_161983474_161983978	32	40	61	99	484280257545966	551890060411302	405201931428624	677243628575794	-0,0611556021557689	0,892453713514771	0,954407422627359	chr1	161983475	161983978	+	exon	protein_coding-exon (ENSMUST00000195403, exon 1 of 1)	2003	Dnm3	2871	dynamin 3	protein_coding
chr1_162016968_162017572	21	28	48	64	31780891901454	386323042287911	318847421452032	437814062917685	-0,101385107653361	0,84424071984391	0,930912035565391	chr1	162016969	162017572	+	TTS	antisense-TTS (ENSMUST00000160555)	12098	2810442N19Rik	679,5	RIKEN cDNA 2810442N19 gene	antisense
chr1_162037899_162038115	7	22	58	69	10593630633818	303539533226216	385273967587872	472018286583129	-105465723126283	0,0803387251516716	0,265065991053709	chr1	162037900	162038115	+	intron	protein_coding-intron (ENSMUST00000070330, intron 16 of 19)	32835	2810442N19Rik	679,5	RIKEN cDNA 2810442N19 gene	antisense
chr1_162039425_162040244	32	34	77	96	484280257545966	469106551349607	511484405245968	656721094376527	-0,29310693005089	0,499488810172427	0,727062966447022	chr1	162039426	162040244	+	intron	protein_coding-intron (ENSMUST00000070330, intron 16 of 19)	34662	2810442N19Rik	679,5	RIKEN cDNA 2810442N19 gene	antisense
chr1_162076453_162077062	53	56	182	177	802089176560507	772646084575823	120896313967229	121082951775672	-0,620168035741547	0,0579014413817324	0,218650390586693	chr1	162076454	162077062	+	intron	protein_coding-intron (ENSMUST00000070330, intron 16 of 19)	11711	Gm37767	1834	predicted gene, 37767	TEC
chr1_162082831_162083108	27	59	46	48	408611467304409	814037839106671	305562112224864	328360547188264	0,952314009195913	0,0501203590929194	0,200621290375481	chr1	162082832	162083108	+	intron	protein_coding-intron (ENSMUST00000070330, intron 16 of 19)	5499	Gm37767	1834	predicted gene, 37767	TEC
chr1_162093292_162093606	63	73	85	88	953426757043621	100719936025063	56462564215464	601994336511817	0,749540038753582	0,0358877415024516	0,16480321572889	chr1	162093293	162093606	+	Distant-promoter	protein_coding-intron (ENSMUST00000070330, intron 15 of 19)	-4981	Gm37767	1834	predicted gene, 37767	TEC
chr1_162093962_162094700	49	54	98	95	741554144367261	745051581555258	650980152131232	649880249643438	0,192595607155996	0,60774168198746	0,8030369431798	chr1	162093963	162094700	+	Distant-promoter	protein_coding-intron (ENSMUST00000070330, intron 15 of 19)	-5863	Gm37767	1834	predicted gene, 37767	TEC
chr1_162100234_162101037	12	16	78	59	181605096579737	220756024164521	518127059859552	403609839252241	-119357283287298	0,0324869987538158	0,156130541662848	chr1	162100235	162101037	+	Distant-promoter	protein_coding-intron (ENSMUST00000070330, intron 15 of 19)	-12167	Gm37767	1834	predicted gene, 37767	TEC
chr1_16212402_16213006	18	15	44	34	272407644869606	206958772654238	292276802997696	23258872092502	-0,134004029120526	0,826269473439377	0,922550904025855	chr1	16212403	16213006	+	Distant-promoter	Intergenic	-2187	Gm38249	2321	predicted gene, 38249	TEC
chr1_162132542_162133356	19	13	57	50	287541402917918	179364269633673	378631312974288	342042236654441	-0,631664363714506	0,273084002040758	0,527066665798101	chr1	162132543	162133356	+	intron	protein_coding-intron (ENSMUST00000070330, intron 15 of 19)	1803	Dnm3	2871	dynamin 3	protein_coding
chr1_162136139_162136643	24	19	104	136	363210193159475	262147778695368	690836079812736	93035488370008	-137825076151243	0,00225334921477602	0,0296667065400892	chr1	162136140	162136643	+	Distant-promoter	protein_coding-intron (ENSMUST00000070330, intron 14 of 19)	-1639	Dnm3	2871	dynamin 3	protein_coding
chr1_162148545_162149149	14	17	48	99	21187261267636	234553275674803	318847421452032	677243628575794	-11558842666481	0,0439776004220307	0,186201095970377	chr1	162148546	162149149	+	Distant-promoter	protein_coding-intron (ENSMUST00000070330, intron 14 of 19)	-14095	Dnm3	2871	dynamin 3	protein_coding
chr1_162160320_162160924	20	7	75	75	302675160966229	965807605719779	4981990960188	513063354981662	-135367052235239	0,0210746795702162	0,120688160376186	chr1	162160321	162160924	+	intron	protein_coding-intron (ENSMUST00000070330, intron 14 of 19)	-25870	Dnm3	2871	dynamin 3	protein_coding
chr1_16216463_16217067	16	14	37	30	242140128772983	193161521143956	245778220702608	205225341992665	-0,0537367640087662	0,933449859076651	0,973680837544861	chr1	16216464	16217067	+	Distant-promoter	Intergenic	-6248	Gm38249	2321	predicted gene, 38249	TEC
chr1_162184213_162185016	17	10	52	63	257273886821295	137972515102826	345418039906368	430973218184596	-0,981189447855659	0,100287426414509	0,300456432072744	chr1	162184214	162185016	+	intron	protein_coding-intron (ENSMUST00000070330, intron 14 of 19)	-33009	Dnm3os	826	dynamin 3, opposite strand	antisense
chr1_162186869_162187473	43	16	80	53	650751596077392	220756024164521	53141236908672	362564770853708	-0,0445043601895058	0,934537417954567	0,974080216383843	chr1	162186870	162187473	+	intron	protein_coding-intron (ENSMUST00000070330, intron 14 of 19)	-30452	Dnm3os	826	dynamin 3, opposite strand	antisense
chr1_162200359_162200963	40	22	47	98	605350321932458	303539533226216	312204766838448	670402783842705	-0,116639436292714	0,824453573519907	0,921634443441191	chr1	162200360	162200963	+	Distant-promoter	protein_coding-intron (ENSMUST00000070330, intron 14 of 19)	-16962	Dnm3os	826	dynamin 3, opposite strand	antisense
chr1_162207336_162207965	21	36	76	74	31780891901454	496701054370172	504841750632384	506222510248573	-0,307455905941406	0,51336763600998	0,737465497104478	chr1	162207337	162207965	+	Distant-promoter	protein_coding-intron (ENSMUST00000070330, intron 14 of 19)	-9973	Dnm3os	826	dynamin 3, opposite strand	antisense
chr1_162217327_162217913	33	56	180	207	499414015594278	772646084575823	119567783044512	141605485974939	-1032974754237	0,00356937650513952	0,040030468277983	chr1	162217328	162217913	+	promoter-TSS	miRNA-promoter-TSS (ENSMUST00000093618)	-3	Dnm3os	826	dynamin 3, opposite strand	antisense
chr1_162221826_162222330	21	20	48	54	31780891901454	275945030205651	318847421452032	369405615586797	-0,214307353713534	0,692132242836889	0,852973424584454	chr1	162221827	162222330	+	Distant-promoter	antisense-TTS (ENSMUST00000185878)	-1290	Mir214	110	microRNA 214	miRNA
chr1_162238787_162238966	16	18	75	67	242140128772983	248350527185086	4981990960188	458336597116951	-0,963383193827882	0,0654923809045279	0,234393892680507	chr1	162238788	162238966	+	intron	protein_coding-intron (ENSMUST00000070330, intron 13 of 19)	15508	Mir214	110	microRNA 214	miRNA
chr1_162240722_162241416	27	47	120	85	408611467304409	64847082098328	79711855363008	58147180231255	-0,379260123817532	0,375788198636407	0,627998192764699	chr1	162240723	162241416	+	intron	protein_coding-intron (ENSMUST00000070330, intron 13 of 19)	17701	Mir214	110	microRNA 214	miRNA
chr1_162247203_162247707	27	24	19	16	408611467304409	331134036246781	126210437658096	109453515729421	164831496006269	0,00813141531316689	0,0667945144890427	chr1	162247204	162247707	+	intron	protein_coding-intron (ENSMUST00000070330, intron 13 of 19)	24087	Mir214	110	microRNA 214	miRNA
chr1_162254341_162254518	16	22	43	45	242140128772983	303539533226216	285634148384112	307838012988997	-0,118689014112187	0,835340979647362	0,926446504744357	chr1	162254342	162254518	+	intron	protein_coding-intron (ENSMUST00000070330, intron 13 of 19)	31061	Mir214	110	microRNA 214	miRNA
chr1_162275591_162276195	18	18	37	26	272407644869606	248350527185086	245778220702608	177861963060309	0,296299770754909	0,63518765709641	0,819996086842636	chr1	162275592	162276195	+	intron	protein_coding-intron (ENSMUST00000070330, intron 12 of 19)	19687	Dnm3	2871	dynamin 3	protein_coding
chr1_162282051_162283005	29	23	60	56	438878983401032	317336784736499	39855927681504	383087305052974	-0,0509349534002847	0,918797713752114	0,966445910957157	chr1	162282052	162283005	+	TTS	protein_coding-TTS (ENSMUST00000160173)	13052	Dnm3	2871	dynamin 3	protein_coding
chr1_16228308_16228942	91	137	178	232	137717198239634	189022345690871	118239252121795	158707597807661	0,240977932644322	0,418314124291269	0,664612552417196	chr1	16228309	16228942	+	TTS	protein_coding-TTS (ENSMUST00000027052)	119	Gm28095	1515	predicted gene 28095	antisense
chr1_162288503_162289380	20	12	56	75	302675160966229	165567018123391	371988658360704	513063354981662	-0,925019868536315	0,100305152047245	0,300457796615348	chr1	162288504	162289380	+	intron	protein_coding-intron (ENSMUST00000070330, intron 11 of 19)	6639	Dnm3	2871	dynamin 3	protein_coding
chr1_162293961_162294565	21	22	51	65	31780891901454	303539533226216	338775385292784	444654907650774	-0,334467063811289	0,523137338332152	0,745090613477987	chr1	162293962	162294565	+	intron	protein_coding-intron (ENSMUST00000070330, intron 11 of 19)	1317	Dnm3	2871	dynamin 3	protein_coding
chr1_162312657_162312891	17	12	67	62	257273886821295	165567018123391	445057859110128	424132373451507	-104520253130872	0,0627383330613504	0,228584324488972	chr1	162312658	162312891	+	intron	protein_coding-intron (ENSMUST00000070330, intron 8 of 19)	909	Dnm3	2871	dynamin 3	protein_coding
chr1_162323201_162323418	13	14	59	67	196738854628049	193161521143956	391916622201456	458336597116951	-112482362464587	0,0478469797603688	0,195242835787737	chr1	162323202	162323418	+	intron	protein_coding-intron (ENSMUST00000070330, intron 4 of 19)	7217	Gm16101	430	predicted gene 16101	processed_pseudogene
chr1_162328190_162328443	14	28	53	111	21187261267636	386323042287911	352060694519952	75933376537286	-0,887172909708917	0,105351355022855	0,309054919317111	chr1	162328191	162328443	+	intron	protein_coding-intron (ENSMUST00000070330, intron 4 of 19)	12224	Gm16101	430	predicted gene 16101	processed_pseudogene
chr1_162336448_162337052	6	6	29	57	908025482898687	827835090616953	192636983793936	389928149786063	-174742324873525	0,0248332878864186	0,133509618666245	chr1	162336449	162337052	+	intron	protein_coding-intron (ENSMUST00000070330, intron 4 of 19)	20658	Gm16101	430	predicted gene 16101	processed_pseudogene
chr1_16249589_16249874	16	15	85	73	242140128772983	206958772654238	56462564215464	499381665515484	-124670797339033	0,016918936608952	0,105762304073811	chr1	16249590	16249874	+	Distant-promoter	protein_coding-intron (ENSMUST00000027052, intron 11 of 12)	-3861	Gm7568	415	predicted gene 7568	antisense
chr1_162570366_162570870	34	25	98	56	514547773642589	344931287757064	650980152131232	383087305052974	-0,271081014294387	0,576829991555801	0,783025437357932	chr1	162570367	162570870	+	promoter-TSS	protein_coding-promoter-TSS (ENSMUST00000050010)	-9	Vamp4	1164,5	vesicle-associated membrane protein 4	protein_coding
chr1_162660343_162661084	56	81	50	79	847490450705441	111757737233289	3321327306792	540426733914017	117398366916826	0,00359419216839508	0,0402118611778422	chr1	162660344	162661084	+	Distant-promoter	Intergenic	-2494	Myocos	662	myocilin opposite strand	protein_coding
chr1_162740280_162740884	22	21	72	63	332942677062852	289742281715934	478271132178048	430973218184596	-0,547890741838345	0,275234767223874	0,529163096781672	chr1	162740281	162740884	+	promoter-TSS	protein_coding-promoter-TSS (ENSMUST00000028016)	-26	Prrc2c	1966	proline-rich coiled-coil 2C	protein_coding
chr1_162837004_162837809	23	8	72	76	348076435111163	11037801208226	478271132178048	519904199714751	-113432075683785	0,0496993514995465	0,199848484390006	chr1	162837005	162837809	+	Distant-promoter	protein_coding-intron (ENSMUST00000046049, intron 5 of 8)	-2734	Fmo1	1279	flavin containing monooxygenase 1	protein_coding
chr1_162848402_162849039	22	12	100	60	332942677062852	165567018123391	6642654613584	41045068398533	-111661372942737	0,0415165941169628	0,180560290882912	chr1	162848403	162849039	+	intron	protein_coding-intron (ENSMUST00000046049, intron 4 of 8)	10994	Fmo1	1279	flavin containing monooxygenase 1	protein_coding
chr1_162853004_162853608	18	11	93	99	272407644869606	151769766613108	617766879063312	677243628575794	-161843580755043	0,0016932895831831	0,0247771387648068	chr1	162853005	162853608	+	intron	protein_coding-intron (ENSMUST00000046049, intron 2 of 8)	6408	Fmo1	1279	flavin containing monooxygenase 1	protein_coding
chr1_162858685_162859289	30	23	33	45	454012741449343	317336784736499	219207602248272	307838012988997	0,547154799383957	0,317326000392938	0,573077634588228	chr1	162858686	162859289	+	intron	protein_coding-intron (ENSMUST00000046049, intron 2 of 8)	727	Fmo1	1279	flavin containing monooxygenase 1	protein_coding
chr1_162868709_162869313	13	11	50	75	196738854628049	151769766613108	3321327306792	513063354981662	-128104294266527	0,0325681690467803	0,156393316430377	chr1	162868710	162869313	+	Distant-promoter	Intergenic	-2401	Fmo1	1279	flavin containing monooxygenase 1	protein_coding
chr1_162870062_162870666	22	11	57	71	332942677062852	151769766613108	378631312974288	485699976049307	-0,842570454884992	0,139025021623069	0,36300507423827	chr1	162870063	162870666	+	Distant-promoter	Intergenic	-3754	Fmo1	1279	flavin containing monooxygenase 1	protein_coding
chr1_162882545_162883149	21	30	33	42	31780891901454	413917545308477	219207602248272	287315478789731	0,533476640199944	0,334008266731413	0,588237973423065	chr1	162882546	162883149	+	Distant-promoter	protein_coding-intron (ENSMUST00000045902, intron 5 of 8)	-2116	Fmo2	1000	flavin containing monooxygenase 2	protein_coding
chr1_162891755_162892545	67	142	284	302	101396178923687	195920971446012	188651391025786	206593510939283	-0,406515152756889	0,190315173307702	0,43295302093766	chr1	162891756	162892545	+	Distant-promoter	protein_coding-intron (ENSMUST00000045902, intron 2 of 8)	-5635	Fmo2	1000	flavin containing monooxygenase 2	protein_coding
chr1_162938899_162939403	32	31	196	129	484280257545966	427714796818759	130196030426246	882468970568459	-126206036027546	0,00138907180044007	0,0216933363089372	chr1	162938900	162939403	+	Distant-promoter	Intergenic	-1636	Fmo6	1824	flavin containing monooxygenase 6	protein_coding
chr1_162957196_162957800	16	10	69	28	242140128772983	137972515102826	458343168337296	191543652526487	-0,780450655729786	0,244538321376583	0,496511110013316	chr1	162957197	162957800	+	Distant-promoter	protein_coding-intron (ENSMUST00000028010, intron 7 of 8)	-19983	Fmo6	1824	flavin containing monooxygenase 6	protein_coding
chr1_163001316_163002333	16	8	68	82	242140128772983	11037801208226	451700513723712	560949268113284	-153263805155763	0,00828347498263633	0,0675312821042247	chr1	163001317	163002333	+	Distant-promoter	antisense-intron (ENSMUST00000195132, intron 2 of 3)	-17296	Fmo3	1651,5	flavin containing monooxygenase 3	protein_coding
chr1_163035380_163035984	8	7	45	46	121070064386492	965807605719779	29891945761128	314678857722086	-149862131627939	0,0331134681032093	0,157718554131937	chr1	163035381	163035984	+	intron	protein_coding-intron (ENSMUST00000096608, intron 20 of 21)	19269	Gm22671	134	predicted gene, 22671	snoRNA
chr1_163040224_163040728	18	29	34	25	272407644869606	400120293798194	225850256861856	171021118327221	0,763428135842546	0,199736280627711	0,444988083265541	chr1	163040225	163040728	+	intron	protein_coding-intron (ENSMUST00000096608, intron 17 of 21)	14475	Gm22671	134	predicted gene, 22671	snoRNA
chr1_163060211_163060815	21	21	50	63	31780891901454	289742281715934	3321327306792	430973218184596	-0,329451446253591	0,533810882285638	0,752235920094328	chr1	163060212	163060815	+	Distant-promoter	protein_coding-intron (ENSMUST00000096608, intron 10 of 21)	-5562	Gm22671	134	predicted gene, 22671	snoRNA
chr1_163126325_163127162	17	15	96	65	257273886821295	206958772654238	637694842904064	444654907650774	-12245263764871	0,0202114355401506	0,117213060052199	chr1	163126326	163127162	+	Intergenic	Intergenic	8516	Gm22434	122	predicted gene, 22434	snoRNA
chr1_163129421_163130025	18	12	50	52	272407644869606	165567018123391	3321327306792	355723926120619	-0,656800821568765	0,266923720029927	0,520605988701868	chr1	163129422	163130025	+	Intergenic	Intergenic	11496	Gm22434	122	predicted gene, 22434	snoRNA
chr1_163150391_163150995	20	32	49	48	302675160966229	441512048329042	325490076065616	328360547188264	0,19015781492984	0,715778835724953	0,865830607044902	chr1	163150392	163150995	+	Intergenic	Intergenic	32466	Gm22434	122	predicted gene, 22434	snoRNA
chr1_163158322_163158949	21	37	49	43	31780891901454	510498305880454	325490076065616	294156323522819	0,422489315308778	0,416188079289826	0,663282013611418	chr1	163158323	163158949	+	Intergenic	Intergenic	40408	Gm22434	122	predicted gene, 22434	snoRNA
chr1_163159944_163160253	18	19	82	106	272407644869606	262147778695368	544697678313888	725129541707416	-124838313795967	0,0103536024016133	0,0771420975512064	chr1	163159945	163160253	+	Intergenic	Intergenic	41871	Gm22434	122	predicted gene, 22434	snoRNA
chr1_163166988_163167492	24	55	102	123	363210193159475	75884883306554	677550770585568	841423902169926	-0,430547449415275	0,318440885116392	0,573883351816408	chr1	163166989	163167492	+	Intergenic	Intergenic	49013	Gm22434	122	predicted gene, 22434	snoRNA
chr1_163171651_163172897	89	59	142	134	134690446629972	814037839106671	943256955128928	916673194233903	0,212740447628995	0,539372508677966	0,75641717139373	chr1	163171652	163172897	+	Intergenic	Intergenic	54047	Gm22434	122	predicted gene, 22434	snoRNA
chr1_163214626_163215230	14	13	55	34	21187261267636	179364269633673	36534600374712	23258872092502	-0,614472043964925	0,330499733001282	0,584633360944566	chr1	163214627	163215230	+	Intergenic	Intergenic	-65428	Gm20471	626	predicted gene 20471	antisense
chr1_163239582_163239904	20	30	91	80	302675160966229	413917545308477	604481569836144	547267578647106	-0,681217965399757	0,14299474106295	0,368656538870281	chr1	163239583	163239904	+	Intergenic	Intergenic	-40613	Gm20471	626	predicted gene 20471	antisense
chr1_163257156_163257932	32	56	88	51	484280257545966	772646084575823	584553605995392	34888308138753	0,43181396696719	0,345826833760898	0,599195532352876	chr1	163257157	163257932	+	exon	protein_coding-exon (ENSMUST00000174397, exon 3 of 3)	-22812	Gm20471	626	predicted gene 20471	antisense
chr1_163280614_163281118	20	31	146	128	302675160966229	427714796818759	969827573583264	87562812583537	-133283575056408	0,00138148215465903	0,0216038973354431	chr1	163280615	163281118	+	intron	protein_coding-intron (ENSMUST00000027878, intron 1 of 3)	510	Gm20471	626	predicted gene 20471	antisense
chr1_163282234_163282838	27	7	44	37	408611467304409	965807605719779	292276802997696	253111255124287	-0,120674313452132	0,858704049994858	0,937927154054843	chr1	163282235	163282838	+	TTS	protein_coding-TTS (ENSMUST00000174098)	2180	Gm20471	626	predicted gene 20471	antisense
chr1_163285061_163285873	13	17	59	67	196738854628049	234553275674803	391916622201456	458336597116951	-0,97677252774423	0,0793724162893237	0,263200536051369	chr1	163285062	163285873	+	intron	protein_coding-intron (ENSMUST00000027878, intron 1 of 3)	3757	Prrx1	4952	paired related homeobox 1	protein_coding
chr1_163308322_163309144	38	60	58	53	575082805835835	827835090616953	385273967587872	362564770853708	0,910204857556093	0,0355032179411897	0,163696908742316	chr1	163308323	163309144	+	exon	TEC-exon (ENSMUST00000192190, exon 1 of 1)	334	Gm37644	2270	predicted gene, 37644	TEC
chr1_163312112_163313596	60	46	190	107	908025482898687	634673569472997	126210437658096	731970386440504	-0,373682588735483	0,334694134802932	0,588862792921129	chr1	163312113	163313596	+	exon	protein_coding-exon (ENSMUST00000027878, exon 1 of 4)	814	Prrx1	4952	paired related homeobox 1	protein_coding
chr1_163337673_163338277	9	15	38	33	136203822434803	206958772654238	252420875316192	225747876191931	-0,474158221414322	0,483934741690635	0,715831710969079	chr1	163337674	163338277	+	Intergenic	Intergenic	-24265	Prrx1	4952	paired related homeobox 1	protein_coding
chr1_163355973_163356577	31	15	59	78	469146499497655	206958772654238	391916622201456	533585889180928	-0,459999571548454	0,387957354029204	0,638732664590052	chr1	163355974	163356577	+	Intergenic	Intergenic	-42565	Prrx1	4952	paired related homeobox 1	protein_coding
chr1_163360592_163361411	8	14	86	54	121070064386492	193161521143956	571268296768224	369405615586797	-157577583168369	0,00885071508665137	0,0702309862442688	chr1	163360593	163361411	+	Intergenic	Intergenic	-41282	Gm24940	108	predicted gene, 24940	snRNA
chr1_163362360_163362517	14	17	75	35	21187261267636	234553275674803	4981990960188	239429565658109	-0,724261845196953	0,233256980538264	0,484229857277542	chr1	163362361	163362517	+	Intergenic	Intergenic	-39845	Gm24940	108	predicted gene, 24940	snRNA
chr1_163376162_163376766	27	20	45	52	408611467304409	275945030205651	29891945761128	355723926120619	0,0610843249936288	0,909329206217862	0,961892882684479	chr1	163376163	163376766	+	Intergenic	Intergenic	-25819	Gm24940	108	predicted gene, 24940	snRNA
chr1_163379999_163380503	19	34	62	117	287541402917918	469106551349607	411844586042208	800378833771393	-0,674713174275922	0,177947249801439	0,417932808426667	chr1	163380000	163380503	+	Intergenic	Intergenic	-22032	Gm24940	108	predicted gene, 24940	snRNA
chr1_163382336_163382840	41	38	74	48	620484079980769	524295557390737	491556441405216	328360547188264	0,479427588561447	0,292114543039733	0,547282227281257	chr1	163382337	163382840	+	Distant-promoter	Intergenic	-19695	Gm24940	108	predicted gene, 24940	snRNA
chr1_163403376_163404180	22	38	76	87	332942677062852	524295557390737	504841750632384	595153491778728	-0,355045290785027	0,440156136962231	0,682071469920763	chr1	163403377	163404180	+	promoter-TSS	protein_coding-promoter-TSS (ENSMUST00000045138)	-109	Gorab	2538	golgin, RAB6-interacting	protein_coding
chr1_163439615_163440219	16	6	40	38	242140128772983	827835090616953	26570618454336	259952099857375	-0,704918762077956	0,317362636611024	0,573077634588228	chr1	163439616	163440219	+	Intergenic	Intergenic	-36248	Gorab	2538	golgin, RAB6-interacting	protein_coding
chr1_163511880_163513351	33	66	200	202	499414015594278	910618599678648	13285309227168	138185063608394	-0,936922975011541	0,00831105309099656	0,0676179164861503	chr1	163511881	163513351	+	Intergenic	Intergenic	-94762	Gm29500	1344	predicted gene 29500	lincRNA
chr1_163517922_163518774	8	7	60	71	121070064386492	965807605719779	39855927681504	485699976049307	-202608915149913	0,00168745290989089	0,0247116683500225	chr1	163517923	163518774	+	Intergenic	Intergenic	-89029	Gm29500	1344	predicted gene 29500	lincRNA
chr1_163538829_163539433	25	22	61	48	378343951207786	303539533226216	405201931428624	328360547188264	-0,107934785683344	0,835403479167332	0,926446504744357	chr1	163538830	163539433	+	Intergenic	Intergenic	-68246	Gm29500	1344	predicted gene 29500	lincRNA
chr1_163542241_163542845	15	21	25	43	227006370724672	289742281715934	1660663653396	294156323522819	0,170297600904984	0,787751596310475	0,904047521145914	chr1	163542242	163542845	+	Intergenic	Intergenic	-64834	Gm29500	1344	predicted gene 29500	lincRNA
chr1_163554600_163554838	7	4	63	49	10593630633818	551890060411302	418487240655792	335201391921352	-223738573845585	0,00209347006814818	0,0283102569068076	chr1	163554601	163554838	+	Intergenic	Intergenic	-52658	Gm29500	1344	predicted gene 29500	lincRNA
chr1_163560146_163560750	15	21	43	42	227006370724672	289742281715934	285634148384112	287315478789731	-0,146420003136981	0,801794911479971	0,910791483952387	chr1	163560147	163560750	+	Intergenic	Intergenic	-46929	Gm29500	1344	predicted gene 29500	lincRNA
chr1_163560972_163561776	58	76	77	68	877757966802064	104859111478147	511484405245968	46517744185004	0,981042397831478	0,0085569292847867	0,0689350342892245	chr1	163560973	163561776	+	Intergenic	Intergenic	-46003	Gm29500	1344	predicted gene 29500	lincRNA
chr1_163562111_163562914	23	33	54	58	348076435111163	455309299839324	358703349133536	396768994519152	0,0914177677685283	0,853256157391682	0,93535082188201	chr1	163562112	163562914	+	Intergenic	Intergenic	-44865	Gm29500	1344	predicted gene 29500	lincRNA
chr1_163563618_163564421	35	19	91	109	529681531690901	262147778695368	604481569836144	745652075906682	-0,776646348810201	0,0953466814977538	0,292092602809856	chr1	163563619	163564421	+	Intergenic	Intergenic	-43358	Gm29500	1344	predicted gene 29500	lincRNA
chr1_163571096_163571700	8	3	58	46	121070064386492	413917545308477	385273967587872	314678857722086	-212419834959806	0,00471237726817075	0,0472255665455073	chr1	163571097	163571700	+	Intergenic	Intergenic	-35979	Gm29500	1344	predicted gene 29500	lincRNA
chr1_163576444_163577210	32	32	131	128	484280257545966	441512048329042	870187754379504	87562812583537	-0,916245899651464	0,0201498751861389	0,117070125402179	chr1	163576445	163577210	+	Intergenic	Intergenic	-30550	Gm29500	1344	predicted gene 29500	lincRNA
chr1_163580912_163581516	25	74	78	67	378343951207786	102099661176091	518127059859552	458336597116951	0,524573546191893	0,269081886444583	0,522734869010065	chr1	163580913	163581516	+	Intergenic	Intergenic	-26163	Gm29500	1344	predicted gene 29500	lincRNA
chr1_163591505_163592109	17	14	31	52	257273886821295	193161521143956	205922293021104	355723926120619	-0,320451366208076	0,609988875458278	0,804417772278597	chr1	163591506	163592109	+	Distant-promoter	Intergenic	-15570	Gm29500	1344	predicted gene 29500	lincRNA
chr1_163595101_163595705	22	29	67	54	332942677062852	400120293798194	445057859110128	369405615586797	-0,150370266495157	0,762481873840417	0,891450479563365	chr1	163595102	163595705	+	Distant-promoter	Intergenic	-11974	Gm29500	1344	predicted gene 29500	lincRNA
chr1_16359730_16360234	29	26	33	19	438878983401032	358728539267346	219207602248272	129976049928688	118894298022729	0,0421818658506607	0,181941346464982	chr1	16359731	16360234	+	intron	protein_coding-intron (ENSMUST00000027052, intron 10 of 12)	15413	Stau2	2763	staufen double-stranded RNA binding protein 2	protein_coding
chr1_163607594_163608305	50	79	226	208	756687902415572	108998286931232	150123994266998	142289570448248	-0,659656226100543	0,0375116025806683	0,169307839789833	chr1	163607595	163608305	+	exon	lincRNA-exon (ENSMUST00000185992, exon 1 of 2)	572	Gm29500	1344	predicted gene 29500	lincRNA
chr1_163671227_163671731	20	42	84	56	302675160966229	579484563431867	557982987541056	383087305052974	-0,0884095562101959	0,858279416324882	0,937817881038271	chr1	163671228	163671731	+	Intergenic	Intergenic	47686	Rpsa-ps1	886	ribosomal protein SA, pseudogene 1	processed_pseudogene
chr1_163672797_163673301	38	28	63	65	575082805835835	386323042287911	418487240655792	444654907650774	0,152106544909838	0,743956692659744	0,881915137677017	chr1	163672798	163673301	+	Intergenic	Intergenic	49256	Rpsa-ps1	886	ribosomal protein SA, pseudogene 1	processed_pseudogene
chr1_163779364_163779690	34	28	94	78	514547773642589	386323042287911	624409533676896	533585889180928	-0,365399876294533	0,408625939300971	0,656835060943982	chr1	163779365	163779690	+	promoter-TSS	protein_coding-promoter-TSS (ENSMUST00000027877)	-56	Kifap3	3979	kinesin-associated protein 3	protein_coding
chr1_163907244_163907848	16	27	99	73	242140128772983	372525790777629	657622806744816	499381665515484	-0,907904083898924	0,0644666263614127	0,232399115649125	chr1	163907245	163907848	+	intron	protein_coding-intron (ENSMUST00000027877, intron 19 of 19)	-21554	Scyl3	3718	SCY1-like 3 (S. cerevisiae)	protein_coding
chr1_163994507_163995111	30	31	58	59	454012741449343	427714796818759	385273967587872	403609839252241	0,16004016516775	0,735296214003944	0,877177349959448	chr1	163994508	163995111	+	promoter-TSS	protein_coding-promoter-TSS (ENSMUST00000045694)	-13	BC055324	655	cDNA sequence BC055324	protein_coding
chr1_164199523_164199818	20	16	82	58	302675160966229	220756024164521	544697678313888	396768994519152	-0,851041173274059	0,108617690331945	0,315077326811175	chr1	164199524	164199818	+	intron	protein_coding-intron (ENSMUST00000086040, intron 15 of 24)	33091	Gm16588	355	predicted gene 16588	processed_pseudogene
chr1_164208336_164208840	22	32	30	19	332942677062852	441512048329042	19927963840752	129976049928688	123498823166523	0,0371944180145039	0,168459897375637	chr1	164208337	164208840	+	intron	protein_coding-intron (ENSMUST00000086040, intron 19 of 24)	-40458	Slc19a2	2163	solute carrier family 19 (thiamine transporter), member 2	protein_coding
chr1_164215610_164215931	33	24	94	95	499414015594278	331134036246781	624409533676896	649880249643438	-0,621922297750781	0,161323237076693	0,395354418515532	chr1	164215611	164215931	+	intron	protein_coding-intron (ENSMUST00000086040, intron 23 of 24)	-33276	Slc19a2	2163	solute carrier family 19 (thiamine transporter), member 2	protein_coding
chr1_164628685_164629289	20	17	46	35	302675160966229	234553275674803	305562112224864	239429565658109	-0,023636142110477	0,967971681611627	0,98755533387118	chr1	164628686	164629289	+	Distant-promoter	Intergenic	-2770	Gm37754	452	predicted gene, 37754	lincRNA
chr1_164631492_164632096	16	14	46	19	242140128772983	193161521143956	305562112224864	129976049928688	-0,0040634450936428	0,995299592039869	0,998045577249546	chr1	164631493	164632096	+	promoter-TSS	lincRNA-promoter-TSS (ENSMUST00000194406)	37	Gm37754	452	predicted gene, 37754	lincRNA
chr1_164678335_164679167	19	9	70	76	287541402917918	124175263592543	46498582295088	519904199714751	-126840350456224	0,025620108389956	0,136057947409725	chr1	164678336	164679167	+	Distant-promoter	lincRNA-intron (ENSMUST00000195748, intron 1 of 3)	-3231	Gm37184	650	predicted gene, 37184	lincRNA
chr1_164682627_164683231	31	17	35	53	469146499497655	234553275674803	23249291147544	362564770853708	0,237144134812443	0,679114186997029	0,845763203284356	chr1	164682628	164683231	+	intron	lincRNA-intron (ENSMUST00000194720, intron 1 of 2)	947	Gm37184	650	predicted gene, 37184	lincRNA
chr1_164713607_164714211	15	17	37	35	227006370724672	234553275674803	245778220702608	239429565658109	-0,0717925842573655	0,907725300694451	0,961182811994822	chr1	164713608	164714211	+	Distant-promoter	Intergenic	-1368	Gm36945	707,5	predicted gene, 36945	lincRNA
chr1_164766508_164767314	26	36	76	112	393477709256098	496701054370172	504841750632384	766174610105949	-0,510937044665388	0,253832079349326	0,506833880463663	chr1	164766509	164767314	+	Intergenic	Intergenic	-29733	Dpt	1724	dermatopontin	protein_coding
chr1_164769920_164771122	54	56	126	102	817222934608818	772646084575823	836974481311584	69776616277506	0,0501203560614052	0,889857129464169	0,953292617426225	chr1	164769921	164771122	+	Intergenic	Intergenic	-26123	Dpt	1724	dermatopontin	protein_coding
chr1_164798421_164799001	102	94	209	166	154364332092777	129694164196656	138831481423906	113558022569274	0,168913248094425	0,566820366196529	0,775621938092191	chr1	164798422	164799001	+	intron	protein_coding-intron (ENSMUST00000027861, intron 1 of 3)	2067	Dpt	1724	dermatopontin	protein_coding
chr1_164809329_164809933	21	21	84	82	31780891901454	289742281715934	557982987541056	560949268113284	-0,882179469082358	0,0659984388978084	0,235360836471174	chr1	164809330	164809933	+	intron	protein_coding-intron (ENSMUST00000027861, intron 2 of 3)	5668	Gm32569	569,5	predicted gene, 32569	antisense
chr1_164813739_164814827	46	52	102	80	696152870222327	717457078534693	677550770585568	547267578647106	0,206717348386912	0,595663525245479	0,794848874205034	chr1	164813740	164814827	+	intron	protein_coding-intron (ENSMUST00000027861, intron 2 of 3)	1016	Gm32569	569,5	predicted gene, 32569	antisense
chr1_164820841_164821005	41	55	62	67	620484079980769	75884883306554	411844586042208	458336597116951	0,666425017252935	0,109822909760857	0,31717199079756	chr1	164820842	164821005	+	Distant-promoter	protein_coding-intron (ENSMUST00000027861, intron 3 of 3)	-5624	Gm32569	569,5	predicted gene, 32569	antisense
chr1_164848790_164849394	14	9	52	49	21187261267636	124175263592543	345418039906368	335201391921352	-102495425729627	0,103626381465757	0,305877158389974	chr1	164848791	164849394	+	Distant-promoter	antisense-intron (ENSMUST00000193955, intron 1 of 2)	-14041	Gm20743	2203	predicted gene, 20743	processed_transcript
chr1_164890276_164891089	27	15	35	50	408611467304409	206958772654238	23249291147544	342042236654441	0,0943800026208497	0,872949627427919	0,945591254789691	chr1	164890277	164891089	+	intron	antisense-intron (ENSMUST00000193955, intron 1 of 2)	8909	Gm32569	569,5	predicted gene, 32569	antisense
chr1_164896266_164897075	34	39	115	148	514547773642589	53809280890102	76390528056216	101244502049715	-0,75405688216377	0,0537750067363663	0,209482910814136	chr1	164896267	164897075	+	intron	antisense-intron (ENSMUST00000193955, intron 1 of 2)	2921	Gm32569	569,5	predicted gene, 32569	antisense
chr1_164898139_164898743	45	26	32	35	681019112174015	358728539267346	212564947634688	239429565658109	1197826802483	0,0238611681369282	0,130439802878934	chr1	164898140	164898743	+	intron	antisense-intron (ENSMUST00000193955, intron 1 of 2)	1150	Gm32569	569,5	predicted gene, 32569	antisense
chr1_164989007_164989315	16	20	74	76	242140128772983	275945030205651	491556441405216	519904199714751	-0,963444569876392	0,0589443900722317	0,220843119690245	chr1	164989008	164989315	+	Intergenic	Intergenic	28238	1700029M03Rik	400,5	RIKEN cDNA 1700029M03 gene	lincRNA
chr1_164993146_164993750	17	10	82	55	257273886821295	137972515102826	544697678313888	376246460319885	-122854728485338	0,0342703294955036	0,160732774755426	chr1	164993147	164993750	+	Intergenic	Intergenic	-30897	Gm26042	112	predicted gene, 26042	miRNA
chr1_165046529_165047133	15	20	49	68	227006370724672	275945030205651	325490076065616	46517744185004	-0,649942544827784	0,241946226982242	0,493320771628897	chr1	165046530	165047133	+	Intergenic	Intergenic	21283	4930568G15Rik	2107	RIKEN cDNA 4930568G15 gene	lincRNA
chr1_165187882_165188386	39	32	30	24	590216563884146	441512048329042	19927963840752	164180273594132	150257121221562	0,00449983100583351	0,0459402903453721	chr1	165187883	165188386	+	intron	protein_coding-intron (ENSMUST00000043338, intron 2 of 7)	6183	Sft2d2	3798	SFT2 domain containing 2	protein_coding
chr1_16519425_16520029	10	18	43	54	151337580483114	248350527185086	285634148384112	369405615586797	-0,706733383596923	0,250256880562222	0,502647615384821	chr1	16519426	16520029	+	promoter-TSS	protein_coding-promoter-TSS (ENSMUST00000027052)	293	Stau2	2763	staufen double-stranded RNA binding protein 2	protein_coding
chr1_165236717_165237521	35	33	42	71	529681531690901	455309299839324	278991493770528	485699976049307	0,364936250448324	0,456218799220132	0,694528050352839	chr1	165236718	165237521	+	promoter-TSS	protein_coding-promoter-TSS (ENSMUST00000043235)	-123	Tiprl	817,5	TIP41, TOR signalling pathway regulator-like (S. cerevisiae)	protein_coding
chr1_165246985_165247589	12	13	51	58	181605096579737	179364269633673	338775385292784	396768994519152	-102688138720868	0,0865534595659345	0,276372178177176	chr1	165246986	165247589	+	Distant-promoter	Intergenic	-10291	Tiprl	817,5	TIP41, TOR signalling pathway regulator-like (S. cerevisiae)	protein_coding
chr1_165281521_165282325	12	16	69	55	181605096579737	220756024164521	458343168337296	376246460319885	-10503066212104	0,0651862733539507	0,233806451020587	chr1	165281522	165282325	+	Distant-promoter	Intergenic	-13866	Gpr161	4344,5	G protein-coupled receptor 161	protein_coding
chr1_165460434_165461504	84	76	218	167	127123567605816	104859111478147	144809870576131	114242107042583	-0,16114392467681	0,602231891779521	0,799248673556075	chr1	165460435	165461504	+	promoter-TSS	protein_coding-promoter-TSS (ENSMUST00000027853)	-68	Mpc2	1025	mitochondrial pyruvate carrier 2	protein_coding
chr1_165484734_165485051	81	91	72	67	122583440191323	125554988743571	478271132178048	458336597116951	140568361649548	5.03032e+09	0,00224397382969221	chr1	165484735	165485051	+	promoter-TSS	protein_coding-promoter-TSS (ENSMUST00000027852)	-291	Adcy10	3556,5	adenylate cyclase 10	protein_coding
chr1_165510205_165510926	52	82	99	110	786955418512195	113137462384317	657622806744816	752492920639771	0,447004217492435	0,216790232910785	0,464213903322905	chr1	165510206	165510926	+	intron	protein_coding-intron (ENSMUST00000027852, intron 6 of 33)	654	Adcy10	3556,5	adenylate cyclase 10	protein_coding
chr1_165616681_165616931	61	73	69	68	923159240946998	100719936025063	458343168337296	46517744185004	106433569282419	0,0043240104079054	0,0449116245203189	chr1	165616682	165616931	+	Distant-promoter	protein_coding-intron (ENSMUST00000068705, intron 1 of 4)	-2827	Mpzl1	717	myelin protein zero-like 1	protein_coding
chr1_165634317_165635130	28	29	79	62	423745225352721	400120293798194	524769714473136	424132373451507	-0,204768941380814	0,661415483323306	0,834897578169216	chr1	165634318	165635130	+	promoter-TSS	protein_coding-promoter-TSS (ENSMUST00000068705)	-185	Mpzl1	717	myelin protein zero-like 1	protein_coding
chr1_165642370_165643215	33	49	94	118	499414015594278	676065324003845	624409533676896	807219678504481	-0,281190085905676	0,486402735550265	0,71734393327894	chr1	165642371	165643215	+	Intergenic	Intergenic	1896	Gm18407	790	predicted gene, 18407	processed_pseudogene
chr1_165783439_165784284	10	25	54	26	151337580483114	344931287757064	358703349133536	177861963060309	-0,106859986938576	0,870955380165478	0,944754573459419	chr1	165783440	165784284	+	intron	processed_transcript-intron (ENSMUST00000159138, intron 2 of 2)	2090	Gm24808	118	predicted gene, 24808	rRNA
chr1_165786175_165786983	9	4	51	65	136203822434803	551890060411302	338775385292784	444654907650774	-204714033225024	0,00361143881487929	0,0403273471000401	chr1	165786176	165786983	+	promoter-TSS	rRNA-promoter-TSS (ENSMUST00000157993)	-628	Gm24808	118	predicted gene, 24808	rRNA
chr1_165836642_165836856	20	19	86	55	302675160966229	262147778695368	571268296768224	376246460319885	-0,748533395169063	0,152502332858895	0,382492515809504	chr1	165836643	165836856	+	intron	protein_coding-intron (ENSMUST00000005907, intron 1 of 7)	7859	Gm32999	562	predicted gene, 32999	TEC
chr1_165837499_165838003	25	23	40	26	378343951207786	317336784736499	26570618454336	177861963060309	0,646974796040859	0,262280725752974	0,516113098186122	chr1	165837500	165838003	+	intron	protein_coding-intron (ENSMUST00000005907, intron 1 of 7)	6857	Gm32999	562	predicted gene, 32999	TEC
chr1_166000108_166000712	8	11	44	19	121070064386492	151769766613108	292276802997696	129976049928688	-0,628631468402962	0,413204077661106	0,660606316955439	chr1	166000109	166000712	+	intron	protein_coding-intron (ENSMUST00000027850, intron 1 of 14)	2199	Pou2f1	2203,5	POU domain, class 2, transcription factor 1	protein_coding
chr1_166002633_166003558	30	45	101	93	454012741449343	620876317962715	670908115971984	636198560177261	-0,279191871096692	0,499081714079416	0,726758137768583	chr1	166002634	166003558	+	promoter-TSS	protein_coding-promoter-TSS (ENSMUST00000027850)	135	Gm26665	839	predicted gene, 26665	lincRNA
chr1_16606613_16607217	22	23	50	65	332942677062852	317336784736499	3321327306792	444654907650774	-0,256497364807445	0,621818708047561	0,811403338690108	chr1	16606614	16607217	+	Distant-promoter	protein_coding-intron (ENSMUST00000117146, intron 1 of 5)	-11645	Gm38342	2980	predicted gene, 38342	TEC
chr1_16617705_16618309	21	34	43	52	31780891901454	469106551349607	285634148384112	355723926120619	0,298866882242885	0,56650626445175	0,775523922149015	chr1	16617706	16618309	+	promoter-TSS	TEC-promoter-TSS (ENSMUST00000195710)	-553	Gm38342	2980	predicted gene, 38342	TEC
chr1_16618929_16619607	29	48	85	112	438878983401032	662268072493563	56462564215464	766174610105949	-0,269123079951338	0,525608993470479	0,746563453802723	chr1	16618930	16619607	+	promoter-TSS	protein_coding-promoter-TSS (ENSMUST00000132919)	-9	Ube2w	1000,5	ubiquitin-conjugating enzyme E2W (putative)	protein_coding
chr1_16626079_16626506	76	73	101	138	115016561167167	100719936025063	670908115971984	944036573166258	0,417341663869681	0,226679757877002	0,475655661279115	chr1	16626080	16626506	+	Distant-promoter	Intergenic	-6803	Ube2w	1000,5	ubiquitin-conjugating enzyme E2W (putative)	protein_coding
chr1_166281569_166282173	22	31	60	44	332942677062852	427714796818759	39855927681504	300997168255908	0,122633540926322	0,811460531666684	0,91525719470136	chr1	166281570	166282173	+	intron	protein_coding-intron (ENSMUST00000111416, intron 3 of 9)	27678	Ildr2	2320	immunoglobulin-like domain containing receptor 2	protein_coding
chr1_166378837_166379018	33	27	51	50	499414015594278	372525790777629	338775385292784	342042236654441	0,35437891216716	0,47339718325303	0,70775575747029	chr1	166378838	166379018	+	promoter-TSS	protein_coding-promoter-TSS (ENSMUST00000027846)	-170	Tada1	1370	transcriptional adaptor 1	protein_coding
chr1_166409514_166410343	25	21	58	62	378343951207786	289742281715934	385273967587872	424132373451507	-0,279455815334916	0,583405673921596	0,786989238741643	chr1	166409515	166410343	+	promoter-TSS	protein_coding-promoter-TSS (ENSMUST00000127596)	-65	Pogk	3929	pogo transposable element with KRAB domain	protein_coding
chr1_16656375_16656879	20	23	73	41	302675160966229	317336784736499	484913786791632	280474634056642	-0,304206169412187	0,576438073279904	0,782786680907496	chr1	16656376	16656879	+	promoter-TSS	lincRNA-promoter-TSS (ENSMUST00000181371)	-2	Eloc	534	elongin C	protein_coding
chr1_16688453_16688957	23	21	35	48	348076435111163	289742281715934	23249291147544	328360547188264	0,18443862611935	0,743099225317477	0,881337095320809	chr1	16688454	16688957	+	intron	protein_coding-intron (ENSMUST00000026881, intron 1 of 4)	197	Ly96	632	lymphocyte antigen 96	protein_coding
chr1_167231954_167232118	13	16	47	77	196738854628049	220756024164521	312204766838448	52674504444784	-100478036064302	0,0840316204773861	0,271864279587048	chr1	167231955	167232118	+	intron	protein_coding-intron (ENSMUST00000027839, intron 4 of 6)	4799	Uck2	738	uridine-cytidine kinase 2	protein_coding
chr1_167246917_167247521	26	15	63	74	393477709256098	206958772654238	418487240655792	506222510248573	-0,629413235967896	0,232493113191546	0,483207516912294	chr1	167246918	167247521	+	Distant-promoter	protein_coding-intron (ENSMUST00000053686, intron 1 of 6)	-4061	Uck2	738	uridine-cytidine kinase 2	protein_coding
chr1_167269877_167270691	24	29	90	67	363210193159475	400120293798194	59783891522256	458336597116951	-0,467819422874427	0,317661719806866	0,573290432607879	chr1	167269878	167270691	+	intron	protein_coding-intron (ENSMUST00000053686, intron 1 of 6)	14317	Uck2	738	uridine-cytidine kinase 2	protein_coding
chr1_167284804_167285408	34	37	103	89	514547773642589	510498305880454	684193425199152	608835181244905	-0,335323570188683	0,416409840090776	0,663414852836929	chr1	167284805	167285408	+	promoter-TSS	protein_coding-promoter-TSS (ENSMUST00000191745)	38	Gm2453	462,5	predicted gene 2453	lincRNA
chr1_167308356_167308960	27	22	87	55	408611467304409	303539533226216	577910951381808	376246460319885	-0,425627463479885	0,395461397911736	0,645496076205989	chr1	167308357	167308960	+	promoter-TSS	protein_coding-promoter-TSS (ENSMUST00000097473)	-12	Tmco1	1347,5	transmembrane and coiled-coil domains 1	protein_coding
chr1_167349639_167350516	49	62	174	119	741554144367261	855429593637518	115582190276362	81406052323757	-0,30192839456121	0,398433859990234	0,647676064394309	chr1	167349640	167350516	+	promoter-TSS	protein_coding-promoter-TSS (ENSMUST00000028004)	86	Aldh9a1	720	aldehyde dehydrogenase 9, subfamily A1	protein_coding
chr1_167383964_167384468	27	37	109	109	408611467304409	510498305880454	724049352880656	745652075906682	-0,674684364709203	0,10257647310707	0,304353064019827	chr1	167383965	167384468	+	intron	protein_coding-intron (ENSMUST00000028005, intron 1 of 5)	9625	Mgst3	1097	microsomal glutathione S-transferase 3	protein_coding
chr1_167385621_167385996	66	118	91	96	998828031188556	162807567821334	604481569836144	656721094376527	106164617229255	0,00261308822699315	0,0326946388563832	chr1	167385622	167385996	+	intron	protein_coding-intron (ENSMUST00000028005, intron 1 of 5)	8033	Mgst3	1097	microsomal glutathione S-transferase 3	protein_coding
chr1_167387182_167387766	194	320	403	348	293594906137242	441512048329042	267698980927435	238061396711491	0,541204791815977	0,0255983065665152	0,135987534605936	chr1	167387183	167387766	+	intron	protein_coding-intron (ENSMUST00000028005, intron 1 of 5)	6367	Mgst3	1097	microsomal glutathione S-transferase 3	protein_coding
chr1_167388479_167388983	42	81	107	130	635617838029081	111757737233289	710764043653488	889309815301547	0,136234268438747	0,720643051772954	0,868813339683021	chr1	167388480	167388983	+	intron	protein_coding-intron (ENSMUST00000028005, intron 1 of 5)	5110	Mgst3	1097	microsomal glutathione S-transferase 3	protein_coding
chr1_167393804_167394408	29	43	64	101	438878983401032	59328181494215	425129895269376	690925318041971	-0,109446967718959	0,808969126092359	0,914225234414356	chr1	167393805	167394408	+	promoter-TSS	protein_coding-promoter-TSS (ENSMUST00000028005)	-265	Mgst3	1097	microsomal glutathione S-transferase 3	protein_coding
chr1_167412095_167412898	15	19	84	65	227006370724672	262147778695368	557982987541056	444654907650774	-103390041353932	0,0478212623038305	0,195183674118684	chr1	167412096	167412898	+	Distant-promoter	Intergenic	-18655	Mgst3	1097	microsomal glutathione S-transferase 3	protein_coding
chr1_16747346_16748031	37	23	29	32	559949047787524	317336784736499	192636983793936	218907031458842	108820853399713	0,050760174742534	0,20189760861528	chr1	16747347	16748031	+	Intergenic	Intergenic	10935	Gm29649	419	predicted gene 29649	processed_pseudogene
chr1_167618096_167618261	40	54	72	47	605350321932458	745051581555258	478271132178048	321519702455175	0,756474821509591	0,0846466856752159	0,272963987772858	chr1	167618097	167618261	+	promoter-TSS	protein_coding-promoter-TSS (ENSMUST00000111380)	-131	Rxrg	1836	retinoid X receptor gamma	protein_coding
chr1_167660804_167661576	47	49	131	136	711286628270638	676065324003845	870187754379504	93035488370008	-0,376517453524016	0,293265405087467	0,548552293840363	chr1	167660805	167661576	+	Intergenic	Intergenic	-28047	Lmx1a	3273,5	LIM homeobox transcription factor 1 alpha	protein_coding
chr1_168002270_168002874	22	5	56	34	332942677062852	689862575514128	371988658360704	23258872092502	-0,601378730021763	0,397795407353349	0,647333828631458	chr1	168002271	168002874	+	Distant-promoter	Intergenic	-1567	Gm20711	714	predicted gene 20711	antisense
chr1_168012138_168012400	24	30	76	105	363210193159475	413917545308477	504841750632384	718288696974327	-0,652464548472395	0,153751266649539	0,384488667749798	chr1	168012139	168012400	+	intron	antisense-intron (ENSMUST00000177351, intron 1 of 2)	8130	Gm20711	714	predicted gene 20711	antisense
chr1_168231864_168232468	30	21	44	68	454012741449343	289742281715934	292276802997696	46517744185004	-0,0296068282644328	0,955300315571751	0,982702905252496	chr1	168231865	168232468	+	intron	protein_coding-intron (ENSMUST00000064438, intron 2 of 6)	-67504	Pbx1	1768,5	pre B cell leukemia homeobox 1	protein_coding
chr1_168246894_168247721	23	21	112	119	348076435111163	289742281715934	743977316721408	81406052323757	-129087739889874	0,003438446106556	0,0391238496656691	chr1	168246895	168247721	+	intron	protein_coding-intron (ENSMUST00000064438, intron 2 of 6)	-82645	Pbx1	1768,5	pre B cell leukemia homeobox 1	protein_coding
chr1_168271962_168272566	47	59	63	72	711286628270638	814037839106671	418487240655792	492540820782395	0,744952529380388	0,0639799466472382	0,231291661671756	chr1	168271963	168272566	+	intron	protein_coding-intron (ENSMUST00000064438, intron 2 of 6)	65407	Gm37524	1692	predicted gene, 37524	TEC
chr1_168344827_168345331	33	42	41	15	499414015594278	579484563431867	272348839156944	102612670996332	152346085670349	0,007156564516507	0,0617897425190722	chr1	168344828	168345331	+	intron	protein_coding-intron (ENSMUST00000064438, intron 2 of 6)	5729	Gm38381	2275	predicted gene, 38381	TEC
chr1_168362338_168363148	55	36	105	97	83235669265713	496701054370172	69747873442632	663561939109616	-0,0387369813800279	0,923638226609405	0,969091822056938	chr1	168362339	168363148	+	Distant-promoter	protein_coding-intron (ENSMUST00000064438, intron 2 of 6)	-11935	Gm38381	2275	predicted gene, 38381	TEC
chr1_168390643_168391147	23	25	62	90	348076435111163	344931287757064	411844586042208	615676025977994	-0,567772459079337	0,245842747309177	0,497521313773665	chr1	168390644	168391147	+	intron	protein_coding-intron (ENSMUST00000064438, intron 2 of 6)	-40087	Gm38381	2275	predicted gene, 38381	TEC
chr1_168472434_168473038	48	35	77	69	726420386318949	482903802859889	511484405245968	472018286583129	0,294648534553206	0,494189886900771	0,72282723589526	chr1	168472435	168473038	+	Distant-promoter	Intergenic	-17907	Mir6348	120	microRNA 6348	miRNA
chr1_168476067_168476671	17	39	39	47	257273886821295	53809280890102	259063529929776	321519702455175	0,460049254861046	0,405134186584879	0,653408919172191	chr1	168476068	168476671	+	Distant-promoter	Intergenic	-14274	Mir6348	120	microRNA 6348	miRNA
chr1_168545189_168546006	17	10	105	76	257273886821295	137972515102826	69747873442632	519904199714751	-163195827838059	0,00248008642041888	0,0314943821162318	chr1	168545190	168546006	+	Intergenic	Intergenic	54954	Mir6348	120	microRNA 6348	miRNA
chr1_168734944_168735548	22	23	25	66	332942677062852	317336784736499	1660663653396	451495752383862	0,0753969615490948	0,900888452463293	0,958801868760693	chr1	168734945	168735548	+	Intergenic	Intergenic	-59364	1700063I16Rik	611	RIKEN cDNA 1700063I16 gene	TEC
chr1_168843189_168844006	20	11	54	63	302675160966229	151769766613108	358703349133536	430973218184596	-0,804578129721719	0,165693237586239	0,401147801406428	chr1	168843190	168844006	+	Intergenic	Intergenic	-167715	1700063I16Rik	611	RIKEN cDNA 1700063I16 gene	TEC
chr1_169079036_169079640	11	6	49	76	166471338531426	827835090616953	325490076065616	519904199714751	-177166502180366	0,00707222237209254	0,0613746935929132	chr1	169079037	169079640	+	Intergenic	Intergenic	-60249	Mir6354	116	microRNA 6354	miRNA
chr1_169165832_169166436	21	34	54	53	31780891901454	469106551349607	358703349133536	362564770853708	0,129252954882054	0,798225332854331	0,909051499252657	chr1	169165833	169166436	+	Intergenic	Intergenic	-147045	Mir6354	116	microRNA 6354	miRNA
chr1_169264198_169264802	33	24	60	60	499414015594278	331134036246781	39855927681504	41045068398533	0,0341476492478129	0,944320756232562	0,977876870126246	chr1	169264199	169264802	+	Intergenic	Intergenic	83132	Gm37839	492	predicted gene, 37839	lincRNA
chr1_169531477_169531700	16	16	44	68	242140128772983	220756024164521	292276802997696	46517744185004	-0,710899066821637	0,217910714254936	0,465487413942596	chr1	169531478	169531700	+	promoter-TSS	protein_coding-promoter-TSS (ENSMUST00000028000)	-124	Nuf2	2068	NUF2, NDC80 kinetochore complex component	protein_coding
chr1_169765614_169766323	24	20	35	9	363210193159475	275945030205651	23249291147544	615676025977994	111601745422518	0,115739161555443	0,326844622936717	chr1	169765615	169766323	+	Distant-promoter	Intergenic	-18326	Rgs4	2575	regulator of G-protein signaling 4	protein_coding
chr1_169819519_169820023	48	37	68	98	726420386318949	510498305880454	451700513723712	670402783842705	0,138255374887819	0,747735049333977	0,883537532629357	chr1	169819520	169820023	+	Intergenic	Intergenic	-20215	Gm22114	107	predicted gene, 22114	snRNA
chr1_169924383_169925075	50	54	69	55	756687902415572	745051581555258	458343168337296	376246460319885	0,846948490807029	0,0386156330647645	0,172636637863097	chr1	169924384	169925075	+	Distant-promoter	Intergenic	-3919	Ccdc190	1429,5	coiled-coil domain containing 190	protein_coding
chr1_169986091_169986695	15	10	27	42	227006370724672	137972515102826	179351674566768	287315478789731	-0,359003864867272	0,601797930226215	0,79891487913854	chr1	169986092	169986695	+	intron	protein_coding-intron (ENSMUST00000027985, intron 14 of 17)	16941	3110045C21Rik	1090,5	RIKEN cDNA 3110045C21 gene	antisense
chr1_170014716_170015320	10	16	45	51	151337580483114	220756024164521	29891945761128	34888308138753	-0,795138328529435	0,198832964656061	0,444113044370756	chr1	170014717	170015320	+	intron	protein_coding-intron (ENSMUST00000027985, intron 3 of 17)	45566	3110045C21Rik	1090,5	RIKEN cDNA 3110045C21 gene	antisense
chr1_170048356_170049162	26	13	62	54	393477709256098	179364269633673	411844586042208	369405615586797	-0,455363701799835	0,41627433538548	0,663320457031406	chr1	170048357	170049162	+	intron	protein_coding-intron (ENSMUST00000027985, intron 2 of 17)	40185	Ddr2	1800	discoidin domain receptor family, member 2	protein_coding
chr1_170058035_170058742	26	26	127	77	393477709256098	358728539267346	843617135925168	52674504444784	-0,866938803913377	0,0587711350521599	0,220478883465219	chr1	170058036	170058742	+	intron	protein_coding-intron (ENSMUST00000027985, intron 2 of 17)	30556	Ddr2	1800	discoidin domain receptor family, member 2	protein_coding
chr1_170064033_170064735	14	46	112	112	21187261267636	634673569472997	743977316721408	766174610105949	-0,825887076333149	0,0858540348605427	0,275179598365218	chr1	170064034	170064735	+	intron	protein_coding-intron (ENSMUST00000027985, intron 2 of 17)	24560	Ddr2	1800	discoidin domain receptor family, member 2	protein_coding
chr1_170081230_170081834	11	13	52	34	166471338531426	179364269633673	345418039906368	23258872092502	-0,740666452962887	0,254749633529335	0,507684147068129	chr1	170081231	170081834	+	intron	protein_coding-intron (ENSMUST00000027985, intron 2 of 17)	7412	Ddr2	1800	discoidin domain receptor family, member 2	protein_coding
chr1_170110418_170110640	23	29	67	60	348076435111163	400120293798194	445057859110128	41045068398533	-0,192066235474654	0,693020721634231	0,853369289353543	chr1	170110419	170110640	+	promoter-TSS	protein_coding-promoter-TSS (ENSMUST00000027985)	-28	Ddr2	1800	discoidin domain receptor family, member 2	protein_coding
chr1_170110751_170110910	16	19	53	91	242140128772983	262147778695368	352060694519952	622516870711083	-0,94893037715678	0,0813576583733516	0,266650473075827	chr1	170110752	170110910	+	promoter-TSS	protein_coding-promoter-TSS (ENSMUST00000027985)	-68	Ddr2	1800	discoidin domain receptor family, member 2	protein_coding
chr1_170110926_170111430	44	36	67	96	665885354125704	496701054370172	445057859110128	656721094376527	0,0755974193243453	0,861704777643609	0,939771375040618	chr1	170110927	170111430	+	promoter-TSS	protein_coding-promoter-TSS (ENSMUST00000027985)	-416	Ddr2	1800	discoidin domain receptor family, member 2	protein_coding
chr1_170136424_170136928	28	22	75	49	423745225352721	303539533226216	4981990960188	335201391921352	-0,200276939525612	0,69526653411435	0,854713784793106	chr1	170136425	170136928	+	Intergenic	Intergenic	7037	Uap1	856	UDP-N-acetylglucosamine pyrophosphorylase 1	protein_coding
chr1_170174635_170175439	31	44	121	133	469146499497655	607079066452432	803761208243664	909832349500814	-0,66809597967244	0,0859464365097067	0,275394258988419	chr1	170174636	170175439	+	promoter-TSS	protein_coding-promoter-TSS (ENSMUST00000027981)	-80	Uap1	856	UDP-N-acetylglucosamine pyrophosphorylase 1	protein_coding
chr1_170182635_170183239	20	10	57	41	302675160966229	137972515102826	378631312974288	280474634056642	-0,589261672164611	0,340901572227756	0,595106873653662	chr1	170182636	170183239	+	Distant-promoter	Intergenic	-5165	Gm37502	356	predicted gene, 37502	lincRNA
chr1_170188545_170188978	56	45	125	116	847490450705441	620876317962715	830331826698	793537989038304	-0,148146130885019	0,68811269285335	0,850788186619014	chr1	170188546	170188978	+	Distant-promoter	Intergenic	-10989	Gm37502	356	predicted gene, 37502	lincRNA
chr1_170516068_170516572	20	21	14	6	302675160966229	289742281715934	92997164590176	41045068398533	214086272595459	0,00439199582607026	0,0452499598297444	chr1	170516069	170516572	+	intron	protein_coding-intron (ENSMUST00000159665, intron 1 of 3)	40790	Nos1ap	1533	nitric oxide synthase 1 (neuronal) adaptor protein	protein_coding
chr1_170665088_170665902	107	141	392	352	161931211116933	194541246294984	260392060852493	240797734604727	-0,490109957473508	0,0474522797546996	0,194386995004035	chr1	170665089	170665902	+	intron	protein_coding-intron (ENSMUST00000046792, intron 4 of 7)	20963	Olfml2b	3095	olfactomedin-like 2B	protein_coding
chr1_170674280_170674884	14	5	46	46	21187261267636	689862575514128	305562112224864	314678857722086	-115576938326264	0,0983397555007061	0,297215025834649	chr1	170674281	170674884	+	intron	protein_coding-intron (ENSMUST00000046792, intron 6 of 7)	30050	Olfml2b	3095	olfactomedin-like 2B	protein_coding
chr1_170687671_170688175	38	40	41	40	575082805835835	551890060411302	272348839156944	273633789323553	10452122706835	0,0273177111810251	0,141143735368119	chr1	170687672	170688175	+	Intergenic	Intergenic	43391	Olfml2b	3095	olfactomedin-like 2B	protein_coding
chr1_170689903_170690029	35	27	41	22	529681531690901	372525790777629	272348839156944	150498584127954	108954321558239	0,0513463062423177	0,203530955308891	chr1	170689904	170690029	+	Intergenic	Intergenic	45434	Olfml2b	3095	olfactomedin-like 2B	protein_coding
chr1_170693115_170693922	37	48	72	62	559949047787524	662268072493563	478271132178048	424132373451507	0,438864243759916	0,303599176594389	0,559905302888735	chr1	170693116	170693922	+	Intergenic	Intergenic	48986	Olfml2b	3095	olfactomedin-like 2B	protein_coding
chr1_170694662_170695193	95	129	192	225	143770701458959	177984544482645	127538968580813	153919006494499	0,194865475949643	0,492144929405287	0,721656320058028	chr1	170694663	170695193	+	Intergenic	Intergenic	50395	Olfml2b	3095	olfactomedin-like 2B	protein_coding
chr1_170702909_170703413	32	63	55	25	484280257545966	869226845147801	36534600374712	171021118327221	133713496981992	0,00943173512287862	0,0730418926331097	chr1	170702910	170703413	+	Intergenic	Intergenic	48662	Gm23523	107	predicted gene, 23523	snRNA
chr1_170724193_170724797	31	21	46	64	469146499497655	289742281715934	305562112224864	437814062917685	0,0260913618039359	0,960183008586799	0,984463491707914	chr1	170724194	170724797	+	intron	protein_coding-intron (ENSMUST00000027974, intron 15 of 15)	27328	Gm23523	107	predicted gene, 23523	snRNA
chr1_170745913_170746064	4	1	27	33	605350321932458	137972515102826	179351674566768	225747876191931	-24701676576315	0,016460924083375	0,104098157996464	chr1	170745914	170746064	+	intron	protein_coding-intron (ENSMUST00000027974, intron 15 of 15)	5835	Gm23523	107	predicted gene, 23523	snRNA
chr1_170885166_170885770	16	20	62	56	242140128772983	275945030205651	411844586042208	383087305052974	-0,616229049151551	0,253784517722325	0,506799681985811	chr1	170885167	170885770	+	promoter-TSS	protein_coding-promoter-TSS (ENSMUST00000027970)	-11	Dusp12	1121	dual specificity phosphatase 12	protein_coding
chr1_170912210_170913090	34	33	124	113	514547773642589	455309299839324	823689172084416	773015454839037	-0,720732740048328	0,0709658392864017	0,246039894177994	chr1	170912211	170913090	+	intron	protein_coding-intron (ENSMUST00000094337, intron 1 of 5)	291	Fcrlb	1284	Fc receptor-like B	protein_coding
chr1_171113824_171114428	32	9	47	45	484280257545966	124175263592543	312204766838448	307838012988997	-0,0364460770547181	0,954080118368108	0,982456293558282	chr1	171113825	171114428	+	intron	protein_coding-intron (ENSMUST00000129651, intron 1 of 4)	137	Cfap126	661	cilia and flagella associated protein 126	protein_coding
chr1_171150241_171150845	31	25	48	44	469146499497655	344931287757064	318847421452032	300997168255908	0,390434607794789	0,446805430165927	0,687543078033404	chr1	171150242	171150845	+	promoter-TSS	protein_coding-promoter-TSS (ENSMUST00000070758)	45	Sdhc	815	succinate dehydrogenase complex, subunit C, integral membrane protein	protein_coding
chr1_171223690_171224296	15	36	40	32	227006370724672	496701054370172	26570618454336	218907031458842	0,583981318866773	0,319238046657043	0,574665328118419	chr1	171223691	171224296	+	Distant-promoter	Intergenic	-1061	Apoa2	481	apolipoprotein A-II	protein_coding
chr1_171233026_171233530	37	35	58	62	559949047787524	482903802859889	385273967587872	424132373451507	0,364468064774268	0,420863125794237	0,666451211123218	chr1	171233027	171233530	+	intron	protein_coding-intron (ENSMUST00000079957, intron 1 of 4)	1029	Fcer1g	674	Fc receptor, IgE, high affinity I, gamma polypeptide	protein_coding
chr1_171248003_171248258	13	16	66	71	196738854628049	220756024164521	438415204496544	485699976049307	-114463149165406	0,0366799554389964	0,166833862679723	chr1	171248004	171248258	+	Distant-promoter	protein_coding-intron (ENSMUST00000191871, intron 1 of 3)	-1008	Ndufs2	730	NADH:ubiquinone oxidoreductase core subunit S2	protein_coding
chr1_171250350_171250576	14	8	44	53	21187261267636	11037801208226	292276802997696	362564770853708	-103067529848914	0,112706583443377	0,32215395719715	chr1	171250351	171250576	+	promoter-TSS	protein_coding-promoter-TSS (ENSMUST00000111315)	40	Adamts4	4386	a disintegrin-like and metallopeptidase (reprolysin type) with thrombospondin type 1 motif, 4	protein_coding
chr1_171251456_171251957	47	71	183	106	711286628270638	979604857230061	121560579428587	725129541707416	-0,196951392963081	0,601859264288722	0,798950809935748	chr1	171251457	171251957	+	promoter-TSS	protein_coding-promoter-TSS (ENSMUST00000111314)	-318	Ndufs2	730	NADH:ubiquinone oxidoreductase core subunit S2	protein_coding
chr1_171262828_171263430	65	54	192	121	983694273140244	745051581555258	127538968580813	827742212703748	-0,285601618834246	0,42812391004996	0,672622542565059	chr1	171262829	171263430	+	Distant-promoter	Intergenic	-7199	B4galt3	869	UDP-Gal:betaGlcNAc beta 1,4-galactosyltransferase, polypeptide 3	protein_coding
chr1_171281351_171281955	31	32	70	102	469146499497655	441512048329042	46498582295088	69776616277506	-0,3525942633724	0,432643245238506	0,676068650265522	chr1	171281352	171281955	+	promoter-TSS	protein_coding-promoter-TSS (ENSMUST00000073120)	-467	Ppox	995	protoporphyrinogen oxidase	protein_coding
chr1_171294483_171295087	17	27	70	56	257273886821295	372525790777629	46498582295088	383087305052974	-0,425694871860757	0,410617290315125	0,658588947013681	chr1	171294484	171295087	+	exon	protein_coding-exon (ENSMUST00000080001, exon 2 of 7)	155	Ufc1	914	ubiquitin-fold modifier conjugating enzyme 1	protein_coding
chr1_171328855_171329778	81	107	238	222	122583440191323	147630591160023	158095179803299	151866753074572	-0,196446929159525	0,486274448058028	0,717341054826963	chr1	171328856	171329778	+	promoter-TSS	protein_coding-promoter-TSS (ENSMUST00000064950)	-83	Dedd	1227,5	death effector domain-containing	protein_coding
chr1_171411006_171411610	21	31	47	57	31780891901454	427714796818759	312204766838448	389928149786063	0,0896599612900534	0,861899153454865	0,939859259492546	chr1	171411007	171411610	+	promoter-TSS	protein_coding-promoter-TSS (ENSMUST00000001284)	-5	Usf1	750	upstream transcription factor 1	protein_coding
chr1_171452954_171453271	58	79	64	88	877757966802064	108998286931232	425129895269376	601994336511817	0,940121727706161	0,0136001486374888	0,0919620230804741	chr1	171452955	171453271	+	Distant-promoter	protein_coding-intron (ENSMUST00000043839, intron 1 of 9)	-9738	F11r	678	F11 receptor	protein_coding
chr1_171470421_171471025	53	68	39	53	802089176560507	938213102699214	259063529929776	362564770853708	148714403093448	0,000400247340722267	0,00952572244899541	chr1	171470422	171471025	+	Intergenic	Intergenic	7873	F11r	678	F11 receptor	protein_coding
chr1_171502805_171503575	42	49	127	95	635617838029081	676065324003845	843617135925168	649880249643438	-0,187075640610816	0,626759766893096	0,813887146446922	chr1	171502806	171503575	+	promoter-TSS	protein_coding-promoter-TSS (ENSMUST00000081527)	-27	Gm24871	116	predicted gene, 24871	snRNA
chr1_171515703_171516307	23	10	42	34	348076435111163	137972515102826	278991493770528	23258872092502	-0,0820886913865083	0,898903283220241	0,957723673821064	chr1	171515704	171516307	+	intron	unprocessed_pseudogene-intron (ENSMUST00000043170, intron 2 of 2)	772	Gm9765	321	predicted gene 9765	unprocessed_pseudogene
chr1_171542234_171542838	31	8	45	45	469146499497655	11037801208226	29891945761128	307838012988997	-0,0758214466780104	0,907022333995969	0,960872038708776	chr1	171542235	171542838	+	TTS	processed_pseudogene-TTS (ENSMUST00000195218)	844	Gm37450	170	predicted gene, 37450	processed_pseudogene
chr1_172026946_172027604	28	10	52	72	423745225352721	137972515102826	345418039906368	492540820782395	-0,586157611818611	0,320478528012513	0,576088221525502	chr1	172026947	172027604	+	promoter-TSS	protein_coding-promoter-TSS (ENSMUST00000027837)	-7	Vangl2	1615	VANGL planar cell polarity 2	protein_coding
chr1_172082469_172083324	35	36	98	45	529681531690901	496701054370172	650980152131232	307838012988997	0,0967377618721456	0,84225052955796	0,930061936633976	chr1	172082470	172083324	+	promoter-TSS	protein_coding-promoter-TSS (ENSMUST00000003550)	64	Copa	2519,5	coatomer protein complex subunit alpha	protein_coding
chr1_172127463_172128067	43	43	49	34	650751596077392	59328181494215	325490076065616	23258872092502	115499415024177	0,0135723817411383	0,0918776308721612	chr1	172127464	172128067	+	intron	protein_coding-intron (ENSMUST00000075895, intron 1 of 7)	992	Pex19	748,5	peroxisomal biogenesis factor 19	protein_coding
chr1_172132159_172132663	44	43	75	87	665885354125704	59328181494215	4981990960188	595153491778728	0,202989336814696	0,619683343813615	0,810033017855971	chr1	172132160	172132663	+	Distant-promoter	protein_coding-intron (ENSMUST00000075895, intron 5 of 7)	-1549	Pex19	748,5	peroxisomal biogenesis factor 19	protein_coding
chr1_172147745_172148349	13	22	81	46	196738854628049	303539533226216	538055023700304	314678857722086	-0,765343150147395	0,176480313863927	0,416032013610795	chr1	172147746	172148349	+	promoter-TSS	protein_coding-promoter-TSS (ENSMUST00000074144)	-37	Dcaf8	2584	DDB1 and CUL4 associated factor 8	protein_coding
chr1_172242573_172243077	28	36	74	63	423745225352721	496701054370172	491556441405216	430973218184596	-0,00195532449671424	0,996582129027295	0,998455228957373	chr1	172242574	172243077	+	intron	protein_coding-intron (ENSMUST00000111243, intron 11 of 22)	5534	Gm37950	364	predicted gene, 37950	antisense
chr1_172281448_172282319	40	18	76	51	605350321932458	248350527185086	504841750632384	34888308138753	-0,00716728854561143	0,989176953656548	0,995240786006985	chr1	172281449	172282319	+	Distant-promoter	protein_coding-intron (ENSMUST00000085913, intron 13 of 22)	-5405	Atp1a2	3186	ATPase, Na+/K+ transporting, alpha 2 polypeptide	protein_coding
chr1_172295719_172296323	38	56	80	72	575082805835835	772646084575823	53141236908672	492540820782395	0,398701602793051	0,331356660814567	0,585672813829262	chr1	172295720	172296323	+	intron	protein_coding-intron (ENSMUST00000085913, intron 1 of 22)	2043	Atp1a2	3186	ATPase, Na+/K+ transporting, alpha 2 polypeptide	protein_coding
chr1_172296774_172297473	183	256	357	392	2769477722841	353209638663233	237142769704949	268161113537082	0,320099105617863	0,164844635861565	0,400078564094933	chr1	172296775	172297473	+	intron	protein_coding-intron (ENSMUST00000085913, intron 1 of 22)	941	Atp1a2	3186	ATPase, Na+/K+ transporting, alpha 2 polypeptide	protein_coding
chr1_172303051_172303555	31	30	51	33	469146499497655	413917545308477	338775385292784	225747876191931	0,643646932286376	0,214079136580452	0,460906202430832	chr1	172303052	172303555	+	Distant-promoter	protein_coding-intron (ENSMUST00000139528, intron 3 of 8)	-5239	Atp1a2	3186	ATPase, Na+/K+ transporting, alpha 2 polypeptide	protein_coding
chr1_172376089_172376629	104	144	319	289	157391083702439	198680421748069	21190068217333	197700412786267	-0,200315770241988	0,438040556312527	0,680308032355578	chr1	172376090	172376629	+	promoter-TSS	protein_coding-promoter-TSS (ENSMUST00000052455)	-187	Pigm	7554	phosphatidylinositol glycan anchor biosynthesis, class M	protein_coding
chr1_172408950_172409554	19	8	54	39	287541402917918	11037801208226	358703349133536	266792944590464	-0,662420003676051	0,308261688807407	0,564375978008615	chr1	172408951	172409554	+	Distant-promoter	Intergenic	-18263	Gm37145	2756	predicted gene, 37145	TEC
chr1_172432363_172432522	12	29	42	38	181605096579737	400120293798194	278991493770528	259952099857375	0,116716262114058	0,846359424281767	0,931991776944239	chr1	172432364	172432522	+	Intergenic	Intergenic	-26127	Gm7804	796	predicted gene 7804	transcribed_processed_pseudogene
chr1_172455778_172456382	38	40	44	35	575082805835835	551890060411302	292276802997696	239429565658109	108294655670923	0,0237213593762638	0,129919485513542	chr1	172455779	172456382	+	Distant-promoter	Intergenic	-2489	Gm7804	796	predicted gene 7804	transcribed_processed_pseudogene
chr1_172500018_172500622	22	27	52	58	332942677062852	372525790777629	345418039906368	396768994519152	-0,0718402860456736	0,887874378494183	0,95252479987824	chr1	172500019	172500622	+	promoter-TSS	protein_coding-promoter-TSS (ENSMUST00000111228)	75	Tagln2	908,5	transgelin 2	protein_coding
chr1_172500993_172501275	15	17	97	96	227006370724672	234553275674803	644337497517648	656721094376527	-149459320611249	0,0023708927118775	0,0305877685983602	chr1	172500994	172501275	+	promoter-TSS	protein_coding-promoter-TSS (ENSMUST00000111228)	-118	Tagln2	908,5	transgelin 2	protein_coding
chr1_172502868_172504211	37	21	88	56	559949047787524	289742281715934	584553605995392	383087305052974	-0,193651182474828	0,698846790688086	0,856481775280615	chr1	172502869	172504211	+	intron	protein_coding-intron (ENSMUST00000111228, intron 1 of 4)	2287	Tagln2	908,5	transgelin 2	protein_coding
chr1_172632413_172633017	29	40	76	97	438878983401032	551890060411302	504841750632384	663561939109616	-0,235291213475872	0,588525890946417	0,789884604647275	chr1	172632414	172633017	+	exon	protein_coding-exon (ENSMUST00000027826, exon 1 of 2)	247	Dusp23	1410	dual specificity phosphatase 23	protein_coding
chr1_173550715_173551063	77	60	93	82	116529936971998	827835090616953	617766879063312	560949268113284	0,755161786874965	0,0396946899796971	0,175514197067729	chr1	173550716	173551063	+	Distant-promoter	Intergenic	-14932	Ifi214	2391,5	interferon activated gene 214	protein_coding
chr1_173603150_173603754	16	22	26	39	242140128772983	303539533226216	172709019953184	266792944590464	0,315014671725269	0,61137346692135	0,805236572849132	chr1	173603151	173603754	+	Distant-promoter	Intergenic	-4178	Ifi213	2680	interferon activated gene 213	protein_coding
chr1_173622305_173622999	29	57	79	74	438878983401032	786443336086106	524769714473136	506222510248573	0,253630223899826	0,562609040870505	0,772497838850511	chr1	173622306	173622999	+	Distant-promoter	Intergenic	-8265	Ifi209	2516,5	interferon activated gene 209	protein_coding
chr1_173657800_173659227	70	78	207	243	10593630633818	107618561780204	137502950501189	166232527014058	-0,507825813982089	0,0890622826142818	0,280736010178049	chr1	173657801	173659227	+	Distant-promoter	Intergenic	-14919	Gm44339	84	predicted gene, 44339	miRNA
chr1_173741672_173742276	12	13	63	54	181605096579737	179364269633673	418487240655792	369405615586797	-112645695695644	0,0556190474143114	0,213628960677885	chr1	173741673	173742276	+	promoter-TSS	protein_coding-promoter-TSS (ENSMUST00000042610)	-227	Ifi207	3283,5	interferon activated gene 207	protein_coding
chr1_173747983_173748587	4	7	32	25	605350321932458	965807605719779	212564947634688	171021118327221	-128147828664161	0,135484309696845	0,357942085190648	chr1	173747984	173748587	+	Distant-promoter	protein_coding-intron (ENSMUST00000111214, intron 8 of 8)	-6538	Ifi207	3283,5	interferon activated gene 207	protein_coding
chr1_173912850_173913354	44	35	73	93	665885354125704	482903802859889	484913786791632	636198560177261	0,032767218717956	0,938896497146825	0,975802850091812	chr1	173912851	173913354	+	promoter-TSS	protein_coding-promoter-TSS (ENSMUST00000009340)	-56	Ifi211	1785	interferon activated gene 211	protein_coding
chr1_173976037_173976541	29	21	24	32	438878983401032	289742281715934	159423710726016	218907031458842	0,943034068417282	0,11011224155984	0,317559506429726	chr1	173976038	173976541	+	intron	protein_coding-intron (ENSMUST00000000266, intron 2 of 6)	6455	Ifi202b	1697	interferon activated gene 202B	protein_coding
chr1_174038437_174038941	37	46	149	143	559949047787524	634673569472997	989755537424016	978240796831702	-0,7187926507476	0,0481818742800704	0,196020173363951	chr1	174038438	174038941	+	Distant-promoter	Intergenic	-2016	Olfr433	2687	olfactory receptor 433	protein_coding
chr1_174040725_174041329	10	24	40	70	151337580483114	331134036246781	26570618454336	478859131316218	-0,617829226226392	0,310407595375064	0,566456824937082	chr1	174040726	174041329	+	promoter-TSS	protein_coding-promoter-TSS (ENSMUST00000052975)	-91	Olfr433	2687	olfactory receptor 433	protein_coding
chr1_174044434_174044839	24	40	87	132	363210193159475	551890060411302	577910951381808	902991504767725	-0,689837873477785	0,118299674225292	0,330409147910502	chr1	174044435	174044839	+	TTS	protein_coding-TTS (ENSMUST00000214690)	3518	Olfr433	2687	olfactory receptor 433	protein_coding
chr1_174051613_174051791	4	12	66	60	605350321932458	165567018123391	438415204496544	41045068398533	-189402854748626	0,00432920784170785	0,0449210826062421	chr1	174051614	174051791	+	promoter-TSS	unprocessed_pseudogene-promoter-TSS (ENSMUST00000192435)	-296	Olfr431-ps1	544	olfactory receptor 431, pseudogene 1	unprocessed_pseudogene
chr1_174055779_174056018	3	9	55	63	454012741449343	124175263592543	36534600374712	430973218184596	-221508795015524	0,00195183904559847	0,0271114728908578	chr1	174055780	174056018	+	Intergenic	Intergenic	3900	Olfr431-ps1	544	olfactory receptor 431, pseudogene 1	unprocessed_pseudogene
chr1_17449134_17449738	14	15	55	32	21187261267636	206958772654238	36534600374712	218907031458842	-0,481215161227779	0,443080421692756	0,684616141379218	chr1	17449135	17449738	+	Distant-promoter	Intergenic	-19908	Gm6075	486	predicted gene 6075	processed_pseudogene
chr1_17450500_17451104	10	8	60	51	151337580483114	11037801208226	39855927681504	34888308138753	-151883127935127	0,0185102297364494	0,11137185607466	chr1	17450501	17451104	+	Intergenic	Intergenic	-21274	Gm6075	486	predicted gene 6075	processed_pseudogene
chr1_174603377_174603718	40	52	78	105	605350321932458	717457078534693	518127059859552	718288696974327	0,0994230880516515	0,80561122956743	0,9124664183075	chr1	174603378	174603718	+	Distant-promoter	protein_coding-intron (ENSMUST00000030039, intron 4 of 17)	-6261	Fmn2	662	formin 2	protein_coding
chr1_174732653_174733257	21	15	56	47	31780891901454	206958772654238	371988658360704	321519702455175	-0,407002945350335	0,471484214705407	0,706383528806927	chr1	174732654	174733257	+	intron	protein_coding-intron (ENSMUST00000030039, intron 14 of 17)	18629	Fmn2	662	formin 2	protein_coding
chr1_174748580_174748953	97	89	119	83	146797453068621	122795538441515	790475899016496	567790112846372	0,987215080269212	0,00334595939135425	0,0384246184030131	chr1	174748581	174748953	+	intron	protein_coding-intron (ENSMUST00000030039, intron 15 of 17)	34440	Fmn2	662	formin 2	protein_coding
chr1_174844982_174845178	3	6	50	60	454012741449343	827835090616953	3321327306792	41045068398533	-252282406662768	0,000981530461256549	0,0173450240728398	chr1	174844983	174845178	+	intron	protein_coding-intron (ENSMUST00000055294, intron 1 of 1)	76739	Grem2	3745	gremlin 2, DAN family BMP antagonist	protein_coding
chr1_174873609_174874213	18	14	34	57	272407644869606	193161521143956	225850256861856	389928149786063	-0,406164023857552	0,507875620579219	0,733285284704791	chr1	174873610	174874213	+	intron	protein_coding-intron (ENSMUST00000055294, intron 1 of 1)	47908	Grem2	3745	gremlin 2, DAN family BMP antagonist	protein_coding
chr1_174921519_174922123	15	19	67	65	227006370724672	262147778695368	445057859110128	444654907650774	-0,861265560992645	0,105933516763385	0,310083007973582	chr1	174921520	174922123	+	promoter-TSS	protein_coding-promoter-TSS (ENSMUST00000055294)	-2	Grem2	3745	gremlin 2, DAN family BMP antagonist	protein_coding
chr1_17493639_17493987	23	37	101	92	348076435111163	510498305880454	670908115971984	629357715444172	-0,594795699064541	0,174087917945223	0,41279740390514	chr1	17493640	17493987	+	Intergenic	Intergenic	-26188	Gm25166	111	predicted gene, 25166	snoRNA
chr1_175352589_175353323	45	28	38	35	681019112174015	386323042287911	252420875316192	239429565658109	11136439979699	0,029910316312635	0,148709916355306	chr1	175352590	175353323	+	intron	protein_coding-intron (ENSMUST00000027812, intron 1 of 15)	27720	5730408A14Rik	1824	RIKEN cDNA 5730408A14 gene	TEC
chr1_17544128_17544352	14	17	53	70	21187261267636	234553275674803	352060694519952	478859131316218	-0,894621873675437	0,110411722918457	0,317947244315275	chr1	17544129	17544352	+	Intergenic	Intergenic	24239	Gm25166	111	predicted gene, 25166	snoRNA
chr1_17545185_17545789	18	24	78	41	272407644869606	331134036246781	518127059859552	280474634056642	-0,402915823536423	0,464593811458782	0,701142508228155	chr1	17545186	17545789	+	Intergenic	Intergenic	25486	Gm25166	111	predicted gene, 25166	snoRNA
chr1_175625189_175625793	14	47	84	84	21187261267636	64847082098328	557982987541056	574630957579461	-0,388363758772729	0,447313005405257	0,68779817511775	chr1	175625190	175625793	+	promoter-TSS	protein_coding-promoter-TSS (ENSMUST00000154956)	82	Fh1	599	fumarate hydratase 1	protein_coding
chr1_175674157_175674761	13	14	19	37	196738854628049	193161521143956	126210437658096	253111255124287	0,0406411208330244	0,954409935309717	0,982600830881265	chr1	175674158	175674761	+	intron	protein_coding-intron (ENSMUST00000027809, intron 1 of 3)	13894	Chml	1866	choroideremia-like	protein_coding
chr1_17591525_17592129	11	5	56	21	166471338531426	689862575514128	371988658360704	143657739394865	-114162918848066	0,150191912307547	0,379267551254887	chr1	17591526	17592129	+	Distant-promoter	Intergenic	-10074	Pi15	6923	peptidase inhibitor 15	protein_coding
chr1_17607240_17607844	13	20	36	31	196738854628049	275945030205651	239135566089024	212066186725754	0,0701735484588403	0,911544111925027	0,962935739098649	chr1	17607241	17607844	+	intron	protein_coding-intron (ENSMUST00000088476, intron 2 of 5)	5641	Pi15	6923	peptidase inhibitor 15	protein_coding
chr1_176802569_176803173	19	6	52	39	287541402917918	827835090616953	345418039906368	266792944590464	-0,737123659123938	0,279478503432577	0,534342922372092	chr1	176802570	176803173	+	intron	protein_coding-intron (ENSMUST00000057037, intron 1 of 19)	4253	Cep170	3051	centrosomal protein 170	protein_coding
chr1_176810302_176810599	13	9	80	60	196738854628049	124175263592543	53141236908672	41045068398533	-156028816918431	0,00818969207753023	0,067065270849062	chr1	176810303	176810599	+	Distant-promoter	protein_coding-intron (ENSMUST00000192961, intron 1 of 6)	-3320	Cep170	3051	centrosomal protein 170	protein_coding
chr1_176813418_176814022	27	28	81	90	408611467304409	386323042287911	538055023700304	615676025977994	-0,537823360661714	0,23149782815913	0,481900504385099	chr1	176813419	176814022	+	promoter-TSS	protein_coding-promoter-TSS (ENSMUST00000027785)	347	Cep170	3051	centrosomal protein 170	protein_coding
chr1_176814384_176815007	54	47	124	47	817222934608818	64847082098328	823689172084416	321519702455175	0,353490944468203	0,448796723928251	0,689058996888111	chr1	176814385	176815007	+	promoter-TSS	protein_coding-promoter-TSS (ENSMUST00000027785)	35	Sdccag8	2163,5	serologically defined colon cancer antigen 8	protein_coding
chr1_176818439_176819300	52	53	114	119	786955418512195	731254330044975	757262625948576	81406052323757	-0,0501809406521115	0,889439731537169	0,953223262557651	chr1	176818440	176819300	+	intron	protein_coding-intron (ENSMUST00000027785, intron 1 of 17)	4209	Sdccag8	2163,5	serologically defined colon cancer antigen 8	protein_coding
chr1_176833118_176833622	32	33	47	38	484280257545966	455309299839324	312204766838448	259952099857375	0,71470790602012	0,150795041609707	0,380156026141845	chr1	176833119	176833622	+	Distant-promoter	protein_coding-intron (ENSMUST00000027785, intron 5 of 17)	-2354	Gm38158	339	predicted gene, 38158	processed_pseudogene
chr1_177009034_177009538	26	28	26	16	393477709256098	386323042287911	172709019953184	109453515729421	146518295146632	0,0150262487888717	0,0980199337474296	chr1	177009035	177009538	+	intron	protein_coding-intron (ENSMUST00000027785, intron 16 of 17)	11277	Sdccag8	2163,5	serologically defined colon cancer antigen 8	protein_coding
chr1_177013693_177014441	91	128	243	173	137717198239634	176604819331617	161416507110091	118346613882437	0,169351254750493	0,567739703053336	0,776208368084119	chr1	177013694	177014441	+	intron	protein_coding-intron (ENSMUST00000027785, intron 17 of 17)	16058	Sdccag8	2163,5	serologically defined colon cancer antigen 8	protein_coding
chr1_177030441_177031045	21	12	52	61	31780891901454	165567018123391	345418039906368	417291528718418	-0,664742468788163	0,248241356123707	0,500003356661326	chr1	177030442	177031045	+	intron	protein_coding-intron (ENSMUST00000019843, intron 12 of 12)	6193	Gm37960	1897	predicted gene, 37960	TEC
chr1_177045872_177046268	42	98	124	83	635617838029081	135213064800769	823689172084416	567790112846372	0,518231659717077	0,205466822264385	0,451730486645709	chr1	177045873	177046268	+	exon	TEC-exon (ENSMUST00000193760, exon 1 of 1)	703	Gm37106	1532	predicted gene, 37106	TEC
chr1_177203276_177203880	27	11	24	39	408611467304409	151769766613108	159423710726016	266792944590464	0,38857963071612	0,560932028443766	0,771446276299729	chr1	177203277	177203880	+	intron	protein_coding-intron (ENSMUST00000019843, intron 1 of 12)	27108	Gm37463	796	predicted gene, 37463	TEC
chr1_177257717_177258321	12	24	61	75	181605096579737	331134036246781	405201931428624	513063354981662	-0,8336882315133	0,125033684883416	0,341022106319539	chr1	177257718	177258321	+	promoter-TSS	protein_coding-promoter-TSS (ENSMUST00000211158)	184	Akt3	3123	thymoma viral proto-oncogene 3	protein_coding
chr1_177512101_177512605	23	21	21	20	348076435111163	289742281715934	139495746885264	136816894661777	120534019373562	0,0567044156356718	0,215851600045269	chr1	177512102	177512605	+	Intergenic	Intergenic	44975	Gm37306	1233	predicted gene, 37306	lincRNA
chr1_177623432_177623936	32	43	100	90	484280257545966	59328181494215	6642654613584	615676025977994	-0,24639837295763	0,548646649896055	0,762996010516916	chr1	177623433	177623936	+	Intergenic	Intergenic	13253	Gm37858	1231	predicted gene, 37858	TEC
chr1_177627763_177628267	28	30	32	10	423745225352721	413917545308477	212564947634688	684084473308883	157323714311756	0,0140002272148075	0,0936983854470526	chr1	177627764	177628267	+	Intergenic	Intergenic	8922	Gm37858	1231	predicted gene, 37858	TEC
chr1_177702661_177703537	32	26	71	71	484280257545966	358728539267346	471628477564464	485699976049307	-0,186408615928869	0,688860403191789	0,851319400783459	chr1	177702662	177703537	+	Intergenic	Intergenic	-26715	1700016C15Rik	768	RIKEN cDNA 1700016C15 gene	protein_coding
chr1_177796037_177796849	56	66	111	156	847490450705441	910618599678648	737334662107824	106717177836186	-0,0364641894842116	0,918435392308192	0,966445910957157	chr1	177796038	177796849	+	promoter-TSS	protein_coding-promoter-TSS (ENSMUST00000016105)	58	Adss	2069	adenylosuccinate synthetase, non muscle	protein_coding
chr1_177797355_177798417	39	34	19	42	590216563884146	469106551349607	126210437658096	287315478789731	135745519086233	0,0137518182813672	0,0926955670476895	chr1	177797356	177798417	+	Distant-promoter	Intergenic	-1375	Adss	2069	adenylosuccinate synthetase, non muscle	protein_coding
chr1_177982666_177983270	20	9	49	39	302675160966229	124175263592543	325490076065616	266792944590464	-0,481484717530616	0,452627329116903	0,692101657675428	chr1	177982667	177983270	+	promoter-TSS	protein_coding-promoter-TSS (ENSMUST00000191719)	-455	Catspere2	3439,5	cation channel sperm associated auxiliary subunit epsilon 2	protein_coding
chr1_178199556_178200202	32	34	22	39	484280257545966	469106551349607	146138401498848	266792944590464	120833978104929	0,026679488369852	0,139365380247561	chr1	178199557	178200202	+	intron	protein_coding-intron (ENSMUST00000027783, intron 1 of 4)	12032	Desi2	1891,5	desumoylating isopeptidase 2	protein_coding
chr1_178205483_178206087	15	25	59	42	227006370724672	344931287757064	391916622201456	287315478789731	-0,244374288787803	0,66351201676363	0,836390994576333	chr1	178205484	178206087	+	intron	protein_coding-intron (ENSMUST00000027783, intron 1 of 4)	17938	Desi2	1891,5	desumoylating isopeptidase 2	protein_coding
chr1_178219554_178220158	19	8	42	40	287541402917918	11037801208226	278991493770528	273633789323553	-0,483116183541126	0,46566211183118	0,702115230799753	chr1	178219555	178220158	+	intron	protein_coding-intron (ENSMUST00000027783, intron 1 of 4)	32009	Desi2	1891,5	desumoylating isopeptidase 2	protein_coding
chr1_178318224_178318958	61	125	237	264	923159240946998	172465643878532	157430914341941	180598300953545	-0,34802991763608	0,275588683257379	0,529613282148802	chr1	178318225	178318958	+	promoter-TSS	protein_coding-promoter-TSS (ENSMUST00000027781)	-42	B230369F24Rik	2560	RIKEN cDNA B230369F24 gene	antisense
chr1_178336269_178337286	43	43	98	66	650751596077392	59328181494215	650980152131232	451495752383862	0,172890178929536	0,680301163563135	0,846484014668119	chr1	178336270	178337286	+	promoter-TSS	protein_coding-promoter-TSS (ENSMUST00000134291)	-372	Hnrnpu	869	heterogeneous nuclear ribonucleoprotein U	protein_coding
chr1_178337457_178338166	31	52	99	64	469146499497655	717457078534693	657622806744816	437814062917685	0,11814680324051	0,788515345871174	0,904265258632376	chr1	178337458	178338166	+	promoter-TSS	protein_coding-promoter-TSS (ENSMUST00000037748)	-14	Hnrnpu	869	heterogeneous nuclear ribonucleoprotein U	protein_coding
chr1_178368838_178369643	78	89	178	139	118043312776829	122795538441515	118239252121795	950877417899347	0,17498909961961	0,5746883977494	0,781440572108733	chr1	178368839	178369643	+	Distant-promoter	Intergenic	-5719	Gm27458	121	predicted gene, 27458	miRNA
chr1_178376892_178377268	73	107	113	114	110476433752674	147630591160023	750619971334992	779856299572126	0,756100014356208	0,0208039567318753	0,119648541237289	chr1	178376893	178377268	+	Distant-promoter	Intergenic	-13559	Gm27458	121	predicted gene, 27458	miRNA
chr1_178405373_178405877	34	36	101	90	514547773642589	496701054370172	670908115971984	615676025977994	-0,34790614504981	0,40045309867473	0,649441415445687	chr1	178405374	178405877	+	promoter-TSS	protein_coding-promoter-TSS (ENSMUST00000027775)	-460	Efcab2	667	EF-hand calcium binding domain 2	protein_coding
chr1_178406289_178406716	46	52	157	114	696152870222327	717457078534693	104289677433269	779856299572126	-0,366836252802437	0,315843209557121	0,571851623310985	chr1	178406290	178406716	+	intron	protein_coding-intron (ENSMUST00000027775, intron 1 of 6)	399	Efcab2	667	EF-hand calcium binding domain 2	protein_coding
chr1_178449055_178449659	34	25	48	37	514547773642589	344931287757064	318847421452032	253111255124287	0,583827335341078	0,263222242447425	0,517155162391765	chr1	178449056	178449659	+	intron	protein_coding-intron (ENSMUST00000027775, intron 2 of 6)	573	Efcab2	667	EF-hand calcium binding domain 2	protein_coding
chr1_178528787_178529031	16	29	64	55	242140128772983	400120293798194	425129895269376	376246460319885	-0,314500883401238	0,549682416547891	0,763394359677666	chr1	178528788	178529031	+	promoter-TSS	protein_coding-promoter-TSS (ENSMUST00000161017)	-216	Kif26b	6216	kinesin family member 26B	protein_coding
chr1_178569208_178569693	41	64	213	193	620484079980769	883024096658083	141488543269339	132028303348614	-0,85967962006203	0,00980101551348121	0,074720932250565	chr1	178569209	178569693	+	intron	protein_coding-intron (ENSMUST00000161017, intron 2 of 14)	40325	Kif26b	6216	kinesin family member 26B	protein_coding
chr1_178573463_178573935	21	28	177	134	31780891901454	386323042287911	117574986660437	916673194233903	-15688114203954	0,000129140192650987	0,00426321916820785	chr1	178573464	178573935	+	intron	protein_coding-intron (ENSMUST00000161017, intron 2 of 14)	44574	Kif26b	6216	kinesin family member 26B	protein_coding
chr1_178585350_178586229	54	64	287	374	817222934608818	883024096658083	190644187409861	255847593017522	-139174585695739	3.07495e+08	0,000311025606092336	chr1	178585351	178586229	+	intron	protein_coding-intron (ENSMUST00000161017, intron 2 of 14)	-51116	Gm24405	167	predicted gene, 24405	snRNA
chr1_178669742_178670346	27	34	42	36	408611467304409	469106551349607	278991493770528	246270410391198	0,741602425977911	0,149503314039869	0,378253229871443	chr1	178669743	178670346	+	intron	protein_coding-intron (ENSMUST00000161017, intron 2 of 14)	33139	Gm24405	167	predicted gene, 24405	snRNA
chr1_178685188_178685792	11	27	48	54	166471338531426	372525790777629	318847421452032	369405615586797	-0,344951306774292	0,554869865241832	0,767138571451119	chr1	178685189	178685792	+	intron	protein_coding-intron (ENSMUST00000161017, intron 3 of 14)	48585	Gm24405	167	predicted gene, 24405	snRNA
chr1_178778955_178779559	11	6	46	31	166471338531426	827835090616953	305562112224864	212066186725754	-106338203704132	0,147192405760317	0,374793981590212	chr1	178778956	178779559	+	Distant-promoter	protein_coding-intron (ENSMUST00000161017, intron 4 of 14)	-19181	Kif26b	6216	kinesin family member 26B	protein_coding
chr1_178936403_178936916	19	32	127	108	287541402917918	441512048329042	843617135925168	738811231173593	-111300740375505	0,0107382109624529	0,0786271149912771	chr1	178936404	178936916	+	Distant-promoter	protein_coding-exon (ENSMUST00000161017, exon 15 of 15)	-19045	Gm16564	3010	predicted gene 16564	antisense
chr1_179041942_179042093	22	17	70	83	332942677062852	234553275674803	46498582295088	567790112846372	-0,86774120287276	0,0864829367819601	0,276248396706904	chr1	179041943	179042093	+	intron	protein_coding-intron (ENSMUST00000068437, intron 7 of 8)	-52672	Smyd3	1229	SET and MYND domain containing 3	protein_coding
chr1_179046214_179046818	31	42	60	24	469146499497655	579484563431867	39855927681504	164180273594132	0,897800508273134	0,0952854554562869	0,292033596635383	chr1	179046215	179046818	+	intron	protein_coding-intron (ENSMUST00000068437, intron 6 of 8)	-57171	Smyd3	1229	SET and MYND domain containing 3	protein_coding
chr1_179546138_179546941	23	30	97	83	348076435111163	413917545308477	644337497517648	567790112846372	-0,66789767120466	0,137978776462934	0,361410081829856	chr1	179546139	179546941	+	promoter-TSS	protein_coding-promoter-TSS (ENSMUST00000027769)	30	Cnst	2533,5	consortin, connexin sorting protein	protein_coding
chr1_179608428_179608932	29	27	11	7	438878983401032	372525790777629	73069200749424	478859131316218	274300236910914	5.4459e+09	0,00234807874794179	chr1	179608429	179608932	+	intron	protein_coding-intron (ENSMUST00000040706, intron 8 of 10)	15290	Cnst	2533,5	consortin, connexin sorting protein	protein_coding
chr1_179679065_179679669	24	29	40	38	363210193159475	400120293798194	26570618454336	259952099857375	0,538993002534865	0,311917869188869	0,568023946579523	chr1	179679066	179679669	+	Distant-promoter	protein_coding-intron (ENSMUST00000040538, intron 5 of 11)	-1151	Sccpdh	1883	saccharopine dehydrogenase (putative)	protein_coding
chr1_179709301_179709905	20	15	46	55	302675160966229	206958772654238	305562112224864	376246460319885	-0,423661590122366	0,458106939562112	0,695863608401522	chr1	179709302	179709905	+	Distant-promoter	protein_coding-intron (ENSMUST00000131716, intron 12 of 22)	-9323	Kif28	3084,5	kinesin family member 28	protein_coding
chr1_179803045_179803925	45	46	122	104	681019112174015	634673569472997	810403862857248	711447852241238	-0,21089229758152	0,575995338081322	0,782422712806543	chr1	179803046	179803925	+	exon	protein_coding-exon (ENSMUST00000027768, exon 1 of 36)	109	Gm10518	1301	predicted gene 10518	antisense
chr1_179842550_179843154	16	18	29	37	242140128772983	248350527185086	192636983793936	253111255124287	0,138744196519252	0,824511935824942	0,921634443441191	chr1	179842551	179843154	+	Intergenic	Intergenic	-39172	Ahctf1	1494	AT hook containing transcription factor 1	protein_coding
chr1_179848016_179848520	19	31	25	40	287541402917918	427714796818759	1660663653396	273633789323553	0,706024280668564	0,228927066793245	0,478400881254554	chr1	179848017	179848520	+	Intergenic	Intergenic	-44588	Ahctf1	1494	AT hook containing transcription factor 1	protein_coding
chr1_179862927_179863531	24	39	56	54	363210193159475	53809280890102	371988658360704	369405615586797	0,285187319306801	0,557759627102669	0,769182324923251	chr1	179862928	179863531	+	Intergenic	Intergenic	-59549	Ahctf1	1494	AT hook containing transcription factor 1	protein_coding
chr1_179873698_179874113	60	85	149	118	908025482898687	117276637837402	989755537424016	807219678504481	0,213278861390308	0,527589594362206	0,747911180926174	chr1	179873699	179874113	+	Intergenic	Intergenic	51506	Gm37070	460	predicted gene, 37070	processed_pseudogene
chr1_179893262_179893466	7	3	43	66	10593630633818	413917545308477	285634148384112	451495752383862	-23381515196914	0,00220796923845552	0,0292783116052057	chr1	179893263	179893466	+	Intergenic	Intergenic	32047	Gm37070	460	predicted gene, 37070	processed_pseudogene
chr1_179909149_179909753	10	15	38	52	151337580483114	206958772654238	252420875316192	355723926120619	-0,759083569861746	0,234475281670164	0,485414123062111	chr1	179909150	179909753	+	Intergenic	Intergenic	15960	Gm37070	460	predicted gene, 37070	processed_pseudogene
chr1_179934349_179934997	47	35	61	56	711286628270638	482903802859889	405201931428624	383087305052974	0,596036550217594	0,183849286853083	0,425447987234172	chr1	179934350	179934997	+	Distant-promoter	Intergenic	-9262	Gm37070	460	predicted gene, 37070	processed_pseudogene
chr1_179959713_179960317	15	41	47	84	227006370724672	565687311921585	312204766838448	574630957579461	-0,154581044255279	0,778777561217052	0,899304684427448	chr1	179959714	179960317	+	promoter-TSS	protein_coding-promoter-TSS (ENSMUST00000097453)	-457	Cdc42bpa	3033,5	CDC42 binding protein kinase alpha	protein_coding
chr1_179982084_179983011	41	36	59	86	620484079980769	496701054370172	391916622201456	588312647045639	0,187445033743175	0,674087533369636	0,842533363723314	chr1	179982085	179983011	+	intron	protein_coding-intron (ENSMUST00000076687, intron 1 of 34)	6648	Cdc42bpa	3033,5	CDC42 binding protein kinase alpha	protein_coding
chr1_180007931_180008535	31	16	40	38	469146499497655	220756024164521	26570618454336	259952099857375	0,386265405192222	0,505312098337371	0,73164704445039	chr1	180007932	180008535	+	Distant-promoter	protein_coding-intron (ENSMUST00000076687, intron 2 of 34)	-12829	Gm38169	2539	predicted gene, 38169	TEC
chr1_180171795_180172336	132	193	225	240	199765606237711	266286954148453	14945972880564	164180273594132	0,573270534343924	0,0279509804806198	0,142770752469637	chr1	180171796	180172336	+	intron	protein_coding-intron (ENSMUST00000027766, intron 5 of 14)	6566	Coq8a	528	coenzyme Q8A	protein_coding
chr1_180188849_180189353	34	43	33	23	514547773642589	59328181494215	219207602248272	157339428861043	155689993555262	0,00250010901858035	0,0316447047295391	chr1	180188850	180189353	+	intron	protein_coding-intron (ENSMUST00000027766, intron 1 of 14)	4382	Coq8a	528	coenzyme Q8A	protein_coding
chr1_180195466_180196070	36	22	67	51	544815289739212	303539533226216	445057859110128	34888308138753	0,0902827834094495	0,857873305999105	0,937720604633707	chr1	180195467	180196070	+	intron	protein_coding-intron (ENSMUST00000027766, intron 1 of 14)	134	Coq8a	528	coenzyme Q8A	protein_coding
chr1_180196480_180196984	50	59	53	70	756687902415572	814037839106671	352060694519952	478859131316218	0,919854103201045	0,0250410745184452	0,134149990434073	chr1	180196481	180196984	+	promoter-TSS	protein_coding-promoter-TSS (ENSMUST00000027766)	-657	Coq8a	528	coenzyme Q8A	protein_coding
chr1_180255275_180256648	43	68	137	137	650751596077392	938213102699214	910043682061008	937195728433169	-0,213957549365084	0,548725561354999	0,763021467492454	chr1	180255276	180256648	+	promoter-TSS	antisense-promoter-TSS (ENSMUST00000192164)	283	Psen2	1462	presenilin 2	protein_coding
chr1_180262288_180262598	78	85	73	84	118043312776829	117276637837402	484913786791632	574630957579461	115152463464857	0,00093709344126712	0,0167640957783493	chr1	180262289	180262598	+	intron	protein_coding-intron (ENSMUST00000133340, intron 2 of 2)	995	Psen2	1462	presenilin 2	protein_coding
chr1_180263471_180263772	40	62	79	78	605350321932458	855429593637518	524769714473136	533585889180928	0,467718993248771	0,244837061261965	0,496760268401388	chr1	180263472	180263772	+	promoter-TSS	protein_coding-promoter-TSS (ENSMUST00000133340)	-183	Psen2	1462	presenilin 2	protein_coding
chr1_180302121_180302725	15	7	28	27	227006370724672	965807605719779	185994329180352	184702807793398	-0,204283378617852	0,784872171766622	0,902337437831627	chr1	180302122	180302725	+	Intergenic	Intergenic	25761	Gm5069	1169,5	predicted pseudogene 5069	transcribed_processed_pseudogene
chr1_180330273_180331087	28	53	85	98	423745225352721	731254330044975	56462564215464	670402783842705	-0,0917622939912475	0,830414307272088	0,924054681042959	chr1	180330274	180331087	+	promoter-TSS	transcribed_processed_pseudogene-promoter-TSS (ENSMUST00000050581)	-130	Gm5069	1169,5	predicted pseudogene 5069	transcribed_processed_pseudogene
chr1_180343769_180343934	4	19	62	73	605350321932458	262147778695368	411844586042208	499381665515484	-148192237257934	0,0212215094888213	0,121049577485826	chr1	180343770	180343934	+	intron	protein_coding-intron (ENSMUST00000070181, intron 2 of 7)	9985	Itpkb	5414	inositol 1,4,5-trisphosphate 3-kinase B	protein_coding
chr1_180386803_180387890	41	32	94	105	620484079980769	441512048329042	624409533676896	718288696974327	-0,341513388997581	0,410679737511882	0,658658744721176	chr1	180386804	180387890	+	intron	protein_coding-intron (ENSMUST00000070181, intron 2 of 7)	10902	Gm36933	3071	predicted gene, 36933	TEC
chr1_180390365_180390969	30	32	59	51	454012741449343	441512048329042	391916622201456	34888308138753	0,273175266289923	0,56783882404628	0,776252382143178	chr1	180390366	180390969	+	intron	protein_coding-intron (ENSMUST00000070181, intron 2 of 7)	14223	Gm36933	3071	predicted gene, 36933	TEC
chr1_180404298_180404964	44	86	84	75	665885354125704	11865636298843	557982987541056	513063354981662	0,794006802647835	0,0464067393216822	0,191922214903714	chr1	180404299	180404964	+	intron	protein_coding-intron (ENSMUST00000070181, intron 2 of 7)	28187	Gm36933	3071	predicted gene, 36933	TEC
chr1_180422474_180423078	26	28	65	38	393477709256098	386323042287911	43177254988296	259952099857375	0,171906881359073	0,742035498023625	0,880820573363295	chr1	180422475	180423078	+	exon	protein_coding-exon (ENSMUST00000070181, exon 8 of 8)	39836	Stum	1080	mechanosensory transduction mediator	protein_coding
chr1_180568345_180569209	24	33	75	80	363210193159475	455309299839324	4981990960188	547267578647106	-0,350555464744958	0,444226790878106	0,685531618655265	chr1	180568346	180569209	+	promoter-TSS	protein_coding-promoter-TSS (ENSMUST00000027777)	-147	Parp1	556,5	poly (ADP-ribose) polymerase family, member 1	protein_coding
chr1_180626073_180626594	192	217	176	172	29056815452758	299400357773131	116910721199078	117662529409128	133078712931193	4.72297e+06	1.40458e+09	chr1	180626074	180626594	+	Distant-promoter	Intergenic	-14817	Lin9	2037	lin-9 homolog (C. elegans)	protein_coding
chr1_180725762_180726266	49	52	76	57	741554144367261	717457078534693	504841750632384	389928149786063	0,704619308729368	0,0861771048212641	0,275727113770656	chr1	180725763	180726266	+	promoter-TSS	protein_coding-promoter-TSS (ENSMUST00000027780)	-29	Acbd3	3520	acyl-Coenzyme A binding domain containing 3	protein_coding
chr1_180813591_180814560	60	74	148	143	908025482898687	102099661176091	983112882810432	978240796831702	-0,0229340545845997	0,944129888271193	0,977766517721179	chr1	180813592	180814560	+	promoter-TSS	protein_coding-promoter-TSS (ENSMUST00000081026)	-132	H3f3a	724	H3.3 histone A	protein_coding
chr1_180848723_180849369	78	83	131	141	118043312776829	114517187535345	870187754379504	964559107365524	0,341953305781615	0,28105251318775	0,535847791581796	chr1	180848724	180849369	+	Distant-promoter	Intergenic	-2081	Sde2	2068,5	SDE2 telomere maintenance homolog (S. pombe)	protein_coding
chr1_180888544_180889270	30	39	67	56	454012741449343	53809280890102	445057859110128	383087305052974	0,261868633088396	0,567795254866253	0,776231232637712	chr1	180888545	180889270	+	Distant-promoter	Intergenic	-4201	Lefty2	1447,5	left-right determination factor 2	protein_coding
chr1_180889889_180890493	26	39	38	28	393477709256098	53809280890102	252420875316192	191543652526487	107092961529733	0,0436165299444543	0,185416879586718	chr1	180889890	180890493	+	Distant-promoter	Intergenic	-2917	Lefty2	1447,5	left-right determination factor 2	protein_coding
chr1_180904240_180904844	9	11	39	53	136203822434803	151769766613108	259063529929776	362564770853708	-110823097760099	0,0950469827995596	0,291688107824191	chr1	180904241	180904844	+	intron	protein_coding-intron (ENSMUST00000027802, intron 1 of 6)	219	Pycr2	1309,5	pyrroline-5-carboxylate reductase family, member 2	protein_coding
chr1_181005392_181005896	29	39	20	42	438878983401032	53809280890102	13285309227168	287315478789731	122037356881746	0,0283618123771158	0,144002518847475	chr1	181005393	181005896	+	Distant-promoter	protein_coding-intron (ENSMUST00000036928, intron 1 of 8)	-9474	Ephx1	1220,5	epoxide hydrolase 1, microsomal	protein_coding
chr1_181009606_181010231	74	82	188	221	111989809557505	113137462384317	124881906735379	151182668601263	-0,293922594093684	0,328423318575242	0,582608805582364	chr1	181009607	181010231	+	intron	protein_coding-intron (ENSMUST00000036928, intron 1 of 8)	7651	Ephx1	1220,5	epoxide hydrolase 1, microsomal	protein_coding
chr1_181015593_181015844	12	10	95	48	181605096579737	137972515102826	63105218829048	328360547188264	-159045412690756	0,0091849161995431	0,0717042247401536	chr1	181015594	181015844	+	intron	protein_coding-intron (ENSMUST00000036928, intron 1 of 8)	1851	Ephx1	1220,5	epoxide hydrolase 1, microsomal	protein_coding
chr1_181143885_181144519	32	35	80	96	484280257545966	482903802859889	53141236908672	656721094376527	-0,296542533312741	0,489592739493532	0,720053310299481	chr1	181143886	181144519	+	promoter-TSS	protein_coding-promoter-TSS (ENSMUST00000027797)	2	Nvl	1502	nuclear VCP-like	protein_coding
chr1_181211750_181212354	40	38	130	126	605350321932458	524295557390737	86354509976592	861946436369192	-0,612710330203298	0,106279743963693	0,310808849488711	chr1	181211751	181212354	+	promoter-TSS	protein_coding-promoter-TSS (ENSMUST00000036329)	-51	Wdr26	811	WD repeat domain 26	protein_coding
chr1_181319270_181319609	47	53	87	87	711286628270638	731254330044975	577910951381808	595153491778728	0,298627804226971	0,438822256961385	0,680784514488534	chr1	181319271	181319609	+	Intergenic	Intergenic	-33189	Cnih3	1298,5	cornichon family AMPA receptor auxiliary protein 3	protein_coding
chr1_181393673_181394177	41	25	51	13	620484079980769	344931287757064	338775385292784	889309815301547	116952052266436	0,0643722967457675	0,232227482142974	chr1	181393674	181394177	+	intron	protein_coding-intron (ENSMUST00000027795, intron 1 of 5)	6831	Gm16547	293	predicted gene 16547	processed_pseudogene
chr1_181397206_181397710	47	52	27	20	711286628270638	717457078534693	179351674566768	136816894661777	21750644434455	7.73004e+08	0,000593745698904933	chr1	181397207	181397710	+	intron	protein_coding-intron (ENSMUST00000027795, intron 1 of 5)	3298	Gm16547	293	predicted gene 16547	processed_pseudogene
chr1_181417792_181418496	32	45	90	142	484280257545966	620876317962715	59783891522256	971399952098613	-0,502912547348406	0,228601237938552	0,478097403790042	chr1	181417793	181418496	+	intron	protein_coding-intron (ENSMUST00000027795, intron 3 of 5)	14256	Gm16539	327	predicted gene 16539	unprocessed_pseudogene
chr1_181422579_181423183	28	17	68	61	423745225352721	234553275674803	451700513723712	417291528718418	-0,406614340722221	0,433002980713336	0,676409208670222	chr1	181422580	181423183	+	intron	protein_coding-intron (ENSMUST00000027795, intron 3 of 5)	9519	Gm16539	327	predicted gene 16539	unprocessed_pseudogene
chr1_181445833_181446823	69	121	212	221	104422930533349	166946743274419	140824277807981	151182668601263	-0,102268929731998	0,738505576430454	0,878866595933294	chr1	181445834	181446823	+	Distant-promoter	protein_coding-intron (ENSMUST00000027795, intron 3 of 5)	-13928	Gm16539	327	predicted gene 16539	unprocessed_pseudogene
chr1_181804551_181805055	29	32	28	14	438878983401032	441512048329042	185994329180352	957718262632436	164184770870304	0,00561596342982831	0,0527985537802962	chr1	181804552	181805055	+	Distant-promoter	protein_coding-intron (ENSMUST00000208001, intron 79 of 83)	-1198	Dnah14	1013	dynein, axonemal, heavy chain 14	protein_coding
chr1_181842024_181842873	30	54	101	79	454012741449343	745051581555258	670908115971984	540426733914017	-0,010833885988408	0,979653312819176	0,992139037419811	chr1	181842025	181842873	+	promoter-TSS	protein_coding-promoter-TSS (ENSMUST00000005003)	-69	Lbr	627	lamin B receptor	protein_coding
chr1_181850513_181850753	28	54	54	36	423745225352721	745051581555258	358703349133536	246270410391198	0,953127710565833	0,0540515601979678	0,209969557915721	chr1	181850514	181850753	+	TTS	lincRNA-TTS (ENSMUST00000070987)	2556	Gm5533	1343	predicted gene 5533	lincRNA
chr1_181851476_181852187	37	42	92	83	559949047787524	579484563431867	611124224449728	567790112846372	-0,0489311899649464	0,90482885275669	0,959948108989161	chr1	181851477	181852187	+	exon	lincRNA-exon (ENSMUST00000070987, exon 2 of 2)	1358	Gm5533	1343	predicted gene 5533	lincRNA
chr1_181860554_181861058	25	26	41	44	378343951207786	358728539267346	272348839156944	300997168255908	0,362109009327918	0,494066356880125	0,722798473244364	chr1	181860555	181861058	+	Distant-promoter	Intergenic	-7617	Gm5533	1343	predicted gene 5533	lincRNA
chr1_181881338_181881842	28	35	28	34	423745225352721	482903802859889	185994329180352	23258872092502	11166051186362	0,0361134211896206	0,165337696091164	chr1	181881339	181881842	+	Intergenic	Intergenic	25248	Enah	2401,5	ENAH actin regulator	protein_coding
chr1_181974819_181975616	24	43	88	84	363210193159475	59328181494215	584553605995392	574630957579461	-0,272669846377641	0,539183203224056	0,7563498338389	chr1	181974820	181975616	+	Distant-promoter	protein_coding-intron (ENSMUST00000078719, intron 1 of 14)	-5294	Gm38359	2225	predicted gene, 38359	TEC
chr1_182022059_182022663	17	12	45	29	257273886821295	165567018123391	29891945761128	198384497259576	-0,239084825464061	0,713133557947159	0,864302857638496	chr1	182022060	182022663	+	Distant-promoter	Intergenic	-2371	Enah	2401,5	ENAH actin regulator	protein_coding
chr1_182028374_182028978	26	25	81	66	393477709256098	344931287757064	538055023700304	451495752383862	-0,424034586291178	0,372170670436269	0,62459260492114	chr1	182028375	182028978	+	Distant-promoter	Intergenic	-8686	Enah	2401,5	ENAH actin regulator	protein_coding
chr1_182068088_182068692	20	12	49	98	302675160966229	165567018123391	325490076065616	670402783842705	-109454326617117	0,0590624586289795	0,221067487397301	chr1	182068089	182068692	+	Distant-promoter	Intergenic	-3013	Gm37177	417	predicted gene, 37177	processed_pseudogene
chr1_182087786_182088290	22	29	104	60	332942677062852	400120293798194	690836079812736	41045068398533	-0,585955777949483	0,229731895949459	0,479544142993666	chr1	182087787	182088290	+	Intergenic	Intergenic	16635	Gm37177	417	predicted gene, 37177	processed_pseudogene
chr1_182095217_182095821	18	20	78	58	272407644869606	275945030205651	518127059859552	396768994519152	-0,738723223690475	0,156118733636988	0,387733857023482	chr1	182095218	182095821	+	Intergenic	Intergenic	24116	Gm37177	417	predicted gene, 37177	processed_pseudogene
chr1_182108535_182108864	31	60	78	96	469146499497655	827835090616953	518127059859552	656721094376527	0,147436502544767	0,729833321199642	0,874347555816746	chr1	182108536	182108864	+	Distant-promoter	Intergenic	-16038	Srp9	1237	signal recognition particle 9	protein_coding
chr1_182110513_182111117	30	14	93	80	454012741449343	193161521143956	617766879063312	547267578647106	-0,856928603281269	0,0909429372306631	0,284053815165253	chr1	182110514	182111117	+	Distant-promoter	Intergenic	-13922	Srp9	1237	signal recognition particle 9	protein_coding
chr1_182114064_182114668	15	10	58	39	227006370724672	137972515102826	385273967587872	266792944590464	-0,843530322125328	0,182829208117711	0,424018016160485	chr1	182114065	182114668	+	Distant-promoter	Intergenic	-10371	Srp9	1237	signal recognition particle 9	protein_coding
chr1_182253641_182254245	16	9	45	36	242140128772983	124175263592543	29891945761128	246270410391198	-0,581161359556291	0,378746320549145	0,630458700832776	chr1	182253642	182254245	+	Intergenic	Intergenic	28281	Degs1	1405	delta(4)-desaturase, sphingolipid 1	protein_coding
chr1_182282099_182282703	28	36	121	37	423745225352721	496701054370172	803761208243664	253111255124287	-0,199360874739616	0,713091268182481	0,864294120201151	chr1	182282100	182282703	+	promoter-TSS	protein_coding-promoter-TSS (ENSMUST00000133052)	-177	Degs1	1405	delta(4)-desaturase, sphingolipid 1	protein_coding
chr1_182287708_182288428	30	22	46	40	454012741449343	303539533226216	305562112224864	273633789323553	0,383583768795902	0,473187398712591	0,707575798843045	chr1	182287709	182288428	+	promoter-TSS	lincRNA-promoter-TSS (ENSMUST00000189594)	78	1700047M11Rik	1645,5	RIKEN cDNA 1700047M11 gene	lincRNA
chr1_182289784_182290288	26	38	29	34	393477709256098	524295557390737	192636983793936	23258872092502	111256272915599	0,0368530263073847	0,167402225896273	chr1	182289785	182290288	+	intron	lincRNA-intron (ENSMUST00000189594, intron 1 of 2)	2046	1700047M11Rik	1645,5	RIKEN cDNA 1700047M11 gene	lincRNA
chr1_182333708_182334212	30	24	24	15	454012741449343	331134036246781	159423710726016	102612670996332	157972003194633	0,0100234904725073	0,075753117070133	chr1	182333709	182334212	+	intron	protein_coding-intron (ENSMUST00000051431, intron 1 of 4)	7611	Fbxo28	1407	F-box protein 28	protein_coding
chr1_182341447_182341951	16	18	30	15	242140128772983	248350527185086	19927963840752	102612670996332	0,699052705504785	0,314295624995907	0,570066203308871	chr1	182341448	182341951	+	promoter-TSS	protein_coding-promoter-TSS (ENSMUST00000051431)	-70	Fbxo28	1407	F-box protein 28	protein_coding
chr1_182398418_182399234	25	21	45	82	378343951207786	289742281715934	29891945761128	560949268113284	-0,365798503828115	0,493833833433613	0,722640601998593	chr1	182398419	182399234	+	Distant-promoter	Intergenic	-5291	Gm5706	993	predicted gene 5706	processed_pseudogene
chr1_182406326_182407132	12	15	80	80	181605096579737	206958772654238	53141236908672	547267578647106	-147109009069364	0,00600340365490849	0,0549128365332652	chr1	182406327	182407132	+	Intergenic	Intergenic	2291	Gm10517	580	predicted gene 10517	TEC
chr1_182408712_182409435	38	65	80	88	575082805835835	896821348168366	53141236908672	601994336511817	0,380687142695187	0,346711801520564	0,600069042079673	chr1	182408713	182409435	+	promoter-TSS	TEC-promoter-TSS (ENSMUST00000097444)	-52	Gm10517	580	predicted gene 10517	TEC
chr1_182427465_182428174	32	56	58	63	484280257545966	772646084575823	385273967587872	430973218184596	0,626585142220643	0,159989940721994	0,393361361462817	chr1	182427466	182428174	+	Distant-promoter	protein_coding-intron (ENSMUST00000117245, intron 1 of 17)	-14257	Trp53bp2	2685	transformation related protein 53 binding protein 2	protein_coding
chr1_182430555_182431159	37	57	50	38	559949047787524	786443336086106	3321327306792	259952099857375	118704449647822	0,00952533287685685	0,0734883625060115	chr1	182430556	182431159	+	Distant-promoter	protein_coding-intron (ENSMUST00000117245, intron 2 of 17)	-11219	Trp53bp2	2685	transformation related protein 53 binding protein 2	protein_coding
chr1_182439831_182440333	101	111	193	189	152850956287946	153149491764136	128203234042171	129291965455379	0,249017272203774	0,372585228152292	0,625078218782513	chr1	182439832	182440333	+	Distant-promoter	protein_coding-intron (ENSMUST00000117245, intron 5 of 17)	-1994	Trp53bp2	2685	transformation related protein 53 binding protein 2	protein_coding
chr1_182444254_182444443	42	51	19	27	635617838029081	70365982702441	126210437658096	184702807793398	210884713700522	2.65834e+08	0,00144752612973265	chr1	182444255	182444443	+	promoter-TSS	protein_coding-promoter-TSS (ENSMUST00000191626)	-424	Trp53bp2	2685	transformation related protein 53 binding protein 2	protein_coding
chr1_182461019_182461523	31	26	20	46	469146499497655	358728539267346	13285309227168	314678857722086	0,887163966032251	0,131034448942297	0,351068760592797	chr1	182461020	182461523	+	intron	protein_coding-intron (ENSMUST00000117245, intron 17 of 17)	16499	Trp53bp2	2685	transformation related protein 53 binding protein 2	protein_coding
chr1_182499299_182499903	34	57	62	45	514547773642589	786443336086106	411844586042208	307838012988997	0,856643933778586	0,0596649742170114	0,22235092546265	chr1	182499300	182499903	+	intron	protein_coding-intron (ENSMUST00000068505, intron 2 of 20)	5445	Gm37069	4142	predicted gene, 37069	TEC
chr1_182500762_182501471	38	44	56	55	575082805835835	607079066452432	371988658360704	376246460319885	0,660342784964369	0,135196660389396	0,357698007845952	chr1	182500763	182501471	+	intron	protein_coding-intron (ENSMUST00000068505, intron 2 of 20)	6960	Gm37069	4142	predicted gene, 37069	TEC
chr1_182506287_182507006	71	97	157	98	107449682143011	133833339649741	104289677433269	670402783842705	0,494760352811561	0,152653619545678	0,38262427412812	chr1	182506288	182507006	+	intron	protein_coding-intron (ENSMUST00000068505, intron 2 of 20)	10878	Capn2	2366	calpain 2	protein_coding
chr1_182517337_182517941	27	30	75	58	408611467304409	413917545308477	4981990960188	396768994519152	-0,122010861805767	0,796794986427483	0,908165669311592	chr1	182517338	182517941	+	promoter-TSS	protein_coding-promoter-TSS (ENSMUST00000068505)	-31	Capn2	2366	calpain 2	protein_coding
chr1_182518385_182518577	29	41	32	28	438878983401032	565687311921585	212564947634688	191543652526487	131536931121671	0,0115498729040502	0,0828236123180759	chr1	182518386	182518577	+	promoter-TSS	protein_coding-promoter-TSS (ENSMUST00000068505)	-873	Capn2	2366	calpain 2	protein_coding
chr1_182520005_182520901	171	206	454	438	258787262626126	284223381111821	301576519456714	299628999309291	-0,146207181978761	0,503871923698697	0,730600641125815	chr1	182520006	182520901	+	Distant-promoter	Intergenic	-2845	Capn2	2366	calpain 2	protein_coding
chr1_182531271_182531875	37	46	64	38	559949047787524	634673569472997	425129895269376	259952099857375	0,802168964257812	0,0870997204588386	0,277192255450198	chr1	182531272	182531875	+	Distant-promoter	Intergenic	-13965	Capn2	2366	calpain 2	protein_coding
chr1_182937378_182937882	24	14	22	16	363210193159475	193161521143956	146138401498848	109453515729421	111686592807728	0,106100108100827	0,310387864584519	chr1	182937379	182937882	+	Distant-promoter	Intergenic	-17158	Tlr5	2847	toll-like receptor 5	protein_coding
chr1_183046970_183047931	36	40	200	217	544815289739212	551890060411302	13285309227168	148446330708028	-135863844947383	7.45015e+08	0,00293245874204889	chr1	183046971	183047931	+	Intergenic	Intergenic	-27156	Gm24975	101	predicted gene, 24975	miRNA
chr1_183055567_183056071	32	36	99	82	484280257545966	496701054370172	657622806744816	560949268113284	-0,312874468629834	0,460011790610307	0,697403610051224	chr1	183055568	183056071	+	Distant-promoter	Intergenic	-18787	Gm24975	101	predicted gene, 24975	miRNA
chr1_183144728_183145332	26	15	55	55	393477709256098	206958772654238	36534600374712	376246460319885	-0,310824292094928	0,572110585957002	0,779584517505036	chr1	183144729	183145332	+	intron	protein_coding-intron (ENSMUST00000003035, intron 3 of 9)	2431	Disp1	4687	dispatched RND transporter family member 1	protein_coding
chr1_183207211_183207815	28	21	52	70	423745225352721	289742281715934	345418039906368	478859131316218	-0,211432035176221	0,679863185180105	0,846332493590274	chr1	183207212	183207815	+	promoter-TSS	transcribed_processed_pseudogene-promoter-TSS (ENSMUST00000191852)	-956	BC085271	1177	cDNA sequence BC085271	transcribed_processed_pseudogene
chr1_183221028_183221858	27	15	54	54	408611467304409	206958772654238	358703349133536	369405615586797	-0,248613043011515	0,65240862891577	0,830396538861745	chr1	183221029	183221858	+	promoter-TSS	protein_coding-promoter-TSS (ENSMUST00000003035)	42	Disp1	4687	dispatched RND transporter family member 1	protein_coding
chr1_183345134_183345738	24	27	50	74	363210193159475	372525790777629	3321327306792	506222510248573	-0,187484506594972	0,710121320177797	0,862755223368219	chr1	183345135	183345738	+	promoter-TSS	protein_coding-promoter-TSS (ENSMUST00000109158)	78	Mia3	2961	melanoma inhibitory activity 3	protein_coding
chr1_183368945_183369865	33	37	83	93	499414015594278	510498305880454	551340332927472	636198560177261	-0,23329881212748	0,580658697203781	0,785384620766008	chr1	183368946	183369865	+	exon	protein_coding-exon (ENSMUST00000194543, exon 1 of 4)	148	Mia3	2961	melanoma inhibitory activity 3	protein_coding
chr1_183378441_183379145	22	30	94	110	332942677062852	413917545308477	624409533676896	752492920639771	-0,879699597703315	0,0467611818939718	0,192675436316684	chr1	183378442	183379145	+	Intergenic	Intergenic	7717	Gm37339	392	predicted gene, 37339	processed_pseudogene
chr1_183387461_183388078	12	16	69	60	181605096579737	220756024164521	458343168337296	41045068398533	-110808286628335	0,0485957904310407	0,196992989993799	chr1	183387462	183388078	+	Distant-promoter	Intergenic	-1212	Taf1a	1254	TATA-box binding protein associated factor, RNA polymerase I, A	protein_coding
chr1_183548945_183549549	6	6	43	53	908025482898687	827835090616953	285634148384112	362564770853708	-190205197566363	0,00947843838082478	0,0732731089670736	chr1	183548946	183549549	+	Distant-promoter	Intergenic	-14265	Gm33973	534	predicted gene, 33973	lincRNA
chr1_183572700_183573304	40	41	78	50	605350321932458	565687311921585	518127059859552	342042236654441	0,44380228867443	0,321763603092586	0,577302197550407	chr1	183572701	183573304	+	Intergenic	Intergenic	9490	Gm33973	534	predicted gene, 33973	lincRNA
chr1_183685913_183686517	12	5	72	90	181605096579737	689862575514128	478271132178048	615676025977994	-214082751487489	0,000518362689856337	0,011297137960742	chr1	183685914	183686517	+	Distant-promoter	Intergenic	-4084	Gm8214	351	predicted gene 8214	processed_pseudogene
chr1_183783806_183784310	19	23	88	129	287541402917918	317336784736499	584553605995392	882468970568459	-127645190209064	0,00634989284229616	0,0570473848302853	chr1	183783807	183784310	+	intron	lincRNA-intron (ENSMUST00000193310, intron 2 of 2)	35081	Gm34068	632	predicted gene, 34068	lincRNA
chr1_183895925_183896468	48	87	139	138	726420386318949	120036088139458	923328991288176	944036573166258	0,049057513686559	0,889583727023194	0,953223262557651	chr1	183895926	183896468	+	Intergenic	Intergenic	-21934	Gm38332	147	predicted gene, 38332	processed_pseudogene
chr1_183898057_183898492	138	156	143	130	208845861066698	215237123560408	949899609742512	889309815301547	120531163730388	1.01919e+09	0,000719325486171327	chr1	183898058	183898492	+	Distant-promoter	Intergenic	-19856	Gm38332	147	predicted gene, 38332	processed_pseudogene
chr1_183905311_183906043	316	430	433	387	478226754326642	59328181494215	287626944768187	264740691170538	0,956773775661932	3.59906e+08	0,000344984405841971	chr1	183905312	183906043	+	Distant-promoter	Intergenic	-12453	Gm38332	147	predicted gene, 38332	processed_pseudogene
chr1_183921140_183921744	28	33	38	35	423745225352721	455309299839324	252420875316192	239429565658109	0,838208490993321	0,105996373024189	0,310188713151948	chr1	183921141	183921744	+	Intergenic	Intergenic	3312	Gm38332	147	predicted gene, 38332	processed_pseudogene
chr1_184004451_184004831	121	165	116	134	183118472384569	227654649919662	770547935175744	916673194233903	128533926222355	8.5224e+08	0,000634982472755376	chr1	184004452	184004831	+	Distant-promoter	Intergenic	-8661	Dusp10	1758	dual specificity phosphatase 10	protein_coding
chr1_184033406_184034292	53	75	141	93	802089176560507	103479386327119	936614300515344	636198560177261	0,225284457646907	0,540005076362439	0,756755271337189	chr1	184033407	184034292	+	promoter-TSS	protein_coding-promoter-TSS (ENSMUST00000048655)	149	1700056E22Rik	1119,5	RIKEN cDNA 1700056E22 gene	protein_coding
chr1_184041789_184042393	55	44	44	80	83235669265713	607079066452432	292276802997696	547267578647106	0,776807916892345	0,0860844079241414	0,275658657621986	chr1	184041790	184042393	+	intron	protein_coding-intron (ENSMUST00000048655, intron 2 of 3)	7710	Dusp10	1758	dual specificity phosphatase 10	protein_coding
chr1_184068346_184068850	31	35	19	20	469146499497655	482903802859889	126210437658096	136816894661777	185630111348169	0,000973010765088295	0,0172207068012448	chr1	184068347	184068850	+	intron	protein_coding-intron (ENSMUST00000048655, intron 2 of 3)	34217	Dusp10	1758	dual specificity phosphatase 10	protein_coding
chr1_184083021_184083860	38	37	23	35	575082805835835	510498305880454	152781056112432	239429565658109	146913314883825	0,00474596319207395	0,0474528130081072	chr1	184083022	184083860	+	Intergenic	Intergenic	49059	Dusp10	1758	dual specificity phosphatase 10	protein_coding
chr1_184344612_184345216	20	10	53	52	302675160966229	137972515102826	352060694519952	355723926120619	-0,692012016631484	0,250518258407495	0,502900986631789	chr1	184344613	184345216	+	Distant-promoter	Intergenic	-13415	Gm37223	490	predicted gene, 37223	lincRNA
chr1_184362149_184362753	19	5	43	28	287541402917918	689862575514128	285634148384112	191543652526487	-0,432441003440193	0,561516740101145	0,771733419118353	chr1	184362150	184362753	+	intron	lincRNA-intron (ENSMUST00000191890, intron 1 of 2)	4107	Gm37223	490	predicted gene, 37223	lincRNA
chr1_184402863_184403467	71	85	74	92	107449682143011	117276637837402	491556441405216	629357715444172	100463894697148	0,00450094696902928	0,0459402903453721	chr1	184402864	184403467	+	Intergenic	Intergenic	20478	Gm37223	490	predicted gene, 37223	lincRNA
chr1_184447174_184447745	42	82	163	146	635617838029081	113137462384317	108275270201419	998763331030969	-0,2318900201966	0,518972277055307	0,741952517879012	chr1	184447175	184447745	+	Intergenic	Intergenic	4479	2900092O11Rik	755	RIKEN cDNA 2900092O11 gene	TEC
chr1_184519435_184520250	219	311	247	323	331429301258021	429094521969787	164073568955525	220959284878769	0,983521739698325	5.78139e+09	0,00244130258094019	chr1	184519436	184520250	+	Intergenic	Intergenic	37849	1700112H15Rik	778	RIKEN cDNA 1700112H15 gene	lincRNA
chr1_184522548_184523052	36	34	25	23	544815289739212	469106551349607	1660663653396	157339428861043	164727876697628	0,00208239170638616	0,0282152723612564	chr1	184522549	184523052	+	Intergenic	Intergenic	34891	1700112H15Rik	778	RIKEN cDNA 1700112H15 gene	lincRNA
chr1_184536310_184536814	23	33	32	45	348076435111163	455309299839324	212564947634688	307838012988997	0,629405704169939	0,244264941351655	0,496158706032156	chr1	184536311	184536814	+	intron	lincRNA-intron (ENSMUST00000188766, intron 2 of 5)	21129	1700112H15Rik	778	RIKEN cDNA 1700112H15 gene	lincRNA
chr1_184581434_184582038	37	45	54	54	559949047787524	620876317962715	358703349133536	369405615586797	0,69849001729119	0,11652286524658	0,327788268756954	chr1	184581435	184582038	+	Distant-promoter	Intergenic	-1530	Gm23349	98	predicted gene, 23349	snRNA
chr1_184607576_184608380	33	27	39	100	499414015594278	372525790777629	259063529929776	684084473308883	-0,114378449443761	0,830966131569146	0,924207714880501	chr1	184607577	184608380	+	Distant-promoter	Intergenic	-9270	Rpl21-ps1	480	ribosomal protein 21, pseudogene 1	processed_pseudogene
chr1_184617766_184618517	33	65	57	43	499414015594278	896821348168366	378631312974288	294156323522819	105659936972732	0,0222819211810904	0,12450609402538	chr1	184617767	184618517	+	promoter-TSS	lincRNA-promoter-TSS (ENSMUST00000192129)	-170	Gm37800	608,5	predicted gene, 37800	lincRNA
chr1_184762851_184763455	32	40	37	49	484280257545966	551890060411302	245778220702608	335201391921352	0,836412637053827	0,0869510510045042	0,276967492957299	chr1	184762852	184763455	+	Intergenic	Intergenic	26176	Gm34342	335	predicted gene, 34342	lincRNA
chr1_184807893_184808265	78	78	114	104	118043312776829	107618561780204	757262625948576	711447852241238	0,618772877278526	0,0623114396645688	0,227615713392581	chr1	184807894	184808265	+	intron	protein_coding-intron (ENSMUST00000048462, intron 1 of 6)	774	Mtarc1	2039	mitochondrial amidoxime reducing component 1	protein_coding
chr1_184829926_184830272	62	85	119	59	93829299899531	117276637837402	790475899016496	403609839252241	0,822336568420128	0,0389222583853414	0,17349474513425	chr1	184829927	184830272	+	Distant-promoter	protein_coding-exon (ENSMUST00000160982, exon 3 of 3)	-2617	Mtarc2	669	mitochondrial amidoxime reducing component 2	protein_coding
chr1_184845530_184846408	30	56	90	119	454012741449343	772646084575823	59783891522256	81406052323757	-0,198039294268853	0,635992764580713	0,820736478955882	chr1	184845531	184846408	+	promoter-TSS	protein_coding-promoter-TSS (ENSMUST00000068725)	-88	Mtarc2	669	mitochondrial amidoxime reducing component 2	protein_coding
chr1_184870291_184870536	46	69	76	53	696152870222327	952010354209496	504841750632384	362564770853708	0,927602885297445	0,0243851714579684	0,132060172821156	chr1	184870292	184870536	+	Distant-promoter	Intergenic	-12001	Gm23780	275	predicted gene, 23780	misc_RNA
chr1_184870714_184871359	98	170	117	86	148310828873452	234553275674803	777190589789328	588312647045639	148910357019806	5.24401e+08	0,000451602046861375	chr1	184870715	184871359	+	TTS	protein_coding-TTS (ENSMUST00000048308)	12182	C130074G19Rik	3035	RIKEN cDNA C130074G19 gene	protein_coding
chr1_184871369_184871860	128	200	155	121	193712103018387	275945030205651	102961146510552	827742212703748	133975348863146	3.78035e+08	0,000357437814130929	chr1	184871370	184871860	+	TTS	protein_coding-TTS (ENSMUST00000048308)	11604	C130074G19Rik	3035	RIKEN cDNA C130074G19 gene	protein_coding
chr1_184872257_184872761	37	76	36	27	559949047787524	104859111478147	239135566089024	184702807793398	192692114394966	6.04522e+09	0,00252513195246493	chr1	184872258	184872761	+	exon	protein_coding-exon (ENSMUST00000048308, exon 2 of 2)	10709	C130074G19Rik	3035	RIKEN cDNA C130074G19 gene	protein_coding
chr1_185047680_185048293	52	45	67	31	786955418512195	620876317962715	445057859110128	212066186725754	109635096989182	0,0215987172811215	0,122120144263345	chr1	185047681	185048293	+	Intergenic	Intergenic	37978	Gm34732	445	predicted gene, 34732	lincRNA
chr1_185069983_185070487	20	27	27	11	302675160966229	372525790777629	179351674566768	752492920639771	140639983053853	0,0351975014448175	0,16290197695829	chr1	185069984	185070487	+	Intergenic	Intergenic	15729	Gm34732	445	predicted gene, 34732	lincRNA
chr1_185089217_185089721	25	40	34	70	378343951207786	551890060411302	225850256861856	478859131316218	0,404440217820633	0,44495422309162	0,686109604828051	chr1	185089218	185089721	+	Distant-promoter	lincRNA-intron (ENSMUST00000194719, intron 1 of 1)	-2522	Gm37662	667	predicted gene, 37662	lincRNA
chr1_185203798_185204402	25	26	50	62	378343951207786	358728539267346	3321327306792	424132373451507	-0,0371961789696202	0,941273807897975	0,977003675278229	chr1	185203799	185204402	+	promoter-TSS	protein_coding-promoter-TSS (ENSMUST00000069652)	-17	Rab3gap2	2761	RAB3 GTPase activating protein subunit 2	protein_coding
chr1_185252999_185253613	32	30	59	40	484280257545966	413917545308477	391916622201456	273633789323553	0,430473655496718	0,388271247895461	0,639037797196091	chr1	185253000	185253613	+	Distant-promoter	protein_coding-intron (ENSMUST00000069652, intron 17 of 34)	-5417	Gm34882	974	predicted gene, 34882	antisense
chr1_185256793_185257158	52	94	95	65	786955418512195	129694164196656	63105218829048	444654907650774	0,956399251430479	0,0147130992416363	0,0966840959608564	chr1	185256794	185257158	+	Distant-promoter	protein_coding-intron (ENSMUST00000069652, intron 18 of 34)	-6704	Rab3gap2	2761	RAB3 GTPase activating protein subunit 2	protein_coding
chr1_185284722_185285226	36	22	23	27	544815289739212	303539533226216	152781056112432	184702807793398	13262845521329	0,0228892279160633	0,126758174809058	chr1	185284723	185285226	+	TTS	protein_coding-TTS (ENSMUST00000131770)	3308	Iars2	2801	isoleucine-tRNA synthetase 2, mitochondrial	protein_coding
chr1_185298425_185299029	60	48	51	53	908025482898687	662268072493563	338775385292784	362564770853708	116074777450234	0,00594796780418655	0,0545312388927797	chr1	185298426	185299029	+	Distant-promoter	protein_coding-intron (ENSMUST00000027921, intron 14 of 22)	-10445	Iars2	2801	isoleucine-tRNA synthetase 2, mitochondrial	protein_coding
chr1_185308854_185309358	43	19	46	67	650751596077392	262147778695368	305562112224864	458336597116951	0,251408592293804	0,638942628189024	0,822622769949487	chr1	185308855	185309358	+	Distant-promoter	protein_coding-intron (ENSMUST00000027921, intron 12 of 22)	-3081	2010103J01Rik	388	RIKEN cDNA 2010103J01 gene	antisense
chr1_185329029_185329633	23	16	67	63	348076435111163	220756024164521	445057859110128	430973218184596	-0,628078218104847	0,232608427923664	0,483316030670243	chr1	185329030	185329633	+	promoter-TSS	protein_coding-promoter-TSS (ENSMUST00000027921)	65	Iars2	2801	isoleucine-tRNA synthetase 2, mitochondrial	protein_coding
chr1_185331835_185332439	28	20	58	60	423745225352721	275945030205651	385273967587872	41045068398533	-0,189682091917636	0,711021551056498	0,863220031729935	chr1	185331836	185332439	+	promoter-TSS	protein_coding-promoter-TSS (ENSMUST00000027916)	-12	Bpnt1	1046	bisphosphate 3'-nucleotidase 1	protein_coding
chr1_185362819_185363508	41	28	89	114	620484079980769	386323042287911	591196260608976	779856299572126	-0,449659565294946	0,297347570467927	0,552770674490116	chr1	185362820	185363508	+	promoter-TSS	lincRNA-promoter-TSS (ENSMUST00000180632)	-21	Eprs	3034	glutamyl-prolyl-tRNA synthetase	protein_coding
chr1_185831990_185832594	22	18	48	32	332942677062852	248350527185086	318847421452032	218907031458842	0,10893774194502	0,852395127281867	0,93505748774465	chr1	185831991	185832594	+	Intergenic	Intergenic	46593	Gm9722	802	predicted gene 9722	processed_pseudogene
chr1_186116690_186117493	14	20	49	66	21187261267636	275945030205651	325490076065616	451495752383862	-0,668084420372154	0,23396163021746	0,484939443401954	chr1	186116691	186117493	+	intron	protein_coding-intron (ENSMUST00000045388, intron 1 of 4)	197	Lyplal1	1081	lysophospholipase-like 1	protein_coding
chr1_186250207_186251010	17	17	54	54	257273886821295	234553275674803	358703349133536	369405615586797	-0,567028014387388	0,308813870740578	0,564970746748956	chr1	186250208	186251010	+	Intergenic	Intergenic	68351	Gm37272	488	predicted gene, 37272	TEC
chr1_186263211_186263502	49	51	74	61	741554144367261	70365982702441	491556441405216	417291528718418	0,668412275124568	0,100377646666656	0,300569620170449	chr1	186263212	186263502	+	Intergenic	Intergenic	81099	Gm37272	488	predicted gene, 37272	TEC
chr1_186297313_186297917	9	14	56	47	136203822434803	193161521143956	371988658360704	321519702455175	-106987171396965	0,0867719727608383	0,276752576510088	chr1	186297314	186297917	+	Intergenic	Intergenic	-49700	Gm37491	1111	predicted gene, 37491	TEC
chr1_186338930_186339141	4	9	64	66	605350321932458	124175263592543	425129895269376	451495752383862	-223437680615452	0,000954412901884302	0,0170127033407092	chr1	186338931	186339141	+	Distant-promoter	Intergenic	-8280	Gm37491	1111	predicted gene, 37491	TEC
chr1_186347504_186348308	14	12	56	63	21187261267636	165567018123391	371988658360704	430973218184596	-109214119264527	0,0609992269079972	0,225171663511963	chr1	186347505	186348308	+	exon	TEC-exon (ENSMUST00000192552, exon 1 of 1)	591	Gm37491	1111	predicted gene, 37491	TEC
chr1_186399783_186400387	25	9	39	81	378343951207786	124175263592543	259063529929776	554108423380195	-0,702814753680708	0,267260867580509	0,52096186620549	chr1	186399784	186400387	+	Intergenic	Intergenic	52770	Gm37491	1111	predicted gene, 37491	TEC
chr1_186448930_186449133	9	20	67	59	136203822434803	275945030205651	445057859110128	403609839252241	-10338148252286	0,0746188985562769	0,253476967223045	chr1	186448931	186449133	+	Intergenic	Intergenic	101716	Gm37491	1111	predicted gene, 37491	TEC
chr1_186529122_186529626	12	38	63	35	181605096579737	524295557390737	418487240655792	239429565658109	0,108015467712919	0,857213343413214	0,937446594086897	chr1	186529123	186529626	+	intron	lincRNA-intron (ENSMUST00000193084, intron 1 of 1)	29098	A730004F24Rik	1432,5	RIKEN cDNA A730004F24 gene	lincRNA
chr1_186534345_186534724	46	96	130	121	696152870222327	132453614498713	86354509976592	827742212703748	0,260937653267678	0,4815922667579	0,714394732879133	chr1	186534346	186534724	+	intron	lincRNA-intron (ENSMUST00000193084, intron 1 of 1)	23938	A730004F24Rik	1432,5	RIKEN cDNA A730004F24 gene	lincRNA
chr1_186586829_186587664	27	32	53	40	408611467304409	441512048329042	352060694519952	273633789323553	0,442403240359384	0,381446645098321	0,632653416092095	chr1	186586830	186587664	+	Intergenic	Intergenic	-28565	A730004F24Rik	1432,5	RIKEN cDNA A730004F24 gene	lincRNA
chr1_186609836_186610440	42	42	42	53	635617838029081	579484563431867	278991493770528	362564770853708	0,921296622968597	0,0438371987349096	0,185900710540058	chr1	186609837	186610440	+	Intergenic	Intergenic	39852	Tgfb2	821	transforming growth factor, beta 2	protein_coding
chr1_186682480_186682984	38	29	81	75	575082805835835	400120293798194	538055023700304	513063354981662	-0,111671650756317	0,801524113572809	0,910791483952387	chr1	186682481	186682984	+	intron	protein_coding-intron (ENSMUST00000045288, intron 1 of 6)	5990	Gm26169	135	predicted gene, 26169	snoRNA
chr1_186749156_186749660	28	28	63	95	423745225352721	386323042287911	418487240655792	649880249643438	-0,39961246157158	0,397308430813114	0,647095159325128	chr1	186749157	186749660	+	promoter-TSS	protein_coding-promoter-TSS (ENSMUST00000001339)	12	A430105J06Rik	1275	RIKEN cDNA A430105J06 gene	lincRNA
chr1_187094889_187095142	35	37	48	60	529681531690901	510498305880454	318847421452032	41045068398533	0,512433992013715	0,270844673500331	0,524723853810914	chr1	187094890	187095142	+	Distant-promoter	protein_coding-intron (ENSMUST00000027908, intron 9 of 9)	-3855	Gm43496	3001	predicted gene 43496	TEC
chr1_187215297_187215901	19	22	65	49	287541402917918	303539533226216	43177254988296	335201391921352	-0,375629223075469	0,479947938619616	0,713148077220376	chr1	187215298	187215901	+	promoter-TSS	protein_coding-promoter-TSS (ENSMUST00000027908)	53	Gpatch2	2880	G patch domain containing 2	protein_coding
chr1_187360971_187361475	25	39	27	26	378343951207786	53809280890102	179351674566768	177861963060309	136180333832718	0,0131814559506604	0,0903029651118781	chr1	187360972	187361475	+	intron	antisense-intron (ENSMUST00000192285, intron 1 of 1)	16246	Gm38155	2763	predicted gene, 38155	antisense
chr1_187363275_187363585	66	102	95	56	998828031188556	140731965404882	63105218829048	383087305052974	124745095905444	0,00108794533386745	0,0185382261958463	chr1	187363276	187363585	+	intron	antisense-intron (ENSMUST00000192285, intron 1 of 1)	14039	Gm38155	2763	predicted gene, 38155	antisense
chr1_187388465_187388969	25	25	26	39	378343951207786	344931287757064	172709019953184	266792944590464	0,718827713656875	0,209201870816072	0,455962529591857	chr1	187388466	187388969	+	Distant-promoter	Intergenic	-11248	Gm38155	2763	predicted gene, 38155	antisense
chr1_187389552_187389822	33	69	67	48	499414015594278	952010354209496	445057859110128	328360547188264	0,911659005549021	0,0456953821315574	0,190065680966315	chr1	187389553	187389822	+	Distant-promoter	Intergenic	-12218	Gm38155	2763	predicted gene, 38155	antisense
chr1_188118062_188118491	78	104	133	168	118043312776829	143491415706939	883473063606672	114926191515892	0,365414446509567	0,246929551178866	0,498867788346268	chr1	188118063	188118491	+	intron	protein_coding-intron (ENSMUST00000027906, intron 3 of 6)	-42431	Gm38315	2437	predicted gene, 38315	TEC
chr1_188140130_188140593	95	151	140	124	143770701458959	208338497805267	92997164590176	848264746903014	0,987627860821813	0,0012292568623953	0,0200055531474293	chr1	188140131	188140593	+	intron	protein_coding-intron (ENSMUST00000027906, intron 3 of 6)	-20346	Gm38315	2437	predicted gene, 38315	TEC
chr1_189006817_189008093	67	64	77	96	101396178923687	883024096658083	511484405245968	656721094376527	0,698848434598855	0,0578160752783955	0,218474189760184	chr1	189006818	189008093	+	intron	protein_coding-intron (ENSMUST00000085678, intron 1 of 17)	373	Kctd3	1064,5	potassium channel tetramerisation domain containing 3	protein_coding
chr1_189107094_189107598	29	45	92	79	438878983401032	620876317962715	611124224449728	540426733914017	-0,116788560453489	0,785074492175182	0,902344232657333	chr1	189107095	189107598	+	Intergenic	Intergenic	-27642	Gm18698	668	predicted gene, 18698	processed_pseudogene
chr1_189214880_189215484	14	13	40	37	21187261267636	179364269633673	26570618454336	253111255124287	-0,409131576909109	0,521134026333036	0,743743221564015	chr1	189214881	189215484	+	promoter-TSS	protein_coding-promoter-TSS (ENSMUST00000193686)	35	Kcnk2	1460,5	potassium channel, subfamily K, member 2	protein_coding
chr1_189270222_189270726	28	22	27	17	423745225352721	303539533226216	179351674566768	11629436046251	129509144706944	0,0355761244218732	0,163847948280487	chr1	189270223	189270726	+	intron	protein_coding-intron (ENSMUST00000079451, intron 3 of 6)	7349	Pdcd5-ps	381	programmed cell death 5, pseudogene	processed_pseudogene
chr1_189303109_189303290	29	53	22	15	438878983401032	731254330044975	146138401498848	102612670996332	223572627037815	5.99946e+09	0,00251507505640207	chr1	189303110	189303290	+	intron	protein_coding-intron (ENSMUST00000079451, intron 2 of 6)	-25376	Pdcd5-ps	381	programmed cell death 5, pseudogene	processed_pseudogene
chr1_189326459_189326723	51	81	21	19	771821660463884	111757737233289	139495746885264	129976049928688	281153721490296	186733	1.18946e+08	chr1	189326460	189326723	+	intron	protein_coding-intron (ENSMUST00000079451, intron 2 of 6)	16764	Kcnk2	1460,5	potassium channel, subfamily K, member 2	protein_coding
chr1_189344775_189345279	44	30	20	28	665885354125704	413917545308477	13285309227168	191543652526487	173292573357665	0,00152488274204339	0,0230487814984361	chr1	189344776	189345279	+	promoter-TSS	protein_coding-promoter-TSS (ENSMUST00000079451)	-835	Kcnk2	1460,5	potassium channel, subfamily K, member 2	protein_coding
chr1_189349765_189350269	25	51	26	41	378343951207786	70365982702441	172709019953184	280474634056642	126050610419463	0,0188986980127069	0,112629604443249	chr1	189349766	189350269	+	Distant-promoter	protein_coding-intron (ENSMUST00000180044, intron 1 of 5)	-3036	Kcnk2	1460,5	potassium channel, subfamily K, member 2	protein_coding
chr1_189431167_189431933	18	33	30	15	272407644869606	455309299839324	19927963840752	102612670996332	127126310158675	0,0456557503438649	0,189977497394736	chr1	189431168	189431933	+	Intergenic	Intergenic	-29277	Kcnk2	1460,5	potassium channel, subfamily K, member 2	protein_coding
chr1_189727302_189728344	69	59	188	98	104422930533349	814037839106671	124881906735379	670402783842705	-0,0489923048883566	0,897588676832237	0,957154507466128	chr1	189727303	189728344	+	promoter-TSS	protein_coding-promoter-TSS (ENSMUST00000097442)	-445	Ptpn14	2912	protein tyrosine phosphatase, non-receptor type 14	protein_coding
chr1_189745321_189745727	76	106	137	95	115016561167167	146250866008995	910043682061008	649880249643438	0,745064801964923	0,0265409924836485	0,138923047580184	chr1	189745322	189745727	+	intron	protein_coding-intron (ENSMUST00000097442, intron 1 of 18)	17249	Ptpn14	2912	protein tyrosine phosphatase, non-receptor type 14	protein_coding
chr1_189748624_189748847	60	70	46	38	908025482898687	965807605719779	305562112224864	259952099857375	172829178234863	2.30008e+09	0,00129991973501827	chr1	189748625	189748847	+	intron	protein_coding-intron (ENSMUST00000097442, intron 1 of 18)	20460	Ptpn14	2912	protein tyrosine phosphatase, non-receptor type 14	protein_coding
chr1_189749696_189750300	26	43	44	29	393477709256098	59328181494215	292276802997696	198384497259576	101009321965487	0,0537562052077263	0,209441604134332	chr1	189749697	189750300	+	intron	protein_coding-intron (ENSMUST00000097442, intron 1 of 18)	21723	Ptpn14	2912	protein tyrosine phosphatase, non-receptor type 14	protein_coding
chr1_189852408_189853248	35	54	180	205	529681531690901	745051581555258	119567783044512	140237317028321	-102327135017833	0,00336011822266909	0,0385096553220589	chr1	189852409	189853248	+	TTS	protein_coding-TTS (ENSMUST00000128275)	7785	Ptpn14	2912	protein tyrosine phosphatase, non-receptor type 14	protein_coding
chr1_189914485_189915142	25	29	22	50	378343951207786	400120293798194	146138401498848	342042236654441	0,675102801726467	0,248118651215995	0,499938401541995	chr1	189914486	189915142	+	exon	TEC-exon (ENSMUST00000191702, exon 1 of 1)	1146	Gm38245	2621	predicted gene, 38245	TEC
chr1_189921975_189922579	23	27	71	77	348076435111163	372525790777629	471628477564464	52674504444784	-0,469462067313572	0,322328274263649	0,577742041713002	chr1	189921976	189922579	+	promoter-TSS	protein_coding-promoter-TSS (ENSMUST00000027897)	-24	Smyd2	1378,5	SET and MYND domain containing 2	protein_coding
chr1_190706357_190707115	126	183	159	194	190685351408724	252489702638171	105618208355986	132712387821923	0,896881056731736	0,00131288921260741	0,0209509217413223	chr1	190706358	190707115	+	intron	protein_coding-intron (ENSMUST00000159624, intron 11 of 12)	103727	Rps6kc1	2913	ribosomal protein S6 kinase polypeptide 1	protein_coding
chr1_190928667_190929271	20	33	82	60	302675160966229	455309299839324	544697678313888	41045068398533	-0,329946293903664	0,500003506817939	0,727477399946903	chr1	190928668	190929271	+	exon	protein_coding-intron (ENSMUST00000135364, intron 1 of 2)	116	Angel2	2423	angel homolog 2	protein_coding
chr1_191025887_191026491	30	39	67	57	454012741449343	53809280890102	445057859110128	389928149786063	0,250039464195838	0,584433930027598	0,787722862200433	chr1	191025888	191026491	+	promoter-TSS	protein_coding-promoter-TSS (ENSMUST00000085635)	-31	Flvcr1	2739	feline leukemia virus subgroup C cellular receptor 1	protein_coding
chr1_191123842_191124346	46	64	42	58	696152870222327	883024096658083	278991493770528	396768994519152	12270505086259	0,00432761567671297	0,0449210826062421	chr1	191123843	191124346	+	Distant-promoter	Intergenic	-8563	Gm38161	576	predicted gene, 38161	lincRNA
chr1_191224259_191225190	44	32	98	96	665885354125704	441512048329042	650980152131232	656721094376527	-0,243746074104864	0,557295063931317	0,768846665456968	chr1	191224260	191225190	+	exon	lincRNA-exon (ENSMUST00000194375, exon 1 of 1)	250	D730003I15Rik	1191,5	RIKEN cDNA D730003I15 gene	lincRNA
chr1_191230363_191230867	35	37	36	23	529681531690901	510498305880454	239135566089024	157339428861043	139016163509843	0,00789460138597799	0,0655577433069691	chr1	191230364	191230867	+	Intergenic	Intergenic	6141	D730003I15Rik	1191,5	RIKEN cDNA D730003I15 gene	lincRNA
chr1_191247366_191248010	45	47	62	36	681019112174015	64847082098328	411844586042208	246270410391198	101302818397293	0,0273545396524017	0,141195847382483	chr1	191247367	191248010	+	Distant-promoter	Intergenic	-1736	Gm37074	1843	predicted gene, 37074	TEC
chr1_191253658_191254162	26	45	67	63	393477709256098	620876317962715	445057859110128	430973218184596	0,215352688950125	0,640713326023245	0,823583325900894	chr1	191253659	191254162	+	Intergenic	Intergenic	4486	Gm37074	1843	predicted gene, 37074	TEC
chr1_191254413_191254927	86	155	179	178	130150319215478	21385739840938	118903517583154	121767036248981	0,518346471476178	0,0902149623683022	0,282591791105966	chr1	191254414	191254927	+	Intergenic	Intergenic	5246	Gm37074	1843	predicted gene, 37074	TEC
chr1_191267790_191268394	34	53	77	44	514547773642589	731254330044975	511484405245968	300997168255908	0,618280787661061	0,181764379947131	0,422685700175813	chr1	191267791	191268394	+	intron	lincRNA-intron (ENSMUST00000192965, intron 1 of 5)	914	Gm37168	1452	predicted gene, 37168	lincRNA
chr1_191292358_191292670	17	16	91	97	257273886821295	220756024164521	604481569836144	663561939109616	-140949500120065	0,00424004884739983	0,0443840251640425	chr1	191292359	191292670	+	Intergenic	Intergenic	25336	Gm37168	1452	predicted gene, 37168	lincRNA
chr1_191296251_191296855	22	17	32	54	332942677062852	234553275674803	212564947634688	369405615586797	-0,0387094377683769	0,947979312035634	0,979508245353523	chr1	191296252	191296855	+	Intergenic	Intergenic	21641	Nenf	742	neuron derived neurotrophic factor	protein_coding
chr1_191311339_191311843	21	17	30	10	31780891901454	234553275674803	19927963840752	684084473308883	104087152587566	0,149161653717572	0,377762554851367	chr1	191311340	191311843	+	intron	protein_coding-intron (ENSMUST00000046770, intron 1 of 3)	6603	Nenf	742	neuron derived neurotrophic factor	protein_coding
chr1_191317728_191318332	28	17	62	96	423745225352721	234553275674803	411844586042208	656721094376527	-0,704244078670829	0,1706709493351	0,408340485602338	chr1	191317729	191318332	+	exon	protein_coding-exon (ENSMUST00000046770, exon 1 of 4)	164	Nenf	742	neuron derived neurotrophic factor	protein_coding
chr1_191353728_191354332	17	20	44	43	257273886821295	275945030205651	292276802997696	294156323522819	-0,136497142838773	0,81171468379146	0,915357914502828	chr1	191353729	191354332	+	TTS	protein_coding-TTS (ENSMUST00000191920)	2435	Ppp2r5a	742,5	protein phosphatase 2, regulatory subunit B', alpha	protein_coding
chr1_191420262_191420734	144	209	180	147	217926115895685	288362556564905	119567783044512	100560417576406	120280727652538	9.15983e+08	0,000675246725042215	chr1	191420263	191420734	+	Intergenic	Intergenic	12832	Gm2272	582	predicted gene 2272	processed_pseudogene
chr1_191421445_191421751	69	140	45	54	104422930533349	193161521143956	29891945761128	369405615586797	215810362922086	300103	1.02373e+09	chr1	191421446	191421751	+	Intergenic	Intergenic	13932	Gm2272	582	predicted gene 2272	processed_pseudogene
chr1_191445325_191446042	73	71	45	44	110476433752674	979604857230061	29891945761128	300997168255908	179599578598533	4.4394e+08	0,000400178520277177	chr1	191445326	191446042	+	intron	lincRNA-intron (ENSMUST00000192778, intron 2 of 5)	19365	Gm32200	2385	predicted gene, 32200	lincRNA
chr1_191449460_191449976	72	133	127	127	108963057947842	183503445086758	843617135925168	868787281102281	0,775376953635903	0,0199690814825635	0,116424964843464	chr1	191449461	191449976	+	intron	lincRNA-intron (ENSMUST00000192778, intron 2 of 5)	15330	Gm32200	2385	predicted gene, 32200	lincRNA
chr1_191453547_191454051	38	24	13	20	575082805835835	331134036246781	86354509976592	136816894661777	201975836413256	0,00103734010551559	0,0180092749233516	chr1	191453548	191454051	+	intron	lincRNA-intron (ENSMUST00000192778, intron 2 of 5)	11249	Gm32200	2385	predicted gene, 32200	lincRNA
chr1_191524735_191525441	16	32	76	28	242140128772983	441512048329042	504841750632384	191543652526487	-0,0233430407023845	0,969064058714941	0,988119327247286	chr1	191524736	191525441	+	Intergenic	Intergenic	11804	9430037O13Rik	1008	RIKEN cDNA 9430037O13 gene	TEC
chr1_191527929_191528533	15	12	56	47	227006370724672	165567018123391	371988658360704	321519702455175	-0,825010224345959	0,16912819377887	0,406078623827085	chr1	191527930	191528533	+	Intergenic	Intergenic	8661	9430037O13Rik	1008	RIKEN cDNA 9430037O13 gene	TEC
chr1_191529248_191530056	28	21	106	72	423745225352721	289742281715934	704121389039904	492540820782395	-0,750631902822943	0,114650680132562	0,325248696460111	chr1	191529249	191530056	+	Intergenic	Intergenic	7240	9430037O13Rik	1008	RIKEN cDNA 9430037O13 gene	TEC
chr1_191575662_191576176	36	34	68	102	544815289739212	469106551349607	451700513723712	69776616277506	-0,181781291289912	0,681667150498491	0,846954874546164	chr1	191575663	191576176	+	promoter-TSS	protein_coding-promoter-TSS (ENSMUST00000027933)	143	Ints7	3123	integrator complex subunit 7	protein_coding
chr1_191602818_191603422	26	34	42	27	393477709256098	469106551349607	278991493770528	184702807793398	0,895957826118244	0,0972586399424595	0,295403278779178	chr1	191602819	191603422	+	intron	protein_coding-intron (ENSMUST00000045450, intron 8 of 19)	5473	Gm37349	624	predicted gene, 37349	TEC
chr1_191628520_191628813	72	106	67	51	108963057947842	146250866008995	445057859110128	34888308138753	168573549620346	4.4742e+08	0,000400205241256167	chr1	191628521	191628813	+	Intergenic	Intergenic	31019	Gm37349	624	predicted gene, 37349	TEC
chr1_191632632_191633236	24	29	70	13	363210193159475	400120293798194	46498582295088	889309815301547	0,461515226488012	0,491266700896465	0,721037029471991	chr1	191632633	191633236	+	Intergenic	Intergenic	35287	Gm37349	624	predicted gene, 37349	TEC
chr1_191639309_191639813	22	18	20	14	332942677062852	248350527185086	13285309227168	957718262632436	134316924300628	0,0483340784115708	0,196401291408456	chr1	191639310	191639813	+	Intergenic	Intergenic	41914	Gm37349	624	predicted gene, 37349	TEC
chr1_191641378_191642065	68	83	94	131	102909554728518	114517187535345	624409533676896	896150660034636	0,517304946016619	0,137965279671879	0,361401935269368	chr1	191641379	191642065	+	Intergenic	Intergenic	44074	Gm37349	624	predicted gene, 37349	TEC
chr1_191647256_191647860	57	93	85	66	862624208753753	128314439045628	56462564215464	451495752383862	108052991073729	0,00416546665438821	0,0439603919440211	chr1	191647257	191647860	+	Intergenic	Intergenic	49911	Gm37349	624	predicted gene, 37349	TEC
chr1_191661258_191661862	70	104	61	72	10593630633818	143491415706939	405201931428624	492540820782395	14766231699738	4.53363e+09	0,00206476050934343	chr1	191661259	191661862	+	Intergenic	Intergenic	-56274	Lpgat1	764	lysophosphatidylglycerol acyltransferase 1	protein_coding
chr1_191687447_191688051	64	130	80	57	968560515091933	179364269633673	53141236908672	389928149786063	158636598681549	3.84375e+08	0,00182709475758112	chr1	191687448	191688051	+	Intergenic	Intergenic	-30085	Lpgat1	764	lysophosphatidylglycerol acyltransferase 1	protein_coding
chr1_191693146_191693781	28	23	66	49	423745225352721	317336784736499	438415204496544	335201391921352	-0,0651998146302533	0,897860622553931	0,957301275687029	chr1	191693147	191693781	+	Intergenic	Intergenic	-24371	Lpgat1	764	lysophosphatidylglycerol acyltransferase 1	protein_coding
chr1_191717981_191718485	23	50	129	113	348076435111163	689862575514128	856902445152336	773015454839037	-0,644825820199081	0,126701489321962	0,34399019358284	chr1	191717982	191718485	+	promoter-TSS	protein_coding-promoter-TSS (ENSMUST00000110856)	-156	Lpgat1	764	lysophosphatidylglycerol acyltransferase 1	protein_coding
chr1_191736297_191736801	49	38	88	88	741554144367261	524295557390737	584553605995392	601994336511817	0,0903181917765496	0,82457604278582	0,921634443441191	chr1	191736298	191736801	+	intron	protein_coding-intron (ENSMUST00000110855, intron 2 of 7)	18028	Lpgat1	764	lysophosphatidylglycerol acyltransferase 1	protein_coding
chr1_191737868_191738472	37	41	83	65	559949047787524	565687311921585	551340332927472	444654907650774	0,176249067083722	0,680915406923794	0,846718696179632	chr1	191737869	191738472	+	intron	protein_coding-intron (ENSMUST00000110855, intron 2 of 7)	19649	Lpgat1	764	lysophosphatidylglycerol acyltransferase 1	protein_coding
chr1_191792892_191793396	29	36	42	59	438878983401032	496701054370172	278991493770528	403609839252241	0,456557535442405	0,352831575387187	0,606290417580976	chr1	191792893	191793396	+	Distant-promoter	Intergenic	-1830	Gm20203	332	predicted gene, 20203	processed_pseudogene
chr1_191808735_191809339	18	23	36	43	272407644869606	317336784736499	239135566089024	294156323522819	0,147005754636989	0,797798652101415	0,908843311921381	chr1	191808736	191809339	+	Distant-promoter	Intergenic	-12407	Nek2	1405,5	NIMA (never in mitosis gene a)-related expressed kinase 2	protein_coding
chr1_191817965_191818469	39	41	52	78	590216563884146	565687311921585	345418039906368	533585889180928	0,395489444027457	0,378437103078537	0,630221857397822	chr1	191817966	191818469	+	Distant-promoter	Intergenic	-3227	Nek2	1405,5	NIMA (never in mitosis gene a)-related expressed kinase 2	protein_coding
chr1_191820898_191821402	13	22	47	24	196738854628049	303539533226216	312204766838448	164180273594132	0,073417676802651	0,909362663522046	0,961892882684479	chr1	191820899	191821402	+	promoter-TSS	protein_coding-promoter-TSS (ENSMUST00000027931)	-294	Nek2	1405,5	NIMA (never in mitosis gene a)-related expressed kinase 2	protein_coding
chr1_191894217_191894821	6	10	34	46	908025482898687	137972515102826	225850256861856	314678857722086	-123435331269095	0,0899232400413007	0,282185638601125	chr1	191894218	191894821	+	exon	antisense-exon (ENSMUST00000139827, exon 5 of 5)	4610	1700034H15Rik	827	RIKEN cDNA 1700034H15 gene	antisense
chr1_191946279_191946783	41	35	128	129	620484079980769	482903802859889	850259790538752	882468970568459	-0,653780292146172	0,088870292183133	0,280471125664843	chr1	191946280	191946783	+	Intergenic	Intergenic	-30839	Rd3	2096	retinal degeneration 3	protein_coding
chr1_192061602_192062206	24	32	60	52	363210193159475	441512048329042	39855927681504	355723926120619	0,0950396449592565	0,846907074357215	0,932211307844083	chr1	192061603	192062206	+	Distant-promoter	protein_coding-intron (ENSMUST00000085573, intron 4 of 11)	-2742	Traf5	1414	TNF receptor-associated factor 5	protein_coding
chr1_192070208_192070491	25	23	69	98	378343951207786	317336784736499	458343168337296	670402783842705	-0,699668374786832	0,1444896215412	0,370858621921898	chr1	192070209	192070491	+	intron	protein_coding-intron (ENSMUST00000085573, intron 2 of 11)	4101	Gstp-ps	631	glutathione S-transferase, pi, pseudogene	processed_pseudogene
chr1_192072207_192072811	24	7	63	54	363210193159475	965807605719779	418487240655792	369405615586797	-0,788801565897543	0,20755348662829	0,454202740077443	chr1	192072208	192072811	+	intron	protein_coding-intron (ENSMUST00000085573, intron 1 of 11)	1941	Gstp-ps	631	glutathione S-transferase, pi, pseudogene	processed_pseudogene
chr1_192082796_192083002	48	56	57	97	726420386318949	772646084575823	378631312974288	663561939109616	0,525804018838827	0,212090607818453	0,45864921211787	chr1	192082797	192083002	+	Distant-promoter	protein_coding-intron (ENSMUST00000085573, intron 1 of 11)	-8449	Gstp-ps	631	glutathione S-transferase, pi, pseudogene	processed_pseudogene
chr1_192088086_192088590	37	41	42	61	559949047787524	565687311921585	278991493770528	417291528718418	0,693878000910991	0,137681341495269	0,360998016983524	chr1	192088087	192088590	+	Distant-promoter	protein_coding-intron (ENSMUST00000085573, intron 1 of 11)	-4017	Gm26879	1176	predicted gene, 26879	antisense
chr1_192090308_192091021	30	33	225	206	454012741449343	455309299839324	14945972880564	14092140150163	-167510542789867	2.02028e+08	0,000223160421408527	chr1	192090309	192091021	+	Distant-promoter	protein_coding-intron (ENSMUST00000085573, intron 1 of 11)	-1691	Gm26879	1176	predicted gene, 26879	antisense
chr1_192092133_192092737	27	19	82	62	408611467304409	262147778695368	544697678313888	424132373451507	-0,535452061499195	0,285391668291073	0,540595737284985	chr1	192092134	192092737	+	promoter-TSS	antisense-promoter-TSS (ENSMUST00000181127)	80	Gm26879	1176	predicted gene, 26879	antisense
chr1_192136851_192137003	15	12	49	79	227006370724672	165567018123391	325490076065616	540426733914017	-114462221548903	0,0514028800040534	0,203647973063052	chr1	192136852	192137003	+	promoter-TSS	antisense-promoter-TSS (ENSMUST00000180598)	31	Gm10516	1488	predicted gene 10516	antisense
chr1_192137943_192138447	37	18	86	67	559949047787524	248350527185086	571268296768224	458336597116951	-0,356428968465563	0,476599535464323	0,710484512233466	chr1	192137944	192138447	+	promoter-TSS	protein_coding-promoter-TSS (ENSMUST00000073279)	-133	Rcor3	1733,5	REST corepressor 3	protein_coding
chr1_192735851_192736455	10	30	77	66	151337580483114	413917545308477	511484405245968	451495752383862	-0,759240805326178	0,169305158339744	0,406189959624312	chr1	192735852	192736455	+	TTS	protein_coding-TTS (ENSMUST00000192946)	1127	Hhat	1819	hedgehog acyltransferase	protein_coding
chr1_192770577_192771386	47	38	84	87	711286628270638	524295557390737	557982987541056	595153491778728	0,0970042689769353	0,813065603621551	0,916117278521157	chr1	192770578	192771386	+	promoter-TSS	protein_coding-promoter-TSS (ENSMUST00000192946)	11	Hhat	1819	hedgehog acyltransferase	protein_coding
chr1_192785387_192786217	41	33	76	40	620484079980769	455309299839324	504841750632384	273633789323553	0,463371731311854	0,342460618666916	0,596153553457841	chr1	192785388	192786217	+	Distant-promoter	Intergenic	-14579	Hhat	1819	hedgehog acyltransferase	protein_coding
chr1_192789004_192789583	66	103	246	251	998828031188556	14211169055591	163409303494166	17170520280053	-0,466579088952421	0,112696158418415	0,32215395719715	chr1	192789005	192789583	+	Distant-promoter	Intergenic	-18070	Hhat	1819	hedgehog acyltransferase	protein_coding
chr1_192789943_192790216	19	39	86	84	287541402917918	53809280890102	571268296768224	574630957579461	-0,46686665440273	0,318442200761328	0,573883351816408	chr1	192789944	192790216	+	Distant-promoter	Intergenic	-18856	Hhat	1819	hedgehog acyltransferase	protein_coding
chr1_192798296_192799070	58	69	366	298	877757966802064	952010354209496	243121158857174	203857173046047	-128777687294572	6.4193e+08	0,000517036376322029	chr1	192798297	192799070	+	Intergenic	Intergenic	22444	Gm38360	454	predicted gene, 38360	processed_pseudogene
chr1_192799742_192800346	9	17	100	74	136203822434803	234553275674803	6642654613584	506222510248573	-165110089449507	0,00249559353468232	0,031614003354309	chr1	192799743	192800346	+	Intergenic	Intergenic	21083	Gm38360	454	predicted gene, 38360	processed_pseudogene
chr1_192806820_192807324	32	37	118	69	484280257545966	510498305880454	783833244402912	472018286583129	-0,336388367650722	0,447460276716391	0,687875776634569	chr1	192806821	192807324	+	Intergenic	Intergenic	14055	Gm38360	454	predicted gene, 38360	processed_pseudogene
chr1_192818237_192818994	72	99	140	128	108963057947842	136592789951797	92997164590176	87562812583537	0,445201669524049	0,162482102424323	0,396769229690106	chr1	192818238	192818994	+	Intergenic	Intergenic	2512	Gm38360	454	predicted gene, 38360	processed_pseudogene
chr1_192822364_192823424	71	79	392	457	107449682143011	108998286931232	260392060852493	312626604302159	-140423597540468	1.06214e+07	2.65879e+08	chr1	192822365	192823424	+	Distant-promoter	Intergenic	-1767	Gm38360	454	predicted gene, 38360	processed_pseudogene
chr1_192851571_192852087	42	45	184	117	635617838029081	620876317962715	122224844889946	800378833771393	-0,687544946963419	0,0694290094940786	0,242573723861296	chr1	192851572	192852087	+	promoter-TSS	protein_coding-promoter-TSS (ENSMUST00000016406)	-82	Sertad4	1803	SERTA domain containing 4	protein_coding
chr1_192855519_192856266	41	29	179	153	620484079980769	400120293798194	118903517583154	104664924416259	-113652998305873	0,00275307868015498	0,0338253434590369	chr1	192855520	192856266	+	promoter-TSS	protein_coding-promoter-TSS (ENSMUST00000125391)	-136	Sertad4	1803	SERTA domain containing 4	protein_coding
chr1_192859069_192859673	9	7	19	49	136203822434803	965807605719779	126210437658096	335201391921352	-0,989973913604885	0,214632177102369	0,461565302983741	chr1	192859070	192859673	+	Distant-promoter	Intergenic	-3615	Sertad4	1803	SERTA domain containing 4	protein_coding
chr1_192890503_192891107	12	14	43	62	181605096579737	193161521143956	285634148384112	424132373451507	-0,920059265400322	0,130896630571321	0,350943771053254	chr1	192890504	192891107	+	TTS	protein_coding-TTS (ENSMUST00000195354)	2234	Gm2367	472	predicted gene 2367	processed_pseudogene
chr1_193002206_193002710	30	12	27	12	454012741449343	165567018123391	179351674566768	820901367970659	123732559817383	0,0867029483014926	0,276664222216736	chr1	193002207	193002710	+	Distant-promoter	protein_coding-intron (ENSMUST00000016344, intron 2 of 8)	-3884	Gm23583	289	predicted gene, 23583	misc_RNA
chr1_193003338_193004054	20	26	43	41	302675160966229	358728539267346	285634148384112	280474634056642	0,226021471074369	0,679587960724185	0,846201799792371	chr1	193003339	193004054	+	Distant-promoter	protein_coding-intron (ENSMUST00000016344, intron 2 of 8)	-5122	Gm23583	289	predicted gene, 23583	misc_RNA
chr1_193082109_193082912	65	48	58	75	983694273140244	662268072493563	385273967587872	513063354981662	0,871404999662818	0,0347095074185112	0,161739278745662	chr1	193082110	193082912	+	Intergenic	Intergenic	30010	Gm37103	115	predicted gene, 37103	processed_pseudogene
chr1_193086880_193087484	36	38	86	73	544815289739212	524295557390737	571268296768224	499381665515484	-0,00266782356291708	0,994994820146979	0,998007693842517	chr1	193086881	193087484	+	Intergenic	Intergenic	27493	Utp25	687	UTP25 small subunit processome component	protein_coding
chr1_193088423_193088927	48	44	60	25	726420386318949	607079066452432	39855927681504	171021118327221	122451445557807	0,014484353416557	0,0956869331932978	chr1	193088424	193088927	+	Intergenic	Intergenic	26000	Utp25	687	UTP25 small subunit processome component	protein_coding
chr1_193090186_193090690	51	89	86	73	771821660463884	122795538441515	571268296768224	499381665515484	0,904169736559523	0,0181400910537115	0,110077514512363	chr1	193090187	193090690	+	TTS	protein_coding-TTS (ENSMUST00000194412)	24237	Utp25	687	UTP25 small subunit processome component	protein_coding
chr1_193129946_193130550	18	19	47	39	272407644869606	262147778695368	312204766838448	266792944590464	-0,115882452997162	0,840543395565105	0,92947014074518	chr1	193129947	193130550	+	promoter-TSS	protein_coding-promoter-TSS (ENSMUST00000085555)	-4	Utp25	687	UTP25 small subunit processome component	protein_coding
chr1_193189137_193189966	69	94	259	241	104422930533349	129694164196656	172044754491826	164864358067441	-0,523153515186422	0,0684382059975043	0,240779310180299	chr1	193189138	193189966	+	intron	protein_coding-intron (ENSMUST00000043550, intron 8 of 15)	2277	Gm15872	1108	predicted gene 15872	antisense
chr1_193195633_193195797	26	36	84	32	393477709256098	496701054370172	557982987541056	218907031458842	0,196870275635991	0,71652504234414	0,866398695036292	chr1	193195634	193195797	+	Distant-promoter	protein_coding-intron (ENSMUST00000043550, intron 3 of 15)	-1415	Traf3ip3	706	TRAF3 interacting protein 3	protein_coding
chr1_193229583_193230087	31	32	53	39	469146499497655	441512048329042	352060694519952	266792944590464	0,556237963842131	0,2641484865423	0,518038923979221	chr1	193229584	193230087	+	intron	protein_coding-intron (ENSMUST00000016338, intron 4 of 5)	9188	Hsd11b1	1256	hydroxysteroid 11-beta dehydrogenase 1	protein_coding
chr1_193242190_193242929	52	60	70	100	786955418512195	827835090616953	46498582295088	684084473308883	0,491943512945553	0,209651567958715	0,456154721555997	chr1	193242191	193242929	+	promoter-TSS	protein_coding-promoter-TSS (ENSMUST00000016338)	70	Hsd11b1	1256	hydroxysteroid 11-beta dehydrogenase 1	protein_coding
chr1_193255530_193256034	26	33	29	21	393477709256098	455309299839324	192636983793936	143657739394865	13359836120009	0,0182401026498254	0,110395611706501	chr1	193255531	193256034	+	intron	protein_coding-intron (ENSMUST00000161737, intron 1 of 6)	6055	Gm38118	2222	predicted gene, 38118	TEC
chr1_193262153_193262469	40	78	80	94	605350321932458	107618561780204	53141236908672	64303940491035	0,522044213536357	0,195726417262475	0,439856661412376	chr1	193262154	193262469	+	promoter-TSS	TEC-promoter-TSS (ENSMUST00000192052)	-474	Gm38118	2222	predicted gene, 38118	TEC
chr1_193262933_193263437	51	63	90	82	771821660463884	869226845147801	59783891522256	560949268113284	0,502864271520961	0,180678226854257	0,421639799169584	chr1	193262934	193263437	+	intron	protein_coding-intron (ENSMUST00000161737, intron 1 of 6)	890	Hsd11b1	1256	hydroxysteroid 11-beta dehydrogenase 1	protein_coding
chr1_193271058_193271306	45	72	48	65	681019112174015	993402108740344	318847421452032	444654907650774	11361855743825	0,00712170945055578	0,0615969325970631	chr1	193271059	193271306	+	TTS	protein_coding-TTS (ENSMUST00000009777)	2035	G0s2	871	G0/G1 switch gene 2	protein_coding
chr1_193272875_193273444	69	109	80	98	104422930533349	15039004146208	53141236908672	670402783842705	108697809396674	0,00199236404413612	0,0274443020252242	chr1	193272876	193273444	+	promoter-TSS	protein_coding-promoter-TSS (ENSMUST00000009777)	58	G0s2	871	G0/G1 switch gene 2	protein_coding
chr1_193274386_193275010	92	156	104	104	139230574044465	215237123560408	690836079812736	711447852241238	134033186495608	2.85595e+09	0,00149657629310587	chr1	193274387	193275010	+	intron	protein_coding-intron (ENSMUST00000192322, intron 2 of 8)	1360	Lamb3	1029	laminin, beta 3	protein_coding
chr1_193278209_193278898	249	357	362	419	376830575402955	492561878917087	240464097011741	286631394316422	0,723351452995243	0,00122190241058604	0,0199138615345861	chr1	193278210	193278898	+	Distant-promoter	protein_coding-intron (ENSMUST00000192322, intron 2 of 8)	-2718	Gm37691	2573	predicted gene, 37691	TEC
chr1_193293919_193294423	32	18	22	41	484280257545966	248350527185086	146138401498848	280474634056642	0,776738006259083	0,204919131506005	0,451180681938946	chr1	193293920	193294423	+	Distant-promoter	protein_coding-intron (ENSMUST00000192322, intron 2 of 8)	-3282	Gm37650	248	predicted gene, 37650	antisense
chr1_193310355_193311119	310	433	380	353	469146499497655	597420990395235	252420875316192	241481819078036	111163873391082	1.25359e+07	2.9855e+09	chr1	193310356	193311119	+	intron	protein_coding-intron (ENSMUST00000016315, intron 3 of 22)	8494	Lamb3	1029	laminin, beta 3	protein_coding
chr1_193311661_193311974	75	132	71	59	113503185362336	18212371993573	471628477564464	403609839252241	175817048673948	1.09436e+08	0,000143151281381856	chr1	193311662	193311974	+	Distant-promoter	protein_coding-intron (ENSMUST00000016315, intron 3 of 22)	-8878	Lamb3	1029	laminin, beta 3	protein_coding
chr1_193315866_193316461	63	118	205	229	953426757043621	162807567821334	136174419578472	156655344387734	-0,177940536325296	0,575190405094029	0,781848196939086	chr1	193315867	193316461	+	Distant-promoter	protein_coding-intron (ENSMUST00000016315, intron 3 of 22)	-4532	Lamb3	1029	laminin, beta 3	protein_coding
chr1_193316918_193317520	53	108	185	175	802089176560507	149010316311052	122889110351304	119714782829054	-0,0776481624014071	0,819371031085581	0,919144207448023	chr1	193316919	193317520	+	Distant-promoter	protein_coding-intron (ENSMUST00000016315, intron 3 of 22)	-3476	Lamb3	1029	laminin, beta 3	protein_coding
chr1_193323750_193324077	84	112	75	41	127123567605816	154529216915165	4981990960188	280474634056642	185442609306395	8.50453e+07	0,000117894408804534	chr1	193323751	193324077	+	exon	protein_coding-exon (ENSMUST00000016315, exon 6 of 23)	3218	Lamb3	1029	laminin, beta 3	protein_coding
chr1_193326607_193327211	32	14	39	40	484280257545966	193161521143956	259063529929776	273633789323553	0,33998948867046	0,567801044204485	0,776231232637712	chr1	193326608	193327211	+	TTS	protein_coding-TTS (ENSMUST00000161526)	6214	Lamb3	1029	laminin, beta 3	protein_coding
chr1_193385906_193386510	43	48	59	34	650751596077392	662268072493563	391916622201456	23258872092502	107109923438037	0,0211279752604034	0,120773435055977	chr1	193385907	193386510	+	Distant-promoter	Intergenic	-15910	Camk1g	1375,5	calcium/calmodulin-dependent protein kinase I gamma	protein_coding
chr1_193526801_193527305	21	24	9	23	31780891901454	331134036246781	59783891522256	157339428861043	158231050885613	0,0228599785883584	0,126718648236726	chr1	193526802	193527305	+	Distant-promoter	Intergenic	-16879	Mir205hg	2112	Mir205 host gene	lincRNA
chr1_193537236_193537949	30	58	30	62	454012741449343	800240587596388	19927963840752	424132373451507	101320033119602	0,0486202401798191	0,197057805131835	chr1	193537237	193537949	+	Intergenic	Intergenic	-27418	Mir205hg	2112	Mir205 host gene	lincRNA
chr1_193541151_193541755	39	57	60	47	590216563884146	786443336086106	39855927681504	321519702455175	0,936618287087596	0,0322447660363611	0,155460251383564	chr1	193541152	193541755	+	Intergenic	Intergenic	-31279	Mir205hg	2112	Mir205 host gene	lincRNA
chr1_193543224_193543694	85	106	152	113	128636943410647	146250866008995	100968350126477	773015454839037	0,625229982577202	0,0479576584970241	0,195488135825206	chr1	193543225	193543694	+	Intergenic	Intergenic	-33285	Mir205hg	2112	Mir205 host gene	lincRNA
chr1_193544852_193545493	49	116	101	97	741554144367261	160048117519278	670908115971984	663561939109616	0,815546574986526	0,0361881700925064	0,165505701678334	chr1	193544853	193545493	+	Intergenic	Intergenic	-34998	Mir205hg	2112	Mir205 host gene	lincRNA
chr1_193545521_193546125	27	30	65	32	408611467304409	413917545308477	43177254988296	218907031458842	0,337124922948243	0,529117471044136	0,748973145344775	chr1	193545522	193546125	+	Intergenic	Intergenic	-35649	Mir205hg	2112	Mir205 host gene	lincRNA
chr1_193573589_193574093	41	24	20	25	620484079980769	331134036246781	13285309227168	171021118327221	164359565148132	0,00451448085769334	0,0459781959497713	chr1	193573590	193574093	+	Intergenic	Intergenic	-63667	Mir205hg	2112	Mir205 host gene	lincRNA
chr1_193575774_193576485	25	23	30	16	378343951207786	317336784736499	19927963840752	109453515729421	116933168279678	0,0611678731503949	0,225470092904535	chr1	193575775	193576485	+	Intergenic	Intergenic	-65955	Mir205hg	2112	Mir205 host gene	lincRNA
chr1_193625666_193625997	42	73	59	112	635617838029081	100719936025063	391916622201456	766174610105949	0,508161495155912	0,24205767722914	0,493490178659866	chr1	193625667	193625997	+	Intergenic	Intergenic	-115657	Mir205hg	2112	Mir205 host gene	lincRNA
chr1_193632066_193632834	36	41	56	62	544815289739212	565687311921585	371988658360704	424132373451507	0,480738039275327	0,280986345594051	0,535760215870784	chr1	193632067	193632834	+	Intergenic	Intergenic	-122276	Mir205hg	2112	Mir205 host gene	lincRNA
chr1_194615742_194616346	24	27	44	34	363210193159475	372525790777629	292276802997696	23258872092502	0,487004060622244	0,368879569664411	0,621647921076823	chr1	194615743	194616346	+	Distant-promoter	Intergenic	-2174	Plxna2	3180	plexin A2	protein_coding
chr1_194619731_194620235	31	30	90	67	469146499497655	413917545308477	59783891522256	458336597116951	-0,259921375856778	0,566120442040432	0,775182432048988	chr1	194619732	194620235	+	exon	protein_coding-exon (ENSMUST00000027952, exon 1 of 32)	158	Plxna2	3180	plexin A2	protein_coding
chr1_194628951_194629555	29	27	64	43	438878983401032	372525790777629	425129895269376	294156323522819	0,17174076316156	0,734044329623205	0,876284778853378	chr1	194628952	194629555	+	intron	protein_coding-intron (ENSMUST00000027952, intron 1 of 31)	9428	Plxna2	3180	plexin A2	protein_coding
chr1_194650520_194651024	27	48	62	46	408611467304409	662268072493563	411844586042208	314678857722086	0,56292707434899	0,240268690356482	0,491339940108951	chr1	194650521	194651024	+	exon	TEC-exon (ENSMUST00000192025, exon 1 of 1)	453	Gm37783	1856	predicted gene, 37783	TEC
chr1_194658433_194658937	13	33	84	67	196738854628049	455309299839324	557982987541056	458336597116951	-0,632588266097433	0,225319998685103	0,473945674903166	chr1	194658434	194658937	+	exon	protein_coding-exon (ENSMUST00000125381, exon 3 of 3)	8366	Gm37783	1856	predicted gene, 37783	TEC
chr1_194660450_194661181	41	27	110	148	620484079980769	372525790777629	73069200749424	101244502049715	-0,816603524810052	0,0503783035075807	0,201114395427521	chr1	194660451	194661181	+	Distant-promoter	protein_coding-TTS (ENSMUST00000125381)	-8858	Gm37674	1834	predicted gene, 37674	TEC
chr1_194677851_194678389	89	164	122	130	134690446629972	226274924768634	810403862857248	889309815301547	108945017477195	0,000695832516314271	0,0137565297756563	chr1	194677852	194678389	+	exon	TEC-exon (ENSMUST00000194586, exon 1 of 1)	1118	Gm38036	3564	predicted gene, 38036	TEC
chr1_194679173_194679812	61	95	134	87	923159240946998	131073889347684	890115718220256	595153491778728	0,590513714705634	0,103037620656854	0,305148864648502	chr1	194679174	194679812	+	exon	TEC-exon (ENSMUST00000194586, exon 1 of 1)	2490	Gm38036	3564	predicted gene, 38036	TEC
chr1_194704054_194704778	37	43	64	45	559949047787524	59328181494215	425129895269376	307838012988997	0,653681542848	0,151649731428708	0,38123346615576	chr1	194704055	194704778	+	intron	protein_coding-intron (ENSMUST00000027952, intron 3 of 31)	27414	Gm38036	3564	predicted gene, 38036	TEC
chr1_194746327_194747237	63	83	113	177	953426757043621	114517187535345	750619971334992	121082951775672	0,0994498808639285	0,777416761584316	0,898710701617195	chr1	194746328	194747237	+	intron	protein_coding-intron (ENSMUST00000027952, intron 5 of 31)	14075	2900035J10Rik	532	RIKEN cDNA 2900035J10 gene	TEC
chr1_194756249_194756753	34	46	87	104	514547773642589	634673569472997	577910951381808	711447852241238	-0,163680998935049	0,688609800488445	0,85113061731361	chr1	194756250	194756753	+	Distant-promoter	protein_coding-intron (ENSMUST00000027952, intron 9 of 31)	-8066	Plxna2	3180	plexin A2	protein_coding
chr1_194821677_194822281	12	19	52	59	181605096579737	262147778695368	345418039906368	403609839252241	-0,750731395331155	0,191307116852374	0,434159348478892	chr1	194821678	194822281	+	promoter-TSS	miRNA-promoter-TSS (ENSMUST00000174892)	-22	Mir3962	64	microRNA 3962	miRNA
chr1_194837952_194838760	46	50	64	52	696152870222327	689862575514128	425129895269376	355723926120619	0,827359910172645	0,0502596398423228	0,200848072621296	chr1	194837953	194838760	+	Intergenic	Intergenic	16355	Mir3962	64	microRNA 3962	miRNA
chr1_194867839_194868070	8	7	70	76	121070064386492	965807605719779	46498582295088	519904199714751	-218184801773637	0,000497194001870544	0,0109980071806011	chr1	194867840	194868070	+	Intergenic	Intergenic	9297	Gm23885	294	predicted gene, 23885	misc_RNA
chr1_194880926_194881530	18	11	51	36	272407644869606	151769766613108	338775385292784	246270410391198	-0,47044628584984	0,45483181025954	0,693444099763134	chr1	194880927	194881530	+	Intergenic	Intergenic	22571	Gm23885	294	predicted gene, 23885	misc_RNA
chr1_194885647_194886153	56	76	206	257	847490450705441	104859111478147	13683868503983	175809709640383	-0,719189109705607	0,0213349515958967	0,121366901299464	chr1	194885648	194886153	+	Intergenic	Intergenic	27243	Gm23885	294	predicted gene, 23885	misc_RNA
chr1_194927815_194928419	18	8	33	50	272407644869606	11037801208226	219207602248272	342042236654441	-0,560322200751047	0,406140370251061	0,654364427805411	chr1	194927816	194928419	+	Distant-promoter	Intergenic	-10702	Cd34	2454	CD34 antigen	protein_coding
chr1_194929623_194930481	34	42	284	321	514547773642589	579484563431867	188651391025786	219591115932151	-189790230884835	272325	1.58743e+08	chr1	194929624	194930481	+	Distant-promoter	Intergenic	-8767	Cd34	2454	CD34 antigen	protein_coding
chr1_194930801_194931068	9	2	72	68	136203822434803	275945030205651	478271132178048	46517744185004	-255058791999296	0,000339851421619092	0,00850728792463045	chr1	194930802	194931068	+	Distant-promoter	Intergenic	-7885	Cd34	2454	CD34 antigen	protein_coding
chr1_195033851_195034455	19	20	36	40	287541402917918	275945030205651	239135566089024	273633789323553	0,135919521566781	0,81545962742214	0,917685492291256	chr1	195033852	195034455	+	Distant-promoter	processed_transcript-exon (ENSMUST00000181273, exon 8 of 8)	-2887	Mir29b-2	81	microRNA 29b-2	miRNA
chr1_195131024_195131829	30	38	96	126	454012741449343	524295557390737	637694842904064	861946436369192	-0,614333531586634	0,13778797022605	0,361154984859919	chr1	195131025	195131829	+	promoter-TSS	protein_coding-promoter-TSS (ENSMUST00000192405)	-71	Cr1l	1246	complement component (3b/4b) receptor 1-like	protein_coding
chr1_20757506_20758110	53	80	33	66	802089176560507	11037801208226	219207602248272	451495752383862	150996948175888	0,000656307605511798	0,0132307202397352	chr1	20757507	20758110	+	Intergenic	Intergenic	21746	Il17f	714,5	interleukin 17F	protein_coding
chr1_21008665_21009549	37	24	61	50	559949047787524	331134036246781	405201931428624	342042236654441	0,249270069973048	0,616435084315527	0,807836192940332	chr1	21008666	21009549	+	intron	protein_coding-intron (ENSMUST00000037998, intron 4 of 10)	34549	Tram2	3588	translocating chain-associating membrane protein 2	protein_coding
chr1_21014499_21014745	24	30	82	73	363210193159475	413917545308477	544697678313888	499381665515484	-0,424727590926833	0,357592701047499	0,610252490703208	chr1	21014500	21014745	+	intron	protein_coding-intron (ENSMUST00000037998, intron 2 of 10)	29034	Tram2	3588	translocating chain-associating membrane protein 2	protein_coding
chr1_21078419_21079546	65	33	101	133	983694273140244	455309299839324	670908115971984	909832349500814	-0,14063449697732	0,738044241065322	0,878663549687637	chr1	21078420	21079546	+	intron	protein_coding-intron (ENSMUST00000037998, intron 1 of 10)	247	Tram2	3588	translocating chain-associating membrane protein 2	protein_coding
chr1_21218467_21219071	44	12	43	45	665885354125704	165567018123391	285634148384112	307838012988997	0,478948865229884	0,432262354735187	0,675882900681562	chr1	21218468	21219071	+	exon	protein_coding-exon (ENSMUST00000027064, exon 1 of 5)	107	Tmem14a	1214,5	transmembrane protein 14A	protein_coding
chr1_21326680_21327511	59	61	64	36	892891724850376	841632342127236	425129895269376	246270410391198	136765702554459	0,00142386065183286	0,0220388039948951	chr1	21326681	21327511	+	Distant-promoter	Intergenic	-10775	Gm21909	439	predicted gene, 21909	unprocessed_pseudogene
chr1_22996574_22997078	20	31	29	22	302675160966229	427714796818759	192636983793936	150498584127954	109194091880667	0,0660340352425282	0,235391277150268	chr1	22996575	22997078	+	Distant-promoter	Intergenic	-9701	Gm7761	921	predicted gene 7761	processed_pseudogene
chr1_23097958_23098462	23	15	42	16	348076435111163	206958772654238	278991493770528	109453515729421	0,50953377242908	0,453959155850897	0,692885905820538	chr1	23097959	23098462	+	intron	sense_overlapping-intron (ENSMUST00000191045, intron 3 of 3)	4043	Ppp1r14bl	1781	protein phosphatase 1, regulatory inhibitor subunit 14B like	protein_coding
chr1_23202339_23202843	31	33	96	63	469146499497655	455309299839324	637694842904064	430973218184596	-0,210002102707637	0,643621769558875	0,8249159964565	chr1	23202340	23202843	+	intron	sense_overlapping-intron (ENSMUST00000191045, intron 2 of 3)	33082	Gm29506	2078	predicted gene 29506	sense_overlapping
chr1_23224197_23224353	6	22	31	49	908025482898687	303539533226216	205922293021104	335201391921352	-0,445815254399442	0,523464862246621	0,745328798730461	chr1	23224198	23224353	+	intron	sense_overlapping-intron (ENSMUST00000191045, intron 1 of 3)	11398	Gm29506	2078	predicted gene 29506	sense_overlapping
chr1_23234991_23235249	37	74	69	60	559949047787524	102099661176091	458343168337296	41045068398533	0,86743924620259	0,0431643548549363	0,184237454266132	chr1	23234992	23235249	+	intron	sense_overlapping-intron (ENSMUST00000191045, intron 1 of 3)	553	Gm29506	2078	predicted gene 29506	sense_overlapping
chr1_23256286_23256790	32	34	106	115	484280257545966	469106551349607	704121389039904	786697144305215	-0,645173358174198	0,112727653336005	0,32215395719715	chr1	23256287	23256790	+	promoter-TSS	TEC-promoter-TSS (ENSMUST00000193885)	-131	Gm6420	571,5	predicted gene 6420	TEC
chr1_23920296_23921104	15	14	33	32	227006370724672	193161521143956	219207602248272	218907031458842	-0,0620111597654825	0,923999382921013	0,969207721232866	chr1	23920297	23921104	+	intron	protein_coding-intron (ENSMUST00000027339, intron 1 of 9)	1617	Smap1	1271	small ArfGAP 1	protein_coding
chr1_23921692_23922551	28	52	75	87	423745225352721	717457078534693	4981990960188	595153491778728	0,0664477210517471	0,879517568937614	0,948645499172026	chr1	23921693	23922551	+	exon	protein_coding-exon (ENSMUST00000027339, exon 1 of 10)	196	Smap1	1271	small ArfGAP 1	protein_coding
chr1_23955497_23956001	27	38	45	21	408611467304409	524295557390737	29891945761128	143657739394865	107599640189048	0,0537354192485011	0,209411097168844	chr1	23955498	23956001	+	Intergenic	Intergenic	-33432	Smap1	1271	small ArfGAP 1	protein_coding
chr1_23966123_23966727	10	15	52	38	151337580483114	206958772654238	345418039906368	259952099857375	-0,753348829538969	0,236688549067824	0,487721559713748	chr1	23966124	23966727	+	Intergenic	Intergenic	-39080	Gm26524	389	predicted gene, 26524	TEC
chr1_24082395_24082899	26	22	16	28	393477709256098	303539533226216	106282473817344	191543652526487	122625831438095	0,0513239401006311	0,203502392819927	chr1	24082396	24082899	+	intron	protein_coding-intron (ENSMUST00000027337, intron 3 of 20)	3879	Fam135a	2931	family with sequence similarity 135, member A	protein_coding
chr1_24099537_24100246	17	18	67	48	257273886821295	248350527185086	445057859110128	328360547188264	-0,614024226257907	0,266913065407384	0,520605988701868	chr1	24099538	24100246	+	promoter-TSS	TEC-promoter-TSS (ENSMUST00000192408)	291	Fam135a	2931	family with sequence similarity 135, member A	protein_coding
chr1_24225919_24226523	30	19	38	70	454012741449343	262147778695368	252420875316192	478859131316218	-0,0338014704776721	0,951515669870746	0,981413598137027	chr1	24225920	24226523	+	Distant-promoter	protein_coding-intron (ENSMUST00000054588, intron 28 of 37)	-3296	Col9a1	1978,5	collagen, type IX, alpha 1	protein_coding
chr1_24678446_24678950	41	34	54	69	620484079980769	469106551349607	358703349133536	472018286583129	0,389498520344483	0,392766686972538	0,642973851794855	chr1	24678447	24678950	+	promoter-TSS	protein_coding-promoter-TSS (ENSMUST00000095062)	38	Lmbrd1	715	LMBR1 domain containing 1	protein_coding
chr1_30872924_30873428	14	26	44	33	21187261267636	358728539267346	292276802997696	225747876191931	0,143731142480365	0,809788334026624	0,914622390129822	chr1	30872925	30873428	+	promoter-TSS	protein_coding-promoter-TSS (ENSMUST00000187968)	76	Phf3	1311	PHD finger protein 3	protein_coding
chr1_30949269_30950095	32	34	116	121	484280257545966	469106551349607	770547935175744	827742212703748	-0,745664951894238	0,0621218006253045	0,227355301077036	chr1	30949270	30950095	+	promoter-TSS	protein_coding-promoter-TSS (ENSMUST00000027232)	9	Ptp4a1	3490	protein tyrosine phosphatase 4a1	protein_coding
chr1_31019188_31019692	30	51	71	83	454012741449343	70365982702441	471628477564464	567790112846372	0,159437561269683	0,714178945456763	0,865040473835448	chr1	31019189	31019692	+	Distant-promoter	protein_coding-exon (ENSMUST00000188605, exon 4 of 4)	-19536	4931428L18Rik	1009	RIKEN cDNA 4931428L18 gene	protein_coding
chr1_31049816_31050733	50	62	112	95	756687902415572	855429593637518	743977316721408	649880249643438	0,210710412397624	0,565372300468116	0,774584761774544	chr1	31049817	31050733	+	intron	protein_coding-intron (ENSMUST00000187892, intron 4 of 5)	8355	Gm28644	585	predicted gene 28644	lincRNA
chr1_31058833_31059122	44	58	84	66	665885354125704	800240587596388	557982987541056	451495752383862	0,539484487812011	0,180040316049334	0,420681076798272	chr1	31058834	31059122	+	intron	protein_coding-intron (ENSMUST00000187892, intron 4 of 5)	17058	Gm28644	585	predicted gene 28644	lincRNA
chr1_31060169_31060773	6	11	18	13	908025482898687	151769766613108	119567783044512	889309815301547	0,222654635746795	0,803147465039092	0,911329307140328	chr1	31060170	31060773	+	intron	protein_coding-intron (ENSMUST00000187892, intron 4 of 5)	18552	Gm28644	585	predicted gene 28644	lincRNA
chr1_31073072_31073412	42	80	85	73	635617838029081	11037801208226	56462564215464	499381665515484	0,712581744580319	0,0769186467776474	0,258089707316359	chr1	31073073	31073412	+	intron	protein_coding-intron (ENSMUST00000187892, intron 3 of 5)	23212	4931428L18Rik	1009	RIKEN cDNA 4931428L18 gene	protein_coding
chr1_31097124_31097841	21	25	25	26	31780891901454	344931287757064	1660663653396	177861963060309	0,947180950273109	0,114657293024277	0,325248696460111	chr1	31097125	31097841	+	Distant-promoter	protein_coding-intron (ENSMUST00000187892, intron 3 of 5)	-1028	4931428L18Rik	1009	RIKEN cDNA 4931428L18 gene	protein_coding
chr1_31115846_31116450	31	42	46	72	469146499497655	579484563431867	305562112224864	492540820782395	0,396384101408988	0,403038990519209	0,651751716090341	chr1	31115847	31116450	+	intron	protein_coding-intron (ENSMUST00000187892, intron 3 of 5)	6714	Gm27362	138	predicted gene, 27362	rRNA
chr1_33483808_33484412	6	2	50	37	908025482898687	275945030205651	3321327306792	253111255124287	-232516922254256	0,00592053036070416	0,0543979017429895	chr1	33483809	33484412	+	intron	protein_coding-intron (ENSMUST00000027312, intron 11 of 13)	2009	Gm29228	418	predicted gene 29228	processed_pseudogene
chr1_33645721_33646325	8	3	51	52	121070064386492	413917545308477	338775385292784	355723926120619	-211269108098491	0,00487455147079606	0,0481846643256673	chr1	33645722	33646325	+	Distant-promoter	protein_coding-intron (ENSMUST00000027312, intron 5 of 13)	-11758	Gm17813	328	predicted gene, 17813	processed_pseudogene
chr1_33719793_33720397	20	19	37	77	302675160966229	262147778695368	245778220702608	52674504444784	-0,452224322184246	0,432589973125566	0,676068650265522	chr1	33719794	33720397	+	promoter-TSS	protein_coding-promoter-TSS (ENSMUST00000115174)	-43	Rab23	2006,5	RAB23, member RAS oncogene family	protein_coding
chr1_33757269_33758082	37	40	55	53	559949047787524	551890060411302	36534600374712	362564770853708	0,610975373154042	0,176036079431601	0,415525063273373	chr1	33757270	33758082	+	promoter-TSS	protein_coding-promoter-TSS (ENSMUST00000187602)	52	Bag2	868	BCL2-associated athanogene 2	protein_coding
chr1_33814220_33814724	35	31	63	48	529681531690901	427714796818759	418487240655792	328360547188264	0,355986906871503	0,454841062417229	0,693444099763134	chr1	33814221	33814724	+	promoter-TSS	protein_coding-promoter-TSS (ENSMUST00000019861)	-46	Zfp451	712	zinc finger protein 451	protein_coding
chr1_33907594_33908198	22	13	41	42	332942677062852	179364269633673	272348839156944	287315478789731	-0,133392063855941	0,825203296275647	0,922119233538157	chr1	33907595	33908198	+	promoter-TSS	protein_coding-promoter-TSS (ENSMUST00000062289)	-80	Bend6	1665	BEN domain containing 6	protein_coding
chr1_33979196_33980043	34	54	41	55	514547773642589	745051581555258	272348839156944	376246460319885	0,960929424844643	0,0386118123691598	0,172636637863097	chr1	33979197	33980043	+	intron	protein_coding-intron (ENSMUST00000183034, intron 3 of 102)	1883	Gm23792	93	predicted gene, 23792	snRNA
chr1_34011029_34012392	37	58	134	122	559949047787524	800240587596388	890115718220256	834583057436837	-0,33923628338317	0,363431628977833	0,616137377230739	chr1	34011030	34012392	+	promoter-TSS	protein_coding-promoter-TSS (ENSMUST00000097785)	-103	Dst	4342	dystonin	protein_coding
chr1_34013592_34014196	22	14	54	73	332942677062852	193161521143956	358703349133536	499381665515484	-0,711251792016017	0,196816509969557	0,441284305774563	chr1	34013593	34014196	+	intron	protein_coding-intron (ENSMUST00000097785, intron 1 of 97)	2069	Dst	4342	dystonin	protein_coding
chr1_34015303_34015907	25	28	37	33	378343951207786	386323042287911	245778220702608	225747876191931	0,697486392793126	0,199548110410308	0,444864059396165	chr1	34015304	34015907	+	intron	protein_coding-intron (ENSMUST00000097785, intron 1 of 97)	3780	Dst	4342	dystonin	protein_coding
chr1_34043883_34044565	78	73	145	96	118043312776829	100719936025063	96318491896968	656721094376527	0,431711773133554	0,215069970086863	0,461964294658461	chr1	34043884	34044565	+	intron	protein_coding-intron (ENSMUST00000097785, intron 1 of 97)	12124	Gm38157	1698	predicted gene, 38157	TEC
chr1_34094038_34094795	37	66	127	102	559949047787524	910618599678648	843617135925168	69776616277506	-0,0641114092461734	0,868770066739175	0,943354589695094	chr1	34094039	34094795	+	intron	protein_coding-intron (ENSMUST00000097785, intron 2 of 97)	5124	Dst	4342	dystonin	protein_coding
chr1_34239997_34240601	23	28	56	71	348076435111163	386323042287911	371988658360704	485699976049307	-0,222409878370301	0,652438760088185	0,830396538861745	chr1	34239998	34240601	+	intron	protein_coding-intron (ENSMUST00000097785, intron 57 of 97)	3703	Dst	4342	dystonin	protein_coding
chr1_34280484_34281090	47	45	57	61	711286628270638	620876317962715	378631312974288	417291528718418	0,742175631057259	0,0809588730949937	0,265954768533341	chr1	34280485	34281090	+	Distant-promoter	protein_coding-intron (ENSMUST00000097785, intron 81 of 97)	-9659	A930005N03Rik	1247	RIKEN cDNA A930005N03 gene	TEC
chr1_34304152_34304656	23	32	66	55	348076435111163	441512048329042	438415204496544	376246460319885	-0,0430466725546612	0,929846183808789	0,972062111264036	chr1	34304153	34304656	+	TTS	protein_coding-TTS (ENSMUST00000183100)	9958	Dst	4342	dystonin	protein_coding
chr1_34306662_34307059	99	129	131	138	149824204678283	177984544482645	870187754379504	944036573166258	0,854838992078172	0,00383819148355901	0,0416990610405261	chr1	34306663	34307059	+	TTS	protein_coding-TTS (ENSMUST00000182507)	12414	Dst	4342	dystonin	protein_coding
chr1_34331836_34332440	18	9	77	43	272407644869606	124175263592543	511484405245968	294156323522819	-103175615696479	0,0955896696171204	0,292466846681382	chr1	34331837	34332440	+	Distant-promoter	Intergenic	-1831	Gm37958	430	predicted gene, 37958	lincRNA
chr1_34335678_34336282	20	17	50	23	302675160966229	234553275674803	3321327306792	157339428861043	0,130938841217293	0,836324965602156	0,926971355141519	chr1	34335679	34336282	+	Distant-promoter	Intergenic	-5673	Gm37958	430	predicted gene, 37958	lincRNA
chr1_34389305_34389909	14	16	35	36	21187261267636	220756024164521	23249291147544	246270410391198	-0,145649781601892	0,817692165475527	0,918631855227394	chr1	34389306	34389909	+	Intergenic	Intergenic	22236	Gm5266	1162	predicted gene 5266	processed_pseudogene
chr1_34439580_34440184	20	14	50	34	302675160966229	193161521143956	3321327306792	23258872092502	-0,192662401865736	0,751156994403405	0,885383049467022	chr1	34439581	34440184	+	promoter-TSS	protein_coding-promoter-TSS (ENSMUST00000027303)	-16	Imp4	744	IMP4, U3 small nucleolar ribonucleoprotein	protein_coding
chr1_34525495_34525999	26	22	33	22	393477709256098	303539533226216	219207602248272	150498584127954	0,911898454981837	0,126134630398543	0,342932838312026	chr1	34525496	34525999	+	Distant-promoter	Intergenic	-1740	Gm28416	292	predicted gene 28416	processed_pseudogene
chr1_34842732_34843336	43	15	80	53	650751596077392	206958772654238	53141236908672	362564770853708	-0,0677661585122788	0,901936148109366	0,959163430222972	chr1	34842733	34843336	+	promoter-TSS	protein_coding-promoter-TSS (ENSMUST00000047534)	0	Fam168b	811	family with sequence similarity 168, member B	protein_coding
chr1_35935403_35935629	12	14	76	78	181605096579737	193161521143956	504841750632384	533585889180928	-146935837429481	0,00697000369178554	0,0607366086791079	chr1	35935404	35935629	+	Intergenic	Intergenic	-23403	Gm8022	904	predicted gene 8022	processed_pseudogene
chr1_35968470_35969074	13	12	42	38	196738854628049	165567018123391	278991493770528	259952099857375	-0,575055593217819	0,372128912379325	0,62455264838118	chr1	35968471	35969074	+	Intergenic	Intergenic	9853	Gm8022	904	predicted gene 8022	processed_pseudogene
chr1_35973193_35974147	34	29	79	108	514547773642589	400120293798194	524769714473136	738811231173593	-0,468280249559187	0,288071819334897	0,54350781974	chr1	35973194	35974147	+	Intergenic	Intergenic	12703	Gm37146	463	predicted gene, 37146	lincRNA
chr1_35977943_35978547	16	14	81	89	242140128772983	193161521143956	538055023700304	608835181244905	-140069200979417	0,00677240698079869	0,0595215713303588	chr1	35977944	35978547	+	Intergenic	Intergenic	8128	Gm37146	463	predicted gene, 37146	lincRNA
chr1_35986639_35987275	10	19	103	102	151337580483114	262147778695368	684193425199152	69776616277506	-173270417812507	0,000629311266653408	0,0128966118061164	chr1	35986640	35987275	+	promoter-TSS	lincRNA-promoter-TSS (ENSMUST00000192572)	-584	Gm37146	463	predicted gene, 37146	lincRNA
chr1_35992198_35993058	49	50	180	273	741554144367261	689862575514128	119567783044512	186755061213325	-109794063268406	0,00147297242100565	0,022528384786326	chr1	35992199	35993058	+	Distant-promoter	Intergenic	-6255	Gm37146	463	predicted gene, 37146	lincRNA
chr1_36030155_36030879	63	59	235	175	953426757043621	814037839106671	156102383419224	119714782829054	-0,643877383782848	0,0464232160733418	0,191937131914736	chr1	36030156	36030879	+	exon	TEC-exon (ENSMUST00000195698, exon 1 of 1)	501	Gm38049	1372	predicted gene, 38049	TEC
chr1_36068006_36068610	29	19	39	59	438878983401032	262147778695368	259063529929776	403609839252241	0,0774148180503356	0,88828094920502	0,952597666494211	chr1	36068007	36068610	+	promoter-TSS	protein_coding-promoter-TSS (ENSMUST00000088174)	-92	Hs6st1	3505	heparan sulfate 6-O-sulfotransferase 1	protein_coding
chr1_36073028_36073632	35	23	55	63	529681531690901	317336784736499	36534600374712	430973218184596	0,0848042825852838	0,864353507053917	0,941143455937572	chr1	36073029	36073632	+	intron	protein_coding-intron (ENSMUST00000088174, intron 1 of 1)	4930	Hs6st1	3505	heparan sulfate 6-O-sulfotransferase 1	protein_coding
chr1_36088104_36088708	15	18	80	56	227006370724672	248350527185086	53141236908672	383087305052974	-0,943290737024542	0,0814301166357229	0,266708172878783	chr1	36088105	36088708	+	Distant-promoter	protein_coding-intron (ENSMUST00000088174, intron 1 of 1)	-13284	Hs6st1	3505	heparan sulfate 6-O-sulfotransferase 1	protein_coding
chr1_36118495_36118958	144	188	153	140	217926115895685	259388328393312	101632615587835	957718262632436	127469477718378	1.84749e+08	0,000210076055535725	chr1	36118496	36118958	+	Distant-promoter	Intergenic	-12280	Gm37335	447	predicted gene, 37335	antisense
chr1_36130931_36131435	36	40	82	90	544815289739212	551890060411302	544697678313888	615676025977994	-0,0810878582927483	0,845227109152621	0,931334386692174	chr1	36130932	36131435	+	promoter-TSS	lincRNA-promoter-TSS (ENSMUST00000193983)	-859	Gm33280	4340	predicted gene, 33280	lincRNA
chr1_36244056_36244660	30	19	76	53	454012741449343	262147778695368	504841750632384	362564770853708	-0,282060956864654	0,584474327934741	0,787728405333281	chr1	36244057	36244660	+	promoter-TSS	protein_coding-promoter-TSS (ENSMUST00000046875)	-53	Uggt1	1082	UDP-glucose glycoprotein glucosyltransferase 1	protein_coding
chr1_36368796_36369329	44	52	147	148	665885354125704	717457078534693	976470228196848	101244502049715	-0,522989360120624	0,136165208115211	0,358902235919154	chr1	36368797	36369329	+	promoter-TSS	protein_coding-promoter-TSS (ENSMUST00000185614)	40	Kansl3	2177	KAT8 regulatory NSL complex subunit 3	protein_coding
chr1_36370881_36371385	30	32	51	68	454012741449343	441512048329042	338775385292784	46517744185004	0,155915217397448	0,744458659400547	0,882153977500313	chr1	36370882	36371385	+	Distant-promoter	Intergenic	-1158	Fer1l5	1723	fer-1-like 5 (C. elegans)	protein_coding
chr1_36440988_36441442	43	69	165	124	650751596077392	952010354209496	109603801124136	848264746903014	-0,275724922930646	0,445917496227809	0,686994488730433	chr1	36440989	36441442	+	exon	protein_coding-exon (ENSMUST00000134594, exon 1 of 6)	657	Lman2l	1843,5	lectin, mannose-binding 2-like	protein_coding
chr1_36471353_36471957	32	21	68	91	484280257545966	289742281715934	451700513723712	622516870711083	-0,47746221613702	0,323064251041124	0,578260256612321	chr1	36471354	36471957	+	promoter-TSS	protein_coding-promoter-TSS (ENSMUST00000153128)	35	Cnnm4	2959,5	cyclin M4	protein_coding
chr1_36536009_36536513	44	31	25	56	665885354125704	427714796818759	1660663653396	383087305052974	0,992549932981327	0,0654652159696056	0,234372074252745	chr1	36536010	36536513	+	promoter-TSS	protein_coding-promoter-TSS (ENSMUST00000054665)	260	Ankrd23	1518,5	ankyrin repeat domain 23	protein_coding
chr1_36547541_36548347	26	8	44	73	393477709256098	11037801208226	292276802997696	499381665515484	-0,661574686420811	0,294528638890232	0,550133481844899	chr1	36547542	36548347	+	promoter-TSS	protein_coding-promoter-TSS (ENSMUST00000001172)	-499	Ankrd39	1276,5	ankyrin repeat domain 39	protein_coding
chr1_36557011_36557910	66	79	188	137	998828031188556	108998286931232	124881906735379	937195728433169	-0,0652821340010551	0,841196778795939	0,929749433569604	chr1	36557012	36557910	+	promoter-TSS	processed_transcript-promoter-TSS (ENSMUST00000149224)	66	Sema4c	2192,5	sema domain, immunoglobulin domain (Ig), transmembrane domain (TM) and short cytoplasmic domain, (semaphorin) 4C	protein_coding
chr1_36571556_36572160	17	16	55	69	257273886821295	220756024164521	36534600374712	472018286583129	-0,810245793660775	0,140081233416052	0,364187393059208	chr1	36571557	36572160	+	intron	protein_coding-intron (ENSMUST00000170295, intron 12 of 14)	13499	D430040D24Rik	1438,5	RIKEN cDNA D430040D24 gene	processed_transcript
chr1_36575181_36575785	36	26	46	73	544815289739212	358728539267346	305562112224864	499381665515484	0,164019304230627	0,743013832145641	0,881291794698245	chr1	36575182	36575785	+	TTS	protein_coding-TTS (ENSMUST00000195729)	12204	Fam178b	781,5	family with sequence similarity 178, member B	protein_coding
chr1_36588505_36588899	22	23	128	94	332942677062852	317336784736499	850259790538752	64303940491035	-120032538463662	0,0075809143729539	0,063977180598334	chr1	36588506	36588899	+	intron	protein_coding-intron (ENSMUST00000170295, intron 10 of 14)	615	Fam178b	781,5	family with sequence similarity 178, member B	protein_coding
chr1_36589119_36589483	27	33	125	89	408611467304409	455309299839324	830331826698	608835181244905	-0,735463071644836	0,0863571511572244	0,275998629054434	chr1	36589120	36589483	+	promoter-TSS	protein_coding-promoter-TSS (ENSMUST00000193548)	16	Fam178b	781,5	family with sequence similarity 178, member B	protein_coding
chr1_36589630_36590134	33	25	45	29	499414015594278	344931287757064	29891945761128	198384497259576	0,759992995545587	0,162367114656391	0,39670223203338	chr1	36589631	36590134	+	promoter-TSS	protein_coding-promoter-TSS (ENSMUST00000193548)	-565	Fam178b	781,5	family with sequence similarity 178, member B	protein_coding
chr1_36596182_36596362	21	22	57	50	31780891901454	303539533226216	378631312974288	342042236654441	-0,214592759670551	0,684377561494898	0,84864281012883	chr1	36596183	36596362	+	Distant-promoter	protein_coding-intron (ENSMUST00000170295, intron 10 of 14)	-2940	Fam178b	781,5	family with sequence similarity 178, member B	protein_coding
chr1_36628140_36629034	30	48	68	85	454012741449343	662268072493563	451700513723712	58147180231255	0,115271717617923	0,792738653582935	0,905872808375151	chr1	36628141	36629034	+	intron	protein_coding-intron (ENSMUST00000114981, intron 6 of 9)	26785	Gm6428	345	predicted pseudogene 6428	processed_pseudogene
chr1_36636549_36637070	110	112	225	229	166471338531426	154529216915165	14945972880564	156655344387734	0,0679681495775566	0,800859306899506	0,910531289490535	chr1	36636550	36637070	+	intron	protein_coding-intron (ENSMUST00000114981, intron 4 of 9)	-27156	Gm24133	75	predicted gene, 24133	miRNA
chr1_36637474_36637978	42	27	42	30	635617838029081	372525790777629	278991493770528	205225341992665	105353962811869	0,0451331169335372	0,188592146475613	chr1	36637475	36637978	+	intron	protein_coding-intron (ENSMUST00000114981, intron 4 of 9)	-26239	Gm24133	75	predicted gene, 24133	miRNA
chr1_36649137_36649741	56	59	49	70	847490450705441	814037839106671	325490076065616	478859131316218	104716986220265	0,0108131539087181	0,0789598510501248	chr1	36649138	36649741	+	Distant-promoter	protein_coding-intron (ENSMUST00000114981, intron 3 of 9)	-14526	Gm24133	75	predicted gene, 24133	miRNA
chr1_36691238_36691566	15	31	82	111	227006370724672	427714796818759	544697678313888	75933376537286	-0,986773282365119	0,0423163622741998	0,182182358986734	chr1	36691239	36691566	+	promoter-TSS	protein_coding-promoter-TSS (ENSMUST00000081180)	-47	Cox5b	493,5	cytochrome c oxidase subunit 5B	protein_coding
chr1_36883809_36884313	26	36	35	27	393477709256098	496701054370172	23249291147544	184702807793398	109460512786644	0,0421483135218123	0,181941346464982	chr1	36883810	36884313	+	Distant-promoter	protein_coding-intron (ENSMUST00000027290, intron 2 of 40)	-12016	Gm37506	143	predicted gene, 37506	TEC
chr1_36914424_36915028	63	58	65	72	953426757043621	800240587596388	43177254988296	492540820782395	0,922888115645723	0,017040118437749	0,106306148660479	chr1	36914425	36915028	+	exon	sense_intronic-exon (ENSMUST00000194317, exon 1 of 2)	1813	Gm38115	2413	predicted gene, 38115	sense_intronic
chr1_36920002_36920606	16	13	51	24	242140128772983	179364269633673	338775385292784	164180273594132	-0,258818137878134	0,697907884317641	0,8560547408902	chr1	36920003	36920606	+	Distant-promoter	protein_coding-intron (ENSMUST00000027290, intron 1 of 40)	-3765	Gm38115	2413	predicted gene, 38115	sense_intronic
chr1_36940571_36941553	43	58	81	63	650751596077392	800240587596388	538055023700304	430973218184596	0,583655488371446	0,152122672497289	0,381843698619127	chr1	36940572	36941553	+	Distant-promoter	protein_coding-intron (ENSMUST00000185964, intron 1 of 5)	-1240	Tmem131	699,5	transmembrane protein 131	protein_coding
chr1_36949461_36949885	84	125	150	149	127123567605816	172465643878532	9963981920376	101928586523023	0,573873326032852	0,0589998789282221	0,220932069232403	chr1	36949462	36949885	+	Distant-promoter	Intergenic	-6007	Tmem131	699,5	transmembrane protein 131	protein_coding
chr1_36996483_36997087	33	26	71	69	499414015594278	358728539267346	471628477564464	472018286583129	-0,140264552505081	0,763515151091683	0,891971728828158	chr1	36996484	36997087	+	Distant-promoter	Intergenic	-8654	n-R5s210	119	nuclear encoded rRNA 5S 210	rRNA
chr1_37053552_37054156	8	1	40	53	121070064386492	137972515102826	26570618454336	362564770853708	-224611626085811	0,00771323872999737	0,0646081226794074	chr1	37053553	37054156	+	intron	protein_coding-intron (ENSMUST00000027289, intron 4 of 24)	18146	Vwa3b	1429,5	von Willebrand factor A domain containing 3B	protein_coding
chr1_37299631_37300235	25	24	60	54	378343951207786	331134036246781	39855927681504	369405615586797	-0,115762534959723	0,818456550916835	0,918910290432245	chr1	37299632	37300235	+	promoter-TSS	protein_coding-promoter-TSS (ENSMUST00000027287)	18	Inpp4a	2964	inositol polyphosphate-4-phosphatase, type I	protein_coding
chr1_37322009_37322513	22	32	54	30	332942677062852	441512048329042	358703349133536	205225341992665	0,458960308010407	0,404875442670603	0,653203553008004	chr1	37322010	37322513	+	intron	protein_coding-intron (ENSMUST00000027287, intron 1 of 25)	9243	Gm37135	534	predicted gene, 37135	TEC
chr1_37347273_37348084	46	40	63	67	696152870222327	551890060411302	418487240655792	458336597116951	0,507539359321992	0,235759378043597	0,486781839486527	chr1	37347274	37348084	+	Distant-promoter	protein_coding-intron (ENSMUST00000027287, intron 1 of 25)	-9719	Inpp4a	2964	inositol polyphosphate-4-phosphatase, type I	protein_coding
chr1_37350495_37351099	22	13	42	32	332942677062852	179364269633673	278991493770528	218907031458842	0,0351110898327962	0,955035942570769	0,982623207396051	chr1	37350496	37351099	+	Distant-promoter	protein_coding-intron (ENSMUST00000027287, intron 1 of 25)	-6600	Inpp4a	2964	inositol polyphosphate-4-phosphatase, type I	protein_coding
chr1_37429557_37430334	89	72	194	189	134690446629972	993402108740344	12886749950353	129291965455379	-0,144121056108319	0,63822960332413	0,822184953779196	chr1	37429558	37430334	+	promoter-TSS	protein_coding-promoter-TSS (ENSMUST00000027285)	55	Coa5	2676	cytochrome C oxidase assembly factor 5	protein_coding
chr1_37511981_37512691	24	21	41	43	363210193159475	289742281715934	272348839156944	294156323522819	0,202899301549851	0,712609287826239	0,864066077847575	chr1	37511982	37512691	+	Distant-promoter	protein_coding-intron (ENSMUST00000042161, intron 1 of 14)	-13498	Mgat4a	2917,5	mannoside acetylglucosaminyltransferase 4, isoenzyme A	protein_coding
chr1_37864887_37865391	52	32	85	77	786955418512195	441512048329042	56462564215464	52674504444784	0,165988715891381	0,701797775314536	0,858232528100933	chr1	37864888	37865391	+	promoter-TSS	protein_coding-promoter-TSS (ENSMUST00000041815)	-60	Tsga10	2861	testis specific 10	protein_coding
chr1_37866653_37867259	28	40	64	50	423745225352721	551890060411302	425129895269376	342042236654441	0,348681091645107	0,460324572101158	0,697667451644835	chr1	37866654	37867259	+	promoter-TSS	protein_coding-promoter-TSS (ENSMUST00000088072)	-527	Tsga10	2861	testis specific 10	protein_coding
chr1_37890177_37890881	24	35	67	98	363210193159475	482903802859889	445057859110128	670402783842705	-0,395368296147449	0,395810908681817	0,645735210408094	chr1	37890178	37890881	+	promoter-TSS	protein_coding-promoter-TSS (ENSMUST00000027256)	-3	Mrpl30	644	mitochondrial ribosomal protein L30	protein_coding
chr1_37997872_37998476	29	15	78	113	438878983401032	206958772654238	518127059859552	773015454839037	-100681407038656	0,0445378034693548	0,187296697089219	chr1	37997873	37998476	+	promoter-TSS	protein_coding-promoter-TSS (ENSMUST00000162031)	45	Eif5b	690	eukaryotic translation initiation factor 5B	protein_coding
chr1_38070093_38070697	22	4	43	42	332942677062852	551890060411302	285634148384112	287315478789731	-0,574685736648061	0,430133361326159	0,674057313389315	chr1	38070094	38070697	+	TTS	protein_coding-TTS (ENSMUST00000193472)	6910	Gm37062	701	predicted gene, 37062	sense_intronic
chr1_38116597_38117304	38	35	32	39	575082805835835	482903802859889	212564947634688	266792944590464	114137643588283	0,0222346566061518	0,124402856512468	chr1	38116598	38117304	+	intron	protein_coding-intron (ENSMUST00000027251, intron 1 of 22)	11351	Rev1	604	REV1, DNA directed polymerase	protein_coding
chr1_38129091_38129849	42	44	103	106	635617838029081	607079066452432	684193425199152	725129541707416	-0,181890206292978	0,637760070463189	0,821944649669111	chr1	38129092	38129849	+	exon	protein_coding-exon (ENSMUST00000027251, exon 1 of 23)	192	Rev1	604	REV1, DNA directed polymerase	protein_coding
chr1_38241743_38242127	41	36	131	116	620484079980769	496701054370172	870187754379504	793537989038304	-0,577050359812617	0,135432312047614	0,357909516908766	chr1	38241744	38242127	+	intron	protein_coding-intron (ENSMUST00000039827, intron 11 of 22)	2235	Gm16150	555	predicted gene 16150	antisense
chr1_38259481_38259985	26	31	32	15	393477709256098	427714796818759	212564947634688	102612670996332	138035014221674	0,0216325582556625	0,122247535566864	chr1	38259482	38259985	+	intron	protein_coding-intron (ENSMUST00000039827, intron 10 of 22)	20033	Gm16150	555	predicted gene 16150	antisense
chr1_38262166_38262915	129	156	391	480	195225478823218	215237123560408	259727795391134	328360547188264	-0,517809622288341	0,0321930772645652	0,155255507801626	chr1	38262167	38262915	+	intron	protein_coding-intron (ENSMUST00000039827, intron 10 of 22)	22840	Gm16150	555	predicted gene 16150	antisense
chr1_38292020_38292524	18	47	103	109	272407644869606	64847082098328	684193425199152	745652075906682	-0,627108138361011	0,17162940985082	0,409481409708522	chr1	38292021	38292524	+	Distant-promoter	protein_coding-intron (ENSMUST00000039827, intron 9 of 22)	-15630	Gm16151	639	predicted gene 16151	antisense
chr1_38294876_38295380	46	27	81	85	696152870222327	372525790777629	538055023700304	58147180231255	-0,0722318931730813	0,871906548861716	0,945127890136693	chr1	38294877	38295380	+	Distant-promoter	protein_coding-intron (ENSMUST00000039827, intron 9 of 22)	-12774	Gm16151	639	predicted gene 16151	antisense
chr1_38308559_38309233	110	158	341	292	166471338531426	217996573862464	226514522323214	199752666206194	-0,147069710415771	0,568355837995988	0,77674553743403	chr1	38308560	38309233	+	intron	protein_coding-intron (ENSMUST00000039827, intron 9 of 22)	994	Gm16151	639	predicted gene 16151	antisense
chr1_38334152_38334763	85	155	309	319	128636943410647	21385739840938	205258027559746	218222946985534	-0,302775761995742	0,285631882850223	0,540756372151559	chr1	38334153	38334763	+	TTS	protein_coding-TTS (ENSMUST00000027250)	26555	Gm16151	639	predicted gene 16151	antisense
chr1_38358116_38358620	48	47	203	160	726420386318949	64847082098328	134845888655755	109453515729421	-0,83081999899207	0,0154234286478825	0,0997320572018348	chr1	38358117	38358620	+	intron	protein_coding-intron (ENSMUST00000027250, intron 6 of 7)	-26581	Gm16152	1030,5	predicted gene 16152	antisense
chr1_38368391_38368995	16	40	72	69	242140128772983	551890060411302	478271132178048	472018286583129	-0,252186045381371	0,618507460111602	0,809302311769825	chr1	38368392	38368995	+	Distant-promoter	protein_coding-intron (ENSMUST00000027250, intron 6 of 7)	-16256	Gm16152	1030,5	predicted gene 16152	antisense
chr1_38381982_38382876	39	45	32	77	590216563884146	620876317962715	212564947634688	52674504444784	0,71376766516086	0,156006163613231	0,387708714029584	chr1	38381983	38382876	+	Distant-promoter	protein_coding-intron (ENSMUST00000027250, intron 6 of 7)	-2520	Gm16152	1030,5	predicted gene 16152	antisense
chr1_38398518_38399923	86	93	116	74	130150319215478	128314439045628	770547935175744	506222510248573	101657037651239	0,00335829633174384	0,038501456627027	chr1	38398519	38399923	+	intron	protein_coding-intron (ENSMUST00000027250, intron 6 of 7)	10391	Gm16152	1030,5	predicted gene 16152	antisense
chr1_38437753_38438357	18	18	49	38	272407644869606	248350527185086	325490076065616	259952099857375	-0,170247244194315	0,769407400692497	0,894834897319969	chr1	38437754	38438357	+	intron	protein_coding-intron (ENSMUST00000027250, intron 5 of 7)	49226	Gm16152	1030,5	predicted gene 16152	antisense
chr1_38514457_38515276	41	45	46	63	620484079980769	620876317962715	305562112224864	430973218184596	0,753806064871877	0,0921768536048288	0,286333992133225	chr1	38514458	38515276	+	intron	protein_coding-intron (ENSMUST00000027250, intron 5 of 7)	27347	Gm34727	529	predicted gene, 34727	processed_pseudogene
chr1_38545228_38546240	51	46	148	129	771821660463884	634673569472997	983112882810432	882468970568459	-0,409627429378844	0,253249972615774	0,506223519111038	chr1	38545229	38546240	+	intron	protein_coding-intron (ENSMUST00000027250, intron 2 of 7)	58215	Gm34727	529	predicted gene, 34727	processed_pseudogene
chr1_38619599_38620103	29	40	46	19	438878983401032	551890060411302	305562112224864	129976049928688	11854866928461	0,0343821363751061	0,160918310522376	chr1	38619600	38620103	+	intron	protein_coding-intron (ENSMUST00000027250, intron 2 of 7)	7334	Aff3	3751,5	AF4/FMR2 family, member 3	protein_coding
chr1_38641657_38642261	14	13	39	36	21187261267636	179364269633673	259063529929776	246270410391198	-0,371128864149658	0,562915218704482	0,772609291973586	chr1	38641658	38642261	+	Distant-promoter	protein_coding-intron (ENSMUST00000027250, intron 1 of 7)	-14758	Aff3	3751,5	AF4/FMR2 family, member 3	protein_coding
chr1_38661195_38661799	20	5	63	39	302675160966229	689862575514128	418487240655792	266792944590464	-0,895931211129139	0,194844584701069	0,438647565636754	chr1	38661196	38661799	+	intron	protein_coding-intron (ENSMUST00000027250, intron 1 of 7)	3458	Aff3	3751,5	AF4/FMR2 family, member 3	protein_coding
[truncated: 31,992 more rows]
[truncated: 14 more columns]

## Sheet: 2_common
Chr	Start	End
chr5	3198347	3199031
chr5	3491108	3491979
chr5	3543552	3544359
chr5	3600279	3600595
chr5	4591311	4592267
[truncated: 13,109 more rows]

## Sheet: 3_DMSO
Chr	Start	End
[truncated: 16,063 more rows]

## Sheet: 4_ML-792
Chr	Start	End
[truncated: 5,615 more rows]
