# Supplementary material for: Waves of sumoylation support transcription dynamics during adipocyte differentiation
Source: Nucleic Acids Res. 2022 Jan 31;50(3):1351–69. doi: 10.1093/nar/gkac027 (PMC8860575; doi:10.1093/nar/gkac027)
Supplement: gkac027_Supplemental_Files [file gkac027_supplemental_files.zip › Supplementary_Table_S4_-_Effect_of_ML-792_on_transcription_dynamics_(ML792vsDMSO).xlsx]

## Sheet: Table legend
Supplementary Table S4. Time course interaction analysis between DMSO and ML792 during adipogesis time course in SLAMseq
sheet 1: the raw count matrix before DE analysis
sheet 2: the library-size normalized count matrix obtained from DESeq2
sheet 3: the LRT test in DESeq2
sheet 4: the DEGs identified by LRT test in DESeq2 (padj<0.1)
sheet 5: Common DEGs between ML792 treatment and normal time course in normal time course modules
sheet 6: Fat cell differentiation associated DEGs upon ML792

## Sheet: 1_Raw counts
Unique ID	DMSO_Day-2_rep1	DMSO_Day1_rep1	DMSO_Day3_rep1	DMSO_Day7_rep1	ML792_Day-2_rep1	ML792_Day1_rep1	ML792_Day3_rep1	ML792_Day7_rep1	DMSO_Day-2_rep2	DMSO_Day1_rep2	DMSO_Day3_rep2	DMSO_Day7_rep2	ML792_Day-2_rep2	ML792_Day1_rep2	ML792_Day3_rep2	ML792_Day7_rep2	DMSO_Day-2_rep3	DMSO_Day1_rep3	DMSO_Day3_rep3	DMSO_Day7_rep3	ML792_Day-2_rep3	ML792_Day1_rep3	ML792_Day3_rep3	ML792_Day7_rep3
Ociad1|NM_001159887.1|chr5-73313480-73314077	393	370	387	394	284	301	467	376	11	30	16	10	37	14	9	5	327	610	493	393	520	369	392	288
Ociad1|NM_001159888.1|chr5-73313442-73314077	393	370	387	394	284	301	467	376	11	30	16	10	38	14	9	5	327	610	493	393	520	369	392	288
Ociad1|XM_017321082.1|chr5-73313480-73313945	392	370	386	394	284	301	467	374	8	30	16	10	35	14	6	5	327	609	493	393	520	366	392	288
Ociad1|XM_017321083.1|chr5-73313442-73313941	392	370	386	394	284	301	467	374	8	30	16	10	36	14	6	5	327	609	493	393	520	366	392	288
Mt2|NM_008630.2|chr8-94173427-94173567	874	229	437	1238	570	592	323	332	431	226	265	1097	613	410	217	215	789	313	372	1339	824	729	319	309
Col3a1|NM_009930.2|chr1-45348747-45349706	14763	8228	2115	2125	14273	5285	1796	3172	7602	6006	874	935	8710	1823	559	1312	13060	7566	1893	1844	16276	4719	1394	3405
Sox9|NM_011448.4|chr11-112785510-112787757	982	391	98	206	883	300	163	73	524	264	50	97	545	81	57	25	1002	481	71	219	988	419	145	57
Cst3|NM_009976.4|chr2-148871721-148871959	1434	784	154	255	1064	444	207	529	276	253	25	141	731	192	66	175	1267	884	154	176	1462	617	249	387
Slc3a2|XM_006526733.2|chr19-8707566-8707722	984	280	261	201	853	174	111	144	168	70	66	150	472	39	38	33	964	310	291	277	959	212	214	142
Slc3a2|NM_008577.4|chr19-8706881-8707722	993	280	262	201	855	178	111	144	170	70	66	150	477	40	38	33	965	310	296	278	966	214	216	142
Trp53inp1|NM_001199105.1|chr4-11169709-11174377	387	247	452	526	318	372	1089	251	226	121	196	197	212	142	293	208	325	280	326	516	435	371	716	330
Trp53inp1|NM_021897.3|chr4-11169959-11174377	387	247	452	526	318	372	1089	251	226	121	196	196	212	142	293	208	325	280	325	516	435	370	716	330
B230118H07Rik|NM_026592.3|chr2-101560780-101562189	502	543	542	573	474	358	527	602	255	379	235	258	159	98	212	221	485	486	482	496	582	407	449	540
B230118H07Rik|XM_006500095.3|chr2-101562113-101562189	502	543	542	573	474	358	527	602	255	379	235	258	159	98	212	221	485	486	482	496	582	407	449	540
Mt1|XM_006530752.3|chr8-94180193-94180327	1933	559	644	1653	1579	802	579	609	905	538	437	2064	1677	659	341	379	2109	733	721	1848	2045	1160	443	475
Emc1|NM_001039200.2|chr4-139375525-139378735	178	152	114	101	147	120	141	113	26	70	56	45	40	33	23	39	88	144	75	94	133	85	72	94
Rgs2|NM_009061.4|chr1-143999337-144001679	402	905	398	453	397	227	90	149	249	754	381	575	455	157	35	95	436	1023	356	574	402	260	66	146
Fstl1|NM_008047.5|chr16-37833926-37836516	1128	623	52	38	1030	281	22	32	519	379	35	19	878	122	18	16	1178	973	78	52	1280	424	32	34
Malat1|NR_002847.2|chr19-5795689-5802671	2660	662	719	747	1824	652	522	256	3527	567	889	813	3918	921	806	581	1328	403	357	438	1796	426	313	303
Ctnnd1|NM_001085453.1|chr2-84600780-84602891	413	60	39	28	265	38	40	21	118	20	14	8	113	11	13	12	266	81	28	34	263	51	44	34
Ctnnd1|XM_017315201.1|chr2-84600782-84602891	413	60	39	28	265	38	40	21	118	20	14	8	113	11	13	12	266	81	28	34	263	51	44	34
Tsc22d1|NM_001310646.1|chr14-76506674-76507765	341	213	112	74	307	133	110	34	119	103	37	44	261	60	31	21	374	296	110	51	452	243	106	57
Tsc22d1|XM_017315942.1|chr14-76506674-76507763	341	213	112	74	307	133	110	34	119	103	37	44	261	60	31	21	374	296	110	51	452	243	106	57
Mvb12a|NM_028617.2|chr8-71547824-71548026	103	50	46	86	135	34	33	62	15	8	1	70	52	7	4	13	143	74	35	112	124	57	41	57
Tubb5|NM_011655.5|chr17-35833919-35834981	536	361	101	59	458	257	60	70	171	219	50	34	322	90	28	47	544	502	103	30	560	390	78	73
Smg7|NM_001160257.1|chr1-152836994-152839271	178	81	42	23	147	53	26	25	43	18	14	17	76	5	12	10	144	92	44	36	168	63	34	20
Scara5|NM_028903.2|chr14-65762858-65764826	119	391	119	48	72	228	144	112	96	1059	229	148	122	273	209	212	114	439	138	78	94	273	134	120
Cdkn1a|NM_001111099.2|chr17-29099393-29100722	1027	167	306	365	877	195	335	314	341	104	147	327	600	87	137	118	977	143	247	366	888	216	208	208
Slc6a6|XM_006505871.3|chr6-91755057-91759063	925	247	83	42	602	62	56	65	639	459	39	38	601	65	53	62	591	338	48	39	505	73	47	40
Scd1|NM_009127.4|chr19-44394449-44397918	24	30	190	509	21	32	89	149	12	26	182	664	26	36	85	135	15	15	168	461	11	45	86	108
Fn1|NM_010233.2|chr1-71585472-71586211	733	74	8	13	626	135	54	7	862	91	19	11	900	134	55	10	590	88	7	15	807	150	46	4
Fn1|XM_017315775.1|chr1-71585518-71586211	733	74	8	13	626	135	54	7	862	91	19	11	900	134	55	10	590	88	7	15	807	150	46	4
Cald1|XM_006505348.3|chr6-34773228-34775469	633	207	9	33	400	194	75	22	647	367	44	41	815	377	88	70	395	171	5	47	443	176	46	22
Cbr2|NM_007621.2|chr11-120729484-120729721	25	41	115	77	17	38	120	63	4	6	42	66	8	7	45	27	18	59	141	117	55	63	103	56
Nedd8|NM_008683.3|chr14-55662266-55662528	75	76	36	23	79	31	55	34	24	18	20	15	26	6	13	11	73	49	39	25	74	32	34	22
Cav1|NM_007616.4|chr6-17339454-17341328	842	115	99	139	549	27	35	106	596	191	95	135	631	19	42	143	641	200	52	122	681	26	45	151
B2m|NM_009735.3|chr2-122152650-122153082	842	219	74	137	742	224	154	259	461	228	42	103	564	111	46	198	939	340	70	159	1170	249	93	252
Trip6|NM_011639.3|chr5-137309898-137310042	131	13	22	25	137	26	12	16	35	7	6	8	55	3	6	2	156	47	33	19	185	34	8	5
Rhoj|NM_023275.2|chr12-75400253-75401455	394	70	12	42	304	69	37	47	129	43	2	23	189	19	17	24	275	70	2	41	196	73	19	33
Brd2|NM_010238.3|chr17-34112018-34112574	460	138	100	130	449	92	62	78	223	80	60	87	308	44	43	29	417	167	110	133	455	101	67	59
Brd2|NR_037970.1|chr17-34112018-34112708	460	138	100	130	449	92	62	78	223	80	60	87	308	44	43	29	417	167	110	133	455	101	67	59
Brd2|XM_017317254.1|chr17-34112022-34112574	460	138	100	130	449	92	62	78	223	80	60	87	308	44	43	29	417	167	110	133	455	101	67	59
Cav1|XM_006504974.1|chr6-17340097-17341328	818	115	98	139	540	27	35	104	593	191	95	130	612	17	41	138	629	188	46	122	665	26	45	151
Klf10|XM_006520046.3|chr15-38294498-38295904	525	73	44	45	337	113	49	44	221	34	16	27	218	70	38	24	323	50	32	37	300	92	59	37
Mmp2|NM_008610.3|chr8-92852665-92853421	270	207	23	19	264	108	31	13	108	103	9	5	219	52	17	1	285	299	21	20	347	115	26	15
Mmp2|XM_006530751.2|chr8-92852665-92853420	270	207	23	19	264	108	31	13	108	103	9	5	219	52	17	1	285	299	21	20	347	115	26	15
Ubc|NM_019639.4|chr5-125385964-125386056	3366	478	661	485	3859	486	739	396	1923	436	500	341	2129	193	266	207	3991	629	981	742	3880	527	445	362
Bysl|NM_016859.3|chr17-47599330-47601552	151	190	319	308	144	176	358	268	38	119	138	250	60	51	93	90	143	179	221	197	200	143	339	234
Gm37013|NM_001174154.2|chr18-37840129-37841873	182	103	61	50	175	50	31	31	120	41	32	26	159	24	15	20	255	100	70	68	254	116	38	45
Pcdhga1|NM_033584.1|chr18-37840129-37841870	182	103	61	50	175	50	31	31	120	41	32	26	159	24	15	20	255	100	70	68	254	116	38	45
Pcdhga9|NM_033592.3|chr18-37840129-37841863	182	103	61	50	175	50	31	31	120	41	32	26	159	24	15	20	255	100	70	68	254	116	38	45
Pcdhgb2|NM_033575.3|chr18-37840129-37841872	182	103	61	50	175	50	31	31	120	41	32	26	159	24	15	20	255	100	70	68	254	116	38	45
Luc7l|NM_025881.3|chr17-26280132-26280730	106	34	39	39	73	22	16	26	20	19	6	15	36	8	10	6	91	65	32	29	92	69	26	18
Zfp36l1|NM_007564.5|chr12-80107759-80109588	1469	410	114	79	1286	92	84	75	1111	266	141	75	1273	49	41	83	1406	397	121	86	1602	115	28	80
Rexo2|NM_024233.3|chr9-48468513-48468816	54	36	34	29	75	25	16	24	20	13	5	8	34	6	6	6	50	28	35	19	59	29	19	24
Rexo2|XM_006509934.3|chr9-48468511-48468816	54	36	34	29	75	25	16	24	20	13	5	8	34	6	6	6	50	28	35	19	59	29	19	24
Ezr|NM_009510.2|chr17-6738130-6739302	202	22	12	5	153	70	35	13	109	13	7	11	92	23	18	2	158	27	7	12	106	127	40	5
Map4k4|NM_001252201.1|chr1-40024712-40026310	328	223	132	63	244	165	93	63	90	88	41	61	158	60	47	32	226	285	114	65	235	195	92	47
Map4k4|XM_006496046.1|chr1-40024712-40026306	328	223	132	63	244	165	93	63	90	88	41	61	158	60	47	32	226	285	114	65	235	195	92	47
Rab14|NM_026697.3|chr2-35180204-35182269	604	157	154	126	527	103	135	85	227	95	71	96	346	60	68	34	522	288	137	97	573	156	117	52
Aldoa|NM_001177307.1|chr7-126795233-126795418	115	48	139	257	65	42	282	156	35	38	80	244	86	36	151	112	109	70	143	316	97	69	243	145
Ctsd|NM_009983.2|chr7-142375915-142376570	153	107	60	48	97	54	64	53	54	66	28	24	80	23	22	27	106	102	42	58	165	68	55	43
Api5|NM_001305258.1|chr2-94411726-94413703	41	65	20	14	76	28	21	11	8	3	7	1	19	7	12	1	45	33	20	27	48	44	22	18
Api5|NM_007466.3|chr2-94411726-94413758	41	69	20	14	78	28	21	11	8	3	7	1	19	7	12	1	45	33	20	27	48	44	22	18
Api5|XM_006498589.1|chr2-94411726-94413786	41	69	20	14	78	28	21	11	8	3	7	1	19	7	12	1	45	33	20	27	48	44	22	18
Arfgap1|XM_006500594.3|chr2-180981370-180982460	184	98	100	65	172	104	61	54	58	45	6	76	93	24	27	17	222	143	102	75	246	118	75	40
Arfgap1|XM_017318014.1|chr2-180981370-180982464	186	98	100	65	172	104	61	54	58	45	6	76	93	24	27	17	222	143	102	75	246	118	75	40
Slc35b4|NM_021435.3|chr6-34155878-34158379	27	79	29	20	33	35	50	37	10	13	3	6	42	6	14	19	58	39	18	21	70	76	53	54
Slc35b4|XM_011241421.2|chr6-34155874-34158379	27	79	29	20	33	35	50	37	10	13	3	6	42	6	14	19	58	39	18	21	70	76	53	54
Fth1|NM_010239.2|chr19-9984942-9985111	711	689	239	337	539	540	402	219	554	903	258	498	926	528	347	244	674	849	278	458	951	787	427	200
Arfgap1|NM_001177710.1|chr2-180981370-180982524	189	98	100	65	176	104	61	54	58	45	6	76	94	24	29	17	226	143	102	75	247	119	75	40
Rbbp9|NM_015754.2|chr2-144542264-144543782	74	95	48	109	84	47	24	113	52	65	42	23	45	40	16	59	140	106	67	88	159	92	48	125
Akt1|NM_001165894.1|chr12-112653820-112654623	115	58	26	25	116	31	40	41	43	33	16	18	66	10	3	3	138	94	26	17	121	37	33	34
Akt1|NM_009652.3|chr12-112653820-112654697	115	58	26	25	116	31	40	41	43	33	16	18	66	10	3	3	138	94	26	17	121	37	33	34
Akt1|XM_006515415.1|chr12-112653825-112654697	115	58	26	25	116	31	40	41	43	33	16	18	66	10	3	3	138	94	26	17	121	37	33	34
Ptpa|NM_138748.5|chr2-30446454-30447807	17	19	35	25	40	19	24	21	2	2	17	11	10	5	10	6	22	47	52	23	26	25	24	12
Ptpa|XM_006497608.2|chr2-30446376-30447805	17	19	35	25	40	19	24	21	2	2	17	11	10	5	10	6	22	47	52	23	26	25	24	12
Pkm|NM_011099.3|chr9-59678834-59679375	84	54	38	51	70	47	30	14	11	28	7	30	44	14	5	15	85	53	39	52	110	48	34	11
Pkm|XM_006510855.1|chr9-59678834-59679372	84	54	38	51	70	47	30	14	11	28	7	30	44	14	5	15	85	53	39	52	110	48	34	11
Phf20l1|NM_001081409.1|chr15-66641940-66645255	21	14	9	17	21	15	23	5	2	1	1	4	13	6	6	0	19	34	0	14	28	13	20	5
Eid1|NM_025613.3|chr2-125673671-125675643	1253	923	472	346	1002	457	375	473	596	978	241	336	757	269	241	224	829	817	321	249	1034	446	325	364
Phf20l1|XM_006520917.3|chr15-66641940-66647043	21	14	9	19	26	15	28	5	5	1	1	4	14	9	9	0	19	37	0	16	32	13	23	6
Postn|NM_001313899.1|chr3-54390299-54391041	324	186	25	24	307	206	136	26	294	87	16	10	258	140	55	24	255	119	13	25	380	153	137	64
Trib3|NM_175093.2|chr2-152337424-152338206	284	6	78	196	191	8	19	39	179	3	32	183	205	2	3	9	267	4	72	193	268	0	26	18
Efhd2|NM_025994.3|chr4-141858141-141859746	94	33	11	30	54	53	23	26	14	35	2	9	31	20	7	8	64	53	8	33	65	91	30	7
Actb|NM_007393.5|chr5-142903114-142903797	6901	1161	868	643	5538	711	729	280	2331	741	507	623	4968	398	448	224	6117	1606	1037	763	5974	813	557	255
Pcnx3|XM_006531612.3|chr19-5664634-5665052	50	27	8	21	40	22	13	9	19	10	1	6	19	3	0	2	52	25	14	11	57	24	13	11
1110008P14Rik|NM_198001.2|chr2-32379100-32379360	8	15	35	20	9	30	51	15	5	7	29	18	15	9	16	11	17	41	73	48	30	33	47	32
Ubxn1|XM_006526922.1|chr19-8875571-8875664	83	22	37	45	65	24	52	35	34	12	20	24	28	6	14	13	80	50	53	55	92	38	19	21
Ubxn1|NM_146093.1|chr19-8875571-8875656	82	22	37	45	65	24	52	35	34	12	20	24	28	6	14	13	80	50	53	55	92	38	19	21
Cyb5r3|NM_029787.2|chr15-83153500-83154549	116	34	18	25	66	31	15	45	37	12	12	5	68	20	6	9	124	61	30	44	141	42	31	23
Cyb5r3|XM_006520282.2|chr15-83153494-83154549	116	34	18	25	66	31	15	45	37	12	12	5	68	20	6	9	124	61	30	44	141	42	31	23
Orm3|NM_013623.2|chr4-63359397-63359511	3	11	23	363	3	20	113	633	0	16	12	169	2	6	35	214	0	17	40	403	10	34	68	476
Orm3|XM_006537670.3|chr4-63359397-63359506	3	11	23	363	3	20	113	633	0	16	12	169	2	6	35	214	0	17	40	403	10	34	68	476
Trim47|NM_001205081.1|chr11-116105749-116106000	179	71	47	61	179	11	10	26	44	13	7	40	59	0	13	9	221	77	18	54	173	33	16	30
Rpl4|NM_024212.4|chr9-64178444-64178562	123	54	57	36	92	60	49	34	234	115	78	62	166	70	89	49	110	50	36	46	119	45	68	19
Ets2|NM_011809.3|chr16-95719138-95721049	104	29	27	36	96	73	27	4	54	59	27	20	87	55	34	7	110	51	52	50	85	92	34	1
Fosl2|NM_008037.4|chr5-32153189-32157840	752	166	77	78	639	48	47	38	323	92	61	53	429	23	12	31	514	152	61	71	526	71	36	42
Prkcdbp|NM_028444.1|chr7-105480615-105480820	185	32	13	51	115	17	26	33	46	15	7	26	72	9	6	14	105	43	9	28	93	15	18	22
Enc1|NM_007930.4|chr13-97250536-97253040	1031	423	112	65	901	340	242	128	624	452	106	44	711	157	109	24	975	597	148	60	925	350	185	84
Stat3|NM_011486.5|chr11-100886805-100888760	722	113	152	84	641	104	118	77	298	50	123	66	538	50	42	44	589	182	145	95	667	139	66	66
Stat3|NM_213659.3|chr11-100886805-100888704	722	113	152	84	641	104	118	77	298	50	123	66	538	50	42	44	589	182	145	95	667	139	66	66
Stat3|XM_011248846.2|chr11-100886809-100888760	722	113	152	84	641	104	118	77	298	50	123	66	538	50	42	44	589	182	145	95	667	139	66	66
Brd2|NR_037970.1|chr17-34113569-34113832	138	25	46	51	151	21	15	10	98	58	41	54	237	26	20	11	164	23	49	72	234	25	17	10
Klf10|NM_013692.3|chr15-38294405-38295904	707	86	61	51	458	145	67	58	426	77	22	46	333	118	69	46	491	78	41	56	457	137	94	44
Kcnk3|NM_010608.2|chr5-30622837-30625270	37	2	34	57	46	1	8	10	13	7	19	25	22	8	1	4	47	8	44	59	51	7	10	8
Col1a2|NM_007743.3|chr6-4540662-4541543	7292	1431	247	337	6510	1446	504	394	4190	1404	128	173	4540	554	252	319	6267	1777	236	293	7780	2150	294	283
Sec16b|NM_033354.3|chr1-157567347-157568425	88	35	27	21	95	15	22	30	32	10	11	2	59	6	3	16	59	32	15	13	52	32	12	35
AI837181|NM_001256515.1|chr19-5426342-5427317	115	38	34	43	92	6	21	34	23	34	9	21	44	5	2	5	55	29	39	32	111	12	16	8
AI837181|NM_134149.2|chr19-5426707-5427317	115	38	34	43	92	6	21	34	23	34	9	21	44	5	2	5	55	29	39	32	111	12	16	8
Pnpo|NM_134021.2|chr11-96937815-96938914	38	42	119	152	42	31	61	148	22	23	54	119	21	10	25	27	40	64	99	113	44	40	77	111
Ier2|NM_010499.4|chr8-84661330-84662085	1356	146	198	143	1389	63	94	48	1260	120	285	120	1823	80	85	56	1690	196	341	172	1845	77	103	88
Banf1|NM_001038231.2|chr19-5364632-5365011	53	44	32	43	49	43	35	33	6	16	15	27	32	15	13	10	87	71	53	37	119	53	18	10
Banf1|NR_104482.1|chr19-5364632-5365158	53	44	32	43	49	43	35	33	6	16	15	27	32	15	13	10	87	71	53	37	119	53	18	10
Rtn3|XM_017318088.1|chr19-7426758-7427829	58	28	50	38	35	28	39	42	21	17	10	21	26	10	17	19	57	38	38	30	37	24	36	37
Orc5|NM_011959.2|chr5-22486488-22487171	31	11	11	22	22	18	4	4	3	6	3	4	3	0	2	0	17	16	13	9	24	13	10	11
Orc5|XM_006535716.3|chr5-22486483-22487171	31	11	11	22	22	18	4	4	3	6	3	4	3	0	2	0	17	16	13	9	24	13	10	11
Pim3|NM_145478.2|chr15-88864762-88865726	160	157	386	443	117	44	284	327	87	212	432	273	108	21	179	199	138	186	457	412	166	68	244	259
Col5a1|XM_006497644.3|chr2-28037016-28039153	179	58	35	31	115	39	57	39	68	42	21	12	89	22	18	21	163	54	23	29	184	41	39	31
Cacybp|NM_009786.2|chr1-160202366-160203566	129	111	84	69	147	140	138	66	283	183	127	179	242	190	173	119	118	154	93	102	220	127	151	116
Sfswap|NM_172276.3|chr5-129571067-129571384	65	47	20	14	50	26	25	15	38	10	3	7	36	5	5	4	77	52	27	19	52	43	26	4
Atxn7l3b|NM_001033474.2|chr10-112925427-112928428	474	99	109	124	439	107	76	43	166	83	50	58	351	53	61	21	399	170	65	102	363	109	65	43
Postn|XM_006501653.2|chr3-54390299-54390914	267	168	22	19	261	186	107	26	219	66	15	5	203	129	39	21	200	101	7	24	323	123	124	62
Spry1|NM_001305442.1|chr3-37643551-37644599	126	17	26	3	89	11	1	0	192	32	41	5	139	6	3	3	102	20	44	5	132	1	2	4
Lipa|NM_021460.3|chr19-34492315-34493979	116	37	34	69	132	37	54	43	78	27	29	43	67	9	31	19	116	62	28	99	184	61	38	34
Snhg6|NR_024067.2|chr1-9942024-9942155	24	13	7	4	14	8	2	4	60	50	9	8	38	28	13	8	12	12	4	0	30	3	3	4
Eif6|NM_010579.2|chr2-155819836-155820101	67	9	14	13	54	22	5	6	15	4	1	13	28	9	1	2	49	28	14	16	61	26	8	8
Cxx1b|NM_001018063.1|chrX-53669176-53669956	35	10	8	28	31	15	16	15	5	11	1	10	5	3	6	1	32	13	18	26	30	13	13	11
Lrrc58|NM_177093.3|chr16-37881462-37888857	937	225	139	88	771	83	80	60	120	49	43	66	501	30	38	53	861	206	109	76	652	88	71	52
Hist1h2bc|NM_023422.3|chr13-23692175-23692480	46	21	15	24	42	6	57	15	84	34	46	49	101	21	74	30	74	21	19	48	119	8	27	19
Srf|NM_020493.2|chr17-46546838-46549082	673	107	103	47	505	36	69	31	290	52	61	36	394	25	39	12	442	133	106	26	552	57	63	27
Srf|XM_011246336.1|chr17-46546837-46549082	673	107	103	47	505	36	69	31	290	52	61	36	394	25	39	12	442	133	106	26	552	57	63	27
Clock|XR_001784601.1|chr5-76266356-76266416	36	52	68	61	20	37	24	24	51	55	58	33	50	71	40	49	14	29	18	13	19	27	26	17
Sumo3|NM_001301672.1|chr10-77616258-77618331	127	56	32	61	153	105	85	46	36	24	24	64	116	55	36	38	98	68	43	58	191	113	62	33
Cebpd|NM_007679.4|chr16-15888131-15889545	453	207	95	140	428	73	53	87	466	286	116	150	504	64	62	144	453	195	94	136	536	71	55	136
Idh1|NM_010497.3|chr1-65158615-65159464	125	72	125	89	72	138	144	107	70	68	82	48	66	92	93	62	82	73	107	120	71	143	202	82
Pip5k1a|NM_001293707.1|chr3-95058529-95060082	501	123	79	54	439	60	68	51	163	88	13	61	251	26	35	19	356	104	56	50	423	68	59	59
Pip5k1a|XM_017319485.1|chr3-95058550-95060082	501	123	79	54	439	60	68	51	163	88	13	61	251	26	35	19	356	104	56	50	423	68	59	59
Pip5k1a|XR_375499.2|chr3-95058550-95060085	501	123	79	54	439	60	68	51	163	88	13	61	251	26	35	19	356	104	56	50	423	68	59	59
Sf1|XM_006531735.3|chr19-6375907-6377203	239	100	70	63	190	45	39	35	101	22	43	51	141	27	22	20	187	111	73	66	219	63	44	28
Atp9b|XM_017317942.1|chr18-80735073-80736012	33	13	2	2	17	5	9	7	1	0	0	1	9	0	0	2	18	4	0	11	20	6	8	9
Atp9b|XR_001782381.1|chr18-80735074-80736149	33	13	2	2	17	5	9	7	1	0	0	1	9	0	0	2	18	4	0	11	20	6	8	9
Mdm2|NM_010786.4|chr10-117688874-117690209	4567	779	955	787	2956	656	908	575	3458	992	853	1233	4339	712	830	573	2834	717	518	663	3172	699	729	464
Mdm2|XM_017313822.1|chr10-117688891-117690209	4567	779	955	787	2956	656	908	575	3458	992	853	1233	4339	712	830	573	2834	717	518	663	3172	699	729	464
Cdkn1b|NM_009875.4|chr6-134924242-134925525	197	101	21	35	162	56	37	16	116	57	12	39	134	21	14	8	135	65	8	27	161	62	14	6
Fos|NM_010234.2|chr12-85476458-85477269	852	20	67	36	933	41	29	19	1083	12	62	27	1218	36	32	15	999	22	80	34	1014	28	22	27
Arf6|NM_007481.3|chr12-69373321-69375980	458	187	72	92	365	119	84	59	226	111	21	78	349	56	31	28	459	184	56	61	458	167	51	53
Cdca4|NM_028023.3|chr12-112820233-112821392	210	48	43	28	169	34	12	22	66	39	8	16	73	15	2	2	131	46	25	26	114	22	18	14
Cdca4|XM_006516244.1|chr12-112820228-112821392	210	48	43	28	169	34	12	22	66	39	8	16	73	15	2	2	131	46	25	26	114	22	18	14
Tapbp|NM_009318.2|chr17-33928151-33929290	72	16	19	37	65	20	27	15	27	1	3	9	23	5	15	16	100	14	12	21	88	18	15	21
Sgk1|NM_001161845.2|chr10-21998827-21999903	655	80	70	134	528	56	128	62	456	93	77	106	500	47	93	49	616	75	75	140	742	101	118	50
Ppp2r1a|NM_016891.3|chr17-20965471-20965905	171	41	33	29	81	42	29	19	65	23	8	25	70	10	15	14	147	51	43	33	141	53	21	24
Txnip|NM_023719.2|chr3-96560529-96561857	391	391	237	519	485	217	208	384	356	346	195	168	446	111	88	180	629	398	290	605	711	249	177	341
Klf5|NM_009769.4|chr14-99313329-99313412	39	133	53	11	26	143	66	4	2	73	17	7	16	47	15	4	35	158	32	17	15	113	31	8
D130007C19Rik|XR_376626.2|chr4-123902073-123903996	124	23	10	19	143	17	17	7	28	6	9	7	65	6	4	5	115	12	15	19	141	11	12	9
Ptrf|NM_008986.2|chr11-100956735-100958623	566	279	599	496	500	185	450	437	211	228	304	325	387	113	243	332	447	384	677	475	426	287	310	342
Cd151|NM_001111049.1|chr7-141470697-141471481	56	17	33	33	54	9	7	27	24	11	18	38	42	5	2	23	36	21	47	51	58	28	13	38
Zfp703|NM_001110508.1|chr8-26978567-26981462	145	102	34	86	121	32	60	81	65	40	37	59	111	19	14	41	141	130	54	101	180	51	21	60
Ost4|NM_001134692.2|chr5-30906515-30906766	35	35	25	24	47	28	20	32	30	29	6	5	8	6	10	6	33	40	26	33	74	54	28	34
C430049B03Rik|NR_038184.1|chrX-53053111-53055490	214	176	19	12	251	40	12	4	215	134	42	26	306	34	12	9	203	208	19	12	314	45	17	3
Sf1|XM_006531738.3|chr19-6376425-6377203	225	94	68	60	182	45	39	33	92	22	43	50	130	25	18	19	168	110	64	55	201	61	42	28
Zfp703|NM_001101502.1|chr8-26980094-26981462	145	102	34	86	121	32	60	81	65	40	37	59	111	19	14	41	141	130	54	101	177	51	21	60
Ncaph|NM_144818.3|chr2-127103808-127104220	40	109	36	11	31	104	19	5	37	92	39	15	61	96	6	10	53	125	61	20	87	160	24	8
Fkbp1a|NM_001302077.1|chr2-151560620-151561691	262	91	60	33	229	50	65	51	109	69	22	45	124	27	16	28	252	110	54	32	290	58	37	43
Hnrnpc|XM_017315856.1|chr14-52074449-52075079	145	43	60	53	126	29	32	32	61	25	21	36	97	13	11	9	184	57	34	33	146	58	52	27
Sh3pxd2a|NM_008018.4|chr19-47260173-47266986	115	240	97	68	92	88	86	130	122	190	87	61	153	74	82	89	102	190	101	37	140	116	68	65
Col5a1|NM_015734.2|chr2-28037016-28039510	199	60	42	37	128	44	58	41	87	45	21	16	121	27	21	26	176	64	25	29	209	51	40	43
Ppme1|NM_028292.2|chr7-100326736-100327863	42	12	10	14	40	16	8	3	8	10	5	12	11	2	1	1	44	20	13	19	43	17	8	8
Hspa5|NM_001163434.1|chr2-34776113-34776529	661	116	143	269	507	60	83	89	520	151	168	311	555	82	59	73	529	127	165	279	575	83	60	75
Col1a1|NM_007742.4|chr11-94951619-94953042	2257	311	35	104	2088	294	97	120	1431	354	31	39	1586	163	55	63	2210	346	57	87	2187	435	83	81
G0s2|NM_008059.3|chr1-193272159-193272462	3	1	241	257	1	18	247	246	0	1	211	164	1	3	218	150	1	3	262	228	2	20	302	160
Nme1|NM_008704.2|chr11-93958924-93959395	628	1020	949	437	517	896	1187	620	491	843	698	473	598	621	684	425	604	1207	1120	488	1075	1284	1165	515
Sf1|XM_006531733.3|chr19-6375995-6377203	234	98	70	61	186	45	39	35	99	22	43	51	135	27	22	20	176	111	73	57	218	61	43	28
Chpt1|NR_027477.1|chr10-88475332-88475536	11	12	8	11	1	7	8	23	2	20	17	16	1	7	58	86	1	5	7	11	2	3	28	33
Klf9|NM_010638.4|chr19-23164912-23166911	1428	585	863	672	1363	347	443	417	734	443	584	683	954	171	290	266	1077	693	491	695	1251	380	397	444
Rhob|NM_007483.2|chr12-8497757-8499041	178	63	133	165	163	24	45	78	177	80	79	128	191	9	35	75	184	114	160	203	197	27	51	79
Actn4|NM_021895.2|chr7-28893253-28894228	326	54	51	44	317	86	39	42	94	68	30	24	172	20	18	20	290	94	37	45	329	88	29	32
Actn4|XM_006540257.2|chr7-28893247-28894228	326	54	51	44	317	86	39	42	94	68	30	24	172	20	18	20	290	94	37	45	329	88	29	32
Zmpste24|NM_172700.2|chr4-121059237-121060995	33	23	21	10	14	1	18	2	7	7	4	14	13	0	5	2	13	32	17	15	21	1	10	7
Zmpste24|XM_006503019.1|chr4-121059236-121060995	33	23	21	10	14	1	18	2	7	7	4	14	13	0	5	2	13	32	17	15	21	1	10	7
Klf3|NM_008453.5|chr5-64829158-64830129	367	73	39	33	297	58	37	20	132	31	18	22	175	30	21	24	294	70	16	60	293	72	53	20
Acot7|NM_133348.2|chr4-152271572-152271855	60	22	2	6	55	30	36	11	12	7	1	8	25	13	13	9	47	29	6	5	55	11	22	11
Acot7|XM_006539169.2|chr4-152271572-152271853	60	22	2	6	55	30	36	11	12	7	1	8	25	13	13	9	47	29	6	5	55	11	22	11
Tpi1|NM_009415.2|chr6-124810591-124811268	14	23	26	87	33	6	21	31	5	6	11	48	34	6	11	24	19	28	16	82	32	16	17	22
Prdx1|NM_011034.4|chr4-116699256-116700000	133	60	85	56	81	57	100	55	63	66	23	63	51	17	17	31	112	85	91	87	121	83	73	57
S100a6|NM_011313.2|chr3-90614322-90614414	990	463	67	93	824	427	178	145	687	550	32	82	755	273	106	101	877	580	83	98	1247	581	98	112
Atf7|NM_001310066.1|chr15-102528635-102534220	59	37	17	16	37	6	16	12	15	19	3	3	29	4	2	0	29	31	8	2	43	11	9	3
Sf1|NM_011750.2|chr19-6376360-6378038	236	96	72	68	196	45	47	35	110	24	46	61	137	25	18	21	176	110	69	57	215	61	45	29
Fam217b|NM_001081289.1|chr2-178421408-178422177	12	4	1	7	36	0	1	0	5	5	1	10	19	0	2	0	10	9	7	9	15	0	14	1
Fam217b|XM_011239961.1|chr2-178421408-178422181	12	4	1	7	36	0	1	0	5	5	1	10	19	0	2	0	10	9	7	9	15	0	14	1
Klhdc10|NM_001311087.1|chr6-30450696-30455174	92	69	30	33	122	29	34	16	43	45	29	21	87	10	20	15	97	96	45	26	136	33	30	8
Klhdc10|XM_017321829.1|chr6-30450696-30455179	92	69	30	33	122	29	34	16	43	45	29	21	87	10	20	15	97	96	45	26	136	33	30	8
Neat1|NR_003513.3|chr19-5842295-5845480	1465	160	139	247	1136	205	228	150	671	75	142	343	1272	176	160	133	1117	179	101	244	1396	237	203	139
Snx3|NM_017472.4|chr10-42534758-42535369	176	49	23	35	152	22	38	24	83	26	14	20	73	9	14	6	118	66	41	53	114	40	17	35
Midn|XM_006513914.2|chr10-80156642-80158368	487	94	70	120	459	81	66	71	243	61	58	72	226	33	44	16	384	77	54	99	425	47	51	66
Copg1|NM_017477.2|chr6-87912302-87913595	75	10	34	11	46	13	22	4	41	8	10	16	39	15	11	5	90	29	20	42	117	24	20	8
Psmd2|NM_134101.2|chr16-20663245-20663414	60	40	16	11	89	20	18	40	28	9	5	10	34	16	4	11	44	27	11	14	56	31	9	20
Egr3|NM_018781.3|chr14-70079905-70082613	1234	41	50	12	853	5	27	15	689	26	26	9	690	3	19	15	968	38	52	18	763	13	29	12
Foxc1|NM_008592.2|chr13-31808869-31810635	238	85	23	70	172	14	22	23	200	108	20	56	146	12	3	34	170	93	15	26	169	11	20	20
Mad2l2|NM_001305420.1|chr4-148145413-148145704	0	14	3	24	16	1	13	0	2	6	8	21	3	4	6	3	0	18	14	21	3	5	18	0
Mad2l2|XM_006539187.2|chr4-148145413-148145699	0	14	3	24	16	1	13	0	2	6	8	21	3	4	6	3	0	18	14	21	3	5	18	0
Mad2l2|XM_006539188.2|chr4-148145371-148145699	0	14	3	24	16	1	13	0	2	6	8	21	3	4	6	3	0	18	14	21	3	5	18	0
Mad2l2|XM_006539189.2|chr4-148145371-148145694	0	14	3	24	16	1	13	0	2	6	8	21	3	4	6	3	0	18	14	21	3	5	18	0
Mat2a|NM_145569.4|chr6-72432798-72434292	1976	403	342	288	1440	119	192	245	862	277	277	367	1281	85	124	165	1712	440	381	275	1669	180	147	185
Col6a2|NM_146007.2|chr10-76595755-76596212	119	156	49	53	78	130	84	54	26	77	44	24	97	79	49	45	121	239	59	51	161	155	73	73
Sf1|NM_001110791.1|chr19-6375995-6378038	245	100	74	69	200	45	47	37	117	24	46	62	142	27	22	22	184	111	78	59	232	61	46	29
Adipoq|NM_009605.4|chr16-23157594-23157968	3	0	156	386	1	2	89	574	1	1	148	409	0	1	69	439	1	1	143	388	3	3	59	442
Gpx1|NM_008160.6|chr9-108340136-108340342	172	76	20	22	142	35	31	20	81	58	27	18	127	19	17	4	133	115	63	52	201	81	24	26
Pim1|NM_008842.3|chr17-29494747-29495465	51	5	13	25	54	28	2	8	8	14	1	3	21	5	1	0	17	5	4	22	36	8	1	6
Fus|XM_006507759.1|chr7-127981830-127982032	306	113	122	94	274	152	111	80	140	125	66	36	162	27	35	34	206	146	62	122	216	108	75	67
Cxcl12|NM_001012477.2|chr6-117176179-117181368	126	85	15	9	131	34	29	6	83	38	5	9	89	5	11	1	110	24	9	1	153	19	12	1
Israa|NM_001309430.1|chr14-25603924-25605636	27	36	7	6	75	28	14	2	8	3	5	4	39	5	5	2	47	25	19	11	58	44	5	3
Sec22a|XM_006522235.2|chr16-35313408-35314086	10	4	1	3	11	0	2	1	5	1	0	0	3	0	0	0	13	8	6	11	15	1	11	1
Ppib|NM_011149.2|chr9-66066417-66066629	38	16	10	15	36	22	20	7	14	18	9	6	15	7	5	5	50	26	20	17	55	29	29	6
Calu|NM_001285412.1|chr6-29374503-29376675	462	92	71	31	435	53	42	40	172	85	34	33	248	38	17	13	413	112	49	52	430	69	48	33
Poldip3|NM_178627.3|chr15-83125977-83127880	137	82	33	38	117	51	38	13	22	37	15	29	69	8	19	19	94	88	24	38	99	29	27	15
Poldip3|XM_006521485.1|chr15-83125975-83127880	137	82	33	38	117	51	38	13	22	37	15	29	69	8	19	19	94	88	24	38	99	29	27	15
Zyx|XM_006505936.3|chr6-42357956-42358395	511	50	32	55	403	16	19	9	212	24	21	28	448	22	21	5	492	65	59	36	529	40	24	13
Supt6|XR_001779939.1|chr11-78207023-78207769	45	6	13	8	38	16	12	6	15	11	1	10	31	3	2	4	59	32	20	19	73	22	12	7
Hnrnpc|NM_016884.3|chr14-52073379-52075079	169	51	64	61	149	32	34	38	67	37	29	38	111	15	16	10	201	60	39	39	166	73	59	35
Cxcl12|NM_013655.4|chr6-117178598-117181368	124	85	15	9	131	34	27	6	82	38	5	9	84	4	11	1	104	24	9	1	153	19	12	1
R3hdm4|NM_177994.4|chr10-79910052-79911038	14	5	24	29	13	6	17	12	2	5	5	14	10	3	4	6	16	17	19	18	36	23	19	8
R3hdm4|XM_011243263.2|chr10-79910051-79911038	14	5	24	29	13	6	17	12	2	5	5	14	10	3	4	6	16	17	19	18	36	23	19	8
Epc2|XM_006498011.2|chr2-49549998-49551942	66	11	4	16	53	6	23	3	46	38	8	20	68	8	21	5	42	14	4	8	39	15	7	2
Mafk|NM_010757.2|chr5-139800519-139802652	133	8	6	8	82	11	6	2	35	7	1	1	32	0	1	3	94	4	2	20	121	6	13	1
Mafk|XM_006504653.3|chr5-139800519-139802653	133	8	6	8	82	11	6	2	35	7	1	1	32	0	1	3	94	4	2	20	121	6	13	1
Serf2|NM_011354.3|chr2-121450784-121453420	111	48	32	43	115	13	51	22	73	17	10	6	114	17	11	16	143	81	43	43	136	48	33	31
Golgb1|NM_030035.1|chr16-36931957-36933085	45	13	12	20	44	3	16	10	39	12	3	12	20	2	1	8	54	31	4	41	79	13	13	21
Golgb1|XM_006522082.2|chr16-36931957-36933081	45	13	12	20	44	3	16	10	39	12	3	12	20	2	1	8	54	31	4	41	79	13	13	21
Golgb1|XM_006522083.3|chr16-36931957-36933082	45	13	12	20	44	3	16	10	39	12	3	12	20	2	1	8	54	31	4	41	79	13	13	21
Zfp617|NM_133358.3|chr8-71933507-71934630	53	18	13	25	42	5	15	9	22	13	7	6	13	2	7	4	40	26	9	18	55	16	19	10
Egln3|NM_028133.2|chr12-54178980-54180623	28	79	158	616	50	43	143	596	7	34	60	42	29	7	52	173	26	56	113	621	44	53	63	264
Nfkbiz|NM_030612.3|chr16-55811376-55812729	496	193	207	131	477	298	394	53	647	94	327	119	551	223	331	79	530	196	296	165	680	378	301	97
Sh3gl1|NM_001252471.1|chr17-56016749-56017736	93	36	11	10	100	24	16	14	25	15	12	7	36	8	7	2	107	28	13	35	90	33	15	3
Sh3gl1|NM_013664.3|chr17-56016749-56017539	93	36	11	10	100	24	16	14	25	15	12	7	36	8	7	2	107	28	13	35	90	33	15	3
Hic1|NM_001098203.1|chr11-75164564-75165379	180	6	2	7	138	0	2	0	47	1	0	8	83	0	4	0	158	14	7	6	141	1	1	0
Atp9b|NM_001201569.1|chr18-80734140-80736012	33	13	2	2	22	5	9	7	6	0	1	1	9	0	0	2	18	4	0	11	20	6	8	9
Nagk|XM_017321685.1|chr6-83802455-83802556	48	23	9	23	46	8	16	11	17	7	6	16	31	8	4	9	54	24	24	26	92	19	13	14
Retsat|NM_026159.4|chr6-72607381-72607488	6	6	6	11	6	2	23	23	1	1	2	2	2	1	6	5	6	8	7	23	1	5	13	23
Klf3|XM_006503751.3|chr5-64829158-64832072	372	76	39	33	297	58	37	20	132	31	18	22	181	30	21	26	298	71	16	60	293	73	53	20
Dnaja4|NM_021422.4|chr9-54714676-54716317	9	3	12	11	16	10	9	0	3	4	2	4	4	2	4	0	7	0	15	14	16	1	6	0
Dnaja4|XM_006511325.3|chr9-54714676-54716315	9	3	12	11	16	10	9	0	3	4	2	4	4	2	4	0	7	0	15	14	16	1	6	0
Socs3|NM_007707.3|chr11-117966078-117967552	424	81	62	105	344	67	30	117	350	120	20	44	219	27	20	73	378	109	49	143	460	69	33	206
Sec22a|NM_133704.4|chr16-35311130-35314086	10	5	1	3	11	0	2	1	5	2	0	0	4	0	0	0	13	8	6	11	15	1	11	1
Supt6|NM_009297.2|chr11-78206748-78207582	50	6	13	8	42	17	14	9	19	11	1	11	37	3	2	4	59	32	20	19	94	24	13	7
Susd6|NM_178682.4|chr12-80877121-80880833	44	26	1	2	47	25	11	2	96	82	2	3	56	42	9	2	34	26	1	6	37	33	17	2
Thbs1|NM_001313914.1|chr2-118125029-118127133	4594	57	41	31	3888	84	43	35	2428	54	16	33	3044	56	36	34	3878	87	41	41	3918	102	64	73
Trim28|NM_011588.3|chr7-13030862-13031032	80	61	38	30	83	36	37	15	33	36	12	26	64	26	12	11	91	115	43	28	110	64	17	24
Dync1i2|NM_001198876.1|chr2-71262761-71263303	106	27	17	23	70	34	22	16	22	18	4	10	53	11	9	11	77	55	5	28	123	20	14	14
Agt|NM_007428.3|chr8-124556586-124556929	4	7	143	243	1	1	55	154	1	8	99	150	2	5	25	76	4	27	179	271	4	9	35	168
Rbms2|NM_019711.2|chr10-128129469-128133367	38	19	9	21	47	13	8	29	13	9	4	12	14	5	3	11	49	15	21	17	33	14	15	27
Anxa2|NM_007585.3|chr9-69491505-69491785	246	83	14	49	205	32	3	17	102	55	17	26	150	15	4	9	186	116	13	34	250	39	16	14
Anxa2|XM_006510796.2|chr9-69491505-69491792	246	83	14	49	205	32	3	17	102	55	17	26	150	15	4	9	186	116	13	34	250	39	16	14
Map3k11|XM_006531752.2|chr19-5702344-5702865	68	75	70	107	71	32	60	77	52	37	58	74	49	19	51	48	71	112	127	153	114	47	41	65
Neat1|NR_131212.1|chr19-5824707-5845478	1524	188	187	255	1182	228	282	169	693	95	169	382	1330	209	195	138	1152	218	127	257	1478	289	217	150
9630013D21Rik|XR_376544.2|chr4-109652426-109652825	4	4	44	36	10	4	13	16	5	0	19	16	10	13	10	0	2	0	7	23	18	15	7	10
9630013D21Rik|XR_376545.2|chr4-109652426-109652819	4	4	44	36	10	4	13	16	5	0	19	16	10	13	10	0	2	0	7	23	18	15	7	10
Ankrd49|XM_006510503.2|chr9-14779781-14781149	77	88	69	50	46	47	73	47	79	109	95	51	79	53	101	58	48	41	37	40	50	58	45	37
Epc2|NM_172663.4|chr2-49549998-49551609	57	11	3	15	48	6	23	3	35	25	8	12	48	6	19	3	38	14	1	8	38	12	7	2
Usp16|XM_006523101.1|chr16-87483231-87483515	34	5	9	11	43	16	4	0	30	2	3	11	33	7	1	0	34	2	1	6	47	8	8	2
Cdkn2a|NM_001040654.1|chr4-89274472-89274734	75	30	5	24	51	18	19	11	119	39	11	29	91	15	31	23	48	23	11	28	61	19	16	11
Cdkn2a|NM_009877.2|chr4-89274472-89274774	75	30	5	24	51	18	19	11	119	39	11	29	91	15	31	23	48	23	11	28	61	19	16	11
Fam178a|NM_001081225.1|chr19-44980591-44983787	113	51	16	15	72	29	20	15	41	6	11	9	54	12	0	4	78	20	7	11	69	18	5	8
Amotl2|NM_019764.2|chr9-102731706-102733417	558	68	67	88	364	34	46	26	284	80	37	85	368	11	37	24	428	77	51	67	377	28	42	12
Amotl2|XM_006511771.3|chr9-102731706-102733418	558	68	67	88	364	34	46	26	284	80	37	85	368	11	37	24	428	77	51	67	377	28	42	12
Amotl2|XM_006511772.2|chr9-102731706-102733413	558	68	67	88	364	34	46	26	284	80	37	85	368	11	37	24	428	77	51	67	377	28	42	12
Igfbp4|NM_010517.3|chr11-99051579-99052646	73	158	169	77	51	253	127	43	27	145	93	54	78	179	70	33	79	283	182	79	64	293	104	29
Abl1|NM_001112703.2|chr2-31801899-31804362	124	21	11	6	73	9	6	9	27	24	4	4	39	7	5	4	84	52	17	3	99	24	7	12
Adprh|NM_007414.3|chr16-38445398-38445689	41	29	12	6	33	15	18	14	4	3	14	0	10	6	2	5	26	27	11	11	23	12	6	9
Npc2|NM_023409.4|chr12-84754558-84757125	295	176	145	108	264	101	135	82	140	170	82	95	237	38	58	60	282	225	213	122	267	117	101	65
Atg4b|NM_174874.3|chr1-93787759-93789529	12	18	9	19	34	9	22	12	5	8	7	7	21	2	5	2	19	7	11	12	45	9	17	7
Twist2|NM_007855.3|chr1-91847388-91848034	48	46	3	4	49	12	10	0	19	38	3	8	46	9	0	0	37	64	0	14	32	10	2	1
Gale|XM_006539217.1|chr4-135967859-135968178	11	8	18	26	10	4	33	22	1	6	4	21	1	0	10	11	37	6	14	34	29	3	22	26
Porcn|NM_023638.4|chrX-8193845-8194175	10	1	2	10	11	6	8	0	8	7	0	5	8	7	4	0	9	0	0	8	5	7	2	0
Porcn|NR_131893.1|chrX-8193845-8194277	10	1	2	10	11	6	8	0	8	7	0	5	8	7	4	0	9	0	0	8	5	7	2	0
Porcn|XM_011247481.1|chrX-8193847-8194175	10	1	2	10	11	6	8	0	8	7	0	5	8	7	4	0	9	0	0	8	5	7	2	0
Porcn|XR_001782757.1|chrX-8193847-8194277	10	1	2	10	11	6	8	0	8	7	0	5	8	7	4	0	9	0	0	8	5	7	2	0
Ankrd50|XM_011249725.2|chr3-38449649-38452505	112	12	7	2	81	2	10	8	67	21	0	2	75	2	6	4	72	14	6	4	69	0	6	1
Vegfa|NM_001110266.1|chr17-46016992-46018857	120	53	44	93	99	11	11	49	103	105	58	68	80	9	13	55	94	81	60	87	128	25	22	48
Vegfa|NM_001317041.1|chr17-46016992-46018788	120	53	44	93	99	11	11	49	103	105	58	68	80	9	13	55	94	81	60	87	128	25	22	48
Iqgap1|NM_016721.2|chr7-80711582-80713831	169	52	25	47	140	53	38	42	53	39	10	25	134	15	32	24	130	65	36	32	194	48	44	37
Cnot6l|XM_006534872.3|chr5-96070332-96077179	59	21	12	21	32	42	2	7	31	15	5	10	39	17	7	1	51	32	3	32	53	41	20	8
Acin1|XM_006519298.3|chr14-54642160-54642727	55	34	28	17	53	27	7	8	24	6	13	5	25	10	9	7	65	18	20	11	59	47	25	10
Brd2|XM_017317250.1|chr17-34112261-34112574	69	26	13	16	48	3	4	11	14	5	0	0	33	3	4	0	45	11	8	8	45	6	7	17
U2af2|NM_133671.3|chr7-5079316-5079945	13	14	18	19	58	18	12	11	15	9	4	4	14	1	0	4	57	39	20	7	39	17	19	2
U2af2|XM_006539727.3|chr7-5079316-5079938	13	14	18	19	58	18	12	11	15	9	4	4	14	1	0	4	57	39	20	7	39	17	19	2
Nrp1|XM_006530767.2|chr8-128502814-128503212	30	8	5	5	37	2	3	3	0	0	0	0	17	0	0	0	26	15	0	3	17	4	1	5
Zyx|NM_001289618.1|chr6-42358168-42358562	522	47	33	55	399	16	19	9	227	34	21	28	459	23	18	6	480	66	60	33	526	38	24	13
Pik3r1|NM_001077495.2|chr13-101680760-101684879	130	127	73	45	89	83	153	87	110	113	76	63	94	107	138	75	67	155	67	48	78	96	98	47
Map6|NM_001048167.1|chr7-99317672-99320352	62	33	2	3	62	16	7	6	18	4	0	6	17	2	0	0	34	10	2	6	30	16	1	2
Bet1l|NM_018742.5|chr7-140853383-140854455	79	16	13	18	82	5	13	20	17	15	6	21	67	5	3	7	116	52	37	20	108	20	9	11
Rnf11|NM_013876.3|chr4-109452856-109454250	63	3	29	12	50	6	6	10	63	10	15	9	91	11	12	11	35	1	4	4	53	3	1	5
Ankrd49|NM_019683.3|chr9-14780197-14781149	64	81	69	46	40	42	73	44	77	101	94	46	66	50	100	57	46	40	36	40	47	54	40	37
Impa1|NM_018864.6|chr3-10311955-10315185	41	4	1	9	23	8	16	1	29	2	1	4	30	4	1	2	25	8	3	16	30	10	9	1
Lasp1|NM_010688.4|chr11-97836245-97838764	174	22	17	22	137	16	18	22	47	13	11	8	109	6	1	8	102	23	10	15	127	22	9	18
Lasp1|XM_006532341.1|chr11-97836245-97838765	174	22	17	22	137	16	18	22	47	13	11	8	109	6	1	8	102	23	10	15	127	22	9	18
Troap|NM_001162506.1|chr15-99083275-99083409	25	28	16	0	25	29	4	0	3	12	3	0	15	11	0	1	43	40	10	1	30	27	1	0
Top1|NM_009408.2|chr2-160721554-160722764	285	159	83	71	177	108	52	37	145	103	28	48	145	39	31	26	186	164	34	67	188	71	50	64
Ddx24|NM_001159502.1|chr12-103407975-103408211	107	33	35	35	95	30	46	21	74	32	6	20	70	5	10	7	121	29	29	22	129	18	36	10
Ddx24|XM_006515932.3|chr12-103407977-103408211	107	33	35	35	95	30	46	21	74	32	6	20	70	5	10	7	121	29	29	22	129	18	36	10
Fzd2|NM_020510.2|chr11-102606444-102608058	185	54	6	9	222	41	21	9	117	56	4	11	132	3	4	5	181	102	15	20	182	29	14	9
Lamtor1|NM_025605.3|chr7-101911365-101911903	60	20	13	16	42	4	10	4	6	14	4	6	19	0	2	9	57	18	10	23	37	4	17	9
Csad|NM_144942.4|chr15-102176997-102177612	67	19	54	87	30	25	42	37	26	32	32	48	26	4	17	17	63	30	48	99	51	31	38	26
Csad|XM_011245638.1|chr15-102176996-102177612	67	19	54	87	30	25	42	37	26	32	32	48	26	4	17	17	63	30	48	99	51	31	38	26
Zyx|NM_001289619.1|chr6-42357956-42358562	529	50	33	55	409	18	19	9	230	34	22	28	467	23	21	8	495	66	60	37	537	40	24	13
Capn6|NM_007603.3|chrX-143802235-143803643	46	57	7	4	42	46	23	2	22	54	1	4	30	27	5	6	49	68	2	11	79	83	16	5
Csad|XM_011245642.1|chr15-102176996-102177755	68	19	58	87	31	25	43	37	26	32	33	48	26	4	20	17	65	30	48	99	51	33	38	26
Csad|XR_001781534.1|chr15-102176996-102177786	68	19	58	87	31	25	43	37	26	32	33	48	26	4	20	17	65	30	48	99	51	33	38	26
Siah1b|NM_009173.2|chrX-164070702-164071233	40	32	9	7	37	37	10	7	17	21	1	0	18	7	6	1	67	50	11	16	57	11	8	6
Myl6|NM_001317219.1|chr10-128490858-128491033	38	12	2	4	31	3	8	5	10	5	1	1	26	0	0	0	122	5	3	3	60	15	4	8
Myl6|XM_006513323.2|chr10-128490860-128491033	38	12	2	4	31	3	8	5	10	5	1	1	26	0	0	0	122	5	3	3	60	15	4	8
Timp2|NM_011594.3|chr11-118301060-118303698	1021	170	39	22	988	104	77	35	333	98	21	16	602	93	32	24	929	207	22	18	829	124	24	17
Gstm5|NM_010360.2|chr3-107898549-107898685	19	10	6	18	19	6	6	14	12	7	2	5	9	2	0	3	29	16	19	16	31	10	5	8
5730408K05Rik|NR_027866.1|chr19-8888386-8888770	21	45	33	172	29	33	53	11	37	52	32	221	62	56	38	17	16	55	17	22	294	34	29	13
Baz2b|XR_001783145.1|chr2-59903158-59903305	7	0	9	8	8	8	5	0	2	0	0	9	8	1	0	0	14	0	6	8	14	1	0	1
Btg2|NM_007570.2|chr1-134074864-134077368	1778	55	126	114	1414	26	28	42	2049	76	161	122	1615	11	45	88	1701	43	144	147	1774	45	16	68
Uba1|NM_009457.4|chrX-20682513-20683179	82	33	44	23	128	30	41	23	34	35	17	43	55	15	14	20	96	69	46	44	136	39	53	27
Eif4ebp1|NM_007918.3|chr8-27275111-27275656	112	12	28	44	72	6	18	46	27	8	11	45	36	6	5	14	111	20	41	57	93	1	25	30
Fam114a1|NM_026667.3|chr5-65040740-65041901	68	6	5	12	49	5	1	0	26	2	2	4	28	2	0	0	41	7	4	3	53	7	5	0
Plac8|NM_139198.2|chr5-100553732-100553988	157	37	11	2	169	9	1	2	57	18	4	0	55	6	0	3	205	44	3	1	116	17	6	1
Plac8|XM_011249430.1|chr5-100553725-100553988	157	37	11	2	169	9	1	2	57	18	4	0	55	6	0	3	205	44	3	1	116	17	6	1
Ddit4|NM_029083.2|chr10-59949674-59950535	429	144	133	145	371	82	66	41	445	182	189	134	322	69	63	31	410	228	161	159	554	69	57	35
Itgb1|NM_010578.2|chr8-128732088-128733579	846	52	28	48	716	29	17	40	350	43	13	19	560	19	17	23	693	83	13	25	604	42	50	30
H3f3b|NM_008211.3|chr11-116021960-116023406	581	217	150	105	539	149	119	42	898	261	245	163	828	168	93	61	809	242	163	116	883	178	122	54
Tceb2|NM_026305.2|chr17-23824739-23824866	77	80	58	42	54	52	84	31	31	67	44	30	44	27	59	24	62	106	94	57	89	90	60	47
Atf3|NM_007498.3|chr1-191170295-191171481	85	1	7	13	72	3	2	0	60	1	10	13	80	0	0	0	100	0	2	18	81	0	2	1
Dusp1|NM_013642.3|chr17-26505590-26506279	745	169	151	80	573	84	29	29	701	243	91	72	636	53	41	26	664	191	165	110	766	98	29	40
Smad3|NM_016769.4|chr9-63646766-63650261	77	20	14	8	64	4	7	3	17	13	0	0	40	0	0	2	75	11	20	22	62	6	3	2
Smad3|XM_006510819.2|chr9-63646765-63650261	77	20	14	8	64	4	7	3	17	13	0	0	40	0	0	2	75	11	20	22	62	6	3	2
Slc25a39|XM_006534034.1|chr11-102403141-102403419	57	39	42	61	61	34	49	34	29	13	19	63	37	15	24	23	55	44	68	83	52	24	40	33
Grem2|NM_011825.1|chr1-174833784-174836774	12	7	3	3	5	24	17	2	8	13	0	3	2	10	21	7	15	13	0	1	13	38	13	5
Grem2|XM_017320448.1|chr1-174833785-174836774	12	7	3	3	5	24	17	2	8	13	0	3	2	10	21	7	15	13	0	1	13	38	13	5
Slc25a39|NM_026542.3|chr11-102402968-102403419	65	40	57	68	64	34	53	35	32	21	19	67	48	22	24	23	62	47	78	104	57	25	44	33
Gpd1|NM_010271.2|chr15-99723287-99725008	0	0	10	80	0	0	81	118	1	0	8	115	2	0	57	83	0	1	11	74	0	1	61	101
Ppp2r2a|NM_028032.3|chr14-67014055-67016373	179	69	49	32	157	66	73	34	87	24	28	39	144	25	22	19	155	77	36	61	182	57	33	19
H19|NR_130973.1|chr7-142575529-142576114	0	37	11	0	2	15	7	0	0	9	1	0	1	3	0	0	7	62	23	0	6	6	6	0
Mfsd11|XM_006534142.3|chr11-116873945-116874880	17	6	1	2	9	0	4	0	1	0	1	3	13	0	5	3	19	14	3	15	13	0	9	4
Lrig1|XR_377425.2|chr6-94604528-94604779	35	12	127	45	43	30	113	112	55	42	124	57	90	30	165	109	25	27	127	36	41	32	116	79
Mfsd11|NM_178620.3|chr11-116873945-116875660	17	6	1	2	10	0	4	0	1	0	1	3	13	0	8	3	19	14	3	15	13	0	9	4
Selk|NM_019979.2|chr14-29974479-29975074	264	27	27	48	201	18	24	19	150	32	14	24	146	8	15	11	210	58	45	48	247	39	23	5
Lrig1|XM_006505622.2|chr6-94604528-94605758	37	15	136	50	48	32	123	128	55	42	127	58	93	32	172	115	32	27	127	36	41	32	126	85
Pbx1|NM_183355.3|chr1-168153526-168158731	255	141	34	21	175	86	25	10	109	46	22	18	150	70	8	5	206	214	29	20	259	100	34	12
Pbx1|XM_006496699.2|chr1-168153531-168158731	255	141	34	21	175	86	25	10	109	46	22	18	150	70	8	5	206	214	29	20	259	100	34	12
Cdc37|XM_006509967.1|chr9-21139429-21139807	38	16	8	9	16	5	13	5	14	9	5	11	15	2	19	3	36	26	9	20	27	8	16	6
Bcl9l|NM_030256.2|chr9-44509783-44510423	148	106	115	104	200	78	84	56	124	100	61	34	92	29	46	35	182	164	82	69	171	98	49	51
Cxxc1|NM_028868.3|chr18-74221205-74221491	21	4	6	8	23	6	10	5	0	6	1	4	15	2	1	1	17	15	6	13	27	14	10	5
Cxxc1|XM_006526302.3|chr18-74221205-74221496	21	4	6	8	23	6	10	5	0	6	1	4	15	2	1	1	17	15	6	13	27	14	10	5
Ppp2r2a|XM_017316211.1|chr14-67014669-67016373	175	69	49	32	157	66	73	34	87	24	28	39	144	25	22	19	155	76	36	61	181	54	33	19
Pbx1|NM_001291508.1|chr1-168153526-168158824	255	141	34	21	175	86	25	10	109	46	22	18	150	71	8	5	206	214	30	20	259	100	34	12
Glis1|NM_147221.2|chr4-107634746-107635059	48	15	0	6	63	5	5	2	14	5	0	0	24	0	0	0	52	7	3	0	73	5	1	4
Glis1|XM_017320135.1|chr4-107634746-107635061	48	15	0	6	63	5	5	2	14	5	0	0	24	0	0	0	52	7	3	0	73	5	1	4
Tcf4|XM_006525747.3|chr18-69683076-69684243	309	89	21	25	232	67	13	21	116	29	5	25	173	19	14	7	141	48	13	12	221	18	13	21
Plk3|NM_013807.3|chr4-117128654-117128986	156	2	15	13	88	5	7	2	86	0	5	2	85	1	1	0	135	0	3	8	93	1	8	1
Ddit3|NM_001290183.1|chr10-127296091-127296288	512	10	30	51	484	18	20	26	335	16	33	53	410	8	12	16	538	15	38	65	596	15	17	9
Ddit3|XM_006513197.3|chr10-127296091-127296291	512	10	30	51	484	18	20	26	335	16	33	53	410	8	12	16	538	15	38	65	596	15	17	9
Trappc1|NM_001024206.2|chr11-69325567-69325793	8	20	4	4	9	1	2	3	4	2	7	2	5	1	0	2	12	31	13	3	19	14	4	5
Raf1|NM_029780.3|chr6-115618572-115619265	49	22	14	7	34	15	7	5	17	1	3	3	24	2	1	5	35	23	8	5	40	12	13	11
Raf1|XM_006505363.3|chr6-115618585-115619265	49	22	14	7	34	15	7	5	17	1	3	3	24	2	1	5	35	23	8	5	40	12	13	11
Trim26|XM_006524213.3|chr17-36858082-36859398	28	15	7	11	43	6	16	10	21	3	0	6	23	7	3	3	44	14	5	4	47	14	25	17
Ppm1g|NM_008014.3|chr5-31202667-31203080	46	37	18	20	34	23	50	13	9	25	13	12	18	12	19	7	36	51	23	14	43	45	23	7
Mfsd11|XM_006534144.3|chr11-116873945-116874712	17	6	1	1	9	0	4	0	1	0	1	3	13	0	5	3	19	14	3	15	13	0	9	4
Mfsd11|XM_006534148.3|chr11-116873945-116874803	17	6	1	1	9	0	4	0	1	0	1	3	13	0	5	3	19	14	3	15	13	0	9	4
Mfsd11|XM_017314747.1|chr11-116873945-116874796	17	6	1	1	9	0	4	0	1	0	1	3	13	0	5	3	19	14	3	15	13	0	9	4
Spp1|NM_009263.3|chr5-104440618-104441053	42	2	0	0	22	9	5	0	90	5	0	3	66	6	7	2	37	2	0	2	63	3	0	0
Mrpl42|NM_026065.3|chr10-95480805-95480931	7	5	2	2	1	14	10	2	14	6	21	13	6	13	27	2	15	9	0	3	3	7	11	4
Mrpl42|XM_006513979.3|chr10-95480804-95480931	7	5	2	2	1	14	10	2	14	6	21	13	6	13	27	2	15	9	0	3	3	7	11	4
Ahnak2|XM_017315330.1|chr12-112772189-112772905	120	8	0	3	99	6	1	10	15	1	0	1	54	4	0	0	106	7	1	1	115	5	3	1
Cebpb|NM_001287739.1|chr2-167689912-167690432	304	108	51	61	228	52	82	43	291	216	82	81	345	72	70	64	247	139	54	65	271	88	58	42
Senp1|XM_006520880.2|chr15-98038743-98042889	44	39	9	18	17	20	20	6	11	11	6	3	19	9	1	1	13	18	6	6	67	27	7	2
Snhg9|NR_027900.2|chr17-24719859-24719965	17	18	10	16	15	10	23	14	4	0	10	10	8	6	5	1	18	12	20	12	22	21	16	11
Gab1|NM_021356.2|chr8-80764433-80766328	35	9	3	1	3	6	0	4	29	3	4	0	30	3	0	7	20	1	0	0	11	0	0	1
Gab1|XM_006530677.3|chr8-80764430-80766328	35	9	3	1	3	6	0	4	29	3	4	0	30	3	0	7	20	1	0	0	11	0	0	1
S100a4|NM_011311.2|chr3-90605904-90606045	354	103	13	5	200	58	17	15	163	58	6	6	229	54	39	16	253	123	16	11	329	76	33	14
Ciapin1|XM_006530560.1|chr8-94822551-94823096	46	33	22	27	38	22	53	22	25	43	7	16	34	4	18	16	54	45	25	30	66	25	23	18
Ciapin1|XR_001778391.1|chr8-94822553-94823207	46	33	22	27	38	22	53	22	25	43	7	16	34	4	18	16	54	45	25	30	66	25	23	18
Tln1|NM_011602.5|chr4-43531512-43531959	164	35	29	18	165	12	32	22	55	16	9	24	107	9	7	15	160	43	30	25	144	23	15	22
Tln1|XM_006537768.3|chr4-43531517-43531959	164	35	29	18	165	12	32	22	55	16	9	24	107	9	7	15	160	43	30	25	144	23	15	22
Cdc37|NM_016742.4|chr9-21138540-21139807	41	16	8	9	20	5	13	5	14	9	5	11	15	2	19	3	36	26	9	20	27	8	16	6
Cdo1|NM_033037.3|chr18-46713204-46713931	41	57	43	77	40	43	119	54	34	23	34	54	30	43	92	66	52	47	30	77	49	62	78	60
H3f3b|XM_006532248.2|chr11-116022290-116023406	566	217	150	105	530	148	116	40	884	259	238	163	817	166	92	61	803	241	162	105	866	177	119	54
Pxn|NM_011223.3|chr5-115554135-115555987	72	20	14	5	79	12	7	6	22	2	4	6	20	4	9	2	70	31	16	21	47	21	8	3
Sntb2|NM_009229.4|chr8-107011384-107014192	141	25	15	4	116	23	55	15	119	16	3	8	150	35	68	9	89	25	10	12	130	32	33	13
Pax3|NM_008781.4|chr1-78101266-78103307	43	1	4	6	31	7	6	2	42	0	5	4	14	4	3	0	16	1	1	0	21	1	1	0
Peg10|NM_001040611.1|chr6-4755351-4760517	27	28	26	18	23	24	22	2	15	31	10	24	30	19	21	0	24	57	35	22	24	16	19	3
Peg10|NM_130877.2|chr6-4757240-4760517	27	28	26	18	23	24	22	2	15	31	10	24	30	19	21	0	24	57	35	22	24	16	19	3
Mus81|NM_027877.3|chr19-5482839-5482962	12	1	1	6	5	2	3	0	8	1	2	14	2	1	11	0	8	7	0	15	11	8	5	2
Lgals3|NM_010705.3|chr14-47385680-47386167	43	13	34	40	16	19	22	12	10	5	11	28	19	9	15	10	16	19	32	77	37	15	11	18
Ncor2|XR_868502.1|chr5-125017153-125018348	191	70	61	58	200	99	73	53	47	65	23	63	142	22	36	19	129	64	15	45	204	105	76	46
Atp5b|NM_016774.3|chr10-128090119-128090388	63	25	48	102	50	25	82	62	60	54	105	139	66	65	92	112	73	36	74	99	71	50	87	54
Eif4g1|XM_006521946.1|chr16-20692431-20692883	89	39	65	27	65	43	43	53	21	17	12	6	44	39	24	24	77	49	31	63	67	42	43	29
Hivep3|XM_011240452.1|chr4-120134351-120138045	94	13	6	4	63	3	4	6	13	0	1	0	22	4	2	2	48	5	0	0	31	7	2	1
Rasl11b|NM_026878.1|chr5-74198579-74199477	290	41	25	12	239	112	37	14	164	53	20	7	212	53	20	10	251	33	21	8	231	85	27	13
Sugp1|NM_027481.2|chr8-70071832-70071953	74	43	52	49	89	46	57	31	106	73	74	100	162	75	75	41	76	66	78	41	95	65	41	45
Sugp1|XM_006509738.1|chr8-70071832-70071964	74	43	52	49	89	46	57	31	106	73	74	100	162	75	75	41	76	66	78	41	95	65	41	45
Tcf4|XM_017317857.1|chr18-69683076-69684234	298	89	21	25	228	67	11	21	110	29	5	25	172	19	12	7	139	48	13	12	219	18	13	21
Adgrl1|NM_181039.2|chr8-83939086-83941954	63	10	2	12	61	11	16	15	17	4	3	6	28	3	6	7	55	3	5	15	64	24	8	5
Adgrl1|XM_006531124.2|chr8-83939086-83941949	63	10	2	12	61	11	16	15	17	4	3	6	28	3	6	7	55	3	5	15	64	24	8	5
Impa1|NM_001310433.1|chr3-10311955-10315283	41	4	1	9	23	8	16	1	30	2	1	4	30	6	1	3	25	8	3	16	30	10	9	1
D16Ertd472e|NM_001252438.1|chr16-78540335-78545117	42	42	41	23	24	45	56	13	31	27	5	11	19	25	41	11	23	28	19	24	29	22	49	11
Fam76a|NM_145553.2|chr4-132899212-132901221	29	3	8	9	29	4	11	2	21	0	3	2	19	9	6	0	36	0	1	6	33	8	6	1
Yeats4|NM_026570.4|chr10-117215140-117215666	221	93	33	58	136	35	36	17	66	42	25	30	138	43	17	10	136	67	27	62	182	98	20	23
Kars|NM_001286384.1|chr8-111993438-111993607	52	25	25	11	28	26	20	20	24	9	4	12	15	16	11	5	33	27	35	14	48	34	25	8
Kars|XM_006531519.2|chr8-111993442-111993607	52	25	25	11	28	26	20	20	24	9	4	12	15	16	11	5	33	27	35	14	48	34	25	8
Xpc|NM_009531.2|chr6-91489304-91490056	18	13	2	3	19	2	11	2	3	4	1	13	3	0	2	3	6	1	0	3	4	0	4	1
Osr1|NM_011859.3|chr12-9580625-9581500	157	42	4	1	102	18	5	0	105	74	9	0	148	12	3	9	134	67	2	0	132	22	3	2
Eif4ebp2|XM_017313792.1|chr10-61428490-61433796	56	25	39	32	79	23	31	25	44	18	12	13	43	7	18	10	37	71	30	36	90	11	17	14
Atg4b|XM_006529793.2|chr1-93787759-93789434	10	18	8	19	26	9	22	12	5	8	7	7	21	2	5	2	18	7	11	12	40	9	17	6
Ier5|NM_010500.2|chr1-155096366-155098503	728	76	49	75	602	76	30	30	425	114	33	64	374	42	21	17	566	92	40	78	674	60	19	9
Ncor2|NM_001253905.1|chr5-125017152-125018166	191	68	61	58	200	99	73	53	47	65	23	63	142	21	36	19	129	64	15	45	204	105	76	46
Ncor2|XM_011240827.2|chr5-125017154-125018166	191	68	61	58	200	99	73	53	47	65	23	63	142	21	36	19	129	64	15	45	204	105	76	46
Ncor2|XM_017320760.1|chr5-125017158-125018166	191	68	61	58	200	99	73	53	47	65	23	63	142	21	36	19	129	64	15	45	204	105	76	46
Ncor2|XM_017320762.1|chr5-125017153-125018166	191	68	61	58	200	99	73	53	47	65	23	63	142	21	36	19	129	64	15	45	204	105	76	46
Cast|NM_001301181.1|chr13-74693293-74694833	8	4	2	9	15	1	8	2	4	2	0	1	11	0	0	0	1	5	0	10	18	4	5	0
Nufip2|XM_006534062.3|chr11-77709735-77717966	628	175	163	157	461	106	89	44	264	67	44	100	301	103	49	48	441	171	48	125	473	91	106	68
Atp5d|XM_006513947.1|chr10-80145493-80145814	26	10	59	38	36	9	51	37	8	9	25	62	18	5	19	16	19	21	52	72	36	14	44	29
Bcl9l|XM_017313700.1|chr9-44509783-44511901	162	114	126	108	214	87	94	67	138	112	66	45	100	33	56	40	195	178	98	79	185	120	60	56
Ciapin1|NM_134141.4|chr8-94819817-94823096	49	37	22	27	38	22	53	22	26	43	7	24	34	5	18	16	54	45	25	31	66	25	23	18
Fam234a|NM_001206335.1|chr17-26212691-26213505	3	8	5	5	14	1	8	3	0	1	2	5	8	0	2	1	6	5	4	9	22	5	8	2
Fam234a|XM_011246237.2|chr17-26212698-26213505	3	8	5	5	14	1	8	3	0	1	2	5	8	0	2	1	6	5	4	9	22	5	8	2
Mbd1|NM_013594.2|chr18-74281951-74282684	38	14	6	6	35	14	28	32	13	12	10	8	29	14	19	8	64	33	10	8	44	20	20	28
Mbd1|XM_006525709.3|chr18-74281951-74282734	38	14	6	6	35	14	28	32	13	12	10	8	29	14	19	8	64	33	10	8	44	20	20	28
Arid1a|XM_006539325.3|chr4-133679658-133680330	29	8	26	13	33	16	8	14	13	8	5	3	27	5	0	3	57	29	12	14	29	11	15	11
Ccl2|NM_011333.3|chr11-82037178-82037452	1007	16	9	4	694	8	4	12	1099	18	12	0	835	13	14	12	657	10	7	4	992	3	11	6
Drap1|NM_001291080.1|chr19-5422803-5422919	90	67	59	69	79	38	45	33	24	60	34	59	48	18	22	26	62	53	83	65	109	35	37	44
Hacd2|NM_023587.2|chr16-35106397-35109175	140	72	185	164	114	26	65	104	59	69	131	52	51	15	47	60	60	63	145	131	69	34	114	137
Hacd2|XM_006522570.3|chr16-35106397-35109190	140	72	185	164	114	26	65	104	59	69	131	52	51	15	47	60	60	63	145	131	69	34	114	137
Wdfy1|XR_001785590.1|chr1-79702261-79705570	125	19	13	11	64	17	25	6	30	8	3	6	66	5	2	4	77	13	8	6	87	15	10	11
Atp5d|NM_025313.2|chr10-80145545-80145818	26	9	59	38	31	9	50	37	8	9	25	57	18	5	19	16	19	21	52	72	36	14	44	29
Atp5d|XM_017314052.1|chr10-80145545-80145814	26	9	59	38	31	9	50	37	8	9	25	57	18	5	19	16	19	21	52	72	36	14	44	29
Pip4k2c|NM_054097.3|chr10-127197066-127199063	62	19	3	18	49	11	3	5	23	2	2	6	21	2	1	3	50	11	10	5	82	10	5	1
Pip4k2c|XM_006513121.3|chr10-127197066-127198748	62	19	3	18	49	11	3	5	23	2	2	6	21	2	1	3	50	11	10	5	82	10	5	1
Pip4k2c|XM_011243289.2|chr10-127197066-127199112	62	19	3	18	49	11	3	5	23	2	2	6	21	2	1	3	50	11	10	5	82	10	5	1
Pycrl|NM_025412.2|chr15-75916462-75916896	22	17	31	31	18	24	37	13	6	16	22	13	7	4	19	4	16	41	22	21	17	42	29	12
Pycrl|XM_006521252.2|chr15-75916467-75916896	22	17	31	31	18	24	37	13	6	16	22	13	7	4	19	4	16	41	22	21	17	42	29	12
Map3k3|NM_011947.3|chr11-106154194-106155446	54	24	22	17	70	15	13	15	12	9	11	27	56	3	4	4	62	28	10	27	81	14	14	10
Vgll4|XM_006506011.1|chr6-114860620-114862164	79	69	19	14	73	31	11	17	23	33	12	19	69	14	9	5	45	83	24	16	84	24	6	15
Arpc1a|NM_019767.2|chr5-145108415-145108756	65	25	5	9	43	6	16	16	18	34	3	5	34	3	8	12	41	22	3	7	49	16	13	4
Fscn1|NM_007984.2|chr5-142972098-142973189	712	68	39	18	586	36	27	15	254	50	10	21	319	12	6	11	727	38	28	22	553	55	33	7
Klf13|NM_021366.3|chr7-63886350-63891507	187	44	29	45	120	66	51	37	107	35	12	12	130	24	31	34	127	35	28	28	151	75	58	24
Fzr1|NM_019757.1|chr10-81366878-81367508	13	7	2	11	17	5	4	8	3	3	0	5	8	0	1	3	32	12	0	4	19	20	8	5
Chchd2|NM_024166.6|chr5-129881160-129881385	258	161	238	228	190	107	277	132	155	178	241	233	220	76	191	134	156	177	187	208	160	78	198	70
Igfbp7|NM_001159518.1|chr5-77349239-77349479	86	51	29	15	74	38	3	56	81	68	23	33	122	54	16	31	69	30	8	24	78	29	7	22
Ptma|NM_008972.2|chr1-86530012-86530698	125	65	28	24	109	76	35	13	106	39	30	10	65	19	22	6	116	63	23	27	129	74	54	9
Wdfy1|XM_006496543.2|chr1-79702261-79705510	123	19	13	11	64	17	25	6	30	8	3	6	66	5	2	4	76	13	8	6	86	15	10	11
Ftl1|NM_010240.2|chr7-45457943-45458106	55	29	32	50	69	27	23	23	25	12	17	135	78	23	13	20	70	31	14	48	111	49	32	12
Phlda1|NM_009344.3|chr10-111508059-111508649	848	111	105	45	733	62	116	66	744	103	83	29	865	60	132	57	713	78	90	36	899	56	135	48
Sdc2|NM_008304.2|chr15-33032540-33034721	77	17	3	17	65	3	7	3	60	3	3	9	77	2	4	4	35	7	0	7	72	0	6	4
Tsc22d3|NR_122039.1|chrX-140539527-140541107	44	123	45	74	39	125	107	42	43	170	37	113	36	103	41	37	49	161	48	119	24	187	57	35
Tsc22d3|XM_006528503.3|chrX-140539527-140540867	44	123	45	74	39	125	107	42	43	170	37	113	36	103	41	37	49	161	48	119	24	187	57	35
Vps51|NM_001081041.1|chr19-6067841-6068114	15	4	3	6	13	2	6	7	0	1	0	4	8	1	0	0	7	9	12	10	13	14	9	2
Necap2|XR_001784178.1|chr4-141066511-141067612	24	5	9	3	47	5	3	1	10	0	3	5	19	3	0	0	10	6	6	7	33	1	0	1
Plpp3|NM_080555.2|chr4-105231022-105232767	878	172	75	74	813	109	158	90	549	182	50	83	724	96	156	57	931	223	104	104	759	159	115	54
Arfip1|XM_006502482.3|chr3-84496092-84497735	78	30	20	15	57	7	9	2	29	8	10	1	28	0	5	1	39	16	11	20	64	24	8	6
Oxct1|NM_024188.6|chr15-4153769-4155344	219	52	55	77	188	17	36	66	133	48	62	122	217	5	41	47	130	37	54	116	184	6	38	64
Sparc|NM_009242.5|chr11-55394158-55395584	1821	715	142	384	1692	836	467	548	1324	952	153	305	1731	684	395	535	2020	1225	275	395	2479	1552	299	470
Bcl9l|XM_006510703.3|chr9-44509783-44510347	101	78	77	67	148	56	67	41	95	61	45	21	56	23	34	22	117	105	63	48	131	71	36	31
Hivep3|NM_010657.3|chr4-120134351-120135411	67	11	3	2	52	1	4	6	1	0	1	0	14	3	0	1	33	3	0	0	22	4	2	0
Egr1|NM_007913.5|chr18-34863768-34864956	5022	283	321	231	4699	192	202	76	3429	160	410	193	4340	156	191	76	4077	211	342	272	4132	177	126	103
Myl6|NM_001317220.1|chr10-128490858-128491004	29	5	2	4	24	3	3	5	10	5	1	0	19	0	0	0	96	5	3	3	56	12	1	8
Pcolce|NM_008788.2|chr5-137605106-137605162	62	11	2	6	47	22	11	3	23	10	0	1	38	12	8	3	75	23	6	1	72	68	5	5
Pcolce|XM_006504558.3|chr5-137605104-137605162	62	11	2	6	47	22	11	3	23	10	0	1	38	12	8	3	75	23	6	1	72	68	5	5
Prss23|XM_006508299.3|chr7-89509099-89509710	289	29	3	5	227	6	6	1	246	35	2	3	315	4	3	5	269	54	0	6	260	14	4	1
Pnpla2|NM_025802.3|chr7-141459668-141460743	13	42	132	174	7	11	93	177	5	27	109	239	3	4	55	105	16	55	128	183	6	14	91	170
Rrp1|NM_010925.2|chr10-78400361-78400793	25	6	6	17	7	10	7	3	6	2	3	10	12	4	1	0	27	12	6	9	28	10	5	1
Rrp1|XM_006513338.2|chr10-78400383-78400793	25	6	6	17	7	10	7	3	6	2	3	10	12	4	1	0	27	12	6	9	28	10	5	1
2310036O22Rik|NM_026760.2|chr8-85029982-85030286	104	37	31	19	104	39	22	16	16	10	7	29	50	7	31	11	110	52	38	26	148	69	28	14
Slc48a1|NM_026353.4|chr15-97790723-97792692	56	15	9	22	55	5	23	18	12	0	11	20	23	6	8	5	51	4	12	37	78	16	12	12
Rras|NM_009101.2|chr7-45021364-45021644	53	8	1	23	60	3	5	20	7	1	5	16	24	0	2	6	53	14	1	29	68	17	5	21
Rras|XM_006540721.2|chr7-45021364-45021647	53	8	1	23	60	3	5	20	7	1	5	16	24	0	2	6	53	14	1	29	68	17	5	21
Tnk2|XM_011245946.1|chr16-32682691-32683493	71	16	9	9	43	2	4	8	4	2	5	6	21	1	0	1	50	5	7	6	55	9	3	4
Apex1|NM_009687.2|chr14-50926973-50927188	30	9	15	13	20	8	3	15	11	19	3	5	12	4	0	2	17	27	15	6	43	10	13	22
Ppargc1b|XM_006525698.2|chr18-61291444-61298682	8	16	56	45	18	9	62	27	1	9	38	76	10	4	54	27	0	7	29	57	15	12	44	29
Rabl6|XM_017317190.1|chr2-25583017-25583790	13	7	3	3	13	2	4	1	0	0	1	9	10	1	1	0	24	11	7	9	30	6	7	4
Tmem150a|NM_144916.3|chr6-72359247-72359762	46	11	11	6	40	7	9	9	18	6	2	3	29	5	2	7	49	16	4	25	47	19	18	11
Clk2-scamp3|NM_001310017.1|chr3-89182445-89182770	48	18	37	29	45	25	41	28	17	37	10	11	23	2	8	11	66	27	15	31	56	21	26	25
Snrnp70|NR_126539.1|chr7-45380716-45383184	98	34	25	20	120	21	24	13	21	28	7	20	62	14	3	8	72	40	14	34	96	57	5	19
Pdk1|NM_172665.5|chr2-71900124-71903858	1	10	4	24	8	0	5	3	6	11	3	23	8	0	0	3	1	2	9	18	15	0	2	7
Pdk1|XM_011239444.1|chr2-71900124-71903847	1	10	4	24	8	0	5	3	6	11	3	23	8	0	0	3	1	2	9	18	15	0	2	7
Thbd|NM_009378.3|chr2-148404470-148406212	46	19	5	12	41	20	1	27	72	47	7	13	64	14	2	24	43	15	6	13	23	0	2	11
Rabl3|NM_001042499.1|chr16-37571095-37572385	17	2	10	7	14	4	6	6	2	1	0	4	3	1	6	0	20	18	4	8	36	10	7	1
Cdc20|NM_023223.2|chr4-118432900-118432962	24	42	15	4	33	31	1	1	10	81	17	2	10	8	1	1	22	100	22	10	20	47	3	3
Carkd|NM_001190357.1|chr8-11513045-11513287	29	2	0	4	10	6	1	0	14	13	0	12	23	8	11	1	8	2	1	3	23	4	4	2
Flna|XR_001782741.1|chrX-74223460-74223977	429	36	41	32	332	38	24	12	205	23	23	18	358	21	14	5	417	76	37	23	355	53	23	21
Rpp38|XM_011238970.2|chr2-3327292-3329020	10	3	5	4	6	7	19	2	24	17	0	19	8	12	6	1	21	3	2	9	18	13	7	0
Ube2h|NM_009459.3|chr6-30211288-30214958	286	67	48	50	223	65	33	41	114	46	22	40	152	26	30	22	175	71	41	67	206	35	38	22
Ube2h|XM_017321519.1|chr6-30211292-30214958	286	67	48	50	223	65	33	41	114	46	22	40	152	26	30	22	175	71	41	67	206	35	38	22
Vps72|NM_009336.2|chr3-95122778-95123051	64	20	17	11	29	20	16	13	22	7	4	16	21	2	4	3	54	49	12	18	46	26	4	10
Vps72|XM_017319529.1|chr3-95122778-95122934	64	20	17	11	29	20	16	13	22	7	4	16	21	2	4	3	54	49	12	18	46	26	4	10
Nr1d1|NM_145434.4|chr11-98767931-98768219	24	5	23	28	42	8	7	15	9	3	16	21	17	1	4	5	44	18	29	18	43	2	12	12
Tcf7l1|NM_001079822.2|chr6-72626370-72627359	260	169	112	101	248	104	62	32	137	244	47	42	230	57	24	25	256	215	113	74	255	111	31	44
Mapkbp1|XM_006499589.3|chr2-120025331-120027403	23	9	18	14	19	12	22	1	12	7	4	4	30	0	16	0	41	23	10	12	31	24	11	3
Prpf3|NM_027541.4|chr3-95830621-95830818	21	12	4	8	26	9	8	3	16	7	3	4	16	4	2	1	47	19	5	7	55	19	7	8
Prpf3|XM_006502081.2|chr3-95830614-95830818	21	12	4	8	26	9	8	3	16	7	3	4	16	4	2	1	47	19	5	7	55	19	7	8
Zfp36|NM_011756.4|chr7-28376783-28377557	849	41	83	81	779	43	33	44	701	56	139	59	884	56	49	33	830	117	136	86	879	60	32	56
Klf2|NM_008452.2|chr8-72320919-72321654	324	4	12	58	259	1	19	26	176	9	23	76	254	0	53	30	297	26	19	51	254	5	23	24
Sh3bp5|XM_006519015.2|chr14-31373773-31374983	43	26	6	6	33	3	1	7	23	34	6	3	25	7	1	3	18	10	4	2	38	1	0	2
Akap8|XR_001782093.1|chr17-32310577-32310671	1	0	5	4	3	5	3	2	7	2	6	5	4	14	12	8	3	0	0	3	4	5	2	1
Anxa6|XR_001779866.1|chr11-54979107-54979521	106	14	24	57	108	12	34	57	34	11	8	27	77	6	17	34	150	38	15	57	146	4	14	27
Gadd45g|NM_011817.2|chr13-51847979-51848475	1464	246	210	176	1127	129	222	194	810	252	196	172	1085	79	171	112	1196	322	258	151	1207	134	198	99
Dlc1|NM_001194941.1|chr8-36567738-36570282	334	115	190	188	219	86	227	269	143	124	119	146	221	48	204	215	206	139	134	155	170	127	183	183
Dlc1|XM_006509166.3|chr8-36567742-36570282	334	115	190	188	219	86	227	269	143	124	119	146	221	48	204	215	206	139	134	155	170	127	183	183
Paics|NM_025939.2|chr5-76966814-76967505	44	33	28	16	44	38	27	27	44	28	15	16	23	17	11	14	45	57	23	37	62	55	37	27
Paics|XM_006535181.3|chr5-76966814-76967507	44	33	28	16	44	38	27	27	44	28	15	16	23	17	11	14	45	57	23	37	62	55	37	27
Morf4l1|XM_006511018.1|chr9-90091668-90092317	13	0	1	0	4	2	1	1	5	0	0	0	3	2	2	2	42	4	1	6	14	5	1	4
Ppargc1b|NM_133249.2|chr18-61298135-61298682	3	12	37	24	18	5	45	21	1	1	22	60	9	2	37	21	0	0	19	43	12	7	34	20
Mkln1|NM_013791.2|chr6-31507746-31509482	25	11	15	20	29	12	7	13	7	8	0	7	16	3	9	8	17	26	13	25	39	6	16	9
Bms1|NM_194339.1|chr6-118383380-118383650	43	34	18	13	36	18	17	6	21	15	6	4	36	6	5	4	41	27	8	23	42	23	18	2
Josd2|NM_001205073.1|chr7-44471514-44471658	10	12	7	11	10	12	12	23	9	2	3	9	5	0	3	0	11	15	21	13	10	15	8	22
Josd2|XM_017312229.1|chr7-44471514-44471652	10	12	7	11	10	12	12	23	9	2	3	9	5	0	3	0	11	15	21	13	10	15	8	22
Olfml2b|XM_006496901.2|chr1-170682325-170682789	34	42	9	14	33	27	17	14	31	80	16	2	22	12	26	12	33	42	9	4	25	17	25	21
Flna|XM_017318433.1|chrX-74223460-74223789	427	35	41	32	322	36	24	12	204	23	23	18	354	21	14	5	410	76	37	23	355	53	23	21
Eif4a3|NM_138669.1|chr11-119288362-119288542	65	24	16	14	49	21	15	14	40	9	15	11	34	3	4	2	57	23	23	24	61	23	10	10
Kat7|XM_006533016.1|chr11-95274258-95275785	91	21	19	26	60	12	26	15	26	15	16	19	39	5	2	8	65	46	35	17	62	29	27	13
Mto1|NM_026658.2|chr9-78473885-78474152	11	11	3	6	13	0	5	7	10	11	0	4	2	1	1	4	6	3	0	2	4	0	2	1
Arxes2|NM_029823.2|chrX-135994501-135995359	5	1	19	14	1	1	60	77	6	3	16	20	2	4	65	72	0	1	15	14	1	6	50	43
Bms1|XR_377435.3|chr6-118383380-118383875	44	34	18	13	37	18	17	6	21	15	6	4	38	6	6	4	41	29	8	23	42	23	18	2
Baz1a|XM_006515672.3|chr12-54893550-54894304	25	18	20	18	28	11	22	4	12	6	9	3	5	5	7	0	30	18	20	8	23	5	7	11
Unc5b|NM_029770.2|chr10-60762594-60765207	262	29	27	23	173	14	6	1	132	36	11	22	127	16	0	2	141	28	7	15	110	9	8	3
Unc5b|XM_006513028.3|chr10-60762592-60765207	262	29	27	23	173	14	6	1	132	36	11	22	127	16	0	2	141	28	7	15	110	9	8	3
Fosb|NM_008036.2|chr7-19302695-19304840	121	3	11	1	106	0	1	4	31	7	14	3	84	0	2	2	131	3	16	1	132	6	2	7
Fosb|XM_006539544.3|chr7-19302695-19305003	121	3	11	1	106	0	1	4	31	7	14	3	84	0	2	2	133	3	16	1	132	6	2	7
Rps27l|NM_001311101.1|chr9-66949341-66949522	34	8	8	16	23	17	10	9	57	17	13	16	40	25	27	17	29	13	22	17	64	39	32	12
Rps27l|NM_026467.4|chr9-66949357-66949522	34	8	8	16	23	17	10	9	57	17	13	16	40	25	27	17	29	13	22	17	64	39	32	12
Mapk14|NM_001168508.1|chr17-28746338-28748405	35	16	4	12	17	4	12	7	20	15	1	10	15	3	8	9	20	13	3	5	26	7	18	7
Cks1b|NM_016904.1|chr3-89415471-89415910	55	42	47	8	33	21	12	21	26	48	18	13	30	12	3	11	35	57	31	20	25	25	5	11
Prkx|XM_006527909.3|chrX-77760971-77763891	49	2	1	10	22	7	1	1	42	0	1	0	33	3	0	1	68	20	1	9	78	17	1	1
Csnk1g3|NM_152809.2|chr18-53953299-53955684	36	6	0	1	17	0	4	1	17	0	0	7	38	4	8	3	24	24	0	6	22	4	5	2
Csnk1g3|XM_006526237.1|chr18-53953299-53955578	36	6	0	1	17	0	4	1	17	0	0	7	38	4	8	3	24	24	0	6	22	4	5	2
Diablo|NM_023232.3|chr5-123511329-123512510	5	14	21	19	24	7	25	7	6	2	11	6	6	4	3	1	20	35	10	13	19	21	6	12
Ccnd2|NM_009829.3|chr6-127125707-127130334	910	105	182	225	690	79	159	174	387	89	124	123	593	73	80	126	671	81	187	222	708	107	101	118
Mgp|NM_008597.3|chr6-136872434-136872643	514	485	101	27	267	132	34	3	347	490	86	25	295	87	21	8	409	518	95	47	398	93	38	13
Tmem9b|NM_020050.1|chr7-109735835-109736835	66	1	13	17	25	15	12	8	11	1	6	5	13	6	8	0	37	12	12	2	38	7	13	5
Trim39|NM_178281.1|chr17-36258872-36260373	23	6	1	5	12	0	9	1	22	4	0	1	19	0	3	2	19	15	2	4	22	0	1	0
Trim39|XM_006525171.3|chr17-36258871-36260373	23	6	1	5	12	0	9	1	22	4	0	1	19	0	3	2	19	15	2	4	22	0	1	0
Kat7|NM_001195003.1|chr11-95271852-95275785	96	21	23	27	65	15	26	15	26	15	16	24	41	7	2	8	67	46	35	19	68	29	27	13
Necap2|NM_025383.3|chr4-141066511-141067563	24	5	9	3	42	5	3	1	10	0	2	5	19	3	0	0	10	6	6	7	33	1	0	1
Cbx5|NM_001110216.1|chr15-103191545-103199640	76	49	29	26	84	37	32	27	55	30	26	17	52	15	5	14	100	58	21	33	89	37	26	31
Ncor1|XM_017314356.1|chr11-62315662-62317842	82	32	26	16	63	35	28	21	38	14	3	13	59	18	19	10	106	37	11	27	85	20	25	17
Atp6v1f|NM_025381.2|chr6-29470268-29470509	131	17	20	23	80	14	25	22	28	14	10	14	64	7	10	6	93	17	18	29	71	39	13	17
Smim14|NM_133697.3|chr5-65448754-65450404	51	19	13	14	32	22	9	15	8	12	3	10	29	6	0	2	25	11	7	12	49	12	7	11
Jak1|NM_146145.2|chr4-101151973-101153494	304	48	34	56	149	79	27	38	102	51	21	34	137	35	25	18	192	87	23	41	219	88	28	20
Lamp1|NM_010684.3|chr8-13174558-13175338	213	47	30	40	154	58	40	50	99	45	14	51	143	34	9	23	202	113	36	39	253	57	44	40
Ndufc2|NM_024220.2|chr7-97407668-97407800	18	9	16	17	18	13	24	9	12	7	31	26	22	8	16	10	26	20	31	35	37	27	25	17
Ankrd50|NM_001167883.1|chr3-38449260-38452416	129	13	7	2	87	2	12	8	78	21	0	2	78	6	6	4	87	16	7	4	79	0	7	2
Kdm5b|NM_152895.2|chr1-134631374-134632878	147	22	27	16	128	16	20	18	65	25	11	13	98	8	3	7	121	39	34	23	126	19	10	12
Fam46b|NM_175307.6|chr4-133487103-133487940	13	23	2	23	16	35	10	15	7	17	1	9	15	13	15	3	21	10	6	23	18	49	11	1
Mthfd2|NM_008638.2|chr6-83305703-83306645	334	39	99	100	189	18	47	69	134	28	67	66	231	14	23	48	194	45	116	72	177	40	29	63
Id2|NM_010496.3|chr12-25093798-25094576	1353	396	52	41	1201	181	43	12	749	370	42	21	1148	119	29	38	1159	495	52	20	1346	234	50	43
Ubr2|XM_006524145.1|chr17-46928290-46930358	66	9	10	21	40	19	22	2	20	18	13	30	27	11	4	4	23	19	16	13	32	16	13	0
Gm42151|XR_880563.2|chr5-108683902-108684293	14	5	5	2	9	0	9	6	3	1	1	0	1	2	3	3	4	26	2	1	4	1	2	7
Dcaf12|NM_026893.3|chr4-41291299-41293055	103	16	9	18	79	13	19	12	42	23	1	8	38	10	9	6	92	15	3	14	73	20	12	25
Dcaf12|XM_017320381.1|chr4-41291301-41293055	103	16	9	18	79	13	19	12	42	23	1	8	38	10	9	6	92	15	3	14	73	20	12	25
Fam178a|XM_006527000.3|chr19-44980591-44983036	70	18	4	14	33	22	15	7	15	1	8	4	24	5	0	4	48	9	3	2	29	6	2	4
Impa1|XM_006530077.3|chr3-10313945-10315185	41	4	1	9	23	8	16	1	29	2	1	4	30	4	1	2	23	8	3	16	25	8	4	1
Lamb2|NM_008483.3|chr9-108490420-108490530	33	3	2	1	20	4	10	0	14	3	0	1	16	1	2	1	31	10	1	2	20	6	13	1
Lamb2|XM_006511648.2|chr9-108490420-108490529	33	3	2	1	20	4	10	0	14	3	0	1	16	1	2	1	31	10	1	2	20	6	13	1
Lpin2|XM_006524787.3|chr17-71246971-71249818	27	3	1	2	28	13	1	1	31	0	5	10	18	11	2	1	32	2	0	11	21	3	4	0
Sphk2|NM_020011.5|chr7-45709462-45710724	25	16	11	25	30	10	15	6	4	19	6	20	21	6	5	3	10	16	12	17	21	7	12	6
Chm|XM_006528382.3|chrX-113040591-113043443	53	2	0	7	19	7	3	1	31	6	0	16	36	14	8	11	26	6	2	8	32	1	8	1
Fkbp4|NM_010219.3|chr6-128430106-128430775	19	30	27	34	20	21	15	16	4	4	22	12	17	4	10	15	26	39	34	22	15	47	29	22
Khsrp|NM_010613.3|chr17-57021048-57022692	51	33	19	12	54	17	13	8	32	24	0	8	24	4	14	6	51	37	9	9	33	12	23	8
Snai1|NM_011427.3|chr2-167542083-167542814	891	141	45	73	760	78	60	79	581	329	9	70	645	56	36	44	738	228	22	51	701	137	32	68
Trmt1l|XM_006529976.2|chr1-151457934-151458039	105	125	77	86	104	55	39	87	44	50	45	16	78	51	39	54	92	120	88	76	113	50	78	54
Hgf|NM_001289460.2|chr5-16572642-16573944	23	15	0	2	20	8	4	0	0	3	0	7	12	4	0	0	9	18	0	5	31	8	0	0
Prkd3|NM_001171005.1|chr17-78949404-78951856	53	20	15	7	32	17	18	5	11	0	4	3	37	8	1	4	32	2	10	12	49	16	3	0
Aldh3b2|NM_001177438.1|chr19-3981192-3981665	1	0	1	65	0	1	8	59	0	0	0	39	0	0	2	33	0	0	0	79	0	0	8	45
Atg101|NM_026566.2|chr15-101290672-101290934	66	49	37	41	62	24	7	9	20	29	37	43	32	29	14	9	44	46	35	65	48	27	16	9
Atg101|XM_006521310.3|chr15-101290672-101290947	66	49	37	41	62	24	7	9	20	29	37	43	32	29	14	9	44	46	35	65	48	27	16	9
Chd4|NM_145979.2|chr6-125130001-125130514	41	16	25	12	64	13	15	11	25	4	6	0	33	13	1	4	42	21	12	5	21	14	7	11
Trmt1l|NM_026876.3|chr1-151457934-151458183	107	125	78	88	106	55	39	88	52	56	46	18	78	52	42	55	94	123	91	81	123	53	78	59
Trmt1l|XM_017313056.1|chr1-151457934-151458161	107	125	78	88	106	55	39	88	52	56	46	18	78	52	42	55	94	123	91	81	123	53	78	59
Utp23|NM_030132.5|chr15-51882537-51884622	19	2	2	1	16	1	4	3	27	16	0	12	13	0	8	1	12	11	1	1	31	0	3	3
Ifitm3|NM_025378.2|chr7-141009589-141009724	203	74	43	11	255	63	20	21	71	55	5	19	122	21	14	8	319	93	13	14	290	86	31	9
Strn4|NM_001039878.2|chr7-16840205-16840931	29	12	7	11	29	11	9	5	10	1	0	12	8	2	5	7	29	10	9	16	27	15	14	2
Anxa6|NM_013472.4|chr11-54978961-54979461	107	14	25	57	108	12	33	57	34	11	9	27	78	6	18	34	153	38	15	58	151	4	14	27
Ube2g2|NM_019803.3|chr10-77644559-77645990	28	16	14	11	21	2	0	12	12	21	2	14	9	1	0	3	14	14	22	20	19	5	3	12
Ly6e|NM_001164039.1|chr15-74958713-74959905	5	11	4	9	7	23	43	5	1	7	1	3	7	15	14	9	12	8	10	4	16	45	39	11
Stip1|NM_016737.2|chr19-7020695-7021098	29	18	17	14	42	18	32	9	20	11	8	19	22	7	5	7	47	44	17	16	57	27	19	10
Gnai2|NM_008138.4|chr9-107614137-107615098	185	39	19	47	191	46	27	35	97	41	17	37	102	15	15	17	161	59	60	37	204	60	28	28
Axl|NM_009465.4|chr7-25756499-25758661	74	16	5	6	97	54	22	6	44	19	2	9	32	7	12	1	66	33	12	8	84	32	16	5
Pbxip1|NM_146131.2|chr3-89448766-89450952	59	15	8	3	77	4	5	5	31	20	6	4	46	3	0	3	64	18	10	4	85	3	0	4
Pbxip1|XM_006501351.1|chr3-89448766-89450944	59	15	8	3	77	4	5	5	31	20	6	4	46	3	0	3	64	18	10	4	85	3	0	4
Ist1|XM_017312971.1|chr8-109671320-109672447	109	30	13	12	63	11	24	10	37	16	8	10	69	6	18	4	98	52	14	13	74	28	19	5
Eif4ebp2|NM_010124.2|chr10-61432496-61433796	30	22	25	26	72	22	25	20	34	1	6	7	33	4	12	6	28	52	18	29	73	5	8	10
Wdr1|NM_011715.2|chr5-38526812-38527805	358	62	41	22	274	23	39	11	221	77	27	19	266	8	22	18	329	106	40	38	300	52	42	15
Clca3a1|NR_130895.1|chr3-144729676-144730955	24	5	0	4	11	5	5	4	30	4	0	4	21	6	3	15	37	2	0	0	19	12	1	9
Nufip2|XM_006534063.3|chr11-77709735-77710634	218	63	60	29	149	35	34	21	43	19	10	33	74	35	17	4	140	60	5	47	136	24	25	20
Clca3a1|NM_009899.4|chr3-144729676-144730611	24	5	0	4	11	5	5	4	30	4	0	4	20	6	3	15	37	2	0	0	19	12	1	8
Clca3a1|XM_011240004.1|chr3-144729696-144730611	24	5	0	4	11	5	5	4	30	4	0	4	20	6	3	15	37	2	0	0	19	12	1	8
Ncapd2|XM_006506531.3|chr6-125168006-125168233	19	44	14	6	31	31	11	5	10	33	7	2	23	13	4	0	26	51	8	9	52	53	5	4
Bsg|NM_001077184.1|chr10-79711557-79711979	27	24	35	54	31	14	26	16	9	31	11	53	24	12	8	17	13	24	22	59	28	18	27	13
Oaf|NM_178644.3|chr9-43221277-43222573	75	68	38	12	73	27	41	11	69	124	52	17	56	20	26	14	64	143	45	4	115	32	35	8
Hdlbp|NM_133808.5|chr1-93405939-93408172	170	37	48	47	123	29	31	25	81	31	42	29	126	12	13	10	129	64	55	37	130	62	32	19
Emilin1|NM_133918.2|chr5-30920952-30921275	53	22	14	5	51	10	5	2	24	13	3	1	34	5	3	1	56	47	12	2	61	22	2	2
Emilin1|XM_006503649.3|chr5-30920952-30921279	53	22	14	5	51	10	5	2	24	13	3	1	34	5	3	1	56	47	12	2	61	22	2	2
Kdm5b|XM_011248090.2|chr1-134631374-134631950	138	18	23	9	105	16	16	12	52	21	7	13	72	7	2	1	108	34	26	21	113	17	10	8
Ist1|XR_001778468.1|chr8-109671320-109672641	112	30	13	13	63	11	26	10	39	16	9	10	71	6	18	4	98	52	14	13	74	28	19	5
Pdcd4|NM_011050.4|chr19-53929143-53929861	27	45	15	11	25	24	13	16	63	30	21	13	47	36	10	35	37	44	10	6	36	26	9	15
Sptbn1|XR_001779935.1|chr11-30099394-30100714	189	99	37	44	159	50	33	43	101	46	15	20	120	28	25	37	139	97	37	34	213	66	14	26
Cdc42ep4|NM_020006.2|chr11-113726849-113728513	93	47	27	31	84	35	13	19	25	46	7	23	32	10	9	9	53	32	9	18	39	21	20	16
Cdc42ep4|XM_006533818.3|chr11-113726851-113728513	93	47	27	31	84	35	13	19	25	46	7	23	32	10	9	9	53	32	9	18	39	21	20	16
Per1|NM_011065.4|chr11-69109359-69109960	165	57	40	44	180	61	55	24	74	44	21	24	132	37	20	18	207	88	36	48	180	30	34	14
Per1|XM_006532480.3|chr11-69109359-69109965	165	57	40	44	180	61	55	24	74	44	21	24	132	37	20	18	207	88	36	48	180	30	34	14
Ctdsp2|NM_001113470.1|chr10-126996486-126999975	114	25	14	12	85	9	6	21	102	35	4	8	106	18	16	14	78	21	2	1	83	15	6	17
Ctdsp2|XM_017314028.1|chr10-126996486-126999969	114	25	14	12	85	9	6	21	102	35	4	8	106	18	16	14	78	21	2	1	83	15	6	17
Tgfb3|NM_009368.3|chr12-86056742-86057779	52	1	3	0	32	14	3	1	40	0	0	0	37	1	0	2	43	0	0	1	33	5	4	0
Crk|XM_006532125.2|chr11-75700723-75701194	23	13	1	6	13	4	1	1	24	7	2	6	48	3	5	0	6	3	0	5	34	0	1	0
Prss23|NM_029614.3|chr7-89507784-89509710	316	31	3	5	237	7	6	1	255	37	3	3	332	5	3	5	280	56	0	6	279	15	4	1
Sptbn1|NM_175836.2|chr11-30099394-30100495	187	99	37	44	159	50	33	43	101	46	15	20	120	28	25	37	137	97	37	34	213	66	14	26
Ufd1l|NM_011672.4|chr16-18834310-18835261	81	13	28	13	55	20	23	9	48	15	8	4	29	2	10	8	23	14	2	4	32	12	8	11
Ufd1l|XM_006522005.3|chr16-18834310-18835255	81	13	28	13	55	20	23	9	48	15	8	4	29	2	10	8	23	14	2	4	32	12	8	11
Nfkbib|NM_001306222.1|chr7-28759037-28759102	93	57	60	80	77	62	96	69	45	44	48	146	100	29	56	60	94	78	74	156	120	91	78	42
Nfkbib|NM_010908.5|chr7-28759097-28759102	93	57	60	80	77	62	96	69	42	44	48	146	99	29	56	60	94	78	74	156	119	91	78	42
Cryab|NM_001289782.1|chr9-50756495-50756636	47	0	0	8	59	1	3	7	19	0	0	19	49	0	1	1	39	0	0	22	20	2	3	3
Lpp|XM_006521957.3|chr16-24979321-24981026	112	37	31	20	78	18	19	26	39	18	13	6	68	14	10	11	110	53	8	23	101	28	21	11
Odc1|XM_017314990.1|chr12-17550751-17551502	12	3	2	12	15	0	6	1	6	4	0	0	9	0	0	0	24	0	4	3	26	0	13	0
Tfap2a|NM_001122948.2|chr13-40715302-40717114	60	32	6	29	52	26	18	3	55	31	10	12	63	10	5	3	39	21	4	14	70	21	12	5
Tfap2a|XM_017315479.1|chr13-40715301-40717114	60	32	6	29	52	26	18	3	55	31	10	12	63	10	5	3	39	21	4	14	70	21	12	5
Bcl6|XM_017316855.1|chr16-23965170-23966124	38	6	12	17	8	9	17	12	24	5	4	7	12	6	19	3	12	8	9	19	14	13	21	3
Mus81|XR_388272.3|chr19-5482835-5483029	14	3	2	6	8	2	3	0	8	1	2	14	2	1	11	0	8	7	0	15	11	8	5	2
Sdhb|NM_023374.3|chr4-140979102-140979193	28	13	13	26	34	4	28	12	18	17	10	38	35	4	17	26	14	23	15	30	26	3	22	18
Sdhb|XM_006539128.1|chr4-140979102-140979197	28	13	13	26	34	4	28	12	18	17	10	38	35	4	17	26	14	23	15	30	26	3	22	18
Nop56|XM_006500062.1|chr2-130278430-130279308	36	25	18	14	24	35	20	11	24	23	4	22	21	20	17	4	18	6	5	11	35	19	11	3
Ap1b1|NM_001243043.1|chr11-5041792-5042794	13	9	6	5	29	4	4	5	1	4	2	1	8	1	3	3	12	9	3	4	22	0	7	6
B4gat1|NM_175383.2|chr19-5040498-5041134	38	38	17	19	33	59	37	39	29	59	28	33	76	71	54	30	33	39	8	20	50	29	27	13
Plekho2|XM_006510751.3|chr9-65554383-65556077	198	14	3	13	165	9	2	1	58	2	0	3	99	5	0	1	137	13	7	4	124	2	5	2
Ccl7|NM_013654.3|chr11-82047090-82047525	1245	25	11	5	767	7	0	12	819	36	4	4	872	8	3	20	861	18	13	7	876	13	9	18
Arhgap35|NM_172739.4|chr7-16494472-16497652	8	17	0	3	12	11	4	2	20	7	0	13	31	5	7	3	9	7	0	2	15	5	0	2
Pofut2|NM_030262.3|chr10-77268680-77269586	54	13	14	8	23	12	5	4	19	3	8	3	16	2	4	2	52	7	12	5	26	14	9	4
Bzw2|NM_025840.3|chr12-36091834-36092280	27	24	32	29	26	27	21	18	30	30	24	11	19	21	9	18	45	64	66	23	44	51	29	11
Ywhab|NM_018753.6|chr2-164016725-164018587	443	100	361	243	275	66	291	233	145	80	220	213	250	59	188	176	354	150	318	304	330	88	235	200
Ywhab|XM_006499909.1|chr2-164016725-164018588	443	100	361	243	275	66	291	233	145	80	220	213	250	59	188	176	354	150	318	304	330	88	235	200
Zbtb16|XM_006510258.2|chr9-48651796-48657141	18	140	121	127	25	184	203	175	3	174	35	138	12	114	101	77	13	194	88	159	27	184	107	91
Tle4|NM_001302951.1|chr19-14448071-14449733	20	25	3	5	8	42	7	1	13	14	0	2	4	21	6	1	18	24	3	0	25	48	11	3
Tle4|XM_006526913.2|chr19-14448142-14449733	20	25	3	5	8	42	7	1	13	14	0	2	4	21	6	1	18	24	3	0	25	48	11	3
Ndufa10|NM_024197.1|chr1-92439707-92439838	37	26	21	29	22	8	28	20	11	12	9	32	6	5	6	11	25	16	8	57	51	18	12	36
Iars2|NM_198653.2|chr1-185286661-185287048	11	11	12	15	2	5	9	7	30	22	24	23	26	7	20	24	8	14	26	23	18	14	12	13
Jund|NM_001286944.1|chr8-70700083-70700616	79	16	13	44	110	7	11	11	60	16	17	33	118	9	3	10	105	25	31	45	95	10	11	10
Sec14l1|NM_001166507.1|chr11-117157265-117159268	38	36	5	14	37	3	20	12	11	2	6	15	18	3	2	0	26	22	8	6	13	7	4	1
Adamts1|NM_009621.5|chr16-85793826-85795400	4396	923	242	116	3867	533	215	144	4040	967	167	200	5365	561	260	178	3680	911	161	165	4609	485	190	169
Cnppd1|XM_006496541.2|chr1-75135765-75136398	43	6	14	28	41	15	15	25	15	4	0	15	24	7	8	9	46	10	14	16	28	13	6	10
Tada3|NM_133932.2|chr6-113366654-113366987	37	10	14	10	51	3	9	5	16	3	7	2	23	1	4	0	35	7	14	7	40	12	5	6
Tada3|XM_006505238.3|chr6-113366639-113366987	37	10	14	10	51	3	9	5	16	3	7	2	23	1	4	0	35	7	14	7	40	12	5	6
Axl|XM_006539992.2|chr7-25757272-25758661	72	16	4	4	97	54	22	6	41	19	1	9	30	7	12	1	66	32	12	8	84	32	16	5
Dgkh|XM_011245100.2|chr14-78559348-78570070	14	3	5	6	22	14	5	0	11	5	4	4	21	5	1	0	26	0	0	7	42	4	3	0
Dgkh|XM_011245101.2|chr14-78559348-78570104	14	3	5	6	22	14	5	0	11	5	4	4	21	5	1	0	26	0	0	7	42	4	3	0
Prpf3|XR_001783750.1|chr3-95830614-95830965	21	12	4	9	27	9	8	3	16	7	3	4	16	6	2	2	47	19	5	7	55	19	7	8
Carkd|NM_001293661.1|chr8-11513001-11513287	30	2	0	4	15	6	1	0	14	13	0	12	23	8	11	6	8	2	1	3	23	4	4	2
Galk2|NM_175154.3|chr2-125983262-125984298	86	23	5	8	48	31	1	13	77	31	7	13	68	26	4	19	58	16	18	6	70	25	2	13
Galk2|XM_006500153.3|chr2-125983262-125983587	86	23	5	8	48	31	1	13	77	31	7	13	68	26	4	19	58	16	18	6	70	25	2	13
Galk2|XM_006500154.1|chr2-125983129-125983587	86	23	5	8	48	31	1	13	77	31	7	13	68	26	4	19	58	16	18	6	70	25	2	13
Klc1|NM_001081959.1|chr12-111806317-111806775	119	26	14	17	80	10	12	9	62	11	4	11	57	6	1	2	98	27	10	9	79	22	18	9
Ghr|NM_001048178.2|chr15-3327524-3327603	22	7	1	4	21	7	4	14	15	5	2	1	9	8	3	5	34	14	4	8	14	8	9	16
Nrp1|XM_006530766.3|chr8-128502814-128503367	164	28	17	24	148	26	23	12	71	3	5	15	87	5	3	25	124	37	4	25	123	22	17	24
Clk4|NM_001304744.1|chr11-51281417-51281770	71	18	11	15	78	20	14	15	28	8	5	12	48	6	9	7	52	22	3	17	58	13	18	10
Clk4|XM_006532111.3|chr11-51281417-51281764	71	18	11	15	78	20	14	15	28	8	5	12	48	6	9	7	52	22	3	17	58	13	18	10
Cnppd1|NM_026977.2|chr1-75135214-75136398	43	6	14	28	42	15	15	25	18	4	0	15	24	7	8	9	47	10	14	16	29	13	6	10
Gadd45a|NM_007836.1|chr6-67035095-67035658	175	20	24	22	111	12	2	3	298	37	28	53	211	9	17	9	134	37	15	17	215	12	10	12
Klc1|XM_006515494.2|chr12-111806314-111806714	119	26	14	17	80	10	12	9	62	11	4	11	57	6	1	2	98	27	10	9	78	22	18	9
Klc1|XM_017314963.1|chr12-111806317-111806714	119	26	14	17	80	10	12	9	62	11	4	11	57	6	1	2	98	27	10	9	78	22	18	9
Nars|NM_001142950.1|chr18-64499646-64500517	163	11	24	26	78	9	23	13	66	4	17	8	61	11	2	7	71	19	20	18	103	24	11	3
Pdpr|XM_017312852.1|chr8-111135012-111137089	23	7	16	0	7	2	0	5	6	3	3	1	10	2	6	9	13	5	17	0	7	0	1	3
Tspan9|NM_175414.4|chr6-127961399-127964427	47	33	11	5	61	4	1	7	20	30	10	8	26	8	2	1	44	67	9	18	54	20	3	1
Tspan9|XM_006505333.3|chr6-127961395-127964427	47	33	11	5	61	4	1	7	20	30	10	8	26	8	2	1	44	67	9	18	54	20	3	1
Rfx1|NM_009055.4|chr8-84095966-84096992	19	8	2	4	21	4	4	2	4	0	0	2	12	0	0	0	22	22	1	3	12	6	3	0
Rfx1|XM_006530779.3|chr8-84095771-84096995	19	8	2	4	21	4	4	2	4	0	0	2	12	0	0	0	22	22	1	3	12	6	3	0
Sphk2|XM_006541012.3|chr7-45710260-45710724	19	11	8	25	30	7	15	6	4	19	6	20	19	6	5	3	10	16	12	17	21	7	12	6
Cactin|NM_027381.2|chr10-81325954-81326251	34	7	11	20	24	11	8	6	17	3	3	3	26	5	0	3	30	5	5	11	49	5	2	0
1110008F13Rik|NM_026124.3|chr2-156873084-156873563	221	54	70	38	141	41	47	51	130	39	30	48	152	12	35	28	190	75	87	85	208	23	49	48
Tapt1|XM_006503941.2|chr5-44175158-44176952	18	10	19	13	13	0	23	3	17	17	17	13	14	6	22	2	33	16	41	25	22	8	27	7
Gas1|NM_008086.2|chr13-60174404-60175786	3424	627	158	164	3073	478	174	106	1834	527	123	79	2718	378	144	50	2409	668	178	143	3013	639	153	115
Hdac5|XM_006532254.3|chr11-102194427-102195828	36	0	6	9	37	5	4	2	19	2	5	11	19	5	0	3	36	0	12	19	29	3	2	9
Hmox1|NM_010442.2|chr8-75100019-75100593	216	14	36	51	108	6	22	19	207	30	51	60	148	9	42	32	140	13	24	48	139	7	13	10
Zbtb10|NM_177660.3|chr3-9281033-9285333	41	3	1	13	19	4	5	3	14	5	0	0	26	1	8	0	17	5	1	9	27	0	3	0
Fam89b|NM_181452.2|chr19-5728086-5728589	22	29	7	14	12	4	12	1	23	26	9	14	23	8	20	8	28	40	17	13	30	16	16	4
Paxip1|XM_006535758.3|chr5-27742045-27744053	28	2	7	0	13	2	1	2	20	1	6	6	5	2	0	1	21	4	5	10	14	21	1	0
Paxip1|XM_017321007.1|chr5-27742045-27742487	28	2	7	0	13	2	1	2	20	1	6	6	5	2	0	1	21	4	5	10	14	21	1	0
Cdc14b|NM_001122989.1|chr13-64192544-64196675	31	9	3	6	23	5	4	2	5	1	0	0	18	2	2	1	22	17	2	17	33	1	1	1
Sptbn1|XM_006514601.2|chr11-30099511-30100495	71	17	13	4	76	5	7	14	30	3	0	5	32	5	0	4	41	21	3	4	63	20	1	4
Boc|NM_172506.2|chr16-44485044-44485611	100	57	1	25	91	18	20	4	85	81	1	16	92	32	7	4	92	48	10	9	109	31	3	2
Marcks|NM_008538.2|chr10-37133242-37136107	1164	293	47	26	896	159	52	41	1149	255	34	18	1547	143	40	31	896	276	24	21	1101	160	47	10
Tmem179b|NR_028419.1|chr19-8772521-8772834	36	20	12	7	44	9	19	7	12	9	8	8	16	7	7	6	30	29	11	11	71	22	11	13
Net1|NM_001047159.2|chr13-3882017-3884069	64	35	24	24	30	24	53	26	77	73	41	19	42	22	26	39	50	58	15	39	23	10	27	8
Phpt1|NM_029293.2|chr2-25573430-25573606	17	19	7	6	22	7	6	13	9	7	0	3	20	2	2	6	17	21	12	21	18	12	17	7
Mrps5|NM_029963.2|chr2-127603853-127603986	19	4	4	10	10	4	17	3	8	4	2	2	3	4	10	1	16	10	6	9	15	3	11	2
Asap1|NM_001276462.1|chr15-64086839-64089446	138	20	5	5	102	18	5	3	117	10	4	13	102	18	16	1	87	37	4	8	110	40	22	3
Asap1|XM_011245448.1|chr15-64086854-64089446	138	20	5	5	102	18	5	3	117	10	4	13	102	18	16	1	87	37	4	8	110	40	22	3
Ap1b1|XM_006514463.1|chr11-5041792-5042579	11	9	6	5	28	3	4	4	1	4	2	1	5	0	3	3	12	9	2	4	8	0	7	5
Tmcc1|NM_177412.1|chr6-116018617-116022086	52	23	12	31	50	21	6	3	17	17	7	26	58	7	4	5	46	16	11	22	44	12	14	5
Tmcc1|XM_006506310.1|chr6-116018610-116022086	52	23	12	31	50	21	6	3	17	17	7	26	58	7	4	5	46	16	11	22	44	12	14	5
Paxip1|NM_018878.3|chr5-27740079-27742487	32	2	7	0	17	2	1	2	20	1	6	6	5	7	2	1	24	4	6	10	14	21	1	0
Mark4|XM_006539829.3|chr7-19425101-19426346	18	13	8	6	32	8	1	9	6	1	1	3	15	1	0	2	34	8	7	4	18	5	7	3
Mark4|XM_011250513.2|chr7-19425104-19426074	18	13	8	6	32	8	1	9	6	1	1	3	15	1	0	2	34	8	7	4	18	5	7	3
Sdhaf1|NM_001033140.3|chr7-30321408-30321972	11	8	6	1	8	0	10	5	0	2	0	0	2	0	4	1	3	5	7	5	6	7	6	8
Sec14l1|NM_028777.3|chr11-117158769-117159268	37	31	4	12	35	0	20	12	10	2	4	8	18	3	2	0	22	22	6	6	13	7	1	1
Sec14l1|XM_006534352.1|chr11-117158769-117159265	37	31	4	12	35	0	20	12	10	2	4	8	18	3	2	0	22	22	6	6	13	7	1	1
Sec14l1|NM_001166506.1|chr11-117156906-117159268	38	36	5	14	37	3	20	12	11	2	6	15	18	3	2	0	26	22	8	6	13	8	4	1
Sec14l1|XM_017314804.1|chr11-117156906-117159265	38	36	5	14	37	3	20	12	11	2	6	15	18	3	2	0	26	22	8	6	13	8	4	1
Taf1|NM_001290729.1|chrX-101599525-101601789	33	16	8	2	38	3	8	3	12	14	5	2	20	1	6	3	34	21	2	2	41	1	2	2
Drg2|NM_021354.1|chr11-60468150-60468705	9	16	14	6	21	10	13	6	4	4	4	5	7	6	7	2	14	20	16	11	22	20	4	8
Drg2|XM_006532153.3|chr11-60468150-60468752	9	16	14	6	21	10	13	6	4	4	4	5	7	6	7	2	14	20	16	11	22	20	4	8
Nrn1|NM_153529.2|chr13-36725621-36726627	54	13	11	25	31	4	19	5	34	16	1	5	27	0	6	0	41	12	13	13	47	10	5	3
Nrn1|XM_006516738.3|chr13-36725624-36726627	54	13	11	25	31	4	19	5	34	16	1	5	27	0	6	0	41	12	13	13	47	10	5	3
Atp6v0a1|XM_006532050.2|chr11-101062405-101063719	72	12	18	14	54	7	20	19	22	5	0	13	38	3	0	5	69	11	5	4	81	18	9	8
Edc4|XM_006530902.2|chr8-105892862-105893225	44	17	7	13	32	5	11	7	14	1	0	5	18	4	2	8	25	17	8	12	26	10	16	4
Aip|XM_006531642.3|chr19-4114458-4114590	17	26	16	17	25	12	16	8	8	11	6	12	34	7	5	5	30	18	9	21	57	16	12	13
Rpp38|NM_001013376.2|chr2-3328948-3329020	10	3	4	3	6	5	13	2	21	14	0	12	5	6	6	1	15	1	2	1	4	2	7	0
1110004E09Rik|NM_026502.2|chr16-90925810-90925971	13	5	4	5	11	2	8	2	1	5	1	12	2	2	2	0	4	10	2	12	18	3	13	4
Cox6b1|NM_025628.2|chr7-30616973-30617108	45	16	71	71	35	24	36	68	41	10	15	70	24	7	29	22	33	20	50	67	45	35	48	48
Cstf3|NM_177253.4|chr2-104609279-104611406	122	10	16	1	76	5	5	1	127	23	17	2	112	7	8	13	84	2	5	3	146	6	9	12
Deptor|NM_145470.3|chr15-55252135-55259273	122	8	7	35	82	11	14	30	70	6	1	16	70	7	0	15	123	25	8	33	125	17	8	11
Vamp2|NM_009497.3|chr11-69090666-69092381	25	17	13	13	51	24	18	5	9	15	12	16	40	9	6	2	43	17	9	18	71	24	12	10
Rbfox2|XR_384057.2|chr15-77078989-77084206	205	82	55	32	156	48	34	24	91	45	24	18	146	24	26	5	194	129	37	15	170	82	20	18
Hspa9|NM_010481.2|chr18-34937413-34938315	656	165	427	489	501	164	308	431	451	159	504	1041	784	217	375	493	519	219	411	547	723	218	351	330
Map4k3|NM_001290345.1|chr17-80580512-80581847	53	13	7	7	45	10	15	4	52	3	3	3	28	1	3	2	27	20	0	2	39	0	5	1
Map4k3|XM_006524199.3|chr17-80580513-80581847	53	13	7	7	45	10	15	4	52	3	3	3	28	1	3	2	27	20	0	2	39	0	5	1
Vim|NM_011701.4|chr2-13582514-13582826	2251	367	124	150	1748	248	202	130	1797	653	110	124	1798	175	128	88	1854	422	134	206	2116	328	192	118
Tspan3|NM_019793.3|chr9-56135883-56136642	40	15	5	14	9	12	10	10	40	37	26	15	47	25	23	21	22	22	8	5	45	23	12	15
Ipo8|NM_001081113.1|chr6-148770683-148772789	15	4	5	8	7	7	7	1	23	12	13	7	23	2	6	1	1	4	0	6	11	0	3	0
Ipo8|XM_006507066.1|chr6-148770682-148772789	15	4	5	8	7	7	7	1	23	12	13	7	23	2	6	1	1	4	0	6	11	0	3	0
Ipo8|XR_001785142.1|chr6-148770682-148772809	15	4	5	8	7	7	7	1	23	12	13	7	23	2	6	1	1	4	0	6	11	0	3	0
Zc3h4|NM_198631.2|chr7-16435510-16437696	22	19	20	11	29	27	5	8	10	9	4	9	15	5	3	0	43	21	12	6	25	9	6	2
Zc3h4|XM_017322310.1|chr7-16435510-16437698	22	19	20	11	29	27	5	8	10	9	4	9	15	5	3	0	43	21	12	6	25	9	6	2
Ankrd46|XM_006520174.3|chr15-36477667-36479256	11	17	10	5	27	6	6	11	1	2	1	4	12	0	5	3	11	8	2	2	12	7	7	4
Dlk1|NM_001190703.1|chr12-109460360-109463336	792	208	15	15	516	138	10	9	261	154	10	12	488	68	5	1	523	200	26	22	551	113	9	15
Kdm6b|XM_011248922.2|chr11-69398507-69399825	84	18	47	39	96	18	19	27	39	18	35	13	55	5	6	9	98	24	25	31	85	7	26	8
Rnf187|NM_022423.2|chr11-58932287-58933393	50	32	13	25	30	26	30	11	18	36	5	15	27	7	5	4	37	27	8	7	26	38	16	7
Cav2|NM_016900.4|chr6-17287047-17289130	140	17	29	30	101	4	6	17	131	52	28	35	106	15	15	35	80	32	7	24	115	3	15	20
Metap2|NM_019648.3|chr10-93858488-93861349	48	33	30	25	30	17	35	19	22	21	15	14	16	9	11	15	50	49	19	20	36	25	23	6
Col27a1|XM_017320282.1|chr4-63333308-63334991	50	5	9	1	55	10	4	6	17	7	2	0	32	4	0	1	33	4	0	1	36	2	1	3
Gm3718|XR_001780121.1|chr11-23304160-23306558	18	19	14	6	6	47	12	7	9	6	2	0	11	15	23	3	8	3	10	1	5	37	11	3
Hbegf|NM_010415.2|chr18-36504926-36506364	174	4	6	8	111	5	4	3	83	0	2	8	128	2	2	1	101	1	1	17	127	5	0	2
Impa1|XM_006530078.3|chr3-10313945-10315283	41	4	1	9	23	8	16	1	30	2	1	4	30	6	1	3	23	8	3	16	25	8	4	1
Pla2g16|NM_139269.2|chr19-7585666-7588545	16	1	71	79	11	0	21	73	10	4	58	94	11	0	16	63	20	0	71	111	25	0	23	63
Dpt|NM_019759.2|chr1-164823236-164824266	19	5	0	1	14	21	19	8	20	17	0	1	18	19	7	7	6	5	2	1	22	26	14	5
Aip|NM_001276284.1|chr19-4113755-4114590	20	27	16	17	30	12	16	9	9	11	6	12	35	7	5	6	33	18	9	21	58	16	12	13
Hnrnpdl|XM_011249510.1|chr5-100034720-100036124	281	103	38	49	214	30	58	40	109	38	37	28	189	38	24	17	213	76	21	54	283	53	31	19
Ptgs1|NM_008969.4|chr2-36251351-36252272	84	39	4	0	78	19	15	3	123	47	3	1	67	11	5	0	67	56	0	2	58	19	3	3
Ptgs1|XM_006497791.3|chr2-36251351-36252275	84	39	4	0	78	19	15	3	123	47	3	1	67	11	5	0	67	56	0	2	58	19	3	3
Rbfox2|XM_017316812.1|chr15-77078989-77084161	205	82	55	32	152	48	34	24	91	45	24	18	145	24	26	5	194	129	37	15	168	82	20	18
H2-K1|XM_006523673.3|chr17-33996011-33996726	68	26	13	12	63	29	35	49	81	44	11	60	88	19	17	73	92	26	4	32	60	20	19	41
Tbrg4|XR_001779945.1|chr11-6615597-6615766	21	6	10	6	27	12	7	8	13	16	5	10	23	3	9	4	3	6	2	4	14	0	2	3
Id3|NM_008321.2|chr4-136144879-136145392	2795	463	213	242	2052	194	101	179	1547	604	150	300	2025	152	120	98	2148	571	198	289	2268	189	160	131
Trappc12|NM_001161410.1|chr12-28690627-28691314	18	20	9	10	12	12	7	9	2	3	3	1	11	0	1	6	8	9	4	4	13	7	11	2
Trappc12|XM_006515057.2|chr12-28690619-28691314	18	20	9	10	12	12	7	9	2	3	3	1	11	0	1	6	8	9	4	4	13	7	11	2
Acer3|XR_378263.3|chr7-98213807-98216890	15	12	4	4	21	11	1	0	14	8	11	5	23	14	0	1	4	12	4	5	27	3	2	0
Cdc37l1|NM_001302443.1|chr19-29015892-29020237	18	8	15	15	14	5	2	1	12	0	0	2	24	3	2	1	18	9	12	10	22	16	8	3
Cdc37l1|NM_025950.3|chr19-29016104-29020237	18	8	15	15	14	5	2	1	12	0	0	2	24	3	2	1	18	9	12	10	22	16	8	3
Cox7b|NM_025379.2|chrX-106021823-106022450	31	24	29	29	8	17	14	27	53	34	43	50	30	38	39	17	18	18	16	21	39	18	20	15
Foxp1|XM_006505321.1|chr6-98925341-98930089	85	35	21	23	39	64	34	7	53	11	13	13	65	31	13	5	50	46	6	26	58	57	25	22
Inpp5a|NM_001127363.1|chr7-139578353-139579652	15	1	7	11	17	13	0	3	8	1	10	12	17	4	0	2	36	6	4	4	21	9	3	2
Inpp5a|NM_183144.3|chr7-139578427-139579652	15	1	7	11	17	13	0	3	8	1	10	12	17	4	0	2	36	6	4	4	21	9	3	2
Itm2c|NM_022417.3|chr1-85907638-85908698	99	35	12	9	81	17	30	8	45	23	7	4	41	10	15	5	96	29	13	10	98	29	7	13
Itm2c|XM_017321919.1|chr1-85907802-85908692	99	35	12	9	81	17	30	8	45	23	7	4	41	10	15	5	96	29	13	10	98	29	7	13
Atf6b|NM_017406.4|chr17-34654697-34655074	73	81	53	58	43	42	41	28	43	66	21	29	53	13	29	12	80	65	42	37	71	17	27	18
Cd63|NM_001042580.1|chr10-128912740-128912822	733	112	82	96	530	111	114	69	399	155	36	70	433	43	75	53	564	169	90	104	647	131	63	92
Ndel1|NM_023668.2|chr11-68821433-68822571	201	20	36	39	152	44	29	23	144	25	14	18	156	17	14	13	176	38	26	52	167	31	18	9
Ndel1|XM_006534540.1|chr11-68821433-68822657	201	20	36	39	152	44	29	23	144	25	14	18	156	17	14	13	176	38	26	52	167	31	18	9
Pepd|NM_008820.2|chr7-35044368-35044708	6	0	1	1	7	0	4	3	22	6	3	3	15	10	6	11	12	2	12	2	5	2	4	4
Prkg2|XM_006534821.2|chr5-98931267-98932009	113	16	9	10	116	56	7	2	75	12	1	0	71	35	3	4	68	15	4	2	91	24	20	0
Ptn|XM_006505757.3|chr6-36714923-36715706	668	137	6	11	478	28	6	4	834	169	6	14	586	62	7	7	424	159	3	9	581	50	3	12
Tnfrsf22|NM_023680.4|chr7-143634807-143638436	1	3	0	0	5	23	35	23	0	0	0	0	0	28	40	1	7	0	0	2	2	33	55	6
Vamp5|NM_016872.4|chr6-72368048-72369302	63	50	7	13	52	41	22	11	89	57	14	42	121	65	21	26	61	25	18	14	100	68	28	12
Pcmt1|XM_006512590.2|chr10-7629379-7630970	8	0	6	3	14	10	10	1	5	1	8	8	23	12	4	3	7	2	1	7	4	2	2	1
Pcmt1|XM_006512595.3|chr10-7629379-7630963	8	0	6	3	14	10	10	1	5	1	8	8	23	12	4	3	7	2	1	7	4	2	2	1
Pcmt1|XM_017313837.1|chr10-7629379-7630976	8	0	6	3	14	10	10	1	5	1	8	8	23	12	4	3	7	2	1	7	4	2	2	1
Hnrnpdl|XM_006535074.2|chr5-100034720-100035739	279	102	37	49	204	30	58	39	105	38	37	28	184	38	24	17	208	76	21	54	283	52	31	19
Hdlbp|XM_006529076.2|chr1-93407761-93408172	128	24	31	42	113	20	14	24	60	21	24	20	69	11	12	9	110	51	42	25	84	40	25	17
Zc3h7a|NR_027502.1|chr16-11136593-11137485	59	5	4	3	27	3	5	5	54	9	6	2	67	13	6	3	73	12	4	0	32	8	11	17
Ehd3|NM_020578.3|chr17-73830445-73832093	11	14	0	3	25	26	13	13	4	3	0	2	6	11	4	8	7	41	3	8	17	29	6	6
St3gal1|XM_006520664.3|chr15-67102874-67106656	112	74	29	10	85	48	6	7	37	38	4	9	44	21	9	0	76	98	19	3	91	21	19	3
Zfp282|NM_146175.3|chr6-47905381-47908485	88	46	22	25	70	35	12	5	40	21	14	8	56	5	4	11	78	63	13	13	93	24	25	15
Ccdc25|NM_145944.4|chr14-65865159-65866604	50	12	10	1	30	6	10	10	36	18	9	1	17	5	14	9	16	4	6	5	19	6	5	14
H1f0|NM_008197.3|chr15-79029306-79030504	271	91	67	73	228	61	36	31	235	114	94	82	456	52	39	44	318	149	65	87	321	72	34	16
Scamp4|NM_019575.4|chr10-80614783-80615783	24	1	9	6	21	8	3	1	9	2	5	2	8	0	2	0	13	17	9	7	38	4	8	8
Htra2|NM_019752.3|chr6-83051265-83051468	25	8	2	2	7	3	2	2	4	2	0	2	7	4	0	1	18	15	5	13	19	10	4	1
Ren1|NM_031192.3|chr1-133360138-133360320	4	424	434	6	1	149	0	1	2	279	231	4	0	59	11	6	6	564	616	3	2	217	32	1
Naa60|NM_001290689.1|chr16-3903465-3904781	25	5	3	8	22	7	1	0	12	0	2	3	12	0	6	0	20	2	0	4	16	5	3	0
Naa60|XM_006522680.2|chr16-3903465-3904770	25	5	3	8	22	7	1	0	12	0	2	3	12	0	6	0	20	2	0	4	16	5	3	0
Rbfox2|NM_175387.3|chr15-77078989-77084151	205	82	55	32	152	48	32	24	91	45	24	18	144	24	26	5	194	129	37	15	163	80	20	18
Fam58b|NM_197989.1|chr11-78750505-78750909	21	10	2	0	5	0	2	3	12	23	5	2	22	5	3	7	8	9	8	0	16	1	6	0
Ero1l|NM_015774.3|chr14-45283086-45286027	32	1	3	51	12	0	4	8	16	0	6	54	26	0	2	2	24	4	8	51	23	4	0	1
Zc3h7a|NM_145931.2|chr16-11136593-11137295	55	5	3	3	26	3	5	4	48	9	6	2	56	12	6	3	73	7	4	0	28	8	11	17
Zc3h7a|XM_017316843.1|chr16-11136599-11137295	55	5	3	3	26	3	5	4	48	9	6	2	56	12	6	3	73	7	4	0	28	8	11	17
Kdm5b|XM_017312617.1|chr1-134630810-134631950	145	18	24	9	111	16	16	12	54	23	7	15	76	7	2	1	112	34	26	21	114	17	10	8
Pfkfb3|XM_006497367.1|chr2-11471824-11474543	32	1	64	31	33	0	65	39	5	0	40	20	13	0	35	22	43	5	30	19	13	0	49	26
Atp8b2|XM_006501714.3|chr3-89939480-89941152	20	4	3	0	13	0	0	2	7	18	7	6	15	0	0	3	18	22	0	0	38	3	0	3
Atp8b2|XM_006501715.2|chr3-89939500-89941152	20	4	3	0	13	0	0	2	7	18	7	6	15	0	0	3	18	22	0	0	38	3	0	3
Cyp1b1|NM_009994.1|chr17-79706952-79710092	139	93	27	40	87	22	23	21	108	170	35	34	146	29	22	24	112	112	26	46	154	56	23	29
Ncor1|XM_006532614.3|chr11-62317002-62317842	81	30	22	12	53	34	26	14	31	14	3	12	55	17	19	10	103	37	11	26	77	20	20	15
Ncor1|XM_006532624.3|chr11-62316988-62317842	81	30	22	12	53	34	26	14	31	14	3	12	55	17	19	10	103	37	11	26	77	20	20	15
Ncor1|XM_017314368.1|chr11-62316993-62317842	81	30	22	12	53	34	26	14	31	14	3	12	55	17	19	10	103	37	11	26	77	20	20	15
Efnb2|NM_010111.5|chr8-8617438-8620587	123	16	7	8	131	10	9	0	101	10	1	2	150	8	7	0	97	18	3	3	119	7	9	1
Irx5|NM_018826.2|chr8-92360896-92361456	39	12	3	18	18	1	6	3	16	12	4	6	10	2	9	2	24	4	3	19	16	4	8	0
Pfkfb3|XM_017315954.1|chr2-11471824-11474495	32	1	64	31	33	0	65	39	5	0	40	20	13	0	35	22	43	5	30	19	12	0	49	26
Ap4s1|NM_021710.3|chr12-51738681-51738939	9	0	4	3	8	1	0	8	3	9	1	0	7	0	0	8	3	11	3	3	8	0	5	16
Ap4s1|XM_006515432.3|chr12-51738053-51738933	9	0	4	3	8	1	0	8	3	9	1	0	7	0	0	8	3	11	3	3	8	0	5	16
Ap4s1|XM_006515437.3|chr12-51738681-51738933	9	0	4	3	8	1	0	8	3	9	1	0	7	0	0	8	3	11	3	3	8	0	5	16
Ccng1|NM_009831.2|chr11-40748551-40750867	70	17	7	11	38	6	14	6	70	9	4	13	54	5	9	12	63	21	2	7	64	10	22	6
Eya1|NM_010164.2|chr1-14168957-14170915	81	11	7	3	80	14	1	0	40	4	1	0	59	3	4	0	64	19	17	4	55	11	1	0
Eya1|XM_006495446.3|chr1-14168952-14170865	81	11	7	3	80	14	1	0	40	4	1	0	59	3	4	0	64	19	17	4	55	11	1	0
Eya1|XM_017315348.1|chr1-14168952-14170915	81	11	7	3	80	14	1	0	40	4	1	0	59	3	4	0	64	19	17	4	55	11	1	0
H2-K1|XM_006523674.3|chr17-33996011-33996471	67	26	13	12	63	29	35	48	81	44	11	60	87	17	17	73	92	25	4	32	60	20	19	39
Nav1|NM_173437.2|chr1-135434579-135441683	129	40	27	17	113	37	8	19	54	16	26	14	137	39	6	18	84	45	22	24	104	35	9	17
Nav1|XM_006529379.3|chr1-135434587-135441683	129	40	27	17	113	37	8	19	54	16	26	14	137	39	6	18	84	45	22	24	104	35	9	17
Pdk1|XM_011239445.2|chr2-71900124-71901989	1	7	2	21	8	0	4	2	5	11	2	17	6	0	0	2	1	2	9	16	10	0	2	6
H2-K1|XR_001782042.1|chr17-33996011-33996503	67	26	13	12	63	29	35	48	81	44	11	60	88	17	17	73	92	25	4	32	60	20	19	39
Fbxo38|NM_134136.3|chr18-62504058-62504701	59	23	7	16	54	3	5	10	19	15	3	2	16	2	1	5	25	12	25	3	34	13	7	7
Fbxo38|XM_017317781.1|chr18-62504060-62504701	59	23	7	16	54	3	5	10	19	15	3	2	16	2	1	5	25	12	25	3	34	13	7	7
Tnfrsf23|NM_024290.4|chr7-143665806-143668542	1	1	2	3	2	40	42	5	0	3	0	0	1	34	21	2	0	1	0	2	6	72	56	9
Tef|NM_153484.3|chr15-81823681-81826863	27	8	11	25	22	5	12	4	22	14	5	33	42	4	8	3	36	11	11	29	34	1	8	6
Ipo9|XR_387160.3|chr1-135384472-135385477	33	32	21	10	11	13	21	22	24	8	18	0	23	8	8	13	39	25	14	3	52	27	9	9
Med7|XM_006533933.3|chr11-46441281-46441608	40	26	12	17	26	4	11	4	78	20	22	20	73	9	2	4	32	18	6	14	23	3	8	0
Sod1|NM_011434.1|chr16-90226257-90226324	33	41	82	110	42	36	60	65	33	34	79	154	66	29	43	58	47	33	75	131	80	20	42	39
Rpl8|NM_012053.2|chr15-76906279-76906318	54	54	34	40	41	55	73	12	64	102	56	49	67	49	74	37	52	62	50	26	69	76	55	11
Id1|XM_006498791.3|chr2-152737026-152737410	4497	1058	635	648	3429	540	489	523	3369	2180	517	610	3509	487	439	444	3810	1382	594	640	4148	665	434	469
Id1|NM_010495.3|chr2-152737013-152737410	4498	1058	635	648	3430	540	489	523	3373	2180	517	610	3509	487	439	444	3811	1382	594	641	4148	665	434	470
Ttll3|NM_133923.6|chr6-113414242-113414583	49	3	20	4	43	9	6	3	26	4	8	7	51	9	1	0	41	7	26	1	47	5	4	0
Tmem2|XM_006527487.3|chr19-21856351-21858327	136	36	21	2	130	31	6	8	67	45	11	0	93	9	2	5	137	24	15	11	172	12	2	2
Rcc2|NM_173867.5|chr4-140721204-140723220	83	15	28	15	49	7	12	9	35	22	6	3	30	1	2	2	51	19	13	17	47	22	14	14
Alg11|NM_183142.4|chr8-22068152-22071627	76	53	27	44	84	21	18	23	45	15	6	32	55	12	12	6	87	43	35	27	52	24	9	13
F2r|NM_010169.3|chr13-95601788-95603732	471	10	7	11	276	24	3	4	145	0	1	3	250	12	3	1	354	32	11	16	275	19	11	10
Med7|NM_001104557.1|chr11-46441281-46442721	40	27	14	17	26	4	11	4	78	20	22	20	73	9	2	4	32	18	6	14	23	3	8	0
Pax3|NM_001159520.1|chr1-78101266-78102800	31	1	4	4	22	7	6	2	33	0	5	0	14	4	3	0	15	1	1	0	18	1	0	0
Cxcl12|NM_021704.3|chr6-117173582-117175069	171	73	28	8	115	27	34	11	200	174	20	9	184	24	23	7	150	99	30	14	184	33	15	6
Trim25|XM_017314476.1|chr11-89016721-89020293	135	53	29	25	108	47	101	40	69	59	24	30	85	42	47	23	182	82	39	26	121	62	36	30
Arl5b|NM_029466.4|chr2-15076304-15079191	145	30	13	9	106	18	3	1	66	7	4	5	48	10	3	1	70	25	1	1	116	6	2	1
Bri3|NM_001163709.1|chr5-144264141-144264573	32	2	3	4	7	0	13	0	3	2	1	1	12	0	0	0	19	3	0	2	10	0	3	0
Hoxa5|NM_010453.5|chr6-52201753-52202580	123	67	43	22	158	47	26	8	85	71	13	17	134	13	25	9	134	100	21	22	147	28	17	8
Tmem2|NM_001033759.2|chr19-21856351-21858360	136	36	21	2	130	31	6	8	67	45	11	0	93	9	2	5	139	24	15	11	172	12	2	2
Rin2|XM_006500269.1|chr2-145885923-145887616	230	31	82	34	164	55	113	56	130	45	38	32	160	44	115	25	167	62	68	31	159	55	126	72
Acot2|NM_134188.3|chr12-83993080-83993877	117	1	0	22	90	2	10	4	102	0	7	25	72	0	6	5	99	0	14	33	103	13	2	10
Bdp1|NM_001081061.1|chr13-100017993-100020278	16	0	6	2	4	0	1	0	23	0	7	0	8	10	5	6	7	0	1	2	15	2	3	3
Bdp1|XR_382739.1|chr13-100017993-100020410	16	0	6	2	4	0	1	0	23	0	7	0	8	10	5	6	7	0	1	2	15	2	3	3
Efna5|NM_207654.2|chr17-62602956-62607341	63	30	5	7	64	34	10	5	39	11	0	4	38	24	8	4	57	17	4	11	54	28	5	2
Efna5|XM_006523598.3|chr17-62602958-62607341	63	30	5	7	64	34	10	5	39	11	0	4	38	24	8	4	57	17	4	11	54	28	5	2
3110043O21Rik|NM_001081343.1|chr4-35191281-35192881	8	18	12	23	17	3	15	9	6	7	11	8	11	0	5	15	12	13	14	15	29	5	5	14
3110043O21Rik|XM_006538293.3|chr4-35191286-35192881	8	18	12	23	17	3	15	9	6	7	11	8	11	0	5	15	12	13	14	15	29	5	5	14
Serbp1|NM_001113566.1|chr6-67283959-67289302	295	135	113	114	216	130	129	53	182	155	67	83	184	83	71	58	261	197	75	115	341	125	83	41
Cbx6|NM_028763.3|chr15-79823897-79827979	204	71	13	16	123	38	20	12	96	60	11	7	102	23	12	6	123	57	7	21	122	47	20	9
4921524J17Rik|NR_033144.1|chr8-85412112-85412295	27	11	3	2	19	5	3	0	26	16	0	9	16	3	6	1	5	0	0	6	29	1	1	0
Cnbp|XM_006505479.1|chr6-87843078-87844038	99	61	26	42	90	31	26	27	205	126	52	49	102	54	41	30	88	69	26	53	106	55	41	27
Ptgs2|NM_011198.4|chr1-150105782-150108234	608	9	0	1	533	15	4	2	1066	16	2	2	606	13	12	0	403	15	2	0	713	21	3	3
LOC108167433|XR_001778162.1|chr7-63901721-63908088	39	7	17	22	35	19	16	21	16	6	5	3	37	4	15	7	40	7	12	13	46	32	12	8
Metap2|XM_006513897.3|chr10-93860919-93861349	41	28	19	21	24	13	33	19	16	21	12	13	10	8	8	11	31	40	13	11	27	25	18	6
Tnfrsf23|NM_001308111.1|chr7-143665806-143668565	1	1	2	3	2	40	42	5	0	3	0	0	1	36	21	2	0	1	0	2	6	72	56	9
Tnfrsf23|NR_131763.1|chr7-143665806-143668592	1	1	2	3	2	40	42	5	0	3	0	0	1	36	21	2	0	1	0	2	6	72	56	9
Ncor1|NM_011308.3|chr11-62316425-62317842	81	30	22	12	53	34	26	14	31	14	3	12	57	17	19	10	103	37	11	26	78	20	20	15
Ube2l3|NM_009456.2|chr16-17152014-17154127	71	16	21	22	63	22	12	22	33	15	17	13	43	16	12	16	109	32	34	21	73	17	14	25
Dbi|NM_001037999.2|chr1-120113279-120113459	109	59	223	226	58	51	187	220	24	71	114	215	48	10	87	138	77	65	232	230	91	55	109	140
Mocs1|NM_028464.1|chr17-49454029-49455430	4	22	9	14	8	9	9	4	2	9	5	6	0	3	8	3	6	45	5	12	6	4	9	5
Hdac5|NM_001077696.1|chr11-102195746-102195828	31	0	6	9	37	5	4	2	19	2	5	11	19	5	0	3	36	0	8	19	29	3	2	9
Hmox2|XM_006521803.3|chr16-4766105-4766741	21	16	27	22	23	27	12	13	11	1	21	11	13	2	12	5	31	19	24	14	43	8	17	14
Clasp2|XM_006512397.3|chr9-113918081-113919697	27	11	1	3	14	9	0	6	13	1	0	0	12	1	3	0	21	19	0	9	39	12	5	0
Csgalnact1|XM_006509630.3|chr8-68356780-68358423	71	2	8	0	27	1	4	9	38	2	0	3	48	0	1	4	59	17	9	2	50	7	4	5
Rbbp7|NM_009031.3|chrX-162778416-162779090	80	31	28	15	64	25	11	8	32	20	9	15	57	8	8	4	79	33	12	25	82	26	9	10
1810022K09Rik|XM_017319707.1|chr3-14606288-14607048	28	17	9	14	9	11	22	16	17	11	3	11	34	10	17	8	26	38	4	20	34	25	19	16
Map2k7|NM_001291777.1|chr8-4247759-4247897	30	6	11	15	44	9	9	8	6	5	8	1	10	4	5	3	27	14	5	9	31	12	12	4
Zfp445|NM_173364.5|chr9-122848909-122851913	52	18	14	7	61	5	11	11	59	6	18	11	82	18	16	13	33	5	2	4	52	11	4	2
Zfp445|XM_006512118.1|chr9-122848922-122851913	52	18	14	7	61	5	11	11	59	6	18	11	82	18	16	13	33	5	2	4	52	11	4	2
Grcc10|NM_013535.1|chr6-124739182-124739261	107	72	84	144	101	90	202	114	81	64	54	108	84	47	125	89	110	98	93	132	203	108	84	74
Cyb5a|NM_025797.3|chr18-84879584-84879863	18	17	60	52	27	29	30	30	15	19	28	41	8	9	13	25	20	24	29	54	31	36	37	29
Plekhg5|NM_001285999.1|chr4-152114839-152115404	13	14	4	10	15	0	2	10	7	15	0	7	24	1	1	2	21	24	2	3	13	2	4	4
Plekhg5|XM_006538928.1|chr4-152114839-152115398	13	14	4	10	15	0	2	10	7	15	0	7	24	1	1	2	21	24	2	3	13	2	4	4
Gns|NM_029364.3|chr10-121395126-121397245	84	13	11	5	55	21	2	4	12	10	7	3	46	8	5	4	66	20	14	3	51	20	4	14
C1d|NM_020558.3|chr11-17266695-17269176	20	18	4	5	10	9	7	5	36	18	4	5	13	6	8	7	29	12	1	2	19	4	8	11
Sdpr|NM_138741.1|chr1-51301422-51302960	27	6	67	61	20	18	142	109	17	2	47	49	19	4	191	145	14	4	19	53	27	1	94	89
2810403A07Rik|NM_028814.3|chr3-88711829-88712933	106	28	23	34	96	26	49	12	92	47	6	31	105	19	12	14	123	54	8	18	109	38	24	9
2810403A07Rik|XM_017319752.1|chr3-88711990-88712933	106	28	23	34	96	26	49	12	92	47	6	31	105	19	12	14	123	54	8	18	109	38	24	9
Fiz1|NM_001110330.1|chr7-5007055-5008014	22	3	7	7	21	4	10	4	7	0	3	3	19	12	2	0	27	3	15	13	20	9	1	5
Fiz1|XM_006539907.3|chr7-5007057-5008014	22	3	7	7	21	4	10	4	7	0	3	3	19	12	2	0	27	3	15	13	20	9	1	5
Ube2f|XM_006529839.3|chr1-91285355-91286516	68	4	9	14	37	2	5	16	31	5	6	9	49	0	4	7	48	16	22	10	59	11	7	21
Ube2f|XM_017322263.1|chr1-91285355-91286520	68	4	9	14	37	2	5	16	31	5	6	9	49	0	4	7	48	16	22	10	59	11	7	21
Usp4|NM_001311157.1|chr9-108391837-108392545	34	13	14	12	17	6	4	2	9	3	3	3	30	2	1	5	29	20	4	13	35	25	2	20
Usp4|NM_011678.2|chr9-108391837-108392529	34	13	14	12	17	6	4	2	9	3	3	3	30	2	1	5	29	20	4	13	35	25	2	20
Usp4|XM_006511697.1|chr9-108391837-108392526	34	13	14	12	17	6	4	2	9	3	3	3	30	2	1	5	29	20	4	13	35	25	2	20
Usp4|XM_006511699.3|chr9-108391678-108392526	34	13	14	12	17	6	4	2	9	3	3	3	30	2	1	5	29	20	4	13	35	25	2	20
Xpnpep3|XM_006521086.3|chr15-81453031-81457476	5	7	1	8	8	4	6	1	8	4	8	17	29	11	6	3	19	3	8	23	11	7	2	3
Tpra1|NM_011906.2|chr6-88911947-88912240	20	5	1	14	28	7	0	7	0	0	2	9	24	0	2	1	27	6	6	15	33	10	2	0
Tpra1|XM_006506064.2|chr6-88911947-88912232	20	5	1	14	28	7	0	7	0	0	2	9	24	0	2	1	27	6	6	15	33	10	2	0
Atoh8|NM_153778.3|chr6-72206176-72207149	118	20	8	9	68	8	8	21	20	54	3	11	31	2	6	1	61	48	3	6	64	22	5	22
Atoh8|XR_377494.3|chr6-72206173-72207155	118	20	8	9	68	8	8	21	20	54	3	11	31	2	6	1	61	48	3	6	64	22	5	22
Gid8|NM_001289652.1|chr2-180718011-180721599	79	20	13	18	66	16	8	19	40	11	2	10	34	7	6	5	48	16	13	6	61	26	14	14
Papolg|XR_380964.3|chr11-23861625-23864056	22	14	4	9	18	3	8	9	17	2	12	9	34	20	8	5	7	3	2	2	22	1	2	0
Akap11|NM_001164503.1|chr14-78492245-78495775	47	21	8	16	25	34	13	6	25	13	8	11	36	19	12	6	41	10	3	17	43	42	17	14
Hip1r|NM_145070.3|chr5-124002165-124003215	52	44	24	33	53	35	17	22	19	37	9	63	58	27	15	13	48	105	39	52	64	61	13	17
Hip1r|XM_006530373.2|chr5-124002165-124003200	52	44	24	33	53	35	17	22	19	37	9	63	58	27	15	13	48	105	39	52	64	61	13	17
Mid1ip1|NM_026524.4|chrX-10718778-10719702	107	14	11	54	85	8	8	20	112	8	2	53	71	3	6	4	76	20	14	49	78	12	9	2
Piezo1|NM_001037298.1|chr8-122481697-122481981	24	7	17	3	13	5	11	10	10	9	6	11	13	0	1	7	67	19	28	9	55	6	7	4
Piezo1|XM_011248372.1|chr8-122481711-122481981	24	7	17	3	13	5	11	10	10	9	6	11	13	0	1	7	67	19	28	9	55	6	7	4
Socs1|NM_001271603.1|chr16-10783807-10784232	68	26	2	6	74	2	1	5	46	36	6	7	59	6	0	3	63	43	4	6	72	8	2	2
Slc1a4|NM_018861.3|chr11-20302179-20304265	58	3	5	8	24	0	6	7	7	0	4	4	15	0	1	1	21	5	5	9	24	0	5	0
Sgms1|XM_011247203.2|chr19-32122831-32124344	117	13	12	11	52	5	8	5	20	2	3	10	52	3	4	3	44	4	0	3	36	9	6	0
Aak1|NM_177762.6|chr6-86987298-87003227	111	30	25	9	89	42	7	13	49	9	8	2	95	27	7	8	98	34	11	5	64	26	10	5
Hnrnpdl|XR_389282.2|chr5-100034720-100034984	267	102	37	48	196	29	58	38	105	34	37	27	182	38	24	17	201	75	21	50	277	52	31	19
Vamp5|NM_001080742.2|chr6-72368048-72369179	63	50	7	13	52	41	22	11	88	57	14	39	118	65	21	26	61	25	18	13	100	65	27	12
Cxcl5|NM_009141.3|chr5-90760513-90761625	298	28	0	3	253	56	5	0	244	18	2	0	261	33	2	1	375	38	0	1	387	39	3	0
Irs1|NM_010570.4|chr1-82233104-82237604	245	23	27	21	213	17	22	44	101	24	8	17	140	13	23	34	201	28	20	12	138	18	22	15
Foxred2|XM_017316602.1|chr15-77940521-77945046	1	2	3	7	6	0	1	5	0	14	7	8	3	0	0	0	1	12	0	12	14	2	2	2
Col6a3|NM_001243008.1|chr1-90766859-90767591	424	248	252	246	327	127	166	301	420	224	287	170	327	99	144	222	264	188	177	214	433	114	193	204
Aplp2|NM_001102455.1|chr9-31149556-31150870	63	31	35	44	76	33	59	21	33	28	29	40	81	25	40	24	54	54	11	39	82	24	59	22
Fam63a|NM_133858.4|chr3-95295731-95296164	17	19	9	6	15	9	8	6	11	5	2	6	4	3	6	0	19	19	13	11	20	14	5	10
Fam63a|XM_006502219.3|chr3-95295731-95296166	17	19	9	6	15	9	8	6	11	5	2	6	4	3	6	0	19	19	13	11	20	14	5	10
Tbx15|XM_006501279.3|chr3-99352623-99354260	38	19	5	6	29	5	1	0	14	24	1	5	34	7	3	0	18	15	1	4	16	5	0	0
Acer3|NM_025408.2|chr7-98213659-98216836	19	12	4	4	21	11	1	0	15	8	11	5	23	14	0	1	4	12	4	5	29	3	2	0
Anp32b|NM_130889.2|chr4-46472154-46472523	52	26	14	15	44	29	21	3	43	34	27	29	56	15	20	2	51	33	13	18	56	49	24	8
Gm38495|XM_006506837.2|chr6-86996963-87003227	109	30	25	9	88	42	7	12	46	8	8	2	91	26	7	8	98	34	11	5	62	26	10	5
LOC106557447|NR_132734.1|chr4-88909853-88910710	38	19	0	2	31	3	13	1	54	7	0	3	54	5	5	2	36	11	0	0	44	17	0	1
Polr2m|NM_001164793.1|chr9-71478436-71479396	78	14	12	12	56	14	19	11	43	65	19	54	103	43	18	4	61	43	10	16	89	31	3	4
Serpinh1|XM_006507278.3|chr7-99345427-99346119	515	86	57	47	388	70	70	58	313	78	32	44	301	39	64	34	410	92	61	80	406	79	52	66
Bpnt1|XM_006497161.3|chr1-185356626-185356961	0	0	6	2	2	2	1	1	3	0	17	5	5	5	14	3	1	1	8	4	0	2	1	3
Cd44|NM_009851.2|chr2-102811140-102814132	151	41	26	2	107	27	11	9	78	66	14	5	97	19	4	10	102	42	7	3	127	34	6	8
Qsox1|NM_001024945.1|chr1-155778154-155779168	52	23	37	38	57	17	37	20	20	17	24	23	39	11	17	15	44	46	56	44	30	35	26	32
Qsox1|NM_023268.2|chr1-155778154-155778842	52	23	37	38	57	17	37	20	20	17	24	23	39	11	17	15	44	46	56	44	30	35	26	32
Stub1|NM_019719.3|chr17-25830635-25830884	91	91	117	79	112	114	103	27	97	117	107	47	80	40	65	27	119	142	151	72	180	178	44	22
Sh2b2|NM_018825.4|chr5-136218148-136218829	0	0	11	14	4	6	7	13	0	0	11	20	4	0	5	9	2	0	18	7	1	2	1	10
Sh2b2|XM_006504422.2|chr5-136218146-136218829	0	0	11	14	4	6	7	13	0	0	11	20	4	0	5	9	2	0	18	7	1	2	1	10
Pfkfb3|NM_001177753.1|chr2-11471429-11474543	32	1	72	31	33	0	68	44	5	0	53	20	15	0	35	22	43	5	30	19	17	0	51	28
Pfkfb3|NM_001177756.1|chr2-11471429-11474536	32	1	72	31	33	0	68	44	5	0	53	20	15	0	35	22	43	5	30	19	16	0	51	28
Pfkfb3|NM_001177758.1|chr2-11471429-11474495	32	1	72	31	33	0	68	44	5	0	53	20	15	0	35	22	43	5	30	19	16	0	51	28
Rce1|NM_023131.1|chr19-4622550-4623006	15	12	5	4	15	2	0	0	1	4	10	1	24	0	1	0	12	7	2	9	36	3	1	1
Rce1|XM_006531693.3|chr19-4622592-4623006	15	12	5	4	15	2	0	0	1	4	10	1	24	0	1	0	12	7	2	9	36	3	1	1
Rce1|XM_017318084.1|chr19-4622592-4622881	15	12	5	4	15	2	0	0	1	4	10	1	24	0	1	0	12	7	2	9	36	3	1	1
Thoc5|NM_172438.3|chr11-4928738-4928865	11	9	0	7	17	6	11	3	2	1	0	6	11	3	4	0	20	13	4	7	11	0	5	1
Thoc5|XM_006514448.2|chr11-4928738-4928867	11	9	0	7	17	6	11	3	2	1	0	6	11	3	4	0	20	13	4	7	11	0	5	1
Tnfrsf22|NM_001311145.1|chr7-143634807-143638350	1	2	0	0	5	14	35	23	0	0	0	0	0	27	40	1	7	0	0	2	2	30	51	5
Ywhag|NM_018871.3|chr5-135908378-135910994	334	161	281	298	244	81	156	198	148	167	147	369	176	61	121	96	209	216	119	263	227	110	106	97
Atf7ip|NM_019426.2|chr6-136606893-136607379	24	4	10	5	14	15	6	8	20	4	10	12	21	18	6	9	22	6	5	2	17	23	8	0
Dedd|NM_011615.3|chr1-171341204-171342501	42	18	12	11	40	7	6	16	12	23	0	7	26	2	1	3	40	12	4	10	35	4	6	3
Dedd|XM_006496739.3|chr1-171341204-171342336	42	18	12	11	40	7	6	16	12	23	0	7	26	2	1	3	40	12	4	10	35	4	6	3
Wdr61|NM_001025375.2|chr9-54717152-54717345	21	1	0	4	13	17	1	0	27	1	0	5	16	1	0	1	30	2	1	1	22	7	2	0
Wdr61|XM_011242785.2|chr9-54717156-54717345	21	1	0	4	13	17	1	0	27	1	0	5	16	1	0	1	30	2	1	1	22	7	2	0
Tra2b|NM_009186.4|chr16-22245740-22246855	62	11	6	7	44	15	5	1	45	9	5	22	44	19	10	3	51	4	7	7	34	6	3	4
Tra2b|XM_006521879.3|chr16-22245750-22246855	62	11	6	7	44	15	5	1	45	9	5	22	44	19	10	3	51	4	7	7	34	6	3	4
BC017643|NM_001252550.1|chr11-121222587-121224229	42	16	4	16	18	12	1	6	27	13	19	1	13	0	0	1	17	11	7	1	15	1	0	3
BC017643|NM_001254735.1|chr11-121222587-121224111	42	16	4	16	18	12	1	6	27	13	19	1	13	0	0	1	17	11	7	1	15	1	0	3
Pea15a|NM_011063.2|chr1-172196728-172198625	48	15	14	3	50	13	10	15	18	22	7	4	34	7	1	4	33	38	6	13	64	14	3	10
Pea15a|XM_006496702.1|chr1-172196727-172198625	48	15	14	3	50	13	10	15	18	22	7	4	34	7	1	4	33	38	6	13	64	14	3	10
Dhx36|XM_011240240.2|chr3-62468014-62468307	24	3	6	2	9	10	8	4	25	0	3	0	7	1	1	0	21	3	3	5	10	6	3	2
Ddb1|XM_006526639.2|chr19-10629162-10629822	220	65	55	62	196	61	67	16	160	79	67	49	139	36	44	19	182	88	74	78	206	63	53	25
Vcl|NM_009502.4|chr14-21031733-21033673	2375	576	684	554	1608	416	745	667	1955	934	741	471	1686	418	702	543	1818	667	557	546	2069	612	770	662
Vcl|XM_006518922.1|chr14-21031733-21033676	2375	576	684	554	1608	416	745	667	1955	934	741	471	1686	418	702	543	1818	667	557	546	2069	612	770	662
Cenpb|NM_007682.3|chr2-131177288-131178076	69	23	4	21	50	11	24	9	24	21	4	8	41	5	13	12	67	12	9	17	39	21	16	14
Eef1b2|NM_018796.3|chr1-63179612-63180486	48	21	20	14	31	30	28	7	67	73	45	19	74	31	39	25	24	67	40	17	67	28	32	8
H2-D1|NM_010380.3|chr17-35266870-35267497	28	18	9	7	23	16	15	30	44	15	5	8	28	11	17	14	31	22	0	4	42	19	8	16
Arid5b|XM_006514132.2|chr10-68092522-68096503	248	65	19	33	266	11	31	30	178	73	14	27	257	21	36	33	230	50	24	24	218	44	32	29
Dguok|NM_001162521.1|chr6-83480213-83480432	23	4	13	11	40	17	3	7	27	2	6	16	14	8	0	4	38	17	24	5	44	6	5	10
Dguok|NM_013764.2|chr6-83480213-83480409	23	4	13	11	40	17	3	7	27	2	6	16	14	8	0	4	38	17	24	5	44	6	5	10
Dguok|XM_011241370.2|chr6-83480216-83480409	23	4	13	11	40	17	3	7	27	2	6	16	14	8	0	4	38	17	24	5	44	6	5	10
Dguok|XR_377462.1|chr6-83480216-83480436	23	4	13	11	40	17	3	7	27	2	6	16	14	8	0	4	38	17	24	5	44	6	5	10
Mocs1|NM_020042.2|chr17-49454790-49455430	4	22	9	14	8	9	9	4	2	9	5	6	0	3	8	3	6	45	5	12	6	4	8	5
Mocs1|XM_006524680.2|chr17-49454790-49455435	4	22	9	14	8	9	9	4	2	9	5	6	0	3	8	3	6	45	5	12	6	4	8	5
Sec16a|NM_153125.2|chr2-26409430-26410884	72	5	12	9	90	4	19	4	30	3	9	9	31	1	7	2	60	30	8	8	79	12	12	9
Gdap2|NM_010269.3|chr3-100205819-100206989	105	77	80	82	17	87	52	67	18	22	0	68	14	6	21	22	79	71	79	54	102	56	35	59
Gdap2|XM_006501001.2|chr3-100205819-100206983	105	77	80	82	17	87	52	67	18	22	0	68	14	6	21	22	79	71	79	54	102	56	35	59
Ifrd1|NM_013562.2|chr12-40203128-40203361	715	122	62	74	593	86	98	56	470	82	60	52	439	59	73	44	520	75	49	38	624	73	56	70
Mavs|NM_001206383.1|chr2-131246789-131248025	24	10	7	9	20	7	9	8	7	10	1	7	11	0	6	8	14	18	5	14	20	1	5	18
Myh9|NM_022410.3|chr15-77760584-77761898	748	44	36	47	557	34	17	19	324	20	20	43	420	29	23	17	571	74	35	48	520	57	24	29
Taf1|XM_017318514.1|chrX-101599525-101601029	33	16	8	2	36	3	8	2	12	14	5	2	15	1	6	3	32	21	2	1	41	1	2	1
Emc7|XM_006500254.3|chr2-112467133-112469204	53	22	17	7	28	7	16	12	28	25	13	3	26	9	12	4	32	19	10	6	27	15	14	30
Syngr2|NM_009304.2|chr11-117813475-117814286	20	1	4	7	8	9	3	4	16	10	0	28	8	13	9	6	8	4	2	6	11	2	5	3
Fnip1|NM_173753.4|chr11-54515576-54518241	114	11	10	18	70	24	14	8	80	3	2	19	118	20	8	5	70	12	4	27	120	6	5	9
Fam53b|XM_006508345.3|chr7-132712083-132715642	33	4	4	4	19	6	9	3	13	16	1	1	23	0	1	5	47	16	24	12	45	12	11	4
Ostf1|NM_017375.3|chr19-18580363-18581269	40	18	3	9	39	12	18	8	61	38	15	30	41	19	11	5	36	41	7	44	51	26	10	7
Riok3|NM_024182.4|chr18-12155327-12157367	56	51	28	31	57	49	28	17	16	24	30	30	53	28	25	9	19	40	32	60	72	38	39	31
Anp32b|XM_011250089.2|chr4-46472154-46472532	55	27	18	18	47	32	25	3	44	38	33	29	57	15	24	3	51	33	14	19	63	53	26	8
Ddost|NM_007838.2|chr4-138311983-138312611	145	141	45	29	80	90	63	53	94	300	88	51	163	123	101	49	149	157	63	70	194	138	69	60
Btd|XM_006519029.3|chr14-31667913-31668197	25	1	4	5	2	5	1	4	20	1	2	5	5	1	3	3	14	1	0	3	2	4	0	1
Mta2|XM_017318190.1|chr19-8951655-8952246	79	21	21	14	83	23	15	11	41	13	11	1	51	5	8	7	66	35	21	26	74	13	18	1
Aspm|NM_009791.4|chr1-139493750-139494088	13	4	3	0	17	8	1	0	8	0	3	0	5	13	0	1	17	21	5	6	47	8	0	0
Fnip1|XM_006532847.3|chr11-54515576-54516884	91	6	8	13	53	16	10	8	53	1	1	14	96	14	8	5	46	10	0	26	71	4	4	3
Prim2|NM_008922.2|chr1-33453807-33454085	40	59	27	13	30	43	37	7	52	132	44	31	60	49	40	4	39	72	24	14	33	86	35	11
Prrc2a|NM_020027.3|chr17-35149075-35149260	50	32	20	10	49	37	26	15	21	25	8	7	42	21	15	7	60	53	19	14	51	59	24	6
Prrc2a|XM_006524621.3|chr17-35149082-35149260	50	32	20	10	49	37	26	15	21	25	8	7	42	21	15	7	60	53	19	14	51	59	24	6
Ptpn1|XM_006498981.3|chr2-167976638-167979385	112	37	25	15	94	13	19	17	24	19	1	6	59	4	20	15	89	26	18	12	105	31	11	12
Csrp1|NM_007791.5|chr1-135751120-135752229	192	19	14	9	112	8	3	3	135	24	14	21	184	0	8	0	138	7	15	10	172	0	8	2
Fbxl17|NM_015794.1|chr17-63045948-63060270	26	15	2	8	26	0	3	10	43	21	9	13	28	6	4	7	24	24	3	8	30	0	3	1
Golga2|NM_001080968.1|chr2-32306620-32307921	48	9	13	13	35	4	12	6	15	4	3	10	46	2	2	1	36	16	14	11	39	9	13	1
Golga2|XM_006498493.3|chr2-32306620-32307913	48	9	13	13	35	4	12	6	15	4	3	10	46	2	2	1	36	16	14	11	39	9	13	1
Igf1|NM_001314010.1|chr10-87930734-87937047	41	10	10	1	36	2	0	8	24	19	2	0	44	3	0	3	20	7	2	2	27	4	3	2
Igf1|NM_010512.5|chr10-87930700-87937047	41	10	10	1	36	2	0	8	24	19	2	0	44	3	0	3	20	7	2	2	27	4	3	2
Mir703|NR_030484.1|chr5-98475555-98475664	33	27	10	10	18	11	14	12	17	25	8	26	18	10	10	7	46	37	22	18	34	28	24	15
Rbm28|NM_133925.2|chr6-29123572-29125389	31	26	9	10	50	14	15	11	14	24	12	13	47	12	20	14	21	43	17	11	35	13	70	14
Syn2|NM_013681.3|chr6-115274324-115276563	2	3	22	19	0	1	8	32	4	1	6	21	0	0	22	17	9	0	13	15	0	0	18	8
Rack1|NM_008143.3|chr11-48806045-48806241	97	68	76	29	84	53	64	42	107	156	65	51	119	53	79	40	128	143	101	56	140	120	71	45
Sart3|NM_016926.1|chr5-113742445-113743128	38	18	14	3	41	11	16	6	24	5	7	3	42	5	4	1	49	34	9	11	73	7	11	1
Sart3|XM_006530406.1|chr5-113742443-113743128	38	18	14	3	41	11	16	6	24	5	7	3	42	5	4	1	49	34	9	11	73	7	11	1
Tox4|NM_023434.3|chr14-52293261-52295509	44	11	5	4	29	5	16	6	25	22	0	5	12	15	12	4	31	20	6	5	43	5	21	13
Sec24a|XM_006534485.3|chr11-51692262-51695126	77	9	13	9	75	5	12	7	45	3	1	9	38	5	3	1	50	12	3	18	58	3	8	4
Brd8|NM_030147.3|chr18-34598614-34600181	55	8	16	11	45	18	7	8	26	6	12	15	73	10	7	1	20	17	2	11	60	8	3	0
Plin4|NM_020568.3|chr17-56100590-56102006	19	4	40	37	18	8	51	66	7	3	27	50	11	2	44	22	14	3	42	56	22	26	45	31
Plin4|XM_011246550.2|chr17-56100586-56102006	19	4	40	37	18	8	51	66	7	3	27	50	11	2	44	22	14	3	42	56	22	26	45	31
Spag7|NM_172561.3|chr11-70663768-70664110	66	14	4	11	59	10	15	3	42	9	11	24	77	6	15	10	29	6	6	15	40	8	1	3
Serpinh1|NM_009825.2|chr7-99345374-99346119	516	86	57	48	389	70	70	58	313	81	32	44	301	39	65	34	410	92	61	80	408	79	52	66
Ssh1|XM_006530288.3|chr5-113937096-113942238	31	4	1	8	31	5	5	1	24	4	3	6	32	1	5	2	46	11	5	11	49	8	9	6
Dad1|NM_001113358.1|chr14-54235484-54235713	42	24	12	18	40	20	29	7	10	13	10	23	34	5	10	7	52	28	27	20	32	29	24	14
Sbno1|NM_001081203.1|chr5-124368701-124374528	188	130	110	24	240	120	22	11	143	15	18	28	67	24	6	10	55	161	24	83	215	29	11	7
Tnfrsf10b|NM_020275.4|chr14-69782566-69784411	99	11	4	7	96	1	7	1	36	7	5	6	61	3	1	0	69	12	15	3	85	3	3	1
Gmeb1|XM_006539078.3|chr4-132224173-132225764	16	3	7	12	22	8	6	1	11	6	1	0	10	2	1	1	22	4	0	7	15	14	4	0
Gtpbp1|NM_013818.2|chr15-79720099-79721479	11	11	17	5	19	2	8	14	9	2	3	8	6	0	9	0	25	7	10	17	18	18	12	16
Spcs2|NM_025668.3|chr7-99837568-99839696	39	33	17	11	45	14	22	8	27	17	13	3	29	3	4	6	31	27	11	10	43	16	12	8
Spcs2|XM_006508117.3|chr7-99838902-99839696	39	33	17	11	45	14	22	8	27	17	13	3	29	3	4	6	30	27	11	10	43	16	12	8
Hmgcs1|XM_006517578.1|chr13-119706478-119708082	860	22	70	46	678	44	40	52	539	32	80	60	869	32	46	42	532	41	52	38	565	36	31	34
Ccnt2|NM_028399.1|chr1-127803559-127804837	88	17	2	5	63	25	10	4	56	7	2	4	36	9	10	5	25	21	1	8	52	2	13	5
Dst|NM_001276764.1|chr1-34307592-34308662	53	5	4	4	43	0	5	11	35	1	4	2	37	4	5	10	36	8	13	10	58	5	7	24
Dst|XM_017314676.1|chr1-34307592-34308656	53	5	4	4	43	0	5	11	35	1	4	2	37	4	5	10	36	8	13	10	58	5	7	24
Dst|XM_017314868.1|chr1-34307592-34308652	53	5	4	4	43	0	5	11	35	1	4	2	37	4	5	10	36	8	13	10	58	5	7	24
Ndufb9|NM_023172.3|chr15-58939406-58939489	16	7	7	29	10	17	4	7	12	17	19	35	28	9	8	4	2	13	18	25	18	15	6	10
Rpa1|NM_001164223.1|chr11-75300258-75301304	12	9	2	8	16	7	8	1	10	15	0	9	12	6	3	2	9	5	2	6	16	14	9	0
Rnd3|NM_028810.2|chr2-51130438-51132293	653	45	17	29	494	29	27	13	573	61	9	21	684	26	31	11	495	49	21	21	489	27	18	10
Cebpa|NM_001287523.1|chr7-35120498-35121928	13	42	82	72	11	25	84	73	2	22	62	72	13	9	57	27	12	30	126	92	20	23	64	47
Ampd2|NM_001289720.1|chr3-108074061-108074914	12	5	1	7	30	4	0	0	5	7	0	2	8	1	2	0	19	5	0	1	21	10	10	1
Ampd2|XM_006500870.3|chr3-108074060-108074914	12	5	1	7	30	4	0	0	5	7	0	2	8	1	2	0	19	5	0	1	21	10	10	1
Klhl5|NM_175174.4|chr5-65167027-65168142	20	3	5	1	11	9	11	4	5	2	2	1	13	6	6	9	1	0	1	2	0	0	9	0
Klhl5|XM_006504133.2|chr5-65167027-65168173	20	3	5	1	11	9	11	4	5	2	2	1	13	6	6	9	1	0	1	2	0	0	9	0
Rpa1|XM_006534051.1|chr11-75300347-75301304	10	9	2	8	16	7	8	1	10	15	0	9	12	6	3	2	9	5	2	6	16	14	9	0
Plk1|NM_011121.4|chr7-122169590-122169884	48	31	17	2	20	34	6	3	19	33	8	0	16	5	0	1	42	63	9	7	12	43	1	2
Ssu72|NM_026899.3|chr4-155733574-155733879	28	16	19	15	23	6	9	4	16	3	11	6	17	2	3	5	25	13	13	30	26	11	14	4
Ssu72|XM_011250329.1|chr4-155733574-155733786	28	16	19	15	23	6	9	4	16	3	11	6	17	2	3	5	25	13	13	30	26	11	14	4
Zranb1|XM_006507967.3|chr7-132983951-132985411	76	15	16	32	73	11	7	12	38	21	3	21	52	5	7	6	40	28	9	27	84	28	15	9
Sh3bp5|NM_011894.2|chr14-31373954-31374983	36	16	5	0	25	0	0	3	12	29	2	3	19	7	0	2	6	6	4	2	19	0	0	0
Fbxl17|XR_385343.3|chr17-63052345-63060411	24	10	1	7	18	0	3	7	35	15	0	12	22	6	3	6	11	18	1	8	25	0	3	1
Gprc5b|NM_001195774.1|chr7-118972039-118973188	3	36	13	7	1	24	14	7	5	110	36	11	4	17	28	7	3	68	18	5	1	37	16	12
Mrpl30|NM_027098.2|chr1-37898264-37898333	41	14	9	9	6	5	12	3	15	9	27	61	27	15	23	9	13	7	33	31	33	21	24	9
Mrpl30|XM_006495612.2|chr1-37898264-37898338	41	14	9	9	6	5	12	3	15	9	27	61	27	15	23	9	13	7	33	31	33	21	24	9
Taok1|NM_144825.2|chr11-77529161-77537866	459	90	90	69	285	92	86	18	190	31	42	57	231	37	31	45	274	87	17	49	229	66	67	34
Taok1|XM_011248929.2|chr11-77529164-77537866	459	90	90	69	285	92	86	18	190	31	42	57	231	37	31	45	274	87	17	49	229	66	67	34
Dcun1d3|XM_006507681.2|chr7-119853157-119857572	63	7	17	9	46	5	32	28	59	24	3	8	50	18	19	28	50	23	19	13	65	22	23	34
Dcun1d3|XM_017322200.1|chr7-119853162-119857572	63	7	17	9	46	5	32	28	59	24	3	8	50	18	19	28	50	23	19	13	65	22	23	34
Ppa1|NM_026438.4|chr10-61673850-61674165	9	3	38	31	1	10	5	34	6	8	40	74	5	6	13	25	10	6	29	37	4	5	8	23
Serpine1|NM_008871.2|chr5-137061503-137063173	3745	107	167	83	2583	101	92	38	1927	184	101	91	2038	48	51	28	2503	120	172	156	2232	132	100	41
Mettl2|NM_172567.3|chr11-105139769-105141146	30	13	6	11	16	13	4	6	12	7	3	3	14	6	5	3	39	8	1	6	22	7	29	3
Card19|NM_026738.2|chr13-49202950-49203119	29	0	1	3	10	4	1	2	12	0	3	13	7	0	2	6	28	2	9	6	29	10	1	3
Card19|XM_006516955.3|chr13-49202949-49203119	29	0	1	3	10	4	1	2	12	0	3	13	7	0	2	6	28	2	9	6	29	10	1	3
Cux1|NM_001291233.1|chr5-136266409-136274790	60	15	11	26	35	16	27	13	43	4	6	3	51	23	21	5	43	25	6	30	66	28	11	5
Esyt1|NM_011843.2|chr10-128510247-128510619	13	5	7	8	9	5	8	17	4	0	4	8	2	1	0	3	14	14	5	9	23	7	0	8
Atp6v1a|NM_007508.5|chr16-44085403-44087423	401	55	60	46	272	89	71	41	284	29	41	41	324	70	85	43	309	86	38	48	297	62	117	41
Luc7l3|XR_388511.3|chr11-94295919-94296080	15	8	7	13	9	0	12	1	22	9	2	1	22	0	6	7	5	4	0	0	31	1	8	0
Mlf2|NM_001170341.1|chr6-124935622-124936149	46	14	16	21	34	15	14	14	8	3	23	24	28	2	3	7	37	26	18	16	57	33	19	10
Mlf2|NM_145385.2|chr6-124935601-124936149	46	14	16	21	34	15	14	14	8	3	23	24	28	2	3	7	37	26	18	16	57	33	19	10
Pigq|NM_001291025.1|chr17-25926419-25927603	7	5	1	7	17	5	15	0	4	4	5	8	10	2	4	1	9	1	0	3	24	3	1	0
Pigq|XM_006523664.3|chr17-25926426-25927603	7	5	1	7	17	5	15	0	4	4	5	8	10	2	4	1	9	1	0	3	24	3	1	0
Pigq|XM_017317256.1|chr17-25926423-25927603	7	5	1	7	17	5	15	0	4	4	5	8	10	2	4	1	9	1	0	3	24	3	1	0
Pigq|XR_385283.3|chr17-25926423-25927756	7	5	1	7	17	5	15	0	4	4	5	8	10	2	4	1	9	1	0	3	24	3	1	0
Arrdc3|NM_001042591.1|chr13-80893426-80896042	97	86	26	16	101	52	39	10	58	56	21	22	84	63	20	2	155	103	18	22	237	67	28	16
Ccdc91|NM_025911.2|chr6-147631685-147632612	59	28	26	21	25	13	16	27	18	29	8	10	40	14	12	14	50	38	20	28	73	29	15	29
Ccdc91|XM_006507077.3|chr6-147631685-147632613	59	28	26	21	25	13	16	27	18	29	8	10	40	14	12	14	50	38	20	28	73	29	15	29
Sema3a|XM_006503557.3|chr5-13599603-13606234	89	2	0	5	65	2	7	0	66	1	0	1	65	0	1	2	53	0	0	0	47	4	1	2
Nucks1|NM_001145804.1|chr1-131931206-131936321	35	47	31	26	25	30	10	12	24	13	4	7	29	20	11	10	46	33	9	29	45	47	24	20
Dnajb1|NM_018808.3|chr8-83610819-83612653	447	22	57	46	323	20	25	34	188	40	38	31	246	21	23	4	407	30	57	57	381	41	20	15
Lipe|NM_001039507.2|chr7-25379526-25379960	4	21	172	134	4	16	92	187	3	0	87	143	2	6	57	96	0	26	174	164	4	8	94	117
Pik3r3|XM_017320040.1|chr4-116299832-116302818	25	0	3	5	6	2	7	0	4	0	5	2	14	6	3	1	12	0	1	7	18	1	14	1
Tubb6|NM_026473.2|chr18-67402376-67402749	257	29	29	19	232	36	29	24	75	48	6	17	166	9	8	10	300	75	12	15	225	40	24	2
Atl2|XM_017317584.1|chr17-79848389-79850685	59	36	45	41	35	10	38	51	43	22	39	43	53	2	33	28	53	35	32	37	51	14	30	44
Atl2|XR_001782092.1|chr17-79848389-79850278	59	36	45	41	35	10	38	51	43	22	39	43	53	2	33	28	53	35	32	37	51	14	30	44
Slc2a1|NM_011400.3|chr4-119136446-119137330	181	19	10	31	168	2	4	6	149	28	11	23	166	9	6	6	151	19	18	32	198	11	10	6
Fam188a|NM_024185.4|chr2-12347263-12348053	9	1	6	0	6	1	4	3	21	5	7	1	7	4	2	5	17	14	4	0	21	1	4	4
Fam188a|XM_011238985.2|chr2-12347262-12348053	9	1	6	0	6	1	4	3	21	5	7	1	7	4	2	5	17	14	4	0	21	1	4	4
Rab7|NM_001293654.1|chr6-87999105-88000434	165	33	16	25	96	22	41	29	97	29	15	21	142	14	24	22	148	49	24	28	169	46	21	44
Zcchc10|NM_026479.4|chr11-53332593-53333301	24	7	7	11	38	2	18	0	14	1	2	3	14	4	4	2	4	12	0	7	14	13	6	1
Dyrk2|XM_011243552.2|chr10-118855601-118859551	84	14	17	20	58	20	22	7	46	12	14	20	68	24	9	5	49	26	12	21	78	27	15	6
Calr|NM_007591.3|chr8-84842087-84842646	114	86	62	93	80	52	53	64	47	32	72	121	103	53	38	44	116	97	138	133	99	77	58	62
Hspb6|XM_006539957.3|chr7-30554636-30555439	9	2	9	14	10	3	1	6	9	0	2	6	8	9	5	0	18	23	15	21	11	11	11	6
Rpl32|NM_172086.2|chr6-115805513-115805558	128	90	88	73	90	87	91	51	154	224	160	54	174	99	189	74	152	138	105	69	226	107	107	33
Sall2|NM_001244916.1|chr14-52311176-52312721	19	0	2	1	16	3	1	0	12	0	0	10	14	1	2	0	12	1	0	1	4	13	0	0
Nop14|XR_376833.3|chr5-34638535-34638651	10	12	8	5	6	1	6	0	7	15	6	24	21	5	5	16	3	6	1	5	18	1	4	6
Fam188a|XR_865931.1|chr2-12347262-12348203	10	1	6	0	6	1	4	3	21	5	7	1	7	4	2	5	17	14	4	0	21	1	4	4
Yars2|NM_198246.2|chr16-16309491-16309640	15	11	6	13	22	3	6	2	23	9	4	7	20	0	3	3	6	3	7	3	11	0	2	1
Atf4|NM_001287180.1|chr15-80257460-80257545	1214	335	307	248	952	184	303	199	948	317	233	200	955	125	217	132	914	335	273	253	1202	167	157	86
Glrx|NM_053108.4|chr13-75849243-75850151	38	6	11	7	13	17	28	8	32	16	16	10	34	11	26	9	45	8	13	6	26	11	34	8
Glrx|XM_006517477.1|chr13-75849247-75850151	38	6	11	7	13	17	28	8	32	16	16	10	34	11	26	9	45	8	13	6	26	11	34	8
Tor1b|NM_133673.3|chr2-30957053-30959015	107	43	30	29	88	17	3	16	64	28	31	25	86	22	9	8	81	57	26	26	95	45	8	3
Ube2f|NM_026454.3|chr1-91285355-91286025	49	4	3	8	31	2	1	7	29	5	5	1	42	0	1	2	40	7	12	10	55	3	5	15
Ube2f|XM_006529836.3|chr1-91285355-91285958	49	4	3	8	31	2	1	7	29	5	5	1	42	0	1	2	40	7	12	10	55	3	5	15
Atl2|NM_019717.3|chr17-79848389-79850158	59	36	45	41	35	10	38	48	43	22	39	43	53	2	25	28	53	35	32	37	51	14	30	43
Atl2|XM_006524656.2|chr17-79848351-79850158	59	36	45	41	35	10	38	48	43	22	39	43	53	2	25	28	53	35	32	37	51	14	30	43
Pdgfc|NM_019971.2|chr3-81212578-81214031	15	5	1	0	4	8	2	0	23	14	0	6	15	9	2	9	9	2	0	0	13	4	2	2
Pdgfc|XM_006501712.3|chr3-81212578-81214040	15	5	1	0	4	8	2	0	23	14	0	6	15	9	2	9	9	2	0	0	13	4	2	2
1600014C10Rik|NM_001085385.1|chr7-38194970-38197568	4	5	1	5	6	1	3	11	10	4	9	6	15	0	0	14	3	20	17	10	9	4	6	8
Ech1|NM_016772.1|chr7-28832108-28832239	6	8	2	21	4	0	18	10	3	8	3	10	12	1	3	10	10	13	7	5	3	3	22	12
Ippk|NM_199056.3|chr13-49461759-49463060	27	5	6	2	17	0	0	3	12	15	2	9	11	0	1	1	7	6	0	2	10	0	0	1
Tlk1|XM_006499190.3|chr2-70712406-70713988	56	19	2	4	21	9	9	15	12	8	1	2	22	7	1	1	13	15	3	11	16	15	8	5
Tbc1d23|NM_026254.2|chr16-57168861-57170358	45	16	8	8	33	2	3	2	17	8	4	1	33	2	0	4	31	25	9	20	35	8	6	4
Tbc1d23|XM_006522486.2|chr16-57168857-57170358	45	16	8	8	33	2	3	2	17	8	4	1	33	2	0	4	31	25	9	20	35	8	6	4
Nudt16l1|NM_001316715.1|chr16-4940195-4941028	36	24	10	16	57	13	8	5	3	12	10	15	37	6	12	0	53	57	14	14	27	16	9	2
Nudt16l1|NM_025839.4|chr16-4940417-4941028	36	24	10	16	57	13	8	5	3	12	10	15	37	6	12	0	53	57	14	14	27	16	9	2
Guk1|NM_001159410.1|chr11-59183854-59184151	14	18	9	5	11	7	11	3	3	4	5	1	9	0	3	2	9	19	9	1	19	15	9	2
Guk1|XM_006532245.3|chr11-59183869-59184151	14	18	9	5	11	7	11	3	3	4	5	1	9	0	3	2	9	19	9	1	19	15	9	2
Ube2w|XM_017322047.1|chr1-16565991-16571246	46	3	3	10	26	2	9	6	24	4	0	4	27	2	10	8	29	7	3	3	30	2	14	7
Ube2w|XM_017322048.1|chr1-16565991-16571278	46	3	3	10	26	2	9	6	24	4	0	4	27	2	10	8	29	7	3	3	30	2	14	7
Raf1|XM_006505365.2|chr6-115618673-115619265	35	17	8	5	14	7	1	2	8	0	2	0	16	2	1	5	27	16	2	3	21	9	6	11
Dis3|XR_383214.3|chr14-99077261-99077465	14	9	1	1	20	2	11	3	7	12	0	0	11	2	4	0	18	11	1	12	7	9	4	2
Farsb|NR_102757.1|chr1-78424744-78425345	40	24	35	21	29	27	32	19	18	11	11	13	23	9	24	11	29	25	29	23	30	20	25	12
Cers4|XM_006508861.3|chr8-4523780-4529603	18	6	37	27	9	4	61	24	17	12	38	19	17	5	78	20	16	6	25	25	10	2	37	16
Cul4a|XM_006508935.3|chr8-13146627-13147940	17	5	0	8	4	7	2	1	6	9	5	8	9	5	4	2	3	1	0	0	5	3	1	0
Farsa|NM_025648.3|chr8-84869004-84869257	83	35	40	26	123	39	34	20	38	47	27	15	61	22	11	14	110	49	44	55	80	44	27	11
Ppm1a|XM_006515603.3|chr12-72793741-72799819	67	9	49	28	65	33	13	22	38	11	15	35	63	10	16	12	66	27	24	24	85	30	19	10
Dusp6|NM_026268.3|chr10-99266299-99267489	457	107	68	18	385	80	76	25	615	113	64	35	543	118	77	19	389	51	42	21	511	88	78	21
Efnb2|XM_006508694.3|chr8-8617234-8620587	125	16	7	8	131	10	9	0	101	10	4	2	150	8	7	0	98	18	3	3	119	7	9	1
Cdr2|NM_007672.2|chr7-120957035-120957932	69	12	10	12	23	13	57	21	33	0	8	23	35	17	16	14	37	9	14	14	71	11	45	14
Cdr2|XM_011241666.2|chr7-120957039-120957932	69	12	10	12	23	13	57	21	33	0	8	23	35	17	16	14	37	9	14	14	71	11	45	14
Exosc4|NM_175399.4|chr15-76329715-76330670	3	2	6	4	4	1	0	6	7	3	5	8	9	2	1	4	7	23	7	7	15	1	2	6
Gprc5b|NM_022420.2|chr7-118972039-118975158	6	41	16	10	2	28	16	9	6	117	41	11	6	31	32	11	3	79	18	8	3	48	18	12
Wbp2|NM_016852.2|chr11-116078572-116079542	31	16	9	13	25	15	7	13	7	12	2	15	24	0	1	2	10	14	1	9	21	10	3	5
Wbp2|XR_001779973.1|chr11-116078572-116079596	31	16	9	13	25	15	7	13	7	12	2	15	24	0	1	2	10	14	1	9	21	10	3	5
Wisp1|NM_018865.2|chr15-66919454-66923199	661	4	5	12	398	0	5	6	438	15	1	4	445	0	4	6	432	10	2	12	394	2	2	9
Wisp1|XM_006520889.1|chr15-66919454-66923205	661	4	5	12	398	0	5	6	438	15	1	4	445	0	4	6	432	10	2	12	394	2	2	9
Zswim4|NM_172503.3|chr8-84210941-84211945	37	9	6	3	32	8	0	6	15	7	5	0	17	3	1	0	41	12	6	0	42	8	8	4
Ddx39b|NM_019693.3|chr17-35253489-35253707	59	30	16	15	37	27	14	4	47	52	14	31	85	13	12	7	45	48	12	16	97	22	23	5
Lipe|XM_006539572.3|chr7-25379644-25379960	4	21	170	131	4	16	92	186	3	0	86	143	2	6	57	96	0	26	173	162	4	8	94	117
Fam13a|NM_153574.2|chr6-58933535-58935584	9	1	7	14	10	1	2	13	25	13	5	11	16	3	0	21	15	12	12	17	24	0	2	11
Pias4|NM_021501.4|chr10-81153960-81154100	12	3	4	0	11	0	3	0	1	2	1	1	15	0	5	0	13	8	5	8	20	7	7	4
Gsn|NM_001206368.1|chr2-35307666-35307902	42	37	19	11	43	8	17	6	61	67	47	22	43	30	7	13	65	73	35	17	61	30	14	16
Gsn|XM_006497993.1|chr2-35307666-35307897	42	37	19	11	43	8	17	6	61	67	47	22	43	30	7	13	65	73	35	17	61	30	14	16
Parl|XR_384575.3|chr16-20279819-20280085	20	13	12	11	21	18	12	6	18	2	14	8	13	1	6	5	19	22	22	14	26	24	14	14
Ipo9|XM_006529437.1|chr1-135382314-135385366	39	39	22	11	17	20	23	24	36	9	21	0	26	12	11	14	45	31	17	8	53	30	11	9
Ccdc124|NM_026964.3|chr8-70868226-70868440	108	149	182	134	120	153	150	113	69	62	114	234	97	63	70	96	96	202	231	156	108	167	199	135
Ccdc124|XM_006509655.3|chr8-70868225-70868440	108	149	182	134	120	153	150	113	69	62	114	234	97	63	70	96	96	202	231	156	108	167	199	135
Cdc16|XM_006508882.3|chr8-13781631-13781938	50	19	7	14	52	24	13	3	24	21	3	6	35	7	4	3	50	21	7	16	51	12	13	10
1700123O20Rik|NM_021437.2|chr14-54690233-54690742	50	9	13	11	42	3	20	8	12	41	13	22	28	7	23	6	52	43	17	14	61	8	20	2
Usp21|NM_013919.4|chr1-171281948-171282211	26	14	7	15	18	14	16	4	19	3	4	4	17	4	4	0	25	20	13	5	26	7	2	0
Gnai2|XM_006511637.2|chr9-107614124-107614715	173	34	16	45	172	41	22	34	94	41	17	37	96	14	15	17	149	57	56	34	186	60	21	28
Larp7|NM_138593.2|chr3-127536713-127536953	35	7	4	3	24	4	2	1	16	1	0	2	27	4	5	0	21	14	2	7	33	10	9	0
Thbs2|NM_011581.3|chr17-14665499-14667512	141	0	3	2	116	5	7	5	122	5	3	0	157	8	3	4	101	0	0	1	124	7	3	4
Pde4b|XM_006502855.3|chr4-102605339-102607262	153	219	209	71	131	186	94	23	84	159	94	50	132	97	81	29	211	260	165	59	170	158	70	46
Baz1a|NM_013815.2|chr12-54892988-54894304	27	20	22	23	29	12	33	7	16	6	17	6	12	7	9	1	32	20	21	9	27	7	8	12
Fam53a|NM_178390.3|chr5-33600352-33600568	48	7	4	7	23	1	11	4	37	21	7	6	38	1	3	2	26	2	1	7	15	1	7	4
Fam53a|XM_017321122.1|chr5-33600350-33600568	48	7	4	7	23	1	11	4	37	21	7	6	38	1	3	2	26	2	1	7	15	1	7	4
Eif3c|NM_146200.1|chr7-126546910-126546997	56	7	11	13	35	16	8	13	29	3	10	17	37	4	3	4	34	19	16	14	66	24	5	4
Cbx4|NM_007625.2|chr11-119077570-119080891	227	35	75	95	163	20	55	36	116	71	56	81	165	14	48	20	166	80	40	80	189	29	37	30
Eif4g2|NM_013507.3|chr7-111067984-111072691	344	138	88	114	343	113	77	83	279	116	82	86	293	81	44	35	327	179	93	149	318	121	79	76
Hbp1|NM_153198.2|chr12-31926454-31927489	68	5	7	15	64	14	12	3	43	12	16	33	72	11	6	7	41	9	10	19	70	19	13	9
Hbp1|XM_006515228.3|chr12-31926455-31928433	68	5	7	15	64	14	12	3	43	12	16	33	72	11	6	7	41	9	10	19	70	19	13	9
Hbp1|XM_017315212.1|chr12-31926451-31927489	68	5	7	15	64	14	12	3	43	12	16	33	72	11	6	7	41	9	10	19	70	19	13	9
Hmgcs1|NM_001291439.1|chr13-119706478-119708260	860	22	70	46	682	44	40	52	539	32	80	62	869	32	48	42	536	41	52	40	565	36	31	34
Nmnat2|NM_175460.3|chr1-153115670-153119261	11	19	0	0	10	5	10	1	10	13	1	0	9	3	1	0	6	6	0	0	11	2	0	0
Nmnat2|XM_006529455.3|chr1-153115670-153119266	11	19	0	0	10	5	10	1	10	13	1	0	9	3	1	0	6	6	0	0	11	2	0	0
Farsb|XR_865550.1|chr1-78425084-78425345	40	24	35	21	29	27	32	18	18	11	11	13	23	9	24	11	28	25	28	22	30	20	25	12
Rnf181|NM_025607.3|chr6-72359713-72360582	73	49	24	11	53	24	17	24	27	26	10	13	43	8	19	9	82	59	14	32	57	46	14	14
Tmem176b|NR_104575.1|chr6-48833810-48834139	57	30	3	10	62	31	13	34	24	9	9	14	54	9	7	21	70	31	9	3	85	23	16	28
Ndufv1|NM_133666.3|chr19-4007498-4007578	27	16	27	31	24	13	24	28	20	12	18	12	14	8	16	22	28	23	47	52	23	19	32	23
Hdac5|NM_001284248.1|chr11-102195746-102195868	31	0	6	9	37	5	4	2	19	2	5	11	20	5	0	3	36	3	12	19	29	3	2	9
Parl|NM_001005767.4|chr16-20279819-20279973	20	13	12	11	21	18	12	6	18	2	14	8	13	1	6	5	19	22	22	14	26	24	14	13
Dek|XR_382230.2|chr13-47098154-47098343	30	13	3	4	18	20	11	1	32	23	6	12	33	28	5	15	21	11	0	9	20	13	2	5
Aes|NM_001276288.1|chr10-81565693-81566371	29	13	12	16	32	16	12	12	13	7	4	6	34	15	11	9	52	13	8	21	55	25	19	6
B4galt3|NM_020579.2|chr1-171276379-171276895	44	2	4	2	34	3	0	1	28	3	8	8	39	0	0	4	42	4	12	12	48	0	1	5
Atxn7|XM_006518017.2|chr14-14103416-14107233	93	8	2	20	52	5	6	8	47	35	3	8	92	3	19	10	53	28	3	7	48	11	2	7
Pcnx|NM_018814.3|chr12-81996162-82000924	10	0	12	1	24	10	11	1	11	1	3	1	19	3	0	1	15	2	5	13	33	1	8	0
Tmem179b|NM_026325.3|chr19-8772521-8772672	30	20	12	7	41	9	19	7	10	9	8	8	16	7	7	6	30	29	11	6	71	21	7	12
Nhlrc2|XM_006527267.3|chr19-56597512-56603503	78	24	25	10	91	20	16	8	47	16	7	7	47	4	7	7	102	27	10	14	52	32	13	12
Arrdc2|NM_027560.1|chr8-70835137-70835940	11	15	12	23	26	20	9	40	14	19	27	40	34	11	20	38	12	8	23	21	13	11	6	22
Arrdc2|XM_017312963.1|chr8-70835128-70835940	11	15	12	23	26	20	9	40	14	19	27	40	34	11	20	38	12	8	23	21	13	11	6	22
Arrdc2|XR_379046.3|chr8-70835130-70835994	11	15	12	23	26	20	9	40	14	19	27	40	34	11	20	38	12	8	23	21	13	11	6	22
Map1lc3a|NM_025735.3|chr2-155277637-155278073	61	17	9	9	90	6	19	14	17	5	13	14	58	10	4	1	85	29	16	22	82	31	7	5
Ddr1|XM_011246259.1|chr17-35681566-35682377	158	4	8	33	100	12	7	16	68	17	1	5	75	2	11	10	64	21	2	17	51	3	9	7
Ddr1|XR_001782030.1|chr17-35681566-35682518	158	4	8	33	100	12	7	16	68	17	1	5	75	2	11	10	64	21	2	17	51	3	9	7
Atp6v1a|XM_006521720.3|chr16-44085640-44087423	339	48	55	37	218	73	70	35	239	26	29	34	283	61	64	39	253	79	31	35	261	57	95	33
Dpf2|NM_001291078.1|chr19-5896515-5898554	42	13	9	8	36	10	11	3	28	2	8	7	22	2	9	4	62	33	17	19	52	8	7	2
Ly6a|NM_001271416.1|chr15-74994876-74995261	10	34	2	1	2	70	12	0	7	25	2	2	4	62	10	6	9	53	4	0	17	117	17	1
Socs6|XM_006526513.2|chr18-88865168-88869187	109	23	12	19	59	31	14	4	62	24	4	8	60	10	20	3	41	7	8	5	76	30	23	6
Fen1|NM_007999.4|chr19-10199131-10199935	12	7	11	0	15	11	0	0	24	8	3	2	15	2	0	2	14	8	6	9	20	12	0	1
Fen1|XM_006526662.3|chr19-10199137-10199935	12	7	11	0	15	11	0	0	24	8	3	2	15	2	0	2	14	8	6	9	20	12	0	1
Irf2bp2|NM_001164598.1|chr8-126588295-126591112	644	207	150	103	502	91	51	76	464	201	163	73	767	44	92	56	481	190	127	111	508	73	66	46
Rbbp5|XM_006529357.2|chr1-132503792-132508639	46	8	15	5	30	22	8	9	3	5	1	2	15	16	0	4	25	1	11	12	15	2	8	5
Ube2w|NM_001271017.1|chr1-16568672-16571246	46	3	3	10	26	2	9	6	21	4	0	4	26	2	10	8	26	7	3	3	30	2	14	7
Ube2w|NM_025773.3|chr1-16568672-16571268	46	3	3	10	26	2	9	6	21	4	0	4	26	2	10	8	26	7	3	3	30	2	14	7
Ube2w|NR_073122.1|chr1-16568672-16571282	46	3	3	10	26	2	9	6	21	4	0	4	26	2	10	8	26	7	3	3	30	2	14	7
Bnc2|XM_006537933.3|chr4-84266803-84275786	75	66	10	12	54	25	1	0	64	54	10	20	68	31	3	2	70	55	9	5	66	23	1	3
Fbxl3|XM_006519241.3|chr14-103081029-103082866	43	8	0	2	16	4	5	2	15	0	2	2	23	5	7	4	10	3	0	0	15	0	2	0
Btbd7|XM_017315063.1|chr12-102802729-102803377	18	0	10	3	23	1	1	1	4	0	0	0	7	0	0	0	10	10	0	2	24	2	3	0
Ccne1|NM_007633.2|chr7-38097983-38098514	18	0	7	1	17	10	15	4	3	2	1	1	8	9	11	0	17	17	10	4	16	13	17	6
Sema3a|NM_001243072.1|chr5-13599603-13603485	77	2	0	3	61	2	7	0	61	0	0	1	59	0	1	1	46	0	0	0	46	4	1	2
Cox4i1|NM_009941.3|chr8-120674107-120674209	55	23	17	49	15	8	32	37	9	4	18	65	16	3	18	25	29	20	39	46	34	29	40	32
Me2|XM_006525496.3|chr18-73764955-73770625	8	21	6	8	4	3	23	19	1	12	4	4	2	2	2	13	0	5	2	5	1	15	2	5
Sertad2|NM_021372.2|chr11-20648735-20653023	309	52	26	27	260	16	18	11	127	40	11	15	248	17	12	16	210	32	10	3	196	19	15	9
Sertad2|XM_006514765.3|chr11-20648735-20653021	309	52	26	27	260	16	18	11	127	40	11	15	248	17	12	16	210	32	10	3	196	19	15	9
AU022252|NM_001012400.2|chr4-119225137-119226341	10	16	7	0	3	1	6	5	0	2	6	0	3	5	1	5	19	7	8	1	4	1	2	4
Ube2d1|XM_006513478.2|chr10-71254979-71255828	17	2	5	1	5	0	0	0	12	8	0	0	6	1	0	4	12	14	7	1	18	12	0	2
Rara|NM_009024.2|chr11-98973637-98974942	28	25	6	14	27	6	9	8	18	47	9	7	44	7	9	3	37	32	11	10	48	6	6	2
Rara|XM_006532592.3|chr11-98973637-98974939	28	25	6	14	27	6	9	8	18	47	9	7	44	7	9	3	37	32	11	10	48	6	6	2
C1d|XM_006514762.3|chr11-17266695-17267234	18	17	4	5	9	9	3	4	36	18	4	5	13	5	8	7	28	12	0	2	17	4	8	11
Hadha|NM_178878.2|chr5-30118303-30119814	21	8	16	16	14	7	17	25	9	6	7	11	19	3	6	2	27	25	18	8	43	21	13	8
Rnpep|NM_145417.3|chr1-135262698-135262970	19	8	14	7	17	7	2	6	3	3	4	9	5	0	2	0	9	4	11	7	25	0	6	4
Arglu1|XM_006508759.3|chr8-8666296-8667251	165	20	37	12	114	21	46	12	89	24	7	7	83	24	12	7	103	70	25	8	135	52	25	14
Appl2|XM_006513508.3|chr10-83600032-83600906	9	3	6	2	17	2	1	6	1	0	5	3	12	0	0	2	18	8	2	1	17	0	0	6
Appl2|XM_006513509.3|chr10-83600032-83600818	9	3	6	2	17	2	1	6	1	0	5	3	12	0	0	2	18	8	2	1	17	0	0	6
Aup1|NM_001301649.1|chr6-83057534-83057682	30	4	6	13	18	13	9	5	19	4	12	19	18	5	10	1	25	4	4	4	9	0	3	3
Has2|NM_008216.3|chr15-56665626-56667658	135	82	20	0	89	24	16	4	105	93	14	1	97	11	8	4	106	79	5	10	133	40	21	6
Nr4a3|NM_015743.3|chr4-48083352-48086446	41	3	3	0	49	0	0	2	22	4	2	2	18	0	1	0	41	7	13	0	30	0	0	0
Nr4a3|XM_006537656.3|chr4-48083352-48086447	41	3	3	0	49	0	0	2	22	4	2	2	18	0	1	0	41	7	13	0	30	0	0	0
Khdrbs1|XR_001784112.1|chr4-129702379-129712184	118	10	7	14	85	8	19	6	52	11	3	17	82	17	11	6	62	15	5	6	77	16	9	2
Cers4|NM_026058.4|chr8-4523780-4526079	18	6	32	26	8	4	61	23	14	12	34	17	17	5	70	19	16	6	22	25	10	2	37	15
Pcnx|XM_006516093.2|chr12-81996162-81998325	7	0	6	1	23	10	11	1	7	1	3	1	15	1	0	1	14	2	5	13	32	1	3	0
Retn|NM_001204959.1|chr8-3659670-3659818	0	2	13	24	0	0	0	21	0	2	4	35	0	0	0	12	0	0	18	23	0	0	1	27
Atf5|NM_030693.2|chr7-44812255-44812846	162	10	36	20	101	10	23	9	107	21	41	27	178	10	19	2	105	11	10	30	97	11	9	6
Prrx1|NM_011127.2|chr1-163245118-163248257	237	75	5	9	215	43	8	3	196	75	4	10	206	29	11	12	135	77	1	5	185	45	8	5
Mta2|NM_011842.3|chr19-8951655-8952300	82	21	21	14	84	27	16	11	46	15	12	1	53	7	8	7	69	35	21	28	80	13	19	2
Dynll2|NM_001168472.1|chr11-87979524-87981432	82	26	32	58	60	24	36	25	23	26	48	61	65	7	16	9	75	56	38	52	71	38	35	20
Timp1|NM_011593.2|chrX-20874632-20874737	81	2	9	0	40	14	0	3	28	2	4	2	40	6	0	2	57	18	1	1	52	2	0	1
Pofut1|NM_080463.3|chr2-153265883-153270253	6	3	1	3	3	0	2	4	13	15	1	9	13	0	3	11	13	8	1	0	1	3	1	0
Svil|NM_153153.3|chr18-5118432-5119293	45	19	5	5	59	6	0	3	52	3	0	1	38	4	1	0	32	34	9	10	68	7	5	1
Svil|XM_006525791.1|chr18-5118432-5119290	45	19	5	5	59	6	0	3	52	3	0	1	38	4	1	0	32	34	9	10	68	7	5	1
Mapk3|NM_011952.2|chr7-126765239-126765816	24	9	4	6	10	3	14	1	0	1	1	3	11	1	2	2	9	5	3	11	20	2	1	2
Plekhg2|NM_001290542.1|chr7-28359603-28359804	67	2	0	2	31	0	7	0	18	5	1	2	50	2	1	0	49	0	0	5	62	0	2	0
Plekhg2|XM_006539442.3|chr7-28359602-28359804	67	2	0	2	31	0	7	0	18	5	1	2	50	2	1	0	49	0	0	5	62	0	2	0
Hnrnpdl|NM_016690.4|chr5-100033576-100034984	318	116	46	50	248	47	70	43	143	58	47	33	226	51	37	23	241	86	23	57	324	58	40	24
Mkln1|XM_017321605.1|chr6-31507746-31511894	38	11	16	25	42	15	7	14	18	10	8	8	28	6	9	9	29	33	15	25	48	12	22	10
Nrep|NM_053078.4|chr18-33437018-33438713	60	14	7	0	59	2	0	9	65	5	3	2	72	3	0	5	61	4	2	1	92	2	5	2
Atxn7|NM_139227.4|chr14-14103324-14107302	93	8	2	20	52	7	6	8	49	36	3	8	92	3	19	11	53	28	3	7	52	11	2	7
Atxn7|XM_006518018.3|chr14-14103416-14107316	93	8	2	20	52	7	6	8	49	36	3	8	92	3	19	11	53	28	3	7	52	11	2	7
Fez2|NM_001285940.1|chr17-78377877-78378728	15	9	5	6	42	7	0	6	22	7	8	7	28	5	0	2	17	15	0	4	24	0	0	8
Fez2|NM_001285946.1|chr17-78377877-78378397	15	9	5	6	42	7	0	6	22	7	8	7	28	5	0	2	17	15	0	4	24	0	0	8
Fez2|XM_006524189.3|chr17-78377881-78378745	15	9	5	6	42	7	0	6	22	7	8	7	28	5	0	2	17	15	0	4	24	0	0	8
Pygb|NM_153781.1|chr2-150830514-150831748	35	7	17	14	59	3	5	12	11	9	11	30	44	10	1	8	56	14	22	26	46	10	7	18
Ephb2|NM_001290753.2|chr4-136647538-136655321	31	21	8	5	17	9	22	12	34	33	5	3	36	28	11	12	41	16	5	2	31	17	2	11
Ephb2|XM_006538531.3|chr4-136647535-136655321	31	21	8	5	17	9	22	12	34	33	5	3	36	28	11	12	41	16	5	2	31	17	2	11
Cdk1|NM_007659.3|chr10-69336634-69338497	86	67	41	3	64	45	7	3	40	30	9	4	47	15	8	1	71	87	2	14	96	70	8	3
Slc25a33|NM_027460.2|chr4-149744035-149744737	20	5	7	15	9	3	11	2	9	2	16	28	19	0	12	5	7	0	10	28	14	6	7	1
Bag6|NM_001252468.1|chr17-35147236-35147322	30	14	21	11	15	16	9	23	4	12	10	6	16	4	7	3	52	22	19	10	20	12	19	4
Bag6|XM_006524117.3|chr17-35147236-35147321	30	14	21	11	15	16	9	23	4	12	10	6	16	4	7	3	52	22	19	10	20	12	19	4
Dis3|XM_011245207.2|chr14-99073857-99077381	6	7	1	1	23	3	14	2	8	12	0	2	9	2	4	0	13	11	1	12	10	12	2	2
D8Ertd82e|XM_011242137.1|chr8-36147417-36147787	52	7	14	2	47	15	10	15	30	10	1	1	32	4	4	5	51	7	8	9	43	26	6	4
Itsn1|NM_001110275.1|chr16-91870194-91871655	134	62	43	18	80	33	29	14	45	22	13	7	45	35	28	4	61	68	35	8	88	52	17	3
Crebzf|NM_145151.3|chr7-90444091-90448043	92	18	10	21	39	7	21	3	55	16	8	1	48	6	8	8	55	53	5	15	65	12	15	2
Cd3eap|NM_145822.2|chr7-19356006-19356980	14	7	1	4	5	0	1	0	2	5	0	19	10	6	4	1	10	8	0	4	9	5	2	0
Trafd1|XM_006530302.3|chr5-121371732-121372358	51	18	17	19	38	11	15	11	8	18	12	21	18	5	5	0	55	23	10	16	52	21	12	9
Trafd1|XM_017320866.1|chr5-121371724-121372358	51	18	17	19	38	11	15	11	8	18	12	21	18	5	5	0	55	23	10	16	52	21	12	9
Eral1|NM_022313.2|chr11-78073375-78074051	13	6	2	10	8	6	10	9	9	5	2	6	6	0	3	3	10	5	0	8	5	1	3	2
Cnot1|XR_001778430.1|chr8-95764979-95765150	22	2	5	1	10	6	0	1	10	0	0	7	13	5	2	0	13	0	5	6	12	4	0	1
Pptc7|NM_177242.4|chr5-122320874-122324281	143	54	10	42	139	20	35	26	105	48	23	61	94	12	28	28	62	59	25	37	71	22	20	22
Dync1h1|NM_030238.2|chr12-110666691-110666944	71	13	5	7	35	9	3	7	36	4	6	24	58	12	3	6	56	1	1	4	27	9	0	3
Yipf3|XM_006524377.3|chr17-46251743-46252017	35	9	11	10	50	14	7	14	9	10	8	7	41	5	8	2	22	28	15	19	46	22	7	5
Srr|XM_017314570.1|chr11-74904026-74908627	7	6	2	3	17	2	10	0	6	0	0	1	9	1	2	1	10	15	1	10	11	1	1	3
Zrsr2|NM_178794.4|chrX-163950385-163953545	62	13	5	2	48	2	5	6	21	12	0	2	26	5	9	1	43	8	5	1	50	5	8	10
Cux1|XM_006504353.2|chr5-136272768-136274790	27	10	4	11	18	9	12	9	39	0	4	3	23	15	15	4	15	2	2	14	33	20	8	2
Heca|XM_006512783.3|chr10-17899039-17902212	23	4	1	0	10	0	1	3	23	1	11	5	25	5	3	11	11	4	2	1	5	6	2	4
Pwwp2a|NM_001164231.1|chr11-43720234-43722633	28	13	6	3	22	3	9	0	24	19	5	7	16	8	10	2	22	0	0	6	14	6	2	0
Pwwp2a|XM_006534207.3|chr11-43720234-43722421	28	13	6	3	22	3	9	0	24	19	5	7	16	8	10	2	22	0	0	6	14	6	2	0
Cyld|NM_173369.3|chr8-88747013-88751946	26	15	2	9	15	5	3	14	11	3	1	10	11	2	1	1	17	3	1	14	14	3	12	6
Cyld|XM_006531420.1|chr8-88747013-88751945	26	15	2	9	15	5	3	14	11	3	1	10	11	2	1	1	17	3	1	14	14	3	12	6
Atp6v1b2|NM_007509.3|chr8-69112569-69113718	196	47	49	69	143	38	61	59	75	32	41	72	125	21	59	32	144	48	41	63	199	43	61	36
Bcl6|NM_009744.3|chr16-23965051-23966124	47	19	14	23	19	25	23	13	29	18	11	20	26	12	35	9	14	20	22	33	22	28	25	3
Ankrd17|XM_006535291.2|chr5-90227986-90229281	74	33	18	13	48	21	30	14	85	42	2	14	86	16	18	9	65	16	11	0	82	9	20	2
Tnrc18|NM_001122730.2|chr5-142724604-142725980	91	8	8	3	60	7	3	4	46	15	1	1	58	2	0	4	43	18	1	1	50	13	12	15
Tnrc18|XM_006504687.3|chr5-142724603-142725980	91	8	8	3	60	7	3	4	46	15	1	1	58	2	0	4	43	18	1	1	50	13	12	15
Atic|NM_026195.3|chr1-71578671-71579403	12	8	7	9	20	5	2	3	12	3	3	13	15	5	9	1	8	8	12	10	24	22	9	1
Emc7|NM_133749.2|chr2-112467133-112467436	40	22	14	6	21	2	10	12	20	25	13	3	25	4	12	1	32	18	8	6	24	15	12	25
Sp1|NM_013672.2|chr15-102431032-102436404	190	51	47	47	199	44	30	34	143	24	43	79	182	27	26	14	154	52	23	66	172	56	28	22
Sp1|XM_017316523.1|chr15-102431032-102436393	190	51	47	47	199	44	30	34	143	24	43	79	182	27	26	14	154	52	23	66	172	56	28	22
Hspa1b|NM_010478.2|chr17-34956428-34957078	88	13	13	33	53	2	7	12	23	5	1	32	47	3	1	11	46	9	7	33	58	3	3	8
Phf12|NM_174852.3|chr11-78029651-78030536	83	18	16	10	63	17	13	1	36	9	8	6	43	1	10	2	71	28	24	7	57	19	10	6
Phf12|XM_006533400.1|chr11-78029651-78030539	83	18	16	10	63	17	13	1	36	9	8	6	43	1	10	2	71	28	24	7	57	19	10	6
Rtfdc1|NM_025542.2|chr2-172468774-172469899	27	13	2	11	18	5	5	13	19	8	5	10	38	6	11	9	41	32	6	16	15	10	16	15
Zfp292|XM_006537978.3|chr4-34806865-34809434	29	6	13	7	20	9	5	1	14	6	8	10	31	8	7	1	18	6	0	3	16	3	7	0
Zfp846|XM_006510292.2|chr9-20594471-20605404	20	3	4	2	14	3	13	9	5	0	0	0	8	3	3	1	4	6	0	2	10	0	1	0
Elp2|NM_021448.2|chr18-24638571-24638830	23	15	16	15	20	17	8	10	13	4	3	12	23	3	6	4	20	24	16	13	34	20	11	2
Elp2|XM_006526129.3|chr18-24638571-24638812	23	15	16	15	20	17	8	10	13	4	3	12	23	3	6	4	20	24	16	13	34	20	11	2
Saraf|NM_026432.3|chr8-34170121-34170847	330	183	220	335	292	187	353	334	282	292	167	500	278	148	236	200	289	248	183	379	280	299	315	294
Sgms1|NM_001168525.1|chr19-32122726-32124344	132	15	12	11	57	5	8	5	34	4	5	10	55	6	6	4	53	5	0	3	44	9	6	0
Sgms1|XM_006526819.1|chr19-32122729-32124344	132	15	12	11	57	5	8	5	34	4	5	10	55	6	6	4	53	5	0	3	44	9	6	0
Sgms1|XR_001782566.1|chr19-32122729-32124524	132	15	12	11	57	5	8	5	34	4	5	10	55	6	6	4	53	5	0	3	44	9	6	0
Usp22|NM_001004143.4|chr11-61151780-61154470	86	44	11	22	57	30	7	18	36	24	4	16	52	4	9	4	75	39	8	9	84	26	10	6
Yipf3|NM_145353.2|chr17-46251714-46252537	35	9	11	10	50	14	7	14	9	10	8	7	42	5	8	2	22	28	15	19	46	22	7	5
Ppig|NM_001081086.1|chr2-69750382-69754059	45	8	9	15	67	10	7	1	34	0	4	19	33	2	6	6	31	15	1	19	38	17	14	4
Ppig|XM_006499184.3|chr2-69750382-69754009	45	8	9	15	67	10	7	1	34	0	4	19	33	2	6	6	31	15	1	19	38	17	14	4
Ptcd2|NM_026873.2|chr13-99319648-99320168	13	3	6	8	10	3	19	7	6	4	1	7	5	0	0	1	4	11	0	2	17	2	3	2
Dut|NM_001159646.1|chr2-125257413-125259049	36	36	32	32	44	42	25	14	48	53	15	20	44	40	26	1	28	78	43	26	76	53	51	11
Cped1|XM_006505042.3|chr6-22254690-22256407	87	5	4	11	63	12	17	2	20	0	0	7	100	2	9	8	79	0	0	13	84	4	7	4
Carmn|NR_045402.1|chr18-61645877-61646480	187	26	35	6	241	23	8	8	97	11	14	8	189	19	11	7	221	31	23	22	230	17	6	2
Rnasek|NM_173742.3|chr11-70238122-70238328	17	11	17	24	9	27	24	19	17	21	23	27	25	25	20	15	25	22	27	26	38	49	19	15
Pla2g16|XM_006526921.2|chr19-7585666-7585811	16	1	57	71	10	0	19	67	6	2	52	83	11	0	16	48	17	0	71	93	16	0	22	58
Champ1|NM_181854.2|chr8-13880252-13881639	87	34	7	18	45	8	20	9	38	39	6	17	51	8	16	11	66	30	11	26	26	14	9	10
Nup50|NM_016714.2|chr15-84939848-84942963	92	31	10	19	75	30	23	22	36	18	12	20	59	6	4	10	68	38	18	23	64	20	22	7
Chchd1|NM_025366.3|chr14-20704234-20704425	33	7	5	9	13	17	19	6	28	14	7	18	18	6	8	12	26	8	5	8	15	26	17	13
Tpcn1|XR_387566.3|chr5-120534156-120536224	9	2	6	6	21	2	8	3	3	3	5	3	15	1	1	3	7	9	8	13	25	5	3	2
Fzd1|NM_021457.3|chr5-4753838-4755651	69	21	3	6	45	12	0	3	98	31	5	6	87	25	1	17	60	41	6	12	125	16	1	1
Sbno2|NM_183426.1|chr10-80057013-80057415	53	27	14	10	34	17	5	13	9	9	3	9	47	2	4	8	49	19	14	19	41	14	8	13
Sbno2|XM_006513493.1|chr10-80056996-80057415	53	27	14	10	34	17	5	13	9	9	3	9	47	2	4	8	49	19	14	19	41	14	8	13
Sbno2|XM_006513496.2|chr10-80057019-80057415	53	27	14	10	34	17	5	13	9	9	3	9	47	2	4	8	49	19	14	19	41	14	8	13
Sbsn|XM_006540028.2|chr7-30755988-30756134	3	14	17	29	6	3	9	47	0	3	24	277	23	14	15	51	3	6	7	60	15	13	2	45
Sbsn|XM_006540029.1|chr7-30755993-30756134	3	14	17	29	6	3	9	47	0	3	24	277	23	14	15	51	3	6	7	60	15	13	2	45
Arpc4|NM_001170485.1|chr6-113388776-113390447	256	59	45	13	200	35	34	25	52	43	12	49	221	11	21	10	305	81	56	29	314	51	36	20
Rabgef1|NM_001199059.1|chr5-130213232-130214337	101	10	12	15	36	7	3	8	22	8	15	4	55	10	0	2	60	8	10	16	49	16	4	5
Rabgef1|XM_006504446.3|chr5-130213232-130214342	101	10	12	15	36	7	3	8	22	8	15	4	55	10	0	2	60	8	10	16	49	16	4	5
Nfkbia|NM_010907.2|chr12-55489408-55489921	1889	633	398	322	1745	324	312	210	1517	817	358	356	1605	257	315	226	1538	693	436	337	1985	341	261	171
Usp7|NM_001003918.2|chr16-8688721-8690779	122	36	27	20	109	18	21	13	48	18	11	26	67	22	16	2	103	22	12	16	94	22	13	7
Taf1|XM_017318516.1|chrX-101600515-101601029	33	15	4	2	32	3	8	2	9	14	5	2	14	1	6	3	29	20	2	1	41	1	2	0
Cdc16|NM_027276.2|chr8-13781631-13781882	47	18	6	13	52	24	12	3	22	18	3	6	33	7	4	2	50	12	7	16	50	10	13	10
Rac1|NM_009007.2|chr5-143505480-143506974	126	61	46	28	69	36	25	19	71	48	9	24	105	21	8	4	115	58	34	43	98	47	15	14
B3gnt8|NM_001036740.2|chr7-25629316-25629490	4	0	1	7	5	9	25	5	0	2	0	1	1	12	11	5	2	12	0	3	0	15	8	6
B3gnt8|XM_006539853.3|chr7-25629316-25629492	4	0	1	7	5	9	25	5	0	2	0	1	1	12	11	5	2	12	0	3	0	15	8	6
Eif1|NM_011508.2|chr11-100321361-100322099	198	105	75	72	158	95	49	28	128	57	98	108	240	53	39	44	213	68	126	82	238	73	70	24
Mettl9|XM_006508093.3|chr7-121076335-121076835	14	11	1	6	5	7	13	4	7	16	4	0	16	5	7	10	6	8	0	4	9	1	5	2
Med17|NM_144933.1|chr9-15260350-15262226	25	13	5	4	23	7	7	6	23	20	2	12	11	10	3	5	10	18	1	1	9	2	1	0
Med17|XM_006510157.3|chr9-15261328-15262226	25	13	5	4	23	7	7	6	23	20	2	12	11	10	3	5	10	18	1	1	9	2	1	0
Ccdc71|XM_006511836.3|chr9-108464291-108465815	80	21	17	19	48	16	9	4	52	27	8	21	62	14	6	2	46	35	14	13	82	34	16	3
Ccdc71|XM_006511837.3|chr9-108464291-108465823	80	21	17	19	48	16	9	4	52	27	8	21	62	14	6	2	46	35	14	13	82	34	16	3
Raf1|XM_006505364.2|chr6-115618674-115619265	35	17	8	5	14	7	1	1	8	0	2	0	16	2	1	5	27	16	2	3	21	9	6	11
Stag2|NM_001077712.2|chrX-42275286-42277186	37	18	3	6	14	9	2	1	8	17	1	9	38	10	15	3	15	14	1	11	26	13	12	4
Stag2|XM_011250984.2|chrX-42275286-42277181	37	18	3	6	14	9	2	1	8	17	1	9	38	10	15	3	15	14	1	11	26	13	12	4
Fam20b|NM_145413.4|chr1-156678570-156681410	34	13	16	15	33	7	1	1	17	12	13	7	16	1	0	10	21	22	9	5	28	11	2	6
Fam20b|XM_006496737.2|chr1-156678544-156681410	34	13	16	15	33	7	1	1	17	12	13	7	16	1	0	10	21	22	9	5	28	11	2	6
Prkacb|NM_011100.4|chr3-146729578-146732587	83	13	10	9	50	25	1	3	38	10	8	2	41	9	3	6	21	16	13	6	64	22	3	5
Clasp1|NM_001293301.1|chr1-118606994-118609462	81	58	39	26	73	51	35	43	28	24	48	8	48	26	23	33	50	47	30	41	58	33	23	31
Tomm6|NM_025365.3|chr17-47686644-47687008	50	45	36	25	37	28	27	30	27	22	37	33	50	15	26	34	54	45	59	45	79	31	47	36
Zak|NM_001164791.1|chr2-72402366-72407502	41	6	7	4	28	8	0	0	13	11	0	2	20	1	0	0	16	16	2	3	26	7	0	1
Rassf8|XM_011241598.1|chr6-145817188-145821079	53	9	13	3	33	2	5	11	51	17	10	2	37	9	9	14	17	8	8	6	27	12	4	11
Anapc10|XM_006531340.3|chr8-79775162-79779630	16	7	8	1	13	2	4	8	19	6	1	0	22	4	0	1	16	22	2	1	30	5	7	5
Ccdc71|NM_133744.4|chr9-108464291-108465945	82	21	17	19	48	16	9	4	52	27	8	21	62	14	6	2	47	35	14	13	82	34	16	3
Ereg|NM_007950.2|chr5-91090145-91093649	192	1	9	1	95	8	11	4	183	5	4	2	156	7	11	3	140	3	5	3	147	3	14	3
Rtf1|NM_030112.2|chr2-119732891-119735407	40	29	4	3	19	11	12	2	40	25	2	13	30	10	11	9	35	13	4	7	26	19	11	6
Rtf1|XM_017319319.1|chr2-119732891-119735404	40	29	4	3	19	11	12	2	40	25	2	13	30	10	11	9	35	13	4	7	26	19	11	6
Fis1|XM_006504489.1|chr5-136966014-136966234	19	7	3	8	26	12	2	3	10	0	1	4	18	17	8	5	19	22	19	21	27	20	4	9
Lpp|NM_178665.5|chr16-24979321-24992578	239	79	47	31	191	70	39	44	111	38	30	17	212	41	25	22	207	83	22	44	226	56	38	24
Fbxw11|NM_001271349.1|chr11-32744529-32746816	31	6	4	7	10	2	13	2	33	28	11	14	37	6	8	5	27	10	2	29	47	14	3	2
Fbxw11|XM_006514435.2|chr11-32744529-32746789	31	6	4	7	10	2	13	2	33	28	11	14	37	6	8	5	27	10	2	29	47	14	3	2
Ptprk|NM_008983.2|chr10-28595855-28597397	9	13	5	0	15	0	0	5	5	19	0	3	9	2	1	3	16	2	0	0	6	0	0	1
Ptprk|XM_006512615.3|chr10-28595855-28597322	9	13	5	0	15	0	0	5	5	19	0	3	9	2	1	3	16	2	0	0	6	0	0	1
Khdrbs1|XR_376300.2|chr4-129702379-129704060	47	2	2	2	38	3	1	0	21	1	2	5	42	5	2	0	36	0	1	1	45	6	1	0
Cav2|NM_001277756.1|chr6-17282086-17282684	36	7	0	2	33	0	1	1	6	5	0	0	33	0	0	0	25	0	0	2	13	0	3	5
Cmtm3|XM_006531329.2|chr8-104346766-104347672	128	12	3	0	75	12	0	6	33	10	0	0	69	6	0	1	141	17	0	1	87	7	1	0
Enpp2|XM_017316506.1|chr15-54838901-54839508	9	7	26	79	32	1	2	14	27	5	14	74	12	0	7	18	19	12	27	99	14	2	2	10
Ankrd13a|XM_006530454.3|chr5-114804424-114805821	19	14	11	8	18	4	9	7	5	6	1	2	12	2	7	2	11	6	2	3	10	6	1	1
Atad2b|NM_001099628.1|chr12-5044047-5047410	15	4	7	4	13	13	4	0	24	0	10	2	28	3	3	4	10	1	1	1	10	2	3	0
Atad2b|XM_006515116.3|chr12-5044047-5047396	15	4	7	4	13	13	4	0	24	0	10	2	28	3	3	4	10	1	1	1	10	2	3	0
Atp13a1|XM_006509564.3|chr8-69807515-69807749	8	13	9	9	31	7	11	3	3	8	6	8	26	6	8	4	8	17	3	9	20	12	6	4
Fnbp4|NM_018828.2|chr2-90779651-90781021	37	9	8	8	35	3	12	3	46	13	3	6	38	5	16	1	22	12	0	9	56	10	12	4
Gdi2|NM_008112.4|chr13-3565142-3566261	86	26	38	33	69	31	14	16	34	26	15	21	62	20	6	7	63	28	16	41	90	18	25	23
Snrpb2|NM_021335.3|chr2-143071555-143072052	67	10	18	9	39	19	12	5	53	26	10	15	47	19	9	14	32	11	7	6	37	9	6	3
Sqstm1|NM_011018.3|chr11-50200151-50200789	596	57	55	126	384	37	47	63	205	25	51	128	359	37	42	48	423	90	45	129	494	39	60	44
Ubtf|XM_017314428.1|chr11-102305989-102306640	56	7	6	8	48	13	2	8	12	6	1	10	12	3	0	4	37	7	7	11	46	5	9	8
Ubtf|XM_017314429.1|chr11-102305990-102306640	56	7	6	8	48	13	2	8	12	6	1	10	12	3	0	4	37	7	7	11	46	5	9	8
Hadh|NM_008212.4|chr3-131233418-131234168	26	27	24	31	12	21	29	35	10	11	30	20	7	8	44	24	23	26	43	27	23	12	70	28
Gzf1|NM_028986.3|chr2-148691048-148692949	30	11	4	3	25	0	22	23	31	28	8	18	18	13	16	10	24	18	8	4	19	7	9	3
Rap2b|NM_028712.4|chr3-61365608-61368703	114	19	10	11	71	11	18	8	70	34	5	5	75	3	32	4	72	26	8	26	91	22	11	8
Phb2|NM_007531.2|chr6-124716633-124716945	65	40	66	79	39	45	61	61	25	28	28	77	57	19	52	29	60	41	71	97	88	25	49	40
Mrpl34|NM_053162.2|chr8-71465463-71465753	23	32	35	17	11	9	45	23	14	20	5	30	5	4	8	24	17	32	24	23	12	15	31	9
9030624J02Rik|NM_027815.4|chr7-118841294-118841491	35	12	4	1	28	3	3	2	13	7	0	1	12	0	0	1	15	3	0	3	22	1	6	1
9030624J02Rik|XM_006508212.1|chr7-118841294-118841489	35	12	4	1	28	3	3	2	13	7	0	1	12	0	0	1	15	3	0	3	22	1	6	1
Pgrmc2|NM_027558.1|chr3-41066325-41068626	90	43	68	53	91	25	60	38	47	26	39	64	103	27	26	23	63	47	50	34	89	22	32	14
Fbxl3|NM_015822.2|chr14-103080238-103082866	48	9	0	2	16	4	5	2	15	0	2	2	24	5	7	4	10	3	0	1	17	0	2	0
Fam129b|NM_146119.2|chr2-32924026-32925253	110	87	87	68	110	60	43	37	40	100	64	65	65	27	25	24	93	121	70	59	70	82	41	21
Fam172a|XM_006517350.3|chr13-78163655-78166240	41	21	6	4	28	8	0	8	20	4	0	1	19	2	3	4	21	15	5	4	18	8	3	7
Nr6a1|NM_010264.4|chr2-38723373-38727826	121	40	23	13	142	12	2	14	99	26	1	13	93	12	5	3	139	33	8	7	119	7	2	7
Nr6a1|XM_011239025.2|chr2-38723368-38727826	121	40	23	13	142	12	2	14	99	26	1	13	93	12	5	3	139	33	8	7	119	7	2	7
Dcbld2|NM_028523.3|chr16-58465789-58469745	131	29	21	6	65	23	9	13	38	19	3	3	74	14	5	6	60	36	8	11	77	14	4	5
Dcbld2|XM_011246022.1|chr16-58465789-58469738	131	29	21	6	65	23	9	13	38	19	3	3	74	14	5	6	60	36	8	11	77	14	4	5
Fam50a|NM_138607.3|chrX-74319968-74320149	23	5	8	6	14	13	0	1	6	0	4	5	19	3	1	0	11	0	2	0	19	2	1	5
Pofut1|XM_011239283.2|chr2-153265883-153271029	6	3	1	3	5	0	2	4	13	15	1	9	13	0	3	11	13	8	1	1	8	3	1	0
Psma2|NM_008944.2|chr13-14625465-14625673	88	38	29	15	52	25	21	15	47	28	14	22	44	10	3	18	66	60	42	16	59	27	30	20
Pitrm1|XM_006516508.1|chr13-6579743-6580042	137	72	58	49	117	64	36	31	238	133	78	52	178	44	70	46	123	102	38	49	117	46	51	53
Hoxd4|NM_010469.2|chr2-74728587-74729160	48	10	29	19	44	13	10	19	13	3	9	24	46	9	2	9	25	13	18	15	30	5	11	8
Prkaa1|NM_001013367.3|chr15-5178932-5181899	22	6	3	9	12	8	2	0	26	0	0	1	7	7	3	0	12	15	0	7	17	5	5	1
Ccdc80|NM_026439.2|chr16-45127510-45127924	64	2	4	13	45	0	0	10	13	2	0	11	25	1	1	6	41	1	2	13	92	7	9	15
Fam49b|XM_006520761.2|chr15-63930941-63931615	40	10	33	24	13	13	34	19	27	3	14	11	21	4	21	10	31	18	17	17	26	2	43	10
Klhl7|XM_006535753.3|chr5-24159730-24163365	36	49	6	18	15	19	11	5	30	20	3	0	23	14	0	0	42	22	9	10	37	30	13	18
Tmem176b|NM_023056.4|chr6-48833810-48834052	56	30	3	10	62	31	13	34	22	9	9	14	54	9	7	21	70	31	9	3	85	23	16	25
Tmem176b|XM_006506457.3|chr6-48833816-48834052	56	30	3	10	62	31	13	34	22	9	9	14	54	9	7	21	70	31	9	3	85	23	16	25
Tnfaip6|NM_009398.2|chr2-52055971-52056681	54	4	1	1	41	13	3	0	67	7	0	1	64	6	2	1	65	3	0	1	48	23	3	3
Tns1|NM_027884.3|chr1-73910230-73914529	143	31	30	70	70	18	39	50	68	34	15	91	88	29	31	30	74	59	17	75	123	45	39	35
Tns1|XM_006495883.1|chr1-73910231-73914529	143	31	30	70	70	18	39	50	68	34	15	91	88	29	31	30	74	59	17	75	123	45	39	35
Top2a|XM_006533153.2|chr11-98992946-98993325	42	93	35	3	41	78	12	8	24	95	27	0	54	55	10	0	26	167	16	9	68	62	10	4
Mmd|NM_026178.2|chr11-90276863-90278573	4	0	10	12	4	5	11	48	1	1	9	10	8	3	7	37	13	10	7	14	4	2	21	51
Rab34|NM_001159482.1|chr11-78191841-78192193	60	16	8	19	43	14	11	8	11	8	5	6	45	6	6	4	51	18	11	15	49	10	8	8
Xpo6|NM_001311143.1|chr7-126101714-126102288	12	4	1	5	7	4	4	2	10	10	1	2	17	3	16	0	12	27	6	2	21	2	9	2
Xpo6|XM_017312343.1|chr7-126101717-126102288	12	4	1	5	7	4	4	2	10	10	1	2	17	3	16	0	12	27	6	2	21	2	9	2
Erlec1|NM_025745.3|chr11-30929783-30931776	12	0	1	5	4	3	5	1	21	5	3	13	13	3	5	3	5	9	1	4	38	8	9	1
Dact3|NM_001081655.1|chr7-16886414-16887301	42	5	0	1	30	0	3	3	26	16	1	1	20	5	3	2	42	11	0	0	38	2	2	1
Irx1|NM_010573.2|chr13-71958231-71958615	70	11	4	3	71	16	4	6	20	2	9	4	25	7	5	2	51	19	9	11	75	20	4	3
Pitrm1|NM_145131.1|chr13-6579743-6580158	143	72	58	51	129	65	37	31	252	133	84	52	190	44	72	49	124	102	38	49	123	51	52	53
Prkar1a|NM_001313974.1|chr11-109667602-109669663	156	85	30	32	142	33	36	19	108	59	25	29	104	29	28	17	113	59	28	60	164	54	32	10
Prkar1a|XM_006532509.1|chr11-109667602-109669659	156	85	30	32	142	33	36	19	108	59	25	29	104	29	28	17	113	59	28	60	164	54	32	10
Tomm6|NM_001164729.1|chr17-47686644-47687062	50	45	37	25	37	28	27	30	27	22	38	33	50	16	26	34	54	45	59	45	79	31	47	36
Usp7|XM_006522139.3|chr16-8688874-8690779	120	35	26	19	109	18	21	13	48	10	11	26	65	22	16	2	101	22	11	12	88	18	11	7
Zfp451|XR_865291.2|chr1-33801368-33803613	37	2	1	2	20	2	4	1	12	1	0	2	11	15	8	0	15	4	2	2	7	17	1	0
Plxnb2|NM_001159521.2|chr15-89155545-89156280	41	6	3	1	22	5	5	1	4	2	0	0	20	3	0	0	30	7	0	1	34	12	2	2
Plxnb2|XM_006520413.1|chr15-89155548-89156280	41	6	3	1	22	5	5	1	4	2	0	0	20	3	0	0	30	7	0	1	34	12	2	2
Plxnb2|XM_011245450.2|chr15-89155548-89156177	41	6	3	1	22	5	5	1	4	2	0	0	20	3	0	0	30	7	0	1	34	12	2	2
Plxnb2|XM_011245451.2|chr15-89155548-89156174	41	6	3	1	22	5	5	1	4	2	0	0	20	3	0	0	30	7	0	1	34	12	2	2
Rps6ka3|XM_017318355.1|chrX-159363485-159368244	23	0	3	1	20	6	1	10	23	8	2	0	18	5	0	4	20	4	6	2	9	1	0	2
Disp2|NM_170593.3|chr2-118792826-118795175	0	7	3	3	7	2	3	13	0	3	1	0	3	0	6	6	5	20	9	0	3	3	9	0
Disp2|XM_006499107.2|chr2-118792826-118795173	0	7	3	3	7	2	3	13	0	3	1	0	3	0	6	6	5	20	9	0	3	3	9	0
Gnl3|NR_104298.1|chr14-31017275-31017413	9	12	6	10	15	1	1	0	14	9	10	14	19	11	5	7	13	3	11	11	24	0	1	0
Igf1r|NM_010513.2|chr7-68226401-68233667	89	26	26	15	140	32	32	11	87	24	15	4	81	9	11	9	106	38	30	26	167	54	5	8
Igf1r|XM_006540642.3|chr7-68226401-68233668	89	26	26	15	140	32	32	11	87	24	15	4	81	9	11	9	106	38	30	26	167	54	5	8
Mapk8|XM_006519032.3|chr14-33378617-33382307	29	2	6	2	13	8	16	0	10	1	4	7	30	9	12	9	3	1	2	0	12	12	9	1
Mapre1|NM_007896.3|chr2-153766930-153773317	404	78	43	38	303	48	55	33	264	116	47	55	271	33	29	34	224	51	36	40	231	42	32	13
Stard13|XM_006504921.2|chr5-151037627-151039654	14	0	1	1	22	1	0	1	16	17	10	1	21	4	0	0	6	4	0	2	5	0	0	1
Stard13|XR_001784697.1|chr5-151037627-151039772	14	0	1	1	22	1	0	1	16	17	10	1	21	4	0	0	6	4	0	2	5	0	0	1
Asb8|NM_001170710.1|chr15-98134639-98135805	97	16	22	7	54	10	19	15	38	33	11	14	28	1	8	13	43	31	12	15	42	6	6	8
Asb8|XM_006521542.3|chr15-98134636-98135805	97	16	22	7	54	10	19	15	38	33	11	14	28	1	8	13	43	31	12	15	42	6	6	8
Socs6|NM_018821.4|chr18-88867879-88869187	67	9	4	11	25	13	11	4	39	17	2	7	34	7	13	2	31	3	2	4	52	18	8	4
1810013L24Rik|NM_001081400.3|chr16-8856038-8858924	222	23	17	29	141	44	16	12	68	30	10	37	119	12	9	5	120	20	22	16	187	24	12	13
Nop16|NM_178605.4|chr13-54584190-54585280	6	10	15	5	2	7	9	5	1	4	7	11	0	0	2	6	5	20	14	13	7	18	8	8
Stk17b|XM_006496359.3|chr1-53755511-53757487	190	93	44	29	142	72	20	34	112	55	26	23	139	40	4	12	91	152	26	17	151	132	51	40
AI464131|NM_001085515.2|chr4-41495600-41497477	7	2	4	5	9	0	1	2	2	9	5	8	18	0	0	20	5	9	2	4	7	3	0	1
AI464131|XM_006538010.2|chr4-41495602-41497477	7	2	4	5	9	0	1	2	2	9	5	8	18	0	0	20	5	9	2	4	7	3	0	1
Arhgdib|XM_006505404.3|chr6-136923654-136924126	48	13	1	3	28	13	5	2	26	8	1	7	21	0	6	1	26	21	12	11	34	16	12	6
Fbxw11|XM_006514434.3|chr11-32744529-32746717	30	6	4	7	8	2	13	2	31	28	10	14	36	6	8	5	27	7	2	29	47	14	3	2
Irak2|NM_001113553.1|chr6-113693780-113695026	124	13	19	11	98	20	47	9	128	25	34	19	133	9	35	11	147	25	12	8	124	13	51	3
Mknk2|NM_021462.4|chr10-80665317-80667106	33	13	55	44	24	6	9	20	16	30	43	27	20	15	5	24	13	63	25	46	47	29	19	26
Mknk2|XM_017313824.1|chr10-80665322-80667106	33	13	55	44	24	6	9	20	16	30	43	27	20	15	5	24	13	63	25	46	47	29	19	26
Nme2|NM_001077529.2|chr11-93949813-93949928	15	6	5	5	5	8	7	1	11	6	4	7	5	1	11	3	19	10	0	3	9	13	15	1
Egln1|NM_053207.2|chr8-124908586-124910707	22	7	2	13	10	3	11	3	13	19	2	12	20	3	5	2	6	2	6	14	0	1	7	1
Egln1|XM_006530578.2|chr8-124908585-124910763	22	7	2	13	10	3	11	3	13	19	2	12	20	3	5	2	6	2	6	14	0	1	7	1
Pmm1|NM_013872.4|chr15-81951105-81951489	3	1	3	3	0	0	10	1	12	1	1	5	9	4	9	0	8	0	1	11	14	1	5	1
Tbck|NM_001163455.2|chr3-132838071-132841688	19	8	5	3	27	12	1	2	16	4	4	6	22	3	0	3	14	5	13	0	31	0	0	0
Tbck|XM_006501552.2|chr3-132838071-132841617	19	8	5	3	27	12	1	2	16	4	4	6	22	3	0	3	14	5	13	0	31	0	0	0
Stk11|NM_001301854.1|chr10-80130255-80130685	26	6	1	5	13	3	11	4	8	6	3	4	14	4	0	1	22	14	2	12	26	18	5	6
Flrt3|NM_001172160.1|chr2-140658197-140659756	252	6	5	0	235	20	10	2	207	2	2	3	309	13	1	1	258	4	0	1	290	10	0	3
Ssbp3|XM_006503419.2|chr4-107048053-107049631	209	57	23	24	181	39	18	17	103	40	9	10	195	19	12	15	161	59	19	13	208	43	14	17
Zfp131|NM_001302547.1|chr13-119765185-119766351	218	44	46	20	92	19	31	22	126	17	26	16	116	16	17	14	68	13	11	28	77	24	22	10
Ddx20|XM_006501701.3|chr3-105678269-105678549	23	18	5	9	11	6	7	14	12	34	7	5	16	8	5	7	4	10	2	3	4	12	4	5
Fam175b|NM_198017.3|chr7-132883504-132885114	32	3	3	11	21	1	15	1	10	22	0	0	5	6	2	0	14	22	1	10	19	2	5	7
Tjap1|NM_028751.3|chr17-46257850-46258412	110	15	1	7	56	10	18	7	23	22	4	6	49	3	1	6	74	23	2	11	54	10	3	3
Tjap1|XM_011246676.1|chr17-46257873-46258412	110	15	1	7	56	10	18	7	23	22	4	6	49	3	1	6	74	23	2	11	54	10	3	3
Fbxo4|NM_134099.2|chr15-3963563-3965702	17	6	4	5	37	0	15	16	18	28	8	8	18	0	12	10	39	13	17	6	28	10	21	6
Clic4|NM_013885.2|chr4-135213968-135217100	75	11	18	39	27	4	8	13	61	8	38	35	63	7	2	20	35	15	12	28	40	17	1	5
Maf|NM_001025577.2|chr8-115703252-115705750	104	92	17	9	103	56	11	5	120	112	9	14	132	58	16	9	87	119	5	28	148	86	24	4
Gm11478|XR_141061.4|chr11-86630395-86631072	22	11	3	8	8	5	6	6	8	18	14	30	15	12	15	8	9	7	2	9	23	7	5	2
Soat1|NM_009230.3|chr1-156428107-156431058	78	20	5	14	38	34	64	6	96	41	8	6	75	21	12	10	61	7	10	6	96	22	34	12
Soat1|XM_011238778.2|chr1-156428144-156431058	78	20	5	14	38	34	64	6	96	41	8	6	75	21	12	10	61	7	10	6	96	22	34	12
Ahcyl1|NM_145542.3|chr3-107663119-107665106	231	24	12	19	116	26	17	14	109	21	9	11	132	17	34	6	106	40	8	32	109	13	19	13
Faap100|NM_027980.2|chr11-120369561-120370052	6	3	3	6	14	6	4	3	2	0	0	0	14	2	0	0	18	3	3	5	19	3	0	2
Setdb1|NM_001163641.1|chr3-95323524-95324072	9	23	11	2	5	11	8	0	2	29	4	0	13	6	6	0	6	26	6	9	20	16	2	0
Trim24|NM_001272064.1|chr6-37965710-37968445	64	42	30	16	62	18	20	20	21	25	14	28	44	10	10	15	40	60	9	35	74	28	13	17
Gcnt2|NM_023887.4|chr13-40958342-40960892	143	28	22	22	46	50	25	23	57	42	9	5	61	46	18	6	39	33	17	9	73	67	34	9
Rnf146|NM_001110197.1|chr10-29344175-29346808	47	39	12	14	38	5	3	6	29	30	9	1	34	2	2	2	41	26	2	8	44	12	17	11
Ube3a|NM_001033962.1|chr7-59304930-59306727	21	5	3	4	16	8	4	0	11	19	2	6	18	5	10	4	20	0	0	0	15	2	4	0
Ube3a|XM_006540799.3|chr7-59304930-59306733	21	5	3	4	16	8	4	0	11	19	2	6	18	5	10	4	20	0	0	0	15	2	4	0
Uba5|XR_001778969.1|chr9-104046586-104047686	54	7	14	23	42	7	2	15	37	36	16	29	76	9	6	11	27	6	6	17	51	19	4	2
Bud13|NM_146000.2|chr9-46298508-46298783	13	8	0	4	15	3	5	9	0	11	1	1	10	0	1	1	14	15	8	0	15	7	3	4
Ccnd2|XM_006505459.2|chr6-127125161-127130334	1541	182	339	368	1189	119	255	314	849	200	252	253	943	115	164	226	1088	170	303	346	1056	152	160	200
Cdc37l1|NM_001302382.1|chr19-29012802-29015766	52	14	12	3	26	14	7	4	45	10	12	21	63	18	26	13	38	16	3	2	59	5	6	3
Fas|NM_007987.2|chr19-34327324-34327770	27	3	0	0	13	1	4	3	19	2	0	0	10	2	1	3	14	18	1	0	19	0	0	0
Fas|XM_011247141.1|chr19-34327324-34327775	27	3	0	0	13	1	4	3	19	2	0	0	10	2	1	3	14	18	1	0	19	0	0	0
Nck2|NM_010879.3|chr1-43569342-43570518	26	26	1	1	12	4	9	1	13	6	1	2	16	4	3	0	23	6	2	4	13	1	6	2
Tm2d2|NM_027194.3|chr8-25022779-25023260	37	22	4	13	12	2	15	4	69	20	16	19	33	7	5	3	18	23	8	25	40	8	15	3
Top2a|NM_011623.2|chr11-98992946-98993413	42	96	35	3	41	78	12	8	26	95	27	0	54	55	10	0	26	167	16	9	68	62	10	4
Uba5|NM_025692.3|chr9-104046587-104047602	54	7	14	21	41	7	2	15	37	36	16	29	76	9	6	11	27	6	6	15	51	19	4	2
9430020K01Rik|XM_006525904.3|chr18-4680260-4682869	28	5	1	4	17	0	0	0	10	9	1	4	11	1	1	0	14	13	0	2	23	4	6	0
Mgea5|XR_001782622.1|chr19-45750258-45752280	73	27	14	27	107	12	13	9	44	30	12	20	59	10	1	3	40	26	22	2	113	8	6	15
Trip12|NM_133975.4|chr1-84721188-84724617	60	4	17	12	33	16	8	13	50	5	14	6	21	14	18	12	76	29	9	21	63	25	20	7
Trip12|XM_011238654.2|chr1-84721195-84724617	60	4	17	12	33	16	8	13	50	5	14	6	21	14	18	12	76	29	9	21	63	25	20	7
4931414P19Rik|NM_028890.2|chr14-54583662-54584280	10	0	2	8	9	0	6	5	6	5	2	7	0	0	7	9	5	8	0	7	0	0	5	5
4931414P19Rik|XM_006519620.3|chr14-54583661-54584280	10	0	2	8	9	0	6	5	6	5	2	7	0	0	7	9	5	8	0	7	0	0	5	5
Chordc1|NM_025844.2|chr9-18312921-18314000	31	4	3	9	36	17	7	2	16	1	4	3	37	10	6	0	32	8	0	5	39	4	5	2
Nfx1|NM_001290448.1|chr4-41012108-41013873	28	21	7	6	42	22	6	9	17	4	2	2	21	6	4	5	25	5	6	5	29	8	7	2
Nfx1|NM_001290449.1|chr4-41011535-41013873	28	21	7	6	42	22	6	9	17	4	2	2	21	6	4	5	25	5	6	5	29	8	7	2
Ltbr|NM_010736.3|chr6-125306570-125307229	78	14	7	11	29	10	11	15	54	25	10	17	62	9	7	14	30	8	4	9	40	9	4	4
Hp1bp3|NM_001285480.1|chr4-138241740-138244683	44	46	20	20	37	23	13	13	17	17	13	10	36	20	8	2	22	34	23	16	23	27	14	2
Jmy|NM_021310.3|chr13-93430096-93435419	14	5	4	9	17	9	0	0	11	5	1	4	8	3	0	1	10	9	5	6	11	5	0	2
Armcx3|NM_027870.3|chrX-134759732-134761456	13	2	1	0	3	0	0	5	9	1	4	0	19	0	0	10	18	0	0	0	22	4	0	0
Armcx3|XM_017318626.1|chrX-134759732-134761457	13	2	1	0	3	0	0	5	9	1	4	0	19	0	0	10	18	0	0	0	22	4	0	0
Gopc|NM_001199272.1|chr10-52337023-52339722	31	3	1	0	15	11	5	6	5	12	0	0	6	1	3	2	19	22	2	5	22	3	5	1
Tubg1|XM_017314211.1|chr11-101126229-101126419	9	9	8	11	1	7	5	1	1	12	10	1	7	7	5	0	11	20	7	7	21	17	8	0
Phf23|NM_001291125.1|chr11-69999452-70000011	175	41	25	23	113	16	21	20	76	36	7	27	87	3	7	9	85	9	17	29	92	15	16	13
Phf23|XM_006534501.2|chr11-69999452-70000009	175	41	25	23	113	16	21	20	76	36	7	27	87	3	7	9	85	9	17	29	92	15	16	13
F3|NM_010171.3|chr3-121734239-121735052	998	143	53	40	767	40	41	35	1193	163	107	17	878	61	50	34	675	193	55	56	846	32	67	23
Sh3glb1|NM_001282037.1|chr3-144686901-144691424	236	42	72	58	176	45	58	53	119	34	33	35	156	39	22	39	180	52	24	73	187	47	51	27
Sh3glb1|XM_006501718.3|chr3-144686910-144691424	236	42	72	58	176	45	58	53	119	34	33	35	156	39	22	39	180	52	24	73	187	47	51	27
Tmem164|XM_006528781.1|chrX-142834197-142838371	60	3	5	1	46	1	0	1	33	19	0	10	91	9	8	0	52	16	4	6	75	7	4	1
Plk2|NM_152804.2|chr13-110400224-110400844	1206	43	5	14	1007	12	14	8	1050	21	15	14	1021	10	15	7	1084	30	8	7	1157	17	21	8
Ash1l|XM_006501142.2|chr3-89077082-89079375	52	12	15	5	37	18	8	5	54	4	8	34	48	22	1	4	37	7	2	7	47	13	7	6
Rbms1|XM_006499942.2|chr2-60750192-60752982	750	145	64	69	586	127	34	25	486	112	30	45	509	76	55	31	500	224	22	73	576	145	86	50
Arhgef12|NM_027144.2|chr9-42963841-42969181	52	15	11	9	62	16	13	7	33	12	3	15	67	6	9	7	33	4	6	8	34	9	11	0
Arhgef12|XM_011242598.2|chr9-42963844-42969181	52	15	11	9	62	16	13	7	33	12	3	15	67	6	9	7	33	4	6	8	34	9	11	0
Arhgef12|XM_017313566.1|chr9-42963845-42969181	52	15	11	9	62	16	13	7	33	12	3	15	67	6	9	7	33	4	6	8	34	9	11	0
Prrx1|NM_175686.3|chr1-163245118-163248396	275	86	5	11	237	52	8	5	233	87	6	10	267	36	12	13	160	94	2	5	251	49	8	5
Rbms1|XM_017319146.1|chr2-60750192-60752937	747	145	64	69	586	127	34	25	483	112	30	45	507	76	55	31	498	224	22	73	575	143	86	50
1700017B05Rik|NM_028820.2|chr9-57252321-57253961	83	59	59	27	70	15	27	38	42	45	34	29	93	16	27	8	73	76	56	60	74	22	32	12
Chd4|XM_017321296.1|chr6-125130001-125130591	51	20	34	15	73	18	20	18	47	18	18	4	44	15	13	22	51	32	18	7	42	21	9	13
Nmd3|NM_133787.2|chr3-69748902-69749047	46	10	12	5	28	15	11	3	37	17	0	24	54	24	10	7	22	9	1	6	39	7	9	5
Hgh1|XM_006521227.3|chr15-76370684-76371854	36	20	25	13	16	18	20	11	17	9	0	8	17	9	5	8	25	26	7	7	28	15	21	3
Itpkb|XM_006496903.3|chr1-180421890-180424802	7	2	3	3	11	0	9	0	5	5	1	4	15	0	0	1	9	10	0	10	18	3	3	2
Jarid2|NM_001205044.1|chr13-44919952-44921643	111	42	24	27	77	24	29	12	32	19	22	31	46	10	10	13	82	24	18	31	107	15	19	14
Jarid2|XM_006516856.3|chr13-44919952-44921638	111	42	24	27	77	24	29	12	32	19	22	31	46	10	10	13	82	24	18	31	107	15	19	14
Uvssa|XM_006504108.3|chr5-33414891-33419754	28	12	16	38	28	6	8	9	40	23	20	10	53	22	12	11	26	10	2	16	38	11	8	1
Dpm3|XM_006501983.1|chr3-89267012-89267079	29	20	21	14	26	24	20	15	7	23	7	15	6	7	15	7	28	33	31	19	19	32	12	13
Nucb1|NM_001163662.1|chr7-45492673-45493836	16	5	1	4	14	3	8	8	16	21	0	3	20	5	2	5	29	10	7	6	33	8	9	12
Farsb|NM_011811.4|chr1-78424744-78425193	33	13	24	19	27	22	27	11	13	11	7	13	16	9	23	9	26	24	29	23	19	19	25	12
Mtx2|NM_016804.4|chr2-74876474-74876748	27	14	12	11	15	3	13	18	25	31	39	30	28	5	6	16	17	22	20	9	34	7	11	6
Plpp1|NM_008903.2|chr13-112867568-112867894	77	20	15	3	65	24	35	11	44	72	13	11	68	28	44	3	48	31	7	9	89	40	46	9
Daam1|NM_172464.3|chr12-71989888-71992376	36	2	1	0	7	0	0	0	19	0	1	1	35	4	0	6	20	4	4	0	15	1	2	8
Daam1|XM_006515644.3|chr12-71989888-71992333	36	2	1	0	7	0	0	0	19	0	1	1	35	4	0	6	20	4	4	0	15	1	2	8
Ppfibp1|XM_006507095.3|chr6-147030400-147031862	42	12	5	1	32	7	1	9	55	12	1	1	41	6	1	0	26	4	5	0	53	1	0	0
Klhl7|NM_001161800.1|chr5-24159489-24161231	28	49	6	18	15	19	9	5	30	20	3	0	23	14	0	0	42	29	9	10	34	30	12	18
Map3k3|XM_011249037.2|chr11-106154194-106156653	67	25	26	17	83	19	17	17	37	23	12	33	68	8	5	9	68	28	12	34	109	14	18	11
Trim2|XM_011240297.2|chr3-84160438-84165096	39	23	8	2	27	6	2	5	30	9	2	8	36	3	0	0	21	14	0	0	11	2	1	0
Bcar1|XM_011248299.1|chr8-111710473-111710881	338	21	31	13	253	15	18	10	213	34	13	13	168	13	3	3	296	29	26	37	286	25	12	13
Trip12|XM_011238660.2|chr1-84722756-84724617	51	3	11	11	32	15	8	13	50	4	14	5	16	13	18	12	64	23	9	16	59	23	19	7
Pdk3|NM_145630.2|chrX-93764615-93765224	12	2	2	5	17	2	6	0	6	0	3	4	5	2	1	0	14	2	10	7	18	6	2	6
1700017B05Rik|XM_006511516.2|chr9-57253116-57253961	83	59	59	27	70	15	26	38	42	45	34	29	93	16	27	8	73	76	56	60	74	22	32	12
Kmt2c|XM_006535690.3|chr5-25272021-25273665	91	20	7	15	53	19	0	2	18	17	7	8	28	16	15	1	40	25	0	7	52	9	8	0
Nudcd3|XR_001779940.1|chr11-6193153-6193476	16	13	3	4	12	7	4	1	4	1	2	1	3	5	1	3	13	10	8	3	18	14	5	4
Tnks|NM_175091.3|chr8-34829178-34831634	19	0	3	9	7	7	1	3	5	1	2	10	13	10	2	10	19	2	6	8	12	5	2	0
Cnot4|NM_016877.4|chr6-35042706-35046257	39	10	16	11	37	16	7	1	22	5	3	17	25	4	7	12	12	8	0	8	24	0	1	2
Klf7|XM_006496351.3|chr1-64029447-64035712	1024	60	113	61	788	66	53	46	468	40	14	39	663	50	67	38	745	93	44	63	712	81	87	27
Setd5|NM_028385.1|chr6-113151470-113153424	61	14	6	20	34	8	9	10	32	19	12	20	32	8	13	4	23	0	5	6	48	4	8	2
Setd5|XM_011241482.2|chr6-113151470-113153429	61	14	6	20	34	8	9	10	32	19	12	20	32	8	13	4	23	0	5	6	48	4	8	2
Tpp1|NM_009906.6|chr7-105744810-105746631	100	27	29	22	85	28	34	21	52	16	9	14	97	16	7	10	115	31	26	8	78	29	20	14
Aamp|NM_001190444.1|chr1-74279839-74280233	128	50	41	62	124	40	63	25	48	24	38	36	96	9	42	28	62	54	66	57	79	30	42	47
Aamp|XM_006495958.3|chr1-74279843-74280233	128	50	41	62	124	40	63	25	48	24	38	36	96	9	42	28	62	54	66	57	79	30	42	47
Abcc1|NM_008576.3|chr16-14473568-14474878	43	13	5	13	41	4	2	6	13	13	0	4	28	3	7	2	21	19	4	12	27	4	5	3
Abcc1|XM_006521839.3|chr16-14473568-14474879	43	13	5	13	41	4	2	6	13	13	0	4	28	3	7	2	21	19	4	12	27	4	5	3
Map3k1|NM_011945.2|chr13-111746432-111748899	2	8	1	1	7	3	4	0	0	7	4	3	5	4	2	0	4	5	6	12	12	5	4	2
Med1|NM_013634.2|chr11-98153660-98155240	61	26	22	17	62	12	24	14	36	17	9	15	37	11	6	5	55	31	9	25	55	27	7	2
Ptk2b|NM_001162366.1|chr14-66153256-66154053	11	11	17	2	17	6	10	10	12	0	1	1	9	0	5	2	15	8	1	13	16	4	8	8
Tbrg4|XM_017314423.1|chr11-6615597-6616612	24	7	10	10	33	14	19	11	16	26	5	11	34	10	12	5	15	7	5	4	26	5	3	3
Ppp1r3d|NM_001085501.2|chr2-178411205-178413367	53	14	14	18	36	0	29	13	30	15	3	25	52	1	4	14	42	4	8	17	44	6	20	5
Serp1|NM_030685.3|chr3-58521968-58523827	118	34	30	63	87	23	47	28	136	50	43	52	152	21	31	30	99	28	21	57	103	32	24	16
Xbp1|NM_001271730.1|chr11-5525242-5525993	122	38	92	105	82	29	71	98	71	59	54	51	76	24	42	53	91	43	80	117	112	72	90	92
Zc3h15|NM_026934.3|chr2-83664010-83664617	57	11	21	11	62	12	11	4	28	7	4	14	48	7	7	0	54	28	5	16	37	16	11	6
E130311K13Rik|NM_177856.4|chr3-63914695-63915336	32	30	13	33	32	7	9	38	13	20	3	14	13	9	12	11	14	12	8	22	26	13	7	26
E130311K13Rik|XM_017319619.1|chr3-63914681-63915336	32	30	13	33	32	7	9	38	13	20	3	14	13	9	12	11	14	12	8	22	26	13	7	26
Fbxw7|XM_006501656.3|chr3-84977541-84979198	46	8	5	12	36	14	7	2	48	27	1	11	65	8	9	0	31	40	8	5	28	15	10	1
Arglu1|NM_176849.3|chr8-8666575-8667251	162	20	37	9	114	21	46	11	89	23	7	7	82	24	12	7	97	70	22	8	135	52	21	14
Pbrm1|XM_006519416.1|chr14-31118901-31121592	186	27	34	25	170	49	33	12	49	33	6	14	141	28	9	15	95	62	9	32	173	27	21	27
Tmcc3|XM_006513751.3|chr10-94587030-94590954	13	6	115	41	5	16	52	60	9	18	79	66	4	21	77	51	12	7	50	38	9	16	78	38
Add1|NM_001024458.3|chr5-34630816-34632305	37	13	3	6	13	2	3	6	9	3	3	2	5	1	2	2	34	4	3	7	34	5	2	6
Dlg1|NM_001252435.1|chr16-31871781-31873356	58	8	4	9	37	15	4	1	44	9	6	10	48	9	1	3	62	10	7	11	38	16	3	2
Dlg1|XM_006521764.3|chr16-31871781-31873350	58	8	4	9	37	15	4	1	44	9	6	10	48	9	1	3	62	10	7	11	38	16	3	2
Mgea5|NM_023799.3|chr19-45750258-45752143	72	27	14	27	103	12	13	9	44	30	12	20	59	10	1	3	40	26	22	2	113	8	6	15
Tm9sf4|NM_133847.3|chr2-153208756-153210463	49	15	17	13	64	17	8	7	49	17	9	1	25	3	2	0	55	25	7	10	43	19	14	16
Tm9sf4|XM_006500476.2|chr2-153208756-153210466	49	15	17	13	64	17	8	7	49	17	9	1	25	3	2	0	55	25	7	10	43	19	14	16
Hcfc1r1|NM_181821.1|chr17-23675019-23675524	42	1	5	14	21	4	15	9	15	15	1	17	26	1	8	10	32	11	1	12	29	2	5	10
Elmo2|XM_011239286.2|chr2-165289136-165290360	10	1	5	2	4	0	2	1	13	12	10	6	13	4	8	4	10	5	5	3	8	2	1	5
Zfp111|NM_019940.2|chr7-24193214-24198081	17	5	3	2	9	0	0	0	8	6	6	4	21	0	3	0	6	11	1	3	11	0	4	1
Taf10|XM_006507814.3|chr7-105742893-105743044	44	14	19	11	21	23	20	7	13	13	8	3	20	8	8	3	30	36	29	3	28	19	13	3
Ier3ip1|NM_025409.3|chr18-76940568-76941614	77	29	15	26	70	16	19	17	86	30	12	19	79	16	31	6	72	25	1	25	90	16	11	13
Sptan1|NM_001177668.1|chr2-30031096-30031451	136	43	27	27	121	31	9	20	36	44	10	21	88	16	9	2	148	39	16	18	137	29	17	14
Rhou|NM_133955.4|chr8-123661316-123663880	44	39	23	24	24	9	12	32	11	36	7	35	25	9	7	39	33	35	18	30	27	12	7	29
Rnf4|NM_011278.5|chr5-34351380-34353445	38	6	24	15	36	14	11	4	59	15	52	22	38	13	15	7	39	17	27	6	34	16	17	6
Trim24|XM_006505895.2|chr6-37965710-37966296	64	38	30	16	59	17	20	20	21	19	14	26	44	10	7	14	39	59	9	34	65	28	11	17
Vhl|NM_009507.3|chr6-113629569-113631633	66	38	15	20	62	13	20	12	23	15	11	19	32	21	15	5	33	31	18	25	53	22	21	9
Arhgdib|NM_001301303.1|chr6-136923659-136924126	48	13	1	3	28	13	5	2	26	8	1	7	21	0	6	1	26	21	12	11	30	16	12	6
Eps15l1|NM_007944.3|chr8-72340994-72341380	43	7	10	11	45	15	4	2	14	14	1	10	16	2	1	1	32	8	0	11	26	12	4	4
Eps15l1|XM_006509547.3|chr8-72340989-72341513	43	7	10	11	45	15	4	2	14	14	1	10	16	2	1	1	32	8	0	11	26	12	4	4
Eps15l1|XM_006509550.2|chr8-72340989-72341380	43	7	10	11	45	15	4	2	14	14	1	10	16	2	1	1	32	8	0	11	26	12	4	4
Eps15l1|XR_001778399.1|chr8-72340994-72341524	43	7	10	11	45	15	4	2	14	14	1	10	16	2	1	1	32	8	0	11	26	12	4	4
Eps15l1|XR_379031.3|chr8-72340989-72341524	43	7	10	11	45	15	4	2	14	14	1	10	16	2	1	1	32	8	0	11	26	12	4	4
Med1|NM_134027.2|chr11-98152153-98153094	45	11	14	7	37	10	2	9	17	36	14	0	15	11	5	4	18	33	13	6	31	15	9	21
Med1|XM_011248799.1|chr11-98152153-98152713	45	11	14	7	37	10	2	9	17	36	14	0	15	11	5	4	18	33	13	6	31	15	9	21
Rbck1|XM_017318025.1|chr2-152316333-152316833	167	98	124	145	127	82	122	151	119	93	87	144	161	86	104	54	229	143	138	131	240	139	137	91
Rbck1|XR_866272.2|chr2-152316333-152316914	167	98	124	145	127	82	122	151	119	93	87	144	161	86	104	54	229	143	138	131	240	139	137	91
Uap1l1|XR_374072.3|chr2-25361488-25361739	47	2	0	2	17	2	0	2	24	1	0	12	42	0	4	0	14	0	0	1	20	0	0	1
Xbp1|NM_013842.3|chr11-5524904-5525993	122	38	92	105	82	29	71	98	71	59	54	51	77	24	42	53	91	43	80	117	112	72	90	92
Atf5|NR_033136.1|chr7-44812255-44813520	163	10	36	20	101	10	23	9	107	21	41	27	178	10	19	2	105	12	10	30	97	11	9	7
Tmem164|XM_006528785.1|chrX-142834391-142838371	60	3	5	1	46	1	0	1	30	19	0	10	91	9	8	0	50	16	4	6	73	7	4	1
Lnx2|NM_080795.4|chr5-147016654-147018920	9	8	10	6	2	6	5	13	10	0	2	2	12	2	0	0	9	0	0	2	3	5	0	3
Lnx2|XM_006504800.3|chr5-147016660-147018920	9	8	10	6	2	6	5	13	10	0	2	2	12	2	0	0	9	0	0	2	3	5	0	3
Twsg1|NM_023053.3|chr17-65923064-65926284	12	8	5	1	16	4	0	5	27	3	5	3	21	6	0	0	14	1	1	1	14	2	0	6
Ikbip|NM_026166.2|chr10-91096617-91098658	31	2	0	1	15	8	11	10	18	1	2	2	45	9	7	4	24	2	0	4	20	13	2	1
Ikbip|XM_017314068.1|chr10-91096617-91098660	31	2	0	1	15	8	11	10	18	1	2	2	45	9	7	4	24	2	0	4	20	13	2	1
Jun|NM_010591.2|chr4-95049035-95050266	748	140	105	50	586	93	83	22	671	108	121	43	650	63	68	12	726	145	137	64	841	127	65	38
Cdkn2aip|NM_172407.3|chr8-47709343-47710984	57	17	5	17	66	7	1	3	60	30	4	17	85	14	3	6	64	31	9	20	70	13	7	3
Rcbtb1|NM_027764.2|chr14-59235359-59237265	15	6	1	5	36	9	1	0	4	1	3	4	9	1	2	0	8	8	2	0	18	6	1	0
Rcbtb1|XM_017316205.1|chr14-59235359-59237267	15	6	1	5	36	9	1	0	4	1	3	4	9	1	2	0	8	8	2	0	18	6	1	0
Vps26a|NM_001113355.1|chr10-62454842-62456744	65	2	11	4	39	12	2	2	32	6	4	11	48	2	5	1	21	4	2	1	19	1	4	1
Fam207a|NM_133998.3|chr10-77486654-77488349	68	29	12	19	49	22	9	6	24	36	3	6	20	12	4	4	51	8	3	28	39	9	6	2
Fam207a|XM_006513034.2|chr10-77486660-77488349	68	29	12	19	49	22	9	6	24	36	3	6	20	12	4	4	51	8	3	28	39	9	6	2
Foxk1|NM_199068.2|chr5-142456756-142462015	87	28	10	13	80	11	7	16	33	48	1	5	60	6	8	6	80	44	11	20	81	22	6	7
Nxf1|NM_001276704.1|chr19-8770573-8770910	57	40	19	15	23	31	16	19	35	13	24	17	38	16	6	8	54	46	28	17	65	33	15	19
Nxf1|NM_016813.2|chr19-8770612-8770910	57	40	19	15	23	31	16	19	35	13	24	17	38	16	6	8	54	46	28	17	65	33	15	19
Tpcn1|NM_145853.2|chr5-120534156-120536107	9	2	6	6	21	2	8	3	3	3	5	3	15	1	1	3	7	9	8	10	25	5	3	2
Trappc4|NM_021789.2|chr9-44403758-44404019	49	11	12	13	43	17	3	15	9	10	4	7	47	2	7	0	26	21	5	12	60	17	14	5
Trappc4|XM_017313498.1|chr9-44403754-44404019	49	11	12	13	43	17	3	15	9	10	4	7	47	2	7	0	26	21	5	12	60	17	14	5
Gxylt2|XM_006506007.3|chr6-100804700-100805686	71	9	1	0	50	0	0	2	13	10	0	0	25	2	0	0	36	1	0	0	18	0	0	0
Cox6a1|NM_007748.3|chr5-115345653-115345842	69	33	65	110	56	32	65	73	31	46	48	90	59	13	45	61	69	61	95	101	67	63	82	61
Fgf10|NM_008002.4|chr13-118789316-118792573	17	17	19	3	15	13	31	6	21	34	6	2	22	13	20	13	14	35	8	6	31	21	28	9
Rbbp5|NM_172517.2|chr1-132503792-132505665	40	8	15	5	25	17	8	8	2	5	1	2	13	16	0	4	24	1	11	9	15	2	7	5
Rbbp5|XM_006529358.3|chr1-132503792-132505659	40	8	15	5	25	17	8	8	2	5	1	2	13	16	0	4	24	1	11	9	15	2	7	5
Spty2d1|NM_175318.4|chr7-46990395-46993292	94	9	16	13	70	11	5	3	89	23	1	17	66	9	8	2	84	16	1	22	66	7	0	0
Terf2|NM_009353.2|chr8-107069401-107070406	82	34	19	24	60	21	21	25	35	26	18	9	65	18	7	9	89	56	22	17	64	34	20	16
Terf2|NR_104410.1|chr8-107069401-107070565	82	34	19	24	60	21	21	25	35	26	18	9	65	18	7	9	89	56	22	17	64	34	20	16
Terf2|XM_006530838.3|chr8-107069399-107070565	82	34	19	24	60	21	21	25	35	26	18	9	65	18	7	9	89	56	22	17	64	34	20	16
Terf2|XM_006530840.2|chr8-107069399-107070406	82	34	19	24	60	21	21	25	35	26	18	9	65	18	7	9	89	56	22	17	64	34	20	16
Tmem87a|NM_173734.3|chr2-120355308-120356496	63	28	21	7	50	16	18	12	31	13	11	8	33	8	5	5	67	17	9	1	44	21	15	5
Tmem87a|XM_011239409.1|chr2-120355311-120356496	63	28	21	7	50	16	18	12	31	13	11	8	33	8	5	5	67	17	9	1	44	21	15	5
Zwint|NM_025635.4|chr10-72667898-72669793	30	10	1	0	17	5	4	3	9	0	1	0	23	0	0	0	34	1	1	1	23	0	1	3
Zfp329|XM_011250682.1|chr7-12805217-12810026	15	7	1	0	12	6	0	5	25	1	3	1	9	7	1	3	1	3	0	0	5	4	1	2
Pkp4|NM_175464.2|chr2-59354448-59355205	27	2	6	0	18	4	1	0	11	7	4	8	13	12	4	1	11	1	3	6	9	7	2	0
Pkp4|XM_006499175.3|chr2-59354228-59355205	27	2	6	0	18	4	1	0	11	7	4	8	13	12	4	1	11	1	3	6	9	7	2	0
Akr7a5|NM_025337.3|chr4-139318253-139318786	4	5	5	11	3	7	9	13	7	0	6	4	0	0	2	4	1	9	12	13	5	21	6	11
Cdkn2aip|XM_006509489.2|chr8-47709444-47712285	62	18	6	17	71	7	1	3	65	31	4	18	90	14	3	6	72	32	9	20	74	13	7	3
Gpat4|XM_011242104.2|chr8-23171264-23174551	61	8	19	35	55	12	21	31	13	28	9	6	35	9	18	15	16	19	14	10	46	4	19	13
Hmox2|NM_001136066.2|chr16-4766105-4766249	14	16	23	19	17	24	12	12	11	1	21	10	11	2	11	5	30	19	22	14	32	8	17	12
Vps26a|XM_006513734.3|chr10-62455271-62456744	63	2	11	4	39	12	2	2	32	6	4	11	48	2	5	1	21	4	2	1	19	1	4	1
Cnn2|NM_007725.2|chr10-79994614-79995400	297	41	21	9	208	16	11	4	148	25	6	3	198	10	5	2	231	15	8	3	379	16	11	9
Phf20|NM_172674.2|chr2-156307436-156309953	27	7	8	13	21	7	8	2	35	2	7	6	37	11	9	0	21	3	5	1	28	2	4	2
Sypl|NM_013635.3|chr12-32975724-32979502	54	25	12	17	48	12	15	16	61	51	4	7	42	11	5	15	41	35	5	15	33	11	15	7
Bcl2l1|NM_001289716.1|chr2-152780663-152782144	91	15	8	4	66	4	11	8	32	19	4	6	41	5	11	8	93	29	1	18	36	12	6	15
Bcl2l1|XM_006498611.3|chr2-152780667-152782144	91	15	8	4	66	4	11	8	32	19	4	6	41	5	11	8	93	29	1	18	36	12	6	15
Bcl2l1|XR_374396.3|chr2-152780667-152782282	91	15	8	4	66	4	11	8	32	19	4	6	41	5	11	8	93	29	1	18	36	12	6	15
Ifitm2|NM_030694.1|chr7-140954838-140954984	28	40	14	10	23	24	26	11	23	34	5	16	34	20	13	12	34	68	18	23	44	31	21	9
Nek6|NM_021606.3|chr2-38585390-38587490	34	3	1	2	19	18	1	3	26	1	2	2	27	13	1	1	13	8	1	5	23	27	3	1
Wwtr1|NM_133784.3|chr3-57455643-57458925	313	57	68	29	139	28	82	32	145	46	35	33	181	14	64	22	204	52	73	38	160	50	69	24
Ssbp3|NM_198438.1|chr4-107048053-107049694	213	57	23	24	182	39	18	17	106	40	12	10	197	20	12	15	168	61	19	13	212	44	14	18
Dpysl3|NM_009468.5|chr18-43320978-43324331	94	21	0	0	80	9	6	0	74	14	2	4	107	1	0	0	54	15	0	1	122	10	2	0
Ncoa6|NM_019825.3|chr2-155390655-155391176	13	6	10	7	25	9	6	1	29	2	5	4	31	16	8	0	25	7	4	2	33	5	1	0
Ncoa6|XM_006499928.2|chr2-155390664-155391176	13	6	10	7	25	9	6	1	29	2	5	4	31	16	8	0	25	7	4	2	33	5	1	0
Ncoa6|XM_011239708.2|chr2-155390700-155391176	13	6	10	7	25	9	6	1	29	2	5	4	31	16	8	0	25	7	4	2	33	5	1	0
Thy1|NM_009382.3|chr9-44047451-44048579	146	9	0	2	72	18	2	2	59	5	2	1	104	13	3	0	115	7	0	2	138	20	3	2
Grhl1|XM_006515016.3|chr12-24615932-24617391	6	1	17	10	4	5	6	10	4	0	2	8	3	0	4	3	5	0	5	2	3	2	5	4
Smurf2|XM_017314705.1|chr11-106821328-106822664	47	18	19	6	36	1	6	3	8	0	5	5	32	5	4	0	31	19	3	10	34	6	9	0
Mrps23|NM_001291270.1|chr11-88210763-88211507	15	11	7	20	15	6	5	6	11	5	3	6	6	4	2	2	15	14	16	11	22	3	10	6
Elf2|XM_006502035.3|chr3-51255284-51256360	50	16	9	11	22	0	2	7	27	8	6	8	26	0	0	2	19	6	0	5	24	2	3	8
Ddr2|NM_022563.2|chr1-169972306-169977854	182	81	17	19	184	48	16	5	81	30	19	17	140	30	6	15	189	126	30	16	199	58	11	10
Mrpl2|XM_017317496.1|chr17-46650096-46650132	27	21	8	16	7	12	20	10	13	15	10	13	5	2	7	7	20	24	27	17	21	16	8	17
Tmem106b|XM_006505169.3|chr6-13084326-13089269	51	21	26	35	46	12	4	11	75	11	15	16	39	18	12	5	37	19	5	49	50	35	30	4
Ppp3ca|NM_001293622.1|chr3-136935225-136937727	269	171	68	46	205	139	48	21	156	93	59	32	237	107	49	17	213	207	40	70	239	161	73	32
Ppp3ca|XM_017319493.1|chr3-136935225-136937725	269	171	68	46	205	139	48	21	156	93	59	32	237	107	49	17	213	207	40	70	239	161	73	32
Ddx3x|XM_006527566.3|chrX-13291492-13293988	611	201	180	172	478	207	166	103	476	130	131	177	630	236	135	139	504	229	80	140	543	215	104	81
Rras2|XM_017312239.1|chr7-114046781-114048163	21	17	2	10	6	0	0	6	5	5	1	6	6	0	0	3	6	13	1	1	16	2	5	4
Arl4a|NM_007487.3|chr12-40033290-40036143	11	5	40	22	10	9	66	36	2	1	10	13	14	10	49	30	0	0	14	15	8	5	47	25
Isyna1|NM_023627.1|chr8-70597198-70597290	40	10	20	5	22	30	13	2	19	5	5	9	28	12	5	1	29	21	10	3	53	20	6	3
Kdelr2|NM_025841.4|chr5-143420835-143421904	207	74	31	27	124	43	15	20	73	48	21	20	108	20	15	11	127	62	44	37	118	45	27	9
Nfatc4|NM_001168346.1|chr14-55832839-55833943	27	13	5	4	26	8	2	11	18	20	1	2	27	7	6	7	18	43	0	3	12	4	2	3
Nfatc4|NM_023699.3|chr14-55833624-55833943	27	13	5	4	26	8	2	11	18	20	1	2	27	7	6	7	18	43	0	3	12	4	2	3
Snrnp40|NM_025645.2|chr4-130389593-130390033	45	13	3	6	27	1	10	12	26	7	6	3	22	1	13	5	37	16	12	10	24	15	13	8
Wipf2|XM_006534058.2|chr11-98899685-98905043	64	20	17	12	65	10	1	4	31	19	1	9	50	2	5	2	51	25	7	17	44	15	10	1
Slc5a3|NM_017391.3|chr16-92079213-92087473	120	71	11	14	101	55	23	12	72	45	8	15	136	61	31	29	53	83	5	10	114	55	23	10
Plekhf2|NM_175175.4|chr4-10988661-10990590	25	1	14	8	5	9	3	1	4	0	10	2	7	2	5	0	15	2	9	6	7	0	12	3
Tnpo1|XM_006517637.3|chr13-98839018-98844620	36	7	3	0	34	10	4	4	31	2	7	25	35	6	10	2	24	5	2	9	27	4	1	0
Epn1|NM_001252454.1|chr7-5097780-5098178	15	1	1	5	12	4	2	4	7	0	4	5	21	1	3	1	13	14	13	5	20	11	20	2
Epn1|XM_006539531.3|chr7-5097780-5098179	15	1	1	5	12	4	2	4	7	0	4	5	21	1	3	1	13	14	13	5	20	11	20	2
Myo1b|XM_006495769.3|chr1-51749873-51751172	7	7	0	4	2	0	6	12	5	2	1	10	7	0	8	3	6	9	1	0	15	2	5	3
Myo6|NM_001039546.2|chr9-80307871-80311729	29	4	18	11	20	14	5	6	17	4	14	9	24	9	5	7	41	6	9	11	17	8	5	4
Myo6|XM_006510835.3|chr9-80307871-80311727	29	4	18	11	20	14	5	6	17	4	14	9	24	9	5	7	41	6	9	11	17	8	5	4
Pcx|NM_001162946.1|chr19-4621288-4621752	11	2	34	50	3	8	18	43	0	2	42	50	1	12	22	26	4	10	48	34	3	11	26	30
Pla2g12a|NM_023196.4|chr3-129894956-129895825	0	14	22	20	10	10	10	8	0	5	17	22	5	10	16	8	6	3	19	22	13	4	16	5
Socs2|XM_011243406.2|chr10-95383902-95388395	13	11	3	1	14	2	1	0	5	19	7	6	32	9	0	4	18	24	4	0	21	14	2	6
Socs2|XM_017313900.1|chr10-95383902-95388335	13	11	3	1	14	2	1	0	5	19	7	6	32	9	0	4	18	24	4	0	21	14	2	6
Stard13|NM_001163493.1|chr5-151037514-151039654	23	2	2	3	34	4	0	1	28	21	11	3	26	4	2	0	10	4	0	7	16	0	0	1
Tcf4|NM_013685.2|chr18-69683076-69687967	586	146	46	65	398	117	36	25	311	59	31	54	417	62	34	15	323	155	31	46	453	72	30	40
Zfp503|NM_145459.3|chr14-21983961-21984887	170	169	97	93	150	89	111	78	223	211	75	102	178	119	108	79	119	218	100	91	178	79	79	53
Csde1|XM_006501398.1|chr3-103056933-103058186	168	53	107	81	182	80	61	33	137	46	58	89	185	49	47	55	173	73	76	69	214	77	78	39
Adgrl2|XM_017319826.1|chr3-148816070-148817173	16	6	5	0	2	5	3	8	1	2	0	4	4	1	2	0	13	8	2	2	8	3	6	10
Dda1|XM_011242317.1|chr8-71474654-71475092	3	4	6	6	17	1	5	6	5	5	0	2	4	0	0	6	19	11	3	2	22	5	2	7
Ears2|NM_026140.3|chr7-122034161-122039074	8	3	17	5	2	5	1	6	7	0	1	4	8	0	1	0	15	15	12	5	11	11	2	1
C1qbp|NM_007573.2|chr11-70977845-70978094	80	49	58	57	68	62	48	34	45	37	48	42	47	24	38	39	57	31	61	59	69	70	65	33
Eif2b2|NM_145445.4|chr12-85226160-85226628	64	12	25	12	59	14	9	10	28	23	6	7	42	11	4	2	46	32	15	31	47	19	5	4
Fam114a2|NM_026342.3|chr11-57482989-57484017	110	78	55	69	76	51	54	51	47	25	36	85	92	38	45	25	93	72	78	59	100	84	58	50
Fam114a2|XM_006534013.2|chr11-57482996-57484017	110	78	55	69	76	51	54	51	47	25	36	85	92	38	45	25	93	72	78	59	100	84	58	50
Fam136a|NM_025591.2|chr6-86368919-86370058	7	4	3	8	10	2	4	9	4	0	0	1	9	0	1	5	9	10	7	6	12	5	2	7
Fam136a|XM_011241426.2|chr6-86368919-86370063	7	4	3	8	10	2	4	9	4	0	0	1	9	0	1	5	9	10	7	6	12	5	2	7
Lrrc41|NM_153521.2|chr4-116096542-116097109	25	9	3	7	19	15	8	6	9	6	3	2	16	2	0	1	15	24	11	8	12	18	2	4
Otulin|NM_001013792.2|chr15-27605918-27606266	24	8	6	15	27	6	3	11	6	29	6	6	20	4	11	4	4	12	3	13	26	1	1	4
Otulin|XM_006520104.1|chr15-27605916-27606266	24	8	6	15	27	6	3	11	6	29	6	6	20	4	11	4	4	12	3	13	26	1	1	4
Pmm1|XR_875301.2|chr15-81951105-81951612	3	1	3	3	0	1	10	1	12	1	1	5	9	6	11	0	9	5	2	11	14	1	5	3
Zfp574|XM_017322158.1|chr7-25082257-25082481	64	14	16	15	56	8	16	8	26	8	11	5	54	2	8	3	65	25	10	32	41	12	5	2
Pygo2|XM_006502004.3|chr3-89433514-89435131	108	43	73	28	98	27	26	14	49	27	33	49	93	10	19	8	104	59	26	41	90	35	35	16
Ddx3x|NM_010028.3|chrX-13291492-13293983	611	201	180	172	478	207	162	103	476	130	131	177	629	236	135	139	504	229	80	140	543	215	104	81
Kdm2a|XM_006531723.3|chr19-4316227-4319099	208	75	62	51	185	49	24	49	88	24	13	73	133	23	24	24	220	75	28	37	185	35	40	29
Lgals9|NM_010708.2|chr11-78962978-78963394	27	9	0	6	16	12	1	2	4	1	0	1	18	14	1	0	35	5	0	6	39	7	1	2
Col16a1|XM_006502639.3|chr4-130099092-130099277	61	1	1	1	52	11	0	2	30	3	0	4	41	7	0	1	38	2	3	1	69	6	0	0
Tcf4|XM_017317854.1|chr18-69683076-69687926	581	144	46	65	396	117	36	25	311	59	31	54	415	61	34	15	323	155	31	46	444	72	30	40
Leprotl1|NM_026609.2|chr8-34135571-34137721	67	19	30	40	48	7	15	20	52	7	11	24	42	15	0	4	59	15	12	27	67	13	17	5
Brk1|NM_133937.1|chr6-113616091-113616951	50	16	31	14	66	16	18	8	20	15	5	30	28	22	13	4	34	30	35	16	57	28	16	6
Eif3g|NM_016876.3|chr9-20894348-20894426	24	3	11	16	24	11	6	7	13	6	2	3	21	3	5	3	28	14	20	10	26	10	13	4
Serpine2|NM_009255.4|chr1-79794320-79795004	68	20	4	2	27	17	4	0	41	6	3	0	34	9	2	2	50	27	5	2	95	13	10	6
Serpine2|XM_006496459.3|chr1-79794316-79795004	68	20	4	2	27	17	4	0	41	6	3	0	34	9	2	2	50	27	5	2	95	13	10	6
Mon2|XR_380429.2|chr10-122992520-122995833	16	7	11	11	10	3	2	0	21	14	7	8	24	6	7	1	17	14	9	5	21	4	10	0
Clk3|NM_007713.4|chr9-57750710-57750944	43	8	7	9	30	5	16	8	39	20	0	18	45	3	5	5	35	22	1	2	61	5	3	2
Clk3|XM_017313060.1|chr9-57750708-57750944	43	8	7	9	30	5	16	8	39	20	0	18	45	3	5	5	35	22	1	2	61	5	3	2
Gpat4|NM_018743.4|chr8-23172945-23174551	61	8	17	35	55	11	21	28	13	15	8	6	35	9	18	15	16	15	14	10	46	4	17	13
Pdp2|XM_006531160.2|chr8-104595119-104599026	59	9	17	22	67	4	47	25	30	10	6	25	44	2	15	17	49	10	21	24	22	7	25	18
Nampt|NM_021524.2|chr12-32850533-32853369	35	27	30	96	46	20	7	46	36	28	9	86	48	6	13	43	53	54	25	120	58	14	13	39
Fam104a|XM_006533503.2|chr11-113661318-113663309	109	41	43	20	88	14	16	32	83	52	8	33	85	4	12	7	97	57	33	22	102	22	10	18
Tmsb4x|NM_021278.2|chrX-167207093-167207500	1216	82	23	40	766	35	42	28	1290	172	27	25	940	40	24	20	724	66	31	41	1007	26	20	35
Tmsb4x|XM_006528759.1|chrX-167207092-167207500	1216	82	23	40	766	35	42	28	1290	172	27	25	940	40	24	20	724	66	31	41	1007	26	20	35
Atp13a1|NM_133224.2|chr8-69807529-69807749	7	9	9	9	29	7	11	3	3	8	6	8	26	6	8	4	8	17	3	9	20	12	6	4
Adgrl2|XM_011240324.2|chr3-148816456-148817173	14	6	4	0	0	5	3	8	1	2	0	4	4	0	1	0	13	8	2	2	8	3	6	10
Adgrl2|XM_017319837.1|chr3-148816456-148817928	14	6	4	0	0	5	3	8	1	2	0	4	4	0	1	0	13	8	2	2	8	3	6	10
Antxr2|NM_133738.1|chr5-97884687-97886561	79	18	12	4	54	3	0	5	26	2	1	2	38	5	1	8	53	12	3	5	37	10	6	10
Mapk8|NM_001310454.1|chr14-33377897-33382173	32	2	7	2	14	9	16	0	11	7	7	7	36	9	12	9	10	1	2	0	14	12	9	1
Mapk8|NM_016700.4|chr14-33377897-33382307	32	2	7	2	14	9	16	0	11	7	7	7	36	9	12	9	10	1	2	0	14	12	9	1
Ubald1|NM_145359.2|chr16-4874778-4875518	91	9	9	12	65	7	6	18	22	2	4	9	50	0	16	1	81	13	4	10	73	13	13	6
Akap11|XM_006518902.2|chr14-78492963-78495775	19	15	8	13	16	22	11	5	19	12	5	5	20	19	11	3	22	2	1	13	12	21	9	7
Prnp|NM_011170.3|chr2-131937194-131938436	252	65	35	85	196	14	14	17	158	68	37	58	130	21	10	23	145	50	59	61	167	25	18	10
Zmym5|XM_017315967.1|chr14-56792922-56793765	40	24	5	12	19	9	1	1	11	3	4	13	37	4	2	0	13	8	7	3	11	13	8	0
Ccdc80|XM_006522500.2|chr16-45127510-45127669	52	2	4	8	32	0	0	7	12	1	0	11	25	1	1	6	32	1	2	13	86	7	8	15
Enpp2|NM_001136077.3|chr15-54838900-54839365	9	5	24	75	32	1	2	14	27	5	13	74	12	0	7	18	19	12	27	85	14	2	2	10
Enpp2|XM_017316503.1|chr15-54838901-54839365	9	5	24	75	32	1	2	14	27	5	13	74	12	0	7	18	19	12	27	85	14	2	2	10
Pxmp4|XM_017319155.1|chr2-154585757-154588076	8	22	36	57	22	10	62	51	5	16	31	22	14	5	17	33	25	12	55	42	11	8	26	48
Smim15|NM_001048250.2|chr13-108047686-108049146	22	8	0	4	16	0	6	3	37	19	5	5	55	4	0	4	11	9	0	4	34	5	7	5
Smim15|XM_006517781.1|chr13-108047686-108049175	22	8	0	4	16	0	6	3	37	19	5	5	55	4	0	4	11	9	0	4	34	5	7	5
Ap5s1|NM_001291031.1|chr2-131212873-131213514	5	2	5	6	4	8	7	4	2	5	9	3	8	4	3	3	1	9	9	24	17	13	1	4
Ap5s1|NM_027129.3|chr2-131213106-131213514	5	2	5	6	4	8	7	4	2	5	9	3	8	4	3	3	1	9	9	24	17	13	1	4
Arhgap23|NM_021493.2|chr11-97501125-97502400	198	13	22	7	166	19	12	4	76	9	8	10	108	9	8	6	165	20	15	18	156	11	10	5
Arhgap23|XM_006533867.2|chr11-97501125-97502402	198	13	22	7	166	19	12	4	76	9	8	10	108	9	8	6	165	20	15	18	156	11	10	5
Chst11|NM_021439.2|chr10-83191799-83195900	53	30	23	6	40	3	6	8	20	24	25	4	41	13	8	6	16	17	14	1	26	13	10	2
Chst11|XM_006513909.3|chr10-83191799-83195904	53	30	23	6	40	3	6	8	20	24	25	4	41	13	8	6	16	17	14	1	26	13	10	2
Repin1|NM_001079905.1|chr6-48597944-48599082	67	6	5	12	35	13	10	18	16	3	9	17	46	4	1	9	67	3	7	23	53	15	9	7
Uba5|XM_006511791.2|chr9-104047167-104047602	42	6	10	19	30	2	0	12	25	30	9	25	58	8	5	7	19	4	2	15	35	11	2	2
Nbea|NM_030595.1|chr3-55625197-55626903	23	2	5	3	16	3	1	0	14	2	1	11	18	4	0	0	14	2	3	5	7	1	2	0
Nbea|XM_011240127.2|chr3-55625194-55626903	23	2	5	3	16	3	1	0	14	2	1	11	18	4	0	0	14	2	3	5	7	1	2	0
Cdc42ep2|NM_026772.2|chr19-5917555-5918030	130	38	20	35	94	15	28	46	21	24	24	26	87	5	14	17	124	49	19	21	92	41	19	28
Fbrsl1|NM_028596.2|chr5-110361750-110363041	12	5	13	0	13	1	0	7	16	3	10	3	21	13	4	1	31	1	4	0	17	2	2	4
Prkaca|NM_008854.5|chr8-83995417-83996444	28	11	16	26	28	29	7	16	4	20	15	19	12	6	4	6	38	18	17	22	31	14	9	22
Pgm3|NM_028352.4|chr9-86552475-86555313	13	5	9	2	32	1	4	1	33	0	5	3	17	13	0	1	11	0	2	1	15	6	1	1
Pik3c2a|NM_011083.2|chr7-116337275-116340040	28	4	4	5	22	3	6	7	66	1	3	0	13	2	15	5	15	18	0	6	20	2	10	6
Pik3c2a|XM_006507441.3|chr7-116337264-116340040	28	4	4	5	22	3	6	7	66	1	3	0	13	2	15	5	15	18	0	6	20	2	10	6
Hp1bp3|XM_006538567.3|chr4-138241740-138243149	44	46	20	19	36	23	10	13	17	17	13	10	32	20	8	2	22	34	23	16	23	26	14	2
Hp1bp3|XM_017319985.1|chr4-138241740-138243160	44	46	20	19	36	23	10	13	17	17	13	10	32	20	8	2	22	34	23	16	23	26	14	2
Klhl5|XM_006504135.3|chr5-65152716-65155190	11	10	9	4	7	0	5	1	15	3	4	5	11	0	8	5	3	0	0	2	16	0	1	4
Pcx|XM_006531678.3|chr19-4621288-4621679	11	2	34	45	3	8	18	43	0	2	42	50	1	12	22	26	4	10	47	34	3	11	26	30
Nfix|NM_001297601.1|chr8-84713765-84713785	10	3	3	6	21	4	0	1	9	2	0	5	41	5	2	2	21	20	2	7	45	4	2	1
Arid1a|NM_001080819.1|chr4-133679007-133680330	52	9	35	16	45	19	8	17	15	20	10	10	41	12	3	3	64	32	27	14	36	13	17	11
Csrnp1|NM_153287.3|chr9-119971165-119972239	56	14	10	9	31	8	1	0	23	12	14	16	20	4	0	4	59	16	13	8	38	1	0	8
Csrnp1|XM_006512040.3|chr9-119971162-119972239	56	14	10	9	31	8	1	0	23	12	14	16	20	4	0	4	59	16	13	8	38	1	0	8
Dapk1|NM_029653.3|chr13-60761867-60763191	0	5	5	11	16	9	15	11	0	11	14	14	7	8	0	8	1	6	14	17	1	3	8	11
0610012G03Rik|NR_027897.1|chr16-31947050-31948521	10	6	4	18	11	1	1	2	5	2	5	17	8	3	1	5	0	2	1	10	16	0	2	0
Acsl1|NM_007981.4|chr8-46534480-46536051	25	21	846	394	18	27	701	491	21	28	751	400	24	39	596	447	11	32	748	335	22	58	769	440
Ap5s1|NM_001291032.1|chr2-131213216-131213514	5	2	5	6	4	7	7	4	2	5	9	3	8	4	3	3	1	9	9	24	17	13	1	4
Araf|NM_009703.2|chrX-20860113-20860521	7	4	1	20	15	13	3	9	1	1	4	2	14	2	3	1	7	15	4	8	11	15	6	4
Araf|XM_011247429.2|chrX-20860113-20860519	7	4	1	20	15	13	3	9	1	1	4	2	14	2	3	1	7	15	4	8	11	15	6	4
Camk1d|NM_001290375.1|chr2-5293456-5299008	41	5	4	0	31	13	0	0	27	3	1	3	47	1	0	2	33	1	5	0	32	3	0	0
Camk1d|NM_001290376.1|chr2-5293456-5298982	41	5	4	0	31	13	0	0	27	3	1	3	47	1	0	2	33	1	5	0	32	3	0	0
Camk1d|XM_006497473.3|chr2-5293458-5298982	41	5	4	0	31	13	0	0	27	3	1	3	47	1	0	2	33	1	5	0	32	3	0	0
Ccnf|NM_007634.4|chr17-24223231-24223897	18	10	5	6	20	13	0	0	28	15	7	0	20	9	1	0	22	23	6	0	20	33	1	0
Ccnf|XM_006523554.1|chr17-24223229-24223897	18	10	5	6	20	13	0	0	28	15	7	0	20	9	1	0	22	23	6	0	20	33	1	0
Col12a1|NM_001290308.1|chr9-79598986-79601168	23	8	0	2	10	3	0	0	22	7	5	6	19	6	9	4	12	2	0	3	12	10	7	0
Dcaf7|NM_027946.3|chr11-106054855-106059324	29	19	11	7	29	6	7	5	15	10	8	4	21	7	0	0	19	29	1	15	46	11	15	9
Nsdhl|NM_010941.3|chrX-72957614-72958528	32	1	22	8	43	4	8	10	7	1	13	9	16	7	9	10	30	2	11	21	23	8	10	13
Tiparp|NM_178892.5|chr3-65553565-65555518	636	90	89	50	440	40	61	11	511	167	43	27	383	31	43	21	445	143	43	59	422	47	59	26
Tmed5|XM_006535240.2|chr5-108121626-108124728	60	44	46	33	39	41	46	15	63	30	27	30	37	26	44	17	11	31	8	35	30	13	54	23
Fam102b|NM_001163567.1|chr3-108970996-108975299	101	32	6	9	65	21	20	13	99	52	5	21	86	14	14	13	80	35	10	14	96	22	11	5
Rpp14|XM_006518091.2|chr14-8089964-8092127	34	20	70	63	23	7	32	79	14	17	25	61	25	13	15	14	15	19	52	35	21	13	8	92
B230118H07Rik|XM_006500094.3|chr2-101562279-101562340	30	61	28	44	43	21	24	39	11	17	42	58	27	13	16	23	22	32	23	31	40	6	21	54
Skiv2l|XM_017317205.1|chr17-34839225-34839404	3	7	1	3	9	1	4	3	21	8	2	6	10	5	6	1	8	3	0	3	1	1	0	2
Cenpa|NM_001302132.1|chr5-30674112-30674837	17	13	4	1	7	21	1	0	7	12	4	0	13	14	0	1	13	33	8	0	10	41	1	0
Cenpa|NM_007681.3|chr5-30674037-30674837	17	13	4	1	7	21	1	0	7	12	4	0	13	14	0	1	13	33	8	0	10	41	1	0
Zfp574|NM_001168506.1|chr7-25082257-25083492	66	14	16	15	56	8	16	9	26	8	11	5	55	2	8	3	65	25	10	32	43	12	5	2
Hdac7|NM_001204281.1|chr15-97792663-97793696	152	18	7	20	160	22	4	9	70	1	2	19	123	9	11	9	133	23	2	22	126	18	7	11
Hdac7|XM_011245699.1|chr15-97792680-97793696	152	18	7	20	160	22	4	9	70	1	2	19	123	9	11	9	133	23	2	22	126	18	7	11
Mrpl20|NM_025570.2|chr4-155808652-155808829	19	7	5	9	3	7	13	2	15	15	8	27	14	3	17	8	6	11	9	10	9	13	13	6
Mrpl20|XM_006539104.2|chr4-155808652-155808831	19	7	5	9	3	7	13	2	15	15	8	27	14	3	17	8	6	11	9	10	9	13	13	6
Napa|NM_025898.3|chr7-16116565-16117975	89	24	18	16	55	12	19	19	37	5	1	19	58	4	14	10	52	14	10	15	72	16	10	8
Pfkp|XR_001780791.1|chr13-6581173-6581592	32	16	16	32	14	4	14	2	20	30	17	33	33	1	9	1	29	9	5	9	16	12	6	4
Pfkp|XR_001780792.1|chr13-6581171-6581592	32	16	16	32	14	4	14	2	20	30	17	33	33	1	9	1	29	9	5	9	16	12	6	4
Pnpla8|XM_006516174.3|chr12-44311324-44315935	24	22	33	27	24	23	28	17	26	12	11	14	35	7	6	10	17	11	12	17	35	11	14	10
Cnot4|XR_001785150.1|chr6-35024127-35046358	66	12	23	11	37	21	7	1	31	7	3	23	30	5	7	12	19	11	0	8	31	1	1	3
Fbxl14|NM_133940.3|chr6-119481062-119483886	9	3	4	6	6	15	4	0	32	19	4	3	13	17	10	2	9	0	11	9	3	10	4	4
Nhlrc2|NM_025811.3|chr19-56597512-56598846	46	12	16	3	38	10	2	4	28	4	6	6	24	1	1	3	36	2	8	6	25	22	6	3
Tigd2|NM_001081145.1|chr6-59211727-59212033	9	7	2	5	12	1	7	0	16	4	0	10	5	3	4	3	2	1	0	4	6	4	1	1
Tpt1|NM_009429.3|chr14-75848101-75848303	31	27	11	7	24	16	30	6	44	35	14	22	19	11	20	4	67	15	12	25	46	10	17	6
Ndufa11|NM_027244.1|chr17-56722097-56724248	13	8	14	20	16	3	6	6	5	13	4	6	18	7	7	6	12	6	23	23	26	21	14	3
Gpx8|XM_017315596.1|chr13-113042756-113043230	50	13	1	6	13	16	9	8	37	10	0	1	62	17	12	4	40	21	1	6	69	17	4	4
Pmf1|NM_025928.4|chr3-88394137-88394516	12	6	4	6	13	13	8	1	3	5	5	0	6	7	0	1	11	7	8	3	6	21	5	2
Pmf1|XM_011240202.2|chr3-88394137-88394570	12	6	4	6	13	13	8	1	3	5	5	0	6	7	0	1	11	7	8	3	6	21	5	2
Ndufa1|NM_019443.2|chrX-37187587-37187720	7	1	3	12	3	4	4	11	12	11	14	5	4	8	3	15	10	3	12	10	3	11	4	6
Aff1|XM_006534801.3|chr5-103850823-103855322	124	30	40	29	63	12	16	8	35	37	9	8	66	4	13	9	50	26	8	2	67	16	7	17
Cbl|XM_006509963.3|chr9-44145144-44151444	36	4	15	10	34	4	23	1	11	0	4	2	27	3	2	4	6	10	13	14	22	3	10	1
Cbl|XM_017313115.1|chr9-44145039-44151444	36	4	15	10	34	4	23	1	11	0	4	2	27	3	2	4	6	10	13	14	22	3	10	1
Fam104a|XM_011249064.2|chr11-113661318-113663458	111	43	43	20	89	14	16	32	85	52	8	33	87	4	14	7	99	57	38	22	106	22	10	18
Gm5886|NR_111985.1|chr6-133765269-133765696	14	21	9	0	7	10	4	2	11	17	0	0	10	22	19	9	4	7	2	0	24	17	9	5
Khdrbs1|NR_045036.1|chr4-129703168-129704060	43	2	2	2	38	3	1	0	21	1	2	5	38	3	2	0	36	0	1	1	45	6	1	0
Lap3|NM_024434.6|chr5-45512070-45512691	35	13	24	25	44	23	35	21	87	30	50	36	61	12	26	44	37	16	17	21	49	21	33	19
Rbm42|NM_133693.2|chr7-30640994-30641107	24	9	5	6	24	14	6	5	8	5	11	7	12	5	2	1	33	8	12	9	22	14	6	2
Tob2|NM_020507.3|chr15-81848269-81850728	76	69	80	60	53	21	39	58	38	92	47	50	36	18	33	35	37	76	85	65	46	35	34	33
Ttll12|NM_183017.2|chr15-83575093-83576896	1	6	1	1	10	1	7	4	2	2	0	0	4	1	3	1	6	2	7	5	17	6	12	1
Prrx1|NM_001025570.1|chr1-163255276-163257756	107	13	11	8	105	6	1	0	79	13	1	4	109	7	3	0	88	35	0	1	100	11	1	0
Dlk1|XM_011243992.2|chr12-109460360-109460625	727	196	10	8	435	137	9	6	222	153	10	10	450	65	5	1	461	186	21	21	489	112	7	10
Mon2|NM_001163025.1|chr10-122992060-122995669	17	8	11	11	10	3	3	0	27	14	8	8	24	6	7	1	19	14	9	5	21	4	10	0
Mon2|XM_011243533.2|chr10-122992059-122995669	17	8	11	11	10	3	3	0	27	14	8	8	24	6	7	1	19	14	9	5	21	4	10	0
Plgrkt|XM_017318283.1|chr19-29348598-29348883	13	7	14	3	10	0	3	10	25	1	22	5	5	8	5	8	11	7	17	1	12	7	6	4
Rraga|NM_178376.3|chr4-86576860-86577285	130	33	28	17	63	24	57	23	81	25	58	40	126	27	26	23	39	32	17	19	57	23	33	8
Rtp4|XM_006522491.3|chr16-23613469-23613741	49	1	0	1	66	0	0	0	50	1	0	0	30	0	1	0	103	4	0	0	87	1	0	4
Plin2|NM_007408.3|chr4-86656564-86657032	28	7	46	40	35	25	85	83	26	11	54	48	45	27	100	55	21	12	52	59	43	50	106	42
Ppm1l|NM_178726.3|chr3-69553174-69555404	25	14	7	8	40	24	4	10	11	11	2	1	27	7	2	1	29	17	4	3	22	28	9	3
Slc11a2|NM_001146161.1|chr15-100392657-100395212	16	5	1	6	15	0	0	6	10	1	0	2	14	0	0	1	20	3	0	2	22	0	2	7
Slc11a2|XM_017316495.1|chr15-100392656-100395212	16	5	1	6	15	0	0	6	10	1	0	2	14	0	0	1	20	3	0	2	22	0	2	7
Pak1ip1|NM_026550.3|chr13-41012749-41013033	50	27	26	8	47	14	23	15	51	30	20	20	44	10	31	20	51	10	7	8	77	2	23	20
Tk2|NM_021028.3|chr8-104226690-104228252	16	12	5	5	18	4	1	12	13	11	0	3	22	0	2	4	25	6	2	1	42	2	3	5
Tk2|NR_045642.1|chr8-104226690-104228351	16	12	5	5	18	4	1	12	13	11	0	3	22	0	2	4	25	6	2	1	42	2	3	5
Tk2|XM_006531233.3|chr8-104226693-104228113	16	12	5	5	18	4	1	12	13	11	0	3	22	0	2	4	25	6	2	1	42	2	3	5
Tk2|XM_017312925.1|chr8-104226693-104228252	16	12	5	5	18	4	1	12	13	11	0	3	22	0	2	4	25	6	2	1	42	2	3	5
Plin2|XM_006537557.1|chr4-86656698-86657032	28	7	46	39	35	25	84	81	26	11	54	46	45	27	100	54	21	12	52	59	43	50	105	41
Nsd1|XM_006517148.3|chr13-55312118-55318325	32	5	1	3	20	5	12	1	16	6	3	11	17	5	4	7	8	5	1	0	16	3	5	0
Phactr4|NM_175306.4|chr4-132355922-132358268	52	1	6	1	35	1	0	5	8	0	7	1	33	1	1	0	34	3	8	1	34	3	2	1
Phactr4|XM_006538457.3|chr4-132355921-132358268	52	1	6	1	35	1	0	5	8	0	7	1	33	1	1	0	34	3	8	1	34	3	2	1
Cd320|NM_019421.3|chr17-33848428-33849774	0	4	4	4	4	1	15	8	0	28	1	1	2	1	1	3	1	14	11	10	5	4	1	1
Fbn1|XM_011239290.2|chr2-125300593-125301585	51	20	0	1	38	2	0	1	52	23	0	2	82	6	0	2	38	25	7	2	54	8	0	0
Ip6k1|NM_013785.2|chr9-108045972-108048782	28	9	6	3	23	19	7	6	9	5	2	15	23	1	0	0	11	8	8	10	39	7	5	2
Sgpl1|NM_009163.4|chr10-61098641-61100867	144	6	26	21	86	18	22	8	68	22	15	45	113	21	17	8	126	27	15	28	110	26	15	11
B3galnt1|XM_006501529.3|chr3-69573918-69574930	5	0	1	1	17	9	0	3	25	0	0	0	2	0	0	0	10	1	0	4	9	15	2	1
Rrp1b|NM_028244.2|chr17-32060541-32062862	7	8	2	5	5	23	11	0	5	25	3	19	13	16	10	1	13	32	2	1	26	23	1	3
Rrp1b|XM_006524972.1|chr17-32060541-32062865	7	8	2	5	5	23	11	0	5	25	3	19	13	16	10	1	13	32	2	1	26	23	1	3
Plbd2|NM_023625.4|chr5-120483892-120485670	18	2	10	1	13	10	1	7	12	1	1	2	11	2	2	1	19	6	2	3	34	14	5	2
Tgif1|NM_001164077.1|chr17-70844204-70844696	348	25	27	32	220	20	42	18	144	44	13	37	180	11	35	6	248	20	36	12	261	23	43	9
Tgif1|XM_006524032.2|chr17-70844210-70844696	348	25	27	32	220	20	42	18	144	44	13	37	180	11	35	6	248	20	36	12	261	23	43	9
Zbtb7b|NM_009565.4|chr3-89377645-89379525	24	6	9	15	21	0	11	11	11	4	7	6	12	0	4	5	8	14	20	19	10	3	9	5
Zbtb7b|XM_006501319.3|chr3-89377643-89379525	24	6	9	15	21	0	11	11	11	4	7	6	12	0	4	5	8	14	20	19	10	3	9	5
Synj2|XM_006523204.2|chr17-6037383-6040138	28	1	2	10	28	3	14	4	6	9	1	0	6	5	4	0	15	4	1	4	18	0	0	0
Synj2|XM_006523206.2|chr17-6038115-6040138	28	1	2	10	28	3	14	4	6	9	1	0	6	5	4	0	15	4	1	4	18	0	0	0
Vcpip1|NM_173443.3|chr1-9718621-9724481	57	22	6	8	33	12	9	7	34	11	1	17	64	15	12	8	34	11	1	23	31	4	11	9
Per2|XM_006529250.3|chr1-91415976-91417870	64	29	11	8	46	8	27	17	10	38	12	24	19	6	7	7	56	35	13	8	35	11	17	12
Rbpj|NM_001080928.1|chr5-53653620-53657445	24	1	1	6	18	3	1	0	17	1	2	1	21	8	0	1	10	0	1	8	28	0	9	0
Rbpj|XM_006503797.3|chr5-53653620-53657361	24	1	1	6	18	3	1	0	17	1	2	1	21	8	0	1	10	0	1	8	28	0	9	0
Rbpj|XM_017320742.1|chr5-53653412-53657361	24	1	1	6	18	3	1	0	17	1	2	1	21	8	0	1	10	0	1	8	28	0	9	0
Gm36449|XR_378468.2|chr7-120842598-120842637	71	56	38	11	53	77	28	3	61	52	24	18	88	100	32	26	90	68	46	15	100	118	38	5
Klhl7|NM_026448.3|chr5-24159730-24161231	28	49	6	18	15	19	9	5	30	20	3	0	23	14	0	0	42	22	9	10	34	30	12	18
Limk2|NM_010718.4|chr11-3343296-3345739	19	8	10	17	21	5	1	3	16	5	6	11	21	1	0	1	18	3	7	3	20	1	2	3
Rtp4|NM_023386.5|chr16-23613469-23614222	51	1	0	1	67	0	0	0	51	1	0	0	30	0	1	0	103	4	0	0	87	1	0	4
Tbl1xr1|XM_011249723.2|chr3-22210427-22216594	52	15	22	16	27	14	4	16	13	1	12	23	35	14	6	10	12	20	12	5	44	21	1	5
Dis3|NM_028315.2|chr14-99076633-99077381	5	7	1	1	11	2	11	2	8	11	0	0	8	2	4	0	12	11	1	12	7	12	2	2
Dis3|XM_006519601.3|chr14-99077003-99077381	5	7	1	1	11	2	11	2	8	11	0	0	8	2	4	0	12	11	1	12	7	12	2	2
Tubb4b|NM_146116.2|chr2-25222157-25222307	11	6	0	3	4	0	2	6	5	23	0	13	7	0	2	0	11	8	3	8	3	0	1	1
Uap1l1|NM_001033293.2|chr2-25361491-25361646	42	2	0	2	17	2	0	2	24	0	0	12	41	0	4	0	14	0	0	1	20	0	0	1
Crebzf|XM_006507606.2|chr7-90447196-90448382	29	1	4	4	11	0	9	1	10	3	1	0	14	0	0	5	16	13	0	3	16	0	4	0
Dis3|XM_006519602.3|chr14-99077157-99077381	3	7	1	1	11	2	11	2	7	11	0	0	8	2	4	0	12	11	1	12	7	12	2	2
Ehd1|NM_010119.5|chr19-6298598-6300096	165	14	18	8	113	6	13	16	81	19	3	12	83	4	2	9	120	9	14	10	126	11	16	19
Gtf2a1|XM_017315260.1|chr12-91555261-91559743	21	10	0	9	17	3	9	1	10	7	0	9	15	3	2	0	11	1	1	5	9	4	5	9
Maoa|NM_173740.3|chrX-16685375-16687812	56	6	3	2	61	3	12	1	26	9	2	0	48	5	11	0	25	6	0	1	51	4	3	2
Nfx1|XM_006538319.3|chr4-41011482-41012856	23	17	7	6	42	22	6	9	17	4	2	2	18	6	4	5	22	5	6	5	29	8	7	2
Nfx1|XM_011250123.2|chr4-41011631-41012856	23	17	7	6	42	22	6	9	17	4	2	2	18	6	4	5	22	5	6	5	29	8	7	2
Nfx1|XM_011250124.2|chr4-41011753-41012856	23	17	7	6	42	22	6	9	17	4	2	2	18	6	4	5	22	5	6	5	29	8	7	2
Prdx2|NM_011563.6|chr8-84974085-84974811	35	29	31	20	31	42	65	29	52	58	48	41	60	35	55	41	49	51	34	41	120	85	37	73
Rpl39|NM_026055.2|chrX-37082517-37082700	28	26	37	16	27	26	24	14	55	76	49	24	35	25	43	15	22	30	17	20	41	46	20	3
Smarcc2|NM_198160.2|chr10-128488972-128490174	30	1	9	13	21	10	11	10	13	3	6	13	15	2	1	8	14	14	13	14	26	16	8	19
Stat2|NM_019963.1|chr10-128291373-128292849	57	1	5	3	77	1	0	2	38	3	11	8	50	1	1	0	54	0	1	0	60	4	0	2
Stat2|XM_006513433.1|chr10-128291373-128292852	57	1	5	3	77	1	0	2	38	3	11	8	50	1	1	0	54	0	1	0	60	4	0	2
Stk40|NM_028800.3|chr4-126139028-126141029	222	14	23	21	130	23	13	11	137	18	15	23	113	11	10	11	174	26	14	23	195	36	11	8
Stk40|XM_006503441.3|chr4-126139028-126141027	222	14	23	21	130	23	13	11	137	18	15	23	113	11	10	11	174	26	14	23	195	36	11	8
Trim8|XM_006527488.3|chr19-46515666-46516805	111	28	26	59	92	9	16	32	75	28	31	40	121	3	19	37	78	45	23	43	114	15	29	21
Fzd7|NM_008057.3|chr1-59484678-59486955	50	25	14	3	34	12	17	6	28	43	9	3	31	2	4	9	37	41	15	11	25	15	7	10
Samhd1|NM_001139520.1|chr2-157097528-157099503	7	32	10	6	19	9	2	8	8	23	0	1	10	7	8	6	10	44	4	4	14	25	17	5
Smarcc2|XM_006514024.3|chr10-128488972-128490583	30	2	9	13	30	10	11	11	13	3	6	15	16	2	1	8	16	21	13	14	26	19	8	19
Trak1|XM_017313523.1|chr9-121472999-121474919	11	8	4	7	24	6	8	1	13	3	6	8	14	8	1	1	22	9	1	6	30	18	7	1
Ficd|XM_006530286.2|chr5-113739142-113740607	13	2	0	6	20	6	4	2	5	0	1	14	12	4	3	0	18	3	2	0	8	7	2	0
Eif3e|NM_008388.2|chr15-43250039-43250198	21	5	4	4	18	3	1	2	25	12	12	9	25	11	14	7	10	4	6	3	24	1	11	4
Ctsl|XM_006517080.1|chr13-64363795-64364097	114	48	18	40	83	26	15	13	166	20	19	37	106	44	22	17	84	30	17	37	180	61	35	18
Enah|XR_001780490.1|chr1-181903670-181904399	27	10	1	7	22	7	1	0	2	13	12	3	24	2	0	0	17	10	5	4	31	6	0	2
Rundc1|NM_172566.4|chr11-101434317-101435666	27	11	2	0	13	0	0	0	5	19	13	2	18	4	1	1	12	2	1	0	17	0	1	0
Rundc1|XM_006533035.3|chr11-101434317-101435665	27	11	2	0	13	0	0	0	5	19	13	2	18	4	1	1	12	2	1	0	17	0	1	0
Tssc1|NM_201357.2|chr12-28867095-28867491	23	10	5	9	20	8	3	8	8	0	0	4	7	0	0	10	11	3	8	14	8	10	12	4
Tssc1|XM_006515121.3|chr12-28867095-28867494	23	10	5	9	20	8	3	8	8	0	0	4	7	0	0	10	11	3	8	14	8	10	12	4
Mvd|NM_138656.2|chr8-122433595-122434094	41	0	1	3	35	0	0	5	26	0	0	6	27	0	0	2	38	1	3	8	57	7	3	0
Mvd|NR_028354.1|chr8-122433595-122434175	41	0	1	3	35	0	0	5	26	0	0	6	27	0	0	2	38	1	3	8	57	7	3	0
Irf9|NM_008394.3|chr14-55609031-55610030	132	5	3	7	121	4	6	12	58	5	1	10	79	3	1	0	125	18	2	9	136	14	2	5
Dot1l|NM_199322.1|chr10-80793514-80794347	116	14	27	31	83	14	10	12	62	35	19	31	74	5	23	8	71	13	9	12	44	8	5	10
Stx12|NM_133887.4|chr4-132854063-132855465	28	10	10	13	23	7	4	6	4	1	3	9	5	3	3	6	25	14	0	19	27	6	5	4
Sf3b3|XM_017312494.1|chr8-110810491-110810940	62	27	22	18	77	22	16	10	45	33	30	32	72	21	13	9	49	25	14	24	71	20	12	7
Tmed5|NM_028876.2|chr5-108121646-108124540	53	43	44	33	36	41	42	15	51	30	27	29	35	22	38	15	11	25	8	33	27	11	51	23
Tmed5|XM_006535238.2|chr5-108121626-108124540	53	43	44	33	36	41	42	15	51	30	27	29	35	22	38	15	11	25	8	33	27	11	51	23
Zfp740|NM_001289691.1|chr15-102212685-102215610	34	22	9	13	18	9	4	10	11	34	6	10	22	0	6	2	17	7	8	2	25	2	3	2
Zfp740|NM_001289694.1|chr15-102212701-102215610	34	22	9	13	18	9	4	10	11	34	6	10	22	0	6	2	17	7	8	2	25	2	3	2
Zfp740|XM_011245721.1|chr15-102212701-102215606	34	22	9	13	18	9	4	10	11	34	6	10	22	0	6	2	17	7	8	2	25	2	3	2
Zfp740|XM_017316740.1|chr15-102212685-102215606	34	22	9	13	18	9	4	10	11	34	6	10	22	0	6	2	17	7	8	2	25	2	3	2
Plec|NM_201394.2|chr15-76170973-76172169	84	10	7	13	70	24	5	8	17	16	1	15	52	17	3	2	69	22	14	6	65	31	5	4
Dot1l|XM_006513432.3|chr10-80791644-80794349	120	22	32	32	84	14	11	12	66	43	23	31	76	5	25	10	77	17	12	12	46	9	5	12
Fam21|NM_026585.3|chr6-116262474-116262671	63	22	11	7	42	6	5	10	21	5	14	6	33	9	9	8	60	12	17	11	109	14	19	14
Fam21|XM_006506214.2|chr6-116262474-116262669	63	22	11	7	42	6	5	10	21	5	14	6	33	9	9	8	60	12	17	11	109	14	19	14
Amotl1|XM_006510669.3|chr9-14541965-14547791	196	42	80	71	174	27	50	61	141	35	25	65	183	16	35	46	127	58	31	69	133	19	54	29
Tnrc6a|XM_017322202.1|chr7-123192884-123195296	274	90	44	64	220	56	28	28	175	51	33	27	158	44	34	14	233	78	13	36	258	59	38	26
Tada2a|XM_011248932.2|chr11-84089601-84090083	16	2	2	9	11	8	5	3	10	0	1	7	14	1	3	0	7	7	1	2	20	2	8	0
Dynlt3|NM_025975.5|chrX-9654269-9655986	73	32	18	27	56	13	26	19	73	23	22	41	79	28	41	20	42	16	14	39	74	17	10	18
Pfkp|NM_019703.4|chr13-6579873-6581459	27	9	7	23	11	2	7	1	15	29	16	22	28	1	4	0	29	7	7	9	11	12	5	1
Dclk2|NM_001195496.1|chr3-86786149-86787211	25	12	0	0	29	2	2	0	1	0	0	0	14	1	0	0	36	2	0	0	27	2	1	0
Dclk2|NM_001195498.1|chr3-86786149-86787395	25	12	0	0	29	2	2	0	1	0	0	0	14	1	0	0	36	2	0	0	27	2	1	0
Dclk2|XM_006502065.2|chr3-86786150-86787211	25	12	0	0	29	2	2	0	1	0	0	0	14	1	0	0	36	2	0	0	27	2	1	0
Dclk2|XM_006502072.2|chr3-86786150-86787395	25	12	0	0	29	2	2	0	1	0	0	0	14	1	0	0	36	2	0	0	27	2	1	0
Dclk2|XM_006502073.2|chr3-86786150-86787411	25	12	0	0	29	2	2	0	1	0	0	0	14	1	0	0	36	2	0	0	27	2	1	0
Dclk2|XR_001783745.1|chr3-86786150-86787412	25	12	0	0	29	2	2	0	1	0	0	0	14	1	0	0	36	2	0	0	27	2	1	0
Hmces|NM_173737.2|chr6-87936326-87936614	19	6	12	11	14	19	1	13	10	4	5	6	11	2	4	3	16	8	7	2	13	4	3	2
Rabggtb|NR_028096.1|chr3-153911924-153912203	9	0	4	5	7	6	1	2	24	5	3	3	20	18	11	3	16	5	1	4	30	3	1	0
Rsl1d1|NM_025546.2|chr16-11193036-11193479	184	60	87	60	138	107	68	42	99	78	50	57	86	46	37	21	134	117	63	54	158	45	84	44
Cnksr3|NM_172546.2|chr10-7119061-7120287	43	6	9	11	28	2	12	14	26	6	0	1	17	8	1	2	28	11	2	14	27	10	12	4
Cnksr3|XM_011243079.1|chr10-7119060-7120287	43	6	9	11	28	2	12	14	26	6	0	1	17	8	1	2	28	11	2	14	27	10	12	4
Hnrnph1|XM_006533878.1|chr11-50385895-50386528	49	2	12	4	36	16	5	1	33	5	10	7	48	13	10	13	34	5	1	10	15	10	5	5
Hnrnph1|XM_017314694.1|chr11-50385776-50386528	49	2	12	4	36	16	5	1	33	5	10	7	48	13	10	13	34	5	1	10	15	10	5	5
Lrpap1|NM_013587.2|chr5-35091505-35093323	6	11	2	3	19	3	11	1	2	25	5	5	19	3	5	4	12	7	8	9	18	2	3	0
Hsd11b1|NM_001044751.1|chr1-193221639-193222010	0	2	2	6	0	0	13	6	2	9	22	14	1	2	11	7	0	6	7	5	6	1	7	2
Ranbp1|NM_011239.2|chr16-18239978-18240086	23	25	12	2	11	25	5	5	21	15	4	0	7	13	13	2	15	17	10	0	15	13	6	4
Pias3|NM_146135.2|chr3-96705115-96706070	40	11	4	4	42	15	8	3	8	3	2	8	32	6	0	0	21	19	0	0	25	1	3	0
Exoc3|NM_177333.3|chr13-74169804-74172072	10	6	4	12	27	6	16	4	9	2	3	4	11	3	8	4	27	16	11	5	33	11	8	2
Exoc3|XM_006517191.2|chr13-74169833-74172072	10	6	4	12	27	6	16	4	9	2	3	4	11	3	8	4	27	16	11	5	33	11	8	2
Nacc2|NM_001037098.1|chr2-26055535-26059961	75	20	3	6	80	6	17	7	47	16	3	4	67	10	9	3	88	24	5	17	49	13	6	10
Nacc2|XM_006498259.1|chr2-26055534-26059961	75	20	3	6	80	6	17	7	47	16	3	4	67	10	9	3	88	24	5	17	49	13	6	10
Dtx2|NM_001256098.1|chr5-136032487-136032880	10	4	0	15	9	8	3	1	3	0	3	10	8	0	11	2	30	12	3	11	15	2	6	4
Dtx2|NM_023742.2|chr5-136032487-136032881	10	4	0	15	9	8	3	1	3	0	3	10	8	0	11	2	30	12	3	11	15	2	6	4
Dtx2|XM_006504508.1|chr5-136032487-136032872	10	4	0	15	9	8	3	1	3	0	3	10	8	0	11	2	30	12	3	11	15	2	6	4
Exoc3|XM_006517192.1|chr13-74169801-74172238	16	6	4	12	27	6	16	4	9	3	3	4	13	3	8	4	27	16	14	5	35	11	8	2
Exoc3|XM_017315474.1|chr13-74169804-74172238	16	6	4	12	27	6	16	4	9	3	3	4	13	3	8	4	27	16	14	5	35	11	8	2
Lsg1|XR_001781813.1|chr16-30561368-30561862	21	11	5	6	36	9	7	3	24	13	22	11	46	15	16	3	12	18	16	14	41	8	7	6
Stc1|NM_009285.3|chr14-69038503-69041401	31	1	0	0	30	0	5	0	27	0	0	0	21	0	0	0	41	4	0	0	32	0	1	0
Nek6|XM_006498210.3|chr2-38585390-38586586	23	3	1	1	11	11	0	2	17	1	2	2	18	6	1	0	13	3	1	1	13	20	0	0
Ankrd17|NM_030886.2|chr5-90227165-90229281	76	33	19	14	48	24	32	15	92	44	4	14	92	16	19	10	73	21	14	0	83	13	20	5
Bag3|NM_013863.5|chr7-128546396-128546981	75	18	9	14	46	5	12	12	37	58	14	17	67	11	7	10	32	25	1	8	53	15	11	1
Edf1|NM_021519.1|chr2-25561912-25562082	27	16	7	20	46	14	8	15	22	21	8	21	17	10	7	6	44	23	14	21	63	25	20	7
R3hcc1|NM_001301652.1|chr14-69697303-69697468	30	3	2	8	23	5	0	0	22	13	2	5	24	2	14	2	24	5	3	12	30	4	3	1
Riok2|NM_025934.2|chr17-17393619-17394899	53	61	50	40	70	35	51	50	61	77	60	38	65	54	84	79	50	31	23	33	67	60	65	54
Per2|NM_011066.3|chr1-91415981-91417870	64	29	11	7	46	8	27	17	10	38	12	24	19	6	7	7	56	35	13	8	35	11	17	12
Ppargc1a|NR_027710.1|chr5-51454248-51458283	40	0	5	1	35	2	18	0	33	1	0	0	35	4	8	2	23	1	0	2	35	4	12	5
Ppargc1a|XM_017320718.1|chr5-51454248-51458179	40	0	5	1	35	2	18	0	33	1	0	0	35	4	8	2	23	1	0	2	35	4	12	5
9130401M01Rik|NM_029418.4|chr15-58022269-58022365	5	1	6	2	5	7	7	1	18	13	5	4	13	6	5	4	11	13	9	13	21	10	11	6
Adam17|NM_001291871.1|chr12-21323508-21325275	36	20	17	8	26	10	7	14	37	35	12	18	28	20	23	13	7	8	12	9	20	17	9	7
Adam17|NR_120376.1|chr12-21323508-21325626	36	20	17	8	26	10	7	14	37	35	12	18	28	20	23	13	7	8	12	9	20	17	9	7
Coasy|XM_006534257.2|chr11-101086310-101086619	14	22	11	15	18	7	20	17	3	2	5	22	11	2	3	8	15	16	19	5	12	3	2	11
Fgfrl1|NM_001164259.1|chr5-108706345-108706950	64	28	5	22	37	5	22	17	5	36	10	9	26	6	25	16	41	25	16	22	67	17	20	7
Naf1|NM_001163564.1|chr8-66889518-66890564	36	7	4	0	22	4	6	8	28	8	18	0	25	8	2	6	32	2	1	2	13	7	8	0
Ptms|NM_026988.2|chr6-124913674-124914181	73	49	37	47	64	36	25	23	28	46	19	42	61	23	28	20	71	89	40	43	70	60	30	24
Surf4|XM_006497828.3|chr2-26920825-26921904	21	3	11	10	14	10	9	8	10	14	8	5	17	8	2	1	34	24	17	19	26	13	6	7
Zfp68|NM_013844.2|chr5-138603651-138606238	30	9	7	4	11	1	1	2	16	18	7	3	27	2	0	3	12	17	5	1	20	1	3	3
Atp6v0b|NM_033617.3|chr4-117884329-117884614	60	11	13	10	43	12	7	15	30	5	6	4	31	2	18	4	38	16	13	10	61	17	24	8
Snhg17|NR_015463.1|chr2-158353699-158356041	45	16	20	16	40	9	14	6	20	8	6	16	26	9	6	2	47	27	8	10	45	29	10	15
Ust|XM_006512772.3|chr10-8204811-8207386	19	4	0	1	10	4	0	0	21	0	0	0	8	10	0	3	18	3	4	0	19	9	2	4
Sec24b|NM_207209.2|chr3-129983184-129983891	26	8	3	0	32	1	0	7	8	4	7	3	24	6	0	0	7	2	10	7	26	8	1	1
Rps24|NM_207634.1|chr14-24495786-24496146	77	40	36	28	51	29	42	17	95	101	54	15	94	49	71	38	48	68	54	19	74	81	38	21
Fkbp5|NM_010220.4|chr17-28398752-28401046	37	88	73	142	22	98	95	107	12	172	33	78	14	73	103	65	10	211	70	133	52	101	86	50
Hspa2|XM_006515484.3|chr12-76406435-76406938	15	2	4	5	22	5	0	1	16	9	2	1	16	1	1	0	10	0	0	1	8	0	0	0
Zwint|NM_001293684.1|chr10-72668811-72669793	25	10	0	0	17	4	4	3	9	0	1	0	22	0	0	0	34	1	1	1	20	0	1	3
Bahd1|NM_001045523.1|chr2-118922572-118924524	36	0	7	2	17	3	0	5	17	9	2	3	20	1	1	1	16	9	7	4	17	4	0	12
Bahd1|XM_006499266.3|chr2-118922572-118924528	36	0	7	2	17	3	0	5	17	9	2	3	20	1	1	1	16	9	7	4	17	4	0	12
Cdh11|NM_009866.5|chr8-102632094-102634313	304	60	0	4	209	46	1	1	251	50	0	7	251	15	1	11	231	50	0	2	217	28	5	1
Csk|NM_007783.3|chr9-57626645-57627320	35	5	4	2	14	3	4	2	11	9	0	4	22	0	0	2	19	17	8	8	18	0	4	9
Dgkd|NM_177646.3|chr1-87942472-87944489	31	1	7	13	3	5	6	19	6	1	7	12	7	4	1	3	21	5	8	8	30	8	6	7
Smap1|NM_001290683.1|chr1-23845624-23846428	41	16	7	9	12	3	0	1	22	7	2	7	17	1	1	8	14	5	9	0	14	0	0	8
Pfkp|XM_006516487.3|chr13-6581171-6581459	27	9	7	23	11	2	7	1	15	29	16	22	25	1	4	0	29	7	5	9	11	12	5	1
Cpped1|NM_146067.3|chr16-11803720-11805356	42	11	4	14	33	8	20	7	24	0	4	11	45	3	11	12	22	3	4	4	27	8	4	4
Cpped1|XM_006522013.2|chr16-11803683-11805356	42	11	4	14	33	8	20	7	24	0	4	11	45	3	11	12	22	3	4	4	27	8	4	4
Ak1|NM_001198790.1|chr2-32633709-32635058	34	5	0	0	12	5	1	4	21	6	1	4	40	14	1	1	26	8	9	0	31	12	1	9
Gas2l3|NM_001079876.1|chr10-89408822-89413202	15	22	18	3	13	27	3	1	13	7	6	13	21	19	1	2	21	20	8	11	22	19	9	2
Gas2l3|NM_001284344.1|chr10-89408822-89413162	15	22	18	3	13	27	3	1	13	7	6	13	21	19	1	2	21	20	8	11	22	19	9	2
Gas2l3|XM_011243445.1|chr10-89408821-89413202	15	22	18	3	13	27	3	1	13	7	6	13	21	19	1	2	21	20	8	11	22	19	9	2
Blvra|XM_006498573.1|chr2-127096993-127097084	5	1	10	1	6	5	23	3	0	1	3	1	5	3	11	4	13	11	10	1	12	4	11	8
Uba6|NM_172712.2|chr5-86110719-86112649	53	1	1	4	37	10	0	0	69	1	0	4	70	2	2	3	30	4	0	5	54	2	7	0
Ifi27|NM_194069.2|chr12-103440171-103440245	24	0	1	6	27	2	0	21	22	8	0	6	26	1	0	10	26	18	4	8	23	2	5	10
Ifi27|XM_006516076.3|chr12-103440171-103440243	24	0	1	6	27	2	0	21	22	8	0	6	26	1	0	10	26	18	4	8	23	2	5	10
Clmp|XM_006510602.3|chr9-40782610-40785553	68	45	18	5	43	29	20	7	58	59	16	20	85	51	24	16	50	73	12	8	51	33	22	7
Adm|NM_009627.1|chr7-110629168-110629819	526	10	6	14	434	1	7	25	557	8	5	44	667	2	11	8	374	3	2	18	376	9	1	9
Copb2|NM_015827.2|chr9-98588140-98588375	108	54	60	43	80	41	41	39	70	58	38	18	77	24	32	20	129	40	74	38	139	42	45	31
Lgr4|NM_172671.2|chr2-110012527-110014257	122	51	20	9	101	27	7	8	103	65	14	11	57	25	3	11	60	55	20	3	89	14	7	4
Mtus1|NM_001005865.3|chr8-40990911-40993419	29	3	6	7	5	13	6	11	22	7	11	5	12	9	17	4	8	8	17	4	6	18	5	5
Phf8|NM_001113354.1|chrX-151631427-151633857	11	11	5	3	26	5	0	3	7	7	0	13	11	0	0	0	8	22	0	8	17	2	4	3
Phf8|XM_006528875.3|chrX-151631427-151633859	11	11	5	3	26	5	0	3	7	7	0	13	11	0	0	0	8	22	0	8	17	2	4	3
Ppp1r12c|NM_029834.3|chr7-4481520-4482071	29	3	4	4	9	4	1	3	6	4	3	0	10	0	0	3	11	13	13	1	9	3	3	4
Ppp1r12c|XM_006539767.3|chr7-4481518-4482071	29	3	4	4	9	4	1	3	6	4	3	0	10	0	0	3	11	13	13	1	9	3	3	4
Ppp1r12c|XR_391056.3|chr7-4481518-4482158	29	3	4	4	9	4	1	3	6	4	3	0	10	0	0	3	11	13	13	1	9	3	3	4
Scarb2|NM_007644.4|chr5-92441310-92444245	54	33	30	27	61	25	33	11	31	33	22	16	28	23	10	8	38	31	18	21	39	40	13	9
Szrd1|NM_001025608.2|chr4-141112977-141115761	55	28	13	17	46	17	27	15	11	13	12	8	41	15	15	6	60	36	12	21	66	21	10	7
Szrd1|NR_102343.1|chr4-141112977-141115864	55	28	13	17	46	17	27	15	11	13	12	8	41	15	15	6	60	36	12	21	66	21	10	7
Szrd1|XM_006538694.3|chr4-141113014-141115761	55	28	13	17	46	17	27	15	11	13	12	8	41	15	15	6	60	36	12	21	66	21	10	7
Zfp606|XM_006540320.2|chr7-12494338-12495649	9	3	7	2	19	12	2	0	27	0	6	13	5	5	5	2	7	5	0	0	6	0	2	0
Asf1a|NM_025541.3|chr10-53607877-53609225	12	3	4	3	16	4	1	2	26	4	5	10	8	8	9	2	11	2	0	7	8	0	4	1
2810428I15Rik|XM_006509716.2|chr8-70504294-70504500	23	1	3	4	19	1	1	7	12	5	1	3	12	0	3	2	27	13	6	4	22	3	9	3
Ugt1a10|NM_201641.2|chr1-88218424-88220002	53	17	15	35	36	13	20	34	30	41	28	28	54	27	17	38	22	24	12	11	34	20	15	20
Slc30a1|NM_009579.3|chr1-191909755-191913247	103	19	32	23	34	16	15	12	41	11	2	20	60	22	10	1	61	18	4	21	73	23	13	11
Adipor2|NM_197985.3|chr6-119353149-119355799	77	61	160	82	59	64	146	115	21	60	68	68	52	62	119	77	60	84	114	53	50	93	112	97
Dusp2|NM_010090.2|chr2-127337795-127338377	51	1	5	0	51	4	1	2	23	3	3	0	15	3	4	0	19	0	0	0	19	0	1	0
Meis2|NM_001159568.1|chr2-115861263-115864226	329	103	13	19	216	47	37	19	249	133	24	32	348	53	11	18	198	135	14	13	325	60	16	14
Meis2|NM_001159569.1|chr2-115861263-115864513	332	103	13	19	216	47	37	19	249	133	24	32	359	54	11	18	198	135	14	13	329	60	16	14
Gpx8|NM_027127.2|chr13-113042762-113043135	47	13	1	5	11	16	9	8	35	9	0	1	59	16	12	4	37	21	1	6	68	16	4	3
Ilf3|XM_017313140.1|chr9-21404832-21405242	21	8	1	1	21	3	4	4	6	7	1	0	18	2	3	0	6	2	1	0	11	2	0	3
Hsd17b10|NM_016763.2|chrX-152004329-152004442	4	8	7	16	4	2	6	20	7	0	6	15	8	7	6	12	11	5	13	18	22	12	16	29
Hnrnpa2b1|NM_016806.3|chr6-51460433-51461433	222	42	31	67	158	28	27	21	228	76	35	34	207	35	47	28	155	44	21	60	170	35	30	22
Znrd1|NM_023162.4|chr17-36954357-36954527	53	9	8	12	44	12	11	4	19	1	3	8	53	7	9	7	41	17	5	16	60	18	8	4
Znrd1|XM_006524792.1|chr17-36954348-36954527	53	9	8	12	44	12	11	4	19	1	3	8	53	7	9	7	41	17	5	16	60	18	8	4
Fndc3a|NM_207636.2|chr14-72537952-72540166	33	2	3	8	16	7	3	5	27	3	3	8	19	8	6	9	19	3	0	16	17	6	3	2
Fndc3a|XM_017316055.1|chr14-72537947-72540166	33	2	3	8	16	7	3	5	27	3	3	8	19	8	6	9	19	3	0	16	17	6	3	2
Gatad2b|NM_139304.1|chr3-90358002-90358120	73	5	9	14	47	6	6	12	24	0	1	13	52	0	0	3	41	15	3	11	25	6	14	5
Hpf1|XM_006509512.3|chr8-60905879-60907580	46	18	17	5	27	10	12	11	30	15	6	0	24	18	4	11	32	9	6	4	40	17	9	7
Creb3l1|NM_011957.2|chr2-91982327-91982970	72	3	3	13	54	2	1	2	9	0	1	1	52	0	0	2	65	12	0	5	38	4	1	1
Ptx3|NM_008987.3|chr3-66225205-66225806	175	46	4	9	146	15	9	10	250	61	1	0	229	24	5	10	138	32	8	1	182	31	10	6
Rhoq|NM_145491.2|chr17-86997060-87000069	87	7	9	16	84	9	2	16	55	8	0	9	36	1	5	7	95	19	0	17	47	7	9	5
Mapk1|NM_011949.3|chr16-17043685-17047453	54	43	9	15	31	15	9	10	22	31	10	5	32	7	15	4	32	37	18	23	43	14	17	5
Gm1943|NR_002928.2|chr8-109339786-109340908	8	2	8	9	7	5	3	0	8	3	1	2	10	2	1	2	11	2	1	12	18	8	2	0
Grn|NM_008175.4|chr11-102436472-102436809	95	19	15	25	62	33	21	22	29	17	7	20	69	11	7	20	70	39	15	26	86	42	10	15
Ywhaq|NM_011739.3|chr12-21390328-21391355	62	10	41	13	40	12	14	8	52	12	29	17	40	30	5	7	25	35	42	6	70	23	12	9
Gmcl1|XM_006506056.2|chr6-86691767-86692922	22	15	20	6	21	2	7	5	2	1	2	1	6	2	8	5	4	19	8	16	7	9	8	3
Ago1|NM_001317173.1|chr4-126435011-126439388	12	7	7	8	8	0	2	0	5	4	6	10	14	1	6	1	4	0	1	11	9	1	3	1
Ago1|XM_011240521.1|chr4-126435011-126439502	12	7	7	8	8	0	2	0	5	4	6	10	14	1	6	1	4	0	1	11	9	1	3	1
Gmcl1|XR_377446.3|chr6-86691767-86693051	22	15	20	6	21	2	7	5	2	1	2	1	6	2	8	5	4	19	8	17	7	9	8	3
Papolg|XM_006514653.3|chr11-23860144-23863957	31	14	8	12	21	3	8	10	23	2	12	11	37	20	12	6	8	7	2	2	22	1	5	5
Sdc4|NM_011521.2|chr2-164424246-164426085	201	116	64	48	141	85	47	31	119	80	23	30	141	52	22	33	138	171	61	40	138	104	33	23
Zfp623|NM_030199.3|chr15-75948696-75949400	61	6	2	6	53	6	8	3	8	1	3	7	25	5	0	1	31	6	3	1	29	7	4	1
Zfp623|XM_006521543.1|chr15-75948696-75949402	61	6	2	6	53	6	8	3	8	1	3	7	25	5	0	1	31	6	3	1	29	7	4	1
Zyg11b|NM_001033634.3|chr4-108227754-108236003	88	36	12	17	59	13	7	17	56	22	18	31	78	10	15	10	40	37	8	29	47	5	4	1
Sp3|NM_001098425.1|chr2-72936429-72938065	71	30	28	20	69	15	9	1	78	40	31	18	101	15	10	10	58	36	10	26	65	19	13	5
Plekho1|NM_023320.2|chr3-95988827-95988928	47	2	0	0	15	2	0	3	16	6	0	1	8	1	0	0	24	5	0	0	24	1	4	2
Plekho1|XM_011240206.1|chr3-95988808-95988928	47	2	0	0	15	2	0	3	16	6	0	1	8	1	0	0	24	5	0	0	24	1	4	2
Ust|NM_177387.3|chr10-8204752-8207386	19	4	0	1	10	4	0	0	21	0	0	0	10	10	0	3	18	3	4	0	19	9	2	4
Trabd2b|NM_001085549.1|chr4-114610129-114615098	55	25	27	12	65	4	5	16	50	24	21	9	56	11	6	13	52	13	8	16	71	13	5	10
Snord45c|NR_028525.1|chr3-153912128-153912189	6	0	1	4	7	5	0	2	15	5	0	3	10	9	11	3	13	0	0	3	26	0	1	0
Cetn3|NM_007684.3|chr13-81796697-81797157	14	7	5	1	11	2	5	1	17	0	2	8	9	0	1	5	14	14	1	6	32	2	11	12
Mocs2|NM_001113375.1|chr13-114828357-114829420	10	12	6	9	19	3	14	9	15	9	7	11	14	0	6	6	16	7	1	3	6	3	1	6
Mocs2|NM_013826.3|chr13-114828288-114829420	10	12	6	9	19	3	14	9	15	9	7	11	14	0	6	6	16	7	1	3	6	3	1	6
Jak1|XM_011240451.2|chr4-101152726-101153494	119	17	14	26	88	39	9	12	62	22	11	11	94	28	8	7	82	25	9	25	91	25	9	12
Sf3b2|NM_030109.2|chr19-5273920-5274455	71	19	31	14	55	33	11	11	27	11	2	13	54	12	9	5	47	38	9	24	42	11	16	6
Fam198b|XM_006501984.3|chr3-79941502-79946278	64	1	3	0	25	5	4	0	30	0	0	0	15	1	1	1	38	0	0	0	71	1	2	0
Higd2a|NM_025933.3|chr13-54590890-54591147	36	24	13	17	27	14	30	20	12	20	11	22	23	8	15	10	32	34	34	15	32	17	25	20
Alcam|NM_009655.2|chr16-52248995-52251646	23	6	1	9	21	7	0	0	31	0	0	1	27	10	7	1	10	5	3	6	23	6	2	0
Alcam|XM_006521714.3|chr16-52249079-52251646	23	6	1	9	21	7	0	0	31	0	0	1	27	10	7	1	10	5	3	6	23	6	2	0
Ccnd1|NM_007631.2|chr7-144929930-144932606	397	62	38	19	408	109	50	52	252	95	19	27	339	73	52	33	329	77	31	14	381	87	69	25
Crlf3|NM_001277106.1|chr11-80046492-80047661	21	9	4	11	16	1	9	0	7	10	0	5	5	1	1	2	5	5	2	4	11	10	2	0
Crlf3|NM_018776.2|chr11-80046492-80047480	21	9	4	11	16	1	9	0	7	10	0	5	5	1	1	2	5	5	2	4	11	10	2	0
Crlf3|XR_001780029.1|chr11-80046497-80047737	21	9	4	11	16	1	9	0	7	10	0	5	5	1	1	2	5	5	2	4	11	10	2	0
Cstf2|XM_006528478.1|chrX-134084231-134086822	28	19	15	7	14	3	19	7	17	7	2	8	7	5	9	1	21	11	4	6	21	8	4	1
[truncated: 28,909 more rows]

## Sheet: 2_Normalized counts
Unique ID	DMSO_Day-2_rep1	DMSO_Day1_rep1	DMSO_Day3_rep1	DMSO_Day7_rep1	ML792_Day-2_rep1	ML792_Day1_rep1	ML792_Day3_rep1	ML792_Day7_rep1	DMSO_Day-2_rep2	DMSO_Day1_rep2	DMSO_Day3_rep2	DMSO_Day7_rep2	ML792_Day-2_rep2	ML792_Day1_rep2	ML792_Day3_rep2	ML792_Day7_rep2	DMSO_Day-2_rep3	DMSO_Day1_rep3	DMSO_Day3_rep3	DMSO_Day7_rep3	ML792_Day-2_rep3	ML792_Day1_rep3	ML792_Day3_rep3	ML792_Day7_rep3
Ociad1|NM_001159887.1|chr5-73313480-73314077	305.338	329.025	406.717	431.358	240.15	312.95	492.206	440.738	9.39195	26.2037	17.8437	10.219	24.9696	16.2086	11.209	6.33267	277.389	490.888	572.484	437.859	328.962	335.341	463.278	385.991
Ociad1|NM_001159888.1|chr5-73313442-73314077	305.338	329.025	406.717	431.358	240.15	312.95	492.206	440.738	9.39195	26.2037	17.8437	10.219	25.6444	16.2086	11.209	6.33267	277.389	490.888	572.484	437.859	328.962	335.341	463.278	385.991
Ociad1|XM_017321082.1|chr5-73313480-73313945	304.561	329.025	405.666	431.358	240.15	312.95	492.206	438.393	6.83051	26.2037	17.8437	10.219	23.6198	16.2086	7.47269	6.33267	277.389	490.084	572.484	437.859	328.962	332.615	463.278	385.991
Ociad1|XM_017321083.1|chr5-73313442-73313941	304.561	329.025	405.666	431.358	240.15	312.95	492.206	438.393	6.83051	26.2037	17.8437	10.219	24.2947	16.2086	7.47269	6.33267	277.389	490.084	572.484	437.859	328.962	332.615	463.278	385.991
Mt2|NM_008630.2|chr8-94173427-94173567	679.047	203.64	459.264	1355.38	481.992	615.503	340.434	389.162	367.994	197.402	295.536	1121.03	413.685	474.681	270.262	272.305	669.297	251.882	431.976	1491.84	521.278	662.503	377.004	414.137
Col3a1|NM_009930.2|chr1-45348747-45349706	11470	7316.8	2222.76	2326.48	12069.2	5494.82	1892.94	3718.14	6490.69	5245.99	974.712	955.481	5877.97	2110.6	696.206	1661.69	11078.6	6088.63	2198.2	2054.48	10296.5	4288.55	1647.47	4563.54
Sox9|NM_011448.4|chr11-112785510-112787757	762.956	347.699	102.993	225.532	746.664	311.91	171.798	85.5687	447.398	230.593	55.7616	99.1248	367.795	93.7785	70.9906	31.6633	849.981	387.078	82.447	243.998	625.027	380.78	171.366	76.3941
Cst3|NM_009976.4|chr2-148871721-148871959	1114.13	697.177	161.846	279.178	899.718	461.627	218.173	620.08	235.652	220.985	27.8808	144.089	493.317	222.29	82.1996	221.643	1074.78	711.386	178.829	196.09	924.888	560.719	294.276	518.676
Slc3a2|XM_006526733.2|chr19-8707566-8707722	764.51	248.992	274.297	220.058	721.296	180.908	116.991	168.793	143.441	61.1421	73.6053	153.286	318.531	45.1526	47.327	41.7956	817.747	249.468	337.917	308.618	606.681	192.662	252.912	190.315
Slc3a2|NM_008577.4|chr19-8706881-8707722	771.503	248.992	275.348	220.058	722.988	185.067	116.991	168.793	145.148	61.1421	73.6053	153.286	321.905	46.3104	47.327	41.7956	818.595	249.468	343.723	309.732	611.11	194.48	255.276	190.315
Trp53inp1|NM_001199105.1|chr4-11169709-11174377	300.676	219.646	475.029	575.873	268.901	386.769	1147.78	294.216	192.962	105.688	218.585	201.315	143.069	164.402	364.916	263.439	275.693	225.326	378.559	574.899	275.189	337.159	846.191	442.282
Trp53inp1|NM_021897.3|chr4-11169959-11174377	300.676	219.646	475.029	575.873	268.901	386.769	1147.78	294.216	192.962	105.688	218.585	200.293	143.069	164.402	364.916	263.439	275.693	225.326	377.398	574.899	275.189	336.25	846.191	442.282
B230118H07Rik|NM_026592.3|chr2-101560780-101562189	390.025	482.866	569.614	627.33	400.814	372.213	555.445	705.649	217.722	331.041	262.079	263.651	107.302	113.46	264.035	279.904	411.418	391.101	559.711	552.616	368.184	369.875	530.642	723.734
B230118H07Rik|XM_006500095.3|chr2-101562113-101562189	390.025	482.866	569.614	627.33	400.814	372.213	555.445	705.649	217.722	331.041	262.079	263.651	107.302	113.46	264.035	279.904	411.418	391.101	559.711	552.616	368.184	369.875	530.642	723.734
Mt1|XM_006530752.3|chr8-94180193-94180327	1501.83	497.094	676.811	1809.73	1335.2	833.84	610.251	713.854	772.701	469.921	487.356	2109.21	1131.73	762.964	424.698	480.016	1789.03	589.871	837.244	2058.94	1293.7	1054.19	523.551	636.618
Emc1|NM_001039200.2|chr4-139375525-139378735	138.296	135.167	119.808	110.576	124.303	124.764	148.61	132.456	22.1991	61.1421	62.453	45.9857	26.9941	38.2061	28.6453	49.3948	74.6491	115.882	87.0919	104.73	84.1383	77.2466	85.0919	125.983
Rgs2|NM_009061.4|chr1-143999337-144001679	312.33	804.777	418.277	495.952	335.703	236.012	94.8577	174.654	212.6	658.587	424.903	587.595	307.058	181.768	43.5907	120.321	369.852	823.244	413.396	639.519	254.313	236.284	78.0009	195.676
Fstl1|NM_008047.5|chr16-37833926-37836516	876.39	554.007	54.6493	41.603	870.968	292.156	23.1874	37.5096	443.129	331.041	39.0331	19.4162	592.521	141.247	22.4181	20.2645	999.28	783.007	90.5756	57.9355	809.752	385.324	37.8186	45.5684
Malat1|NR_002847.2|chr19-5795689-5802671	2066.66	588.688	755.632	817.828	1542.37	677.885	550.175	300.077	3011.4	495.251	991.441	830.809	2644.07	1066.3	1003.83	735.856	1126.52	324.308	414.557	487.996	1136.18	387.142	369.913	406.095
Ctnnd1|NM_001085453.1|chr2-84600780-84602891	320.877	53.3554	40.987	30.6548	224.084	39.5086	42.159	24.6157	100.75	17.4692	15.6132	8.17524	76.2584	12.7354	16.1908	15.1984	225.644	65.1835	32.5143	37.8809	166.379	46.3479	52.0006	45.5684
Ctnnd1|XM_017315201.1|chr2-84600782-84602891	320.877	53.3554	40.987	30.6548	224.084	39.5086	42.159	24.6157	100.75	17.4692	15.6132	8.17524	76.2584	12.7354	16.1908	15.1984	225.644	65.1835	32.5143	37.8809	166.379	46.3479	52.0006	45.5684
Tsc22d1|NM_001310646.1|chr14-76506674-76507765	264.937	189.412	117.706	81.0164	259.599	138.28	115.937	39.8539	101.604	89.9662	41.2636	44.9638	176.137	69.4656	38.6089	26.5972	317.259	238.202	127.735	56.8214	285.944	220.834	125.274	76.3941
Tsc22d1|XM_017315942.1|chr14-76506674-76507763	264.937	189.412	117.706	81.0164	259.599	138.28	115.937	39.8539	101.604	89.9662	41.2636	44.9638	176.137	69.4656	38.6089	26.5972	317.259	238.202	127.735	56.8214	285.944	220.834	125.274	76.3941
Mvb12a|NM_028617.2|chr8-71547824-71548026	80.025	44.4628	48.3436	94.1542	114.156	35.3498	34.7812	72.6748	12.8072	6.98767	1.11523	71.5333	35.0923	8.10432	4.98179	16.4649	121.305	59.5504	40.6429	124.784	78.4447	51.8006	48.4551	76.3941
Tubb5|NM_011655.5|chr17-35833919-35834981	416.441	321.022	106.146	64.5941	387.285	267.203	63.2385	82.0522	146.002	191.287	55.7616	34.7448	217.303	104.198	34.8726	59.5271	461.467	403.977	119.606	33.4244	354.266	354.425	92.1829	97.8381
Smg7|NM_001160257.1|chr1-152836994-152839271	138.296	72.0298	44.1398	25.1808	124.303	55.1042	27.4033	29.3044	36.714	15.7222	15.6132	17.3724	51.2888	5.7888	14.9454	12.6653	122.153	74.0356	51.0939	40.1092	106.28	57.2533	40.1823	26.805
Scara5|NM_028903.2|chr14-65762858-65764826	92.456	347.699	125.063	52.5512	60.8832	237.052	151.772	131.284	81.9661	924.992	255.388	151.242	82.332	316.068	260.299	268.505	96.7045	353.279	160.249	86.9033	59.4661	248.098	158.365	160.83
Cdkn1a|NM_001111099.2|chr17-29099393-29100722	797.919	148.506	321.59	399.608	741.591	202.742	353.082	368.063	291.15	90.8397	163.939	334.163	404.912	100.725	170.626	149.451	828.774	115.077	286.823	407.777	561.765	196.297	245.821	278.772
Slc6a6|XM_006505871.3|chr6-91755057-91759063	718.671	219.646	87.2287	45.9823	509.051	64.4615	59.0226	76.1913	545.587	400.917	43.494	38.8324	405.587	75.2544	66.0088	78.5251	501.336	272	55.7388	43.4517	319.472	66.3412	55.5461	53.6099
Scd1|NM_009127.4|chr19-44394449-44397918	18.6466	26.6777	199.68	557.261	17.7576	33.2704	93.8038	174.654	10.2458	22.7099	202.972	678.545	17.5462	41.6794	105.863	170.982	12.7243	12.071	195.086	513.621	6.9588	40.8952	101.638	144.747
Fn1|NM_010233.2|chr1-71585472-71586211	569.498	65.805	8.40758	14.2326	529.345	140.36	56.9146	8.20522	735.987	79.4847	21.1894	11.241	607.368	155.14	68.4997	12.6653	500.488	70.8167	8.12858	16.7122	510.523	136.317	54.3642	5.36099
Fn1|XM_017315775.1|chr1-71585518-71586211	569.498	65.805	8.40758	14.2326	529.345	140.36	56.9146	8.20522	735.987	79.4847	21.1894	11.241	607.368	155.14	68.4997	12.6653	500.488	70.8167	8.12858	16.7122	510.523	136.317	54.3642	5.36099
Cald1|XM_006505348.3|chr6-34773228-34775469	491.804	184.076	9.45853	36.1289	338.24	201.702	79.0481	25.7878	552.417	320.559	49.0702	41.8981	550.005	436.475	109.599	88.6574	335.073	137.61	5.80613	52.3648	280.25	159.946	54.3642	29.4854
Cbr2|NM_007621.2|chr11-120729484-120729721	19.4235	36.4595	120.859	84.3008	14.3752	39.5086	126.477	73.847	3.41525	5.24075	46.8397	67.4457	5.39882	8.10432	56.0452	34.1964	15.2691	47.4794	163.733	130.355	34.794	57.2533	121.729	75.0539
Nedd8|NM_008683.3|chr14-55662266-55662528	58.2706	67.5835	37.8341	25.1808	66.8024	32.2307	57.9686	39.8539	20.4915	15.7222	22.3046	15.3286	17.5462	6.94656	16.1908	13.9319	61.9248	39.432	45.2878	27.8536	46.8138	29.0811	40.1823	29.4854
Cav1|NM_007616.4|chr6-17339454-17341328	654.185	102.264	104.044	152.179	464.234	28.0719	36.8891	124.25	508.873	166.831	105.947	137.957	425.832	21.9974	52.3088	181.114	543.751	160.947	60.3837	135.926	430.813	23.6284	53.1824	202.377
B2m|NM_009735.3|chr2-122152650-122153082	654.185	194.747	77.7702	149.99	627.435	232.893	162.312	303.593	393.608	199.148	46.8397	105.256	380.617	128.511	57.2906	250.774	796.539	273.61	81.2858	177.149	740.164	226.287	109.91	337.742
Trip6|NM_011639.3|chr5-137309898-137310042	101.779	11.5603	23.1209	27.3704	115.847	27.0322	12.6477	18.7548	29.8835	6.11421	6.69139	8.17524	37.1169	3.47328	7.47269	2.53307	132.332	37.8226	38.3204	21.1688	117.034	30.8986	9.45465	6.70124
Rhoj|NM_023275.2|chr12-75400253-75401455	306.115	62.2479	12.6114	45.9823	257.062	71.7394	38.9971	55.0922	110.142	37.5587	2.23046	23.5038	127.547	21.9974	21.1726	30.3968	233.278	56.3315	2.32245	45.6799	123.993	66.3412	22.4548	44.2282
Brd2|NM_010238.3|chr17-34112018-34112574	357.393	122.717	105.095	142.326	379.674	95.6525	65.3464	91.4296	190.4	69.8767	66.9139	88.9057	207.855	50.9414	53.5543	36.7295	353.735	134.391	127.735	148.181	287.841	91.7871	79.1827	79.0746
Brd2|NR_037970.1|chr17-34112018-34112708	357.393	122.717	105.095	142.326	379.674	95.6525	65.3464	91.4296	190.4	69.8767	66.9139	88.9057	207.855	50.9414	53.5543	36.7295	353.735	134.391	127.735	148.181	287.841	91.7871	79.1827	79.0746
Brd2|XM_017317254.1|chr17-34112022-34112574	357.393	122.717	105.095	142.326	379.674	95.6525	65.3464	91.4296	190.4	69.8767	66.9139	88.9057	207.855	50.9414	53.5543	36.7295	353.735	134.391	127.735	148.181	287.841	91.7871	79.1827	79.0746
Cav1|XM_006504974.1|chr6-17340097-17341328	635.538	102.264	102.993	152.179	456.624	28.0719	36.8891	121.906	506.311	166.831	105.947	132.848	413.01	19.6819	51.0634	174.782	533.571	151.29	53.4164	135.926	420.691	23.6284	53.1824	202.377
Klf10|XM_006520046.3|chr15-38294498-38295904	407.894	64.9157	46.2417	49.2667	284.967	117.486	51.6448	51.5757	188.693	29.6976	17.8437	27.5914	147.118	81.0432	47.327	30.3968	273.996	40.2368	37.1592	41.2234	189.786	83.608	69.7281	49.5892
Mmp2|NM_008610.3|chr8-92852665-92853421	209.774	184.076	24.1718	20.8015	223.238	112.288	32.6732	15.2383	92.2118	89.9662	10.0371	5.10952	147.793	60.2035	21.1726	1.26653	241.761	240.616	24.3857	22.2829	219.519	104.51	30.7276	20.1037
Mmp2|XM_006530751.2|chr8-92852665-92853420	209.774	184.076	24.1718	20.8015	223.238	112.288	32.6732	15.2383	92.2118	89.9662	10.0371	5.10952	147.793	60.2035	21.1726	1.26653	241.761	240.616	24.3857	22.2829	219.519	104.51	30.7276	20.1037
Ubc|NM_019639.4|chr5-125385964-125386056	2615.18	425.064	694.677	530.986	3263.17	505.295	778.887	464.181	1641.88	380.828	557.616	348.47	1436.76	223.448	331.289	262.172	3385.5	506.178	1139.16	826.696	2454.56	478.929	525.915	485.17
Bysl|NM_016859.3|chr17-47599330-47601552	117.318	168.959	335.252	337.203	121.766	182.987	377.323	314.143	32.4449	103.942	153.902	255.476	40.4912	59.0457	115.827	113.988	121.305	144.048	256.631	219.487	126.524	129.956	400.641	313.618
Gm37013|NM_001174154.2|chr18-37840129-37841873	141.403	91.5934	64.1078	54.7408	147.98	51.9851	32.6732	36.3374	102.458	35.8118	35.6874	26.5695	107.302	27.7862	18.6817	25.3307	216.313	80.4735	81.2858	75.7619	160.685	105.419	44.9096	60.3111
Pcdhga1|NM_033584.1|chr18-37840129-37841870	141.403	91.5934	64.1078	54.7408	147.98	51.9851	32.6732	36.3374	102.458	35.8118	35.6874	26.5695	107.302	27.7862	18.6817	25.3307	216.313	80.4735	81.2858	75.7619	160.685	105.419	44.9096	60.3111
Pcdhga9|NM_033592.3|chr18-37840129-37841863	141.403	91.5934	64.1078	54.7408	147.98	51.9851	32.6732	36.3374	102.458	35.8118	35.6874	26.5695	107.302	27.7862	18.6817	25.3307	216.313	80.4735	81.2858	75.7619	160.685	105.419	44.9096	60.3111
Pcdhgb2|NM_033575.3|chr18-37840129-37841872	141.403	91.5934	64.1078	54.7408	147.98	51.9851	32.6732	36.3374	102.458	35.8118	35.6874	26.5695	107.302	27.7862	18.6817	25.3307	216.313	80.4735	81.2858	75.7619	160.685	105.419	44.9096	60.3111
Luc7l|NM_025881.3|chr17-26280132-26280730	82.3558	30.2347	40.987	42.6978	61.7288	22.8734	16.8636	30.4765	17.0763	16.5957	6.69139	15.3286	24.2947	9.26208	12.4545	7.5992	77.1939	52.3078	37.1592	32.3102	58.2009	62.706	30.7276	24.1245
Zfp36l1|NM_007564.5|chr12-80107759-80109588	1141.33	364.595	119.808	86.4905	1087.44	95.6525	88.5339	87.9131	948.587	232.34	157.248	76.6429	859.088	56.7302	51.0634	105.122	1192.69	319.48	140.508	95.8165	1013.45	104.51	33.0913	107.22
Rexo2|NM_024233.3|chr9-48468513-48468816	41.9548	32.0132	35.7322	31.7497	63.42	25.9925	16.8636	28.1322	17.0763	11.355	5.57616	8.17524	22.945	6.94656	7.47269	7.5992	42.4142	22.5326	40.6429	21.1688	37.3245	26.3547	22.4548	32.1659
Rexo2|XM_006509934.3|chr9-48468511-48468816	41.9548	32.0132	35.7322	31.7497	63.42	25.9925	16.8636	28.1322	17.0763	11.355	5.57616	8.17524	22.945	6.94656	7.47269	7.5992	42.4142	22.5326	40.6429	21.1688	37.3245	26.3547	22.4548	32.1659
Ezr|NM_009510.2|chr17-6738130-6739302	156.942	19.5636	12.6114	5.47408	129.377	72.7791	36.8891	15.2383	93.0657	11.355	7.80662	11.241	62.0865	26.6285	22.4181	2.53307	134.029	21.7278	8.12858	13.3697	67.0576	115.415	47.2733	6.70124
Map4k4|NM_001252201.1|chr1-40024712-40026310	254.837	198.304	138.725	68.9734	206.326	171.551	98.0197	73.847	76.8432	76.8643	45.7245	62.3362	106.627	69.4656	58.5361	40.5291	191.712	229.35	132.38	72.4194	148.665	177.213	108.728	62.9916
Map4k4|XM_006496046.1|chr1-40024712-40026306	254.837	198.304	138.725	68.9734	206.326	171.551	98.0197	73.847	76.8432	76.8643	45.7245	62.3362	106.627	69.4656	58.5361	40.5291	191.712	229.35	132.38	72.4194	148.665	177.213	108.728	62.9916
Rab14|NM_026697.3|chr2-35180204-35182269	469.273	139.613	161.846	137.947	445.631	107.089	142.287	99.6348	193.816	82.9785	79.1814	98.1029	233.499	69.4656	84.6905	43.0621	442.805	231.764	159.088	108.072	362.49	141.77	138.274	69.6929
Aldoa|NM_001177307.1|chr7-126795233-126795418	89.3483	42.6843	146.082	281.368	54.964	43.6675	297.221	182.859	29.8835	33.1914	89.2185	249.345	58.0373	41.6794	188.063	141.852	92.463	56.3315	166.055	352.07	61.364	62.706	287.185	194.336
Ctsd|NM_009983.2|chr7-142375915-142376570	118.872	95.1504	63.0569	52.5512	82.0232	56.1439	67.4544	62.1252	46.1059	57.6482	31.2265	24.5257	53.9882	26.6285	27.3999	34.1964	89.9182	82.083	48.7715	64.6204	104.382	61.7973	65.0007	57.6306
Api5|NM_001305258.1|chr2-94411726-94413703	31.8546	57.8017	21.019	15.3274	64.2656	29.1116	22.1335	12.8939	6.83051	2.62037	7.80662	1.0219	12.8222	8.10432	14.9454	1.26653	38.1728	26.5563	23.2245	30.0819	30.3657	39.9865	26.0003	24.1245
Api5|NM_007466.3|chr2-94411726-94413758	31.8546	61.3587	21.019	15.3274	65.9568	29.1116	22.1335	12.8939	6.83051	2.62037	7.80662	1.0219	12.8222	8.10432	14.9454	1.26653	38.1728	26.5563	23.2245	30.0819	30.3657	39.9865	26.0003	24.1245
Api5|XM_006498589.1|chr2-94411726-94413786	31.8546	61.3587	21.019	15.3274	65.9568	29.1116	22.1335	12.8939	6.83051	2.62037	7.80662	1.0219	12.8222	8.10432	14.9454	1.26653	38.1728	26.5563	23.2245	30.0819	30.3657	39.9865	26.0003	24.1245
Arfgap1|XM_006500594.3|chr2-180981370-180982460	142.957	87.1471	105.095	71.163	145.443	108.129	64.2925	63.2974	49.5212	39.3056	6.69139	77.6648	62.7613	27.7862	33.6271	21.5311	188.319	115.077	118.445	83.5609	155.624	107.236	88.6374	53.6099
Arfgap1|XM_017318014.1|chr2-180981370-180982464	144.511	87.1471	105.095	71.163	145.443	108.129	64.2925	63.2974	49.5212	39.3056	6.69139	77.6648	62.7613	27.7862	33.6271	21.5311	188.319	115.077	118.445	83.5609	155.624	107.236	88.6374	53.6099
Slc35b4|NM_021435.3|chr6-34155878-34158379	20.9774	70.2512	30.4775	21.8963	27.9048	36.3895	52.6987	43.3704	8.53813	11.355	3.34569	6.13143	28.3438	6.94656	17.4363	24.0641	49.2005	31.3847	20.9021	23.397	44.2833	69.0675	62.6371	72.3734
Slc35b4|XM_011241421.2|chr6-34155874-34158379	20.9774	70.2512	30.4775	21.8963	27.9048	36.3895	52.6987	43.3704	8.53813	11.355	3.34569	6.13143	28.3438	6.94656	17.4363	24.0641	49.2005	31.3847	20.9021	23.397	44.2833	69.0675	62.6371	72.3734
Fth1|NM_010239.2|chr19-9984942-9985111	552.405	612.698	251.177	368.953	455.778	561.439	423.698	256.706	473.013	788.733	287.73	508.909	624.914	611.297	432.171	309.034	571.744	683.22	322.821	510.278	601.62	715.212	504.642	268.05
Arfgap1|NM_001177710.1|chr2-180981370-180982524	146.842	87.1471	105.095	71.163	148.826	108.129	64.2925	63.2974	49.5212	39.3056	6.69139	77.6648	63.4362	27.7862	36.118	21.5311	191.712	115.077	118.445	83.5609	156.257	108.145	88.6374	53.6099
Rbbp9|NM_015754.2|chr2-144542264-144543782	57.4937	84.4793	50.4455	119.335	71.0304	48.866	25.2954	132.456	44.3983	56.7748	46.8397	23.5038	30.3684	46.3104	19.9272	74.7255	118.76	85.3019	77.8021	98.0448	100.586	83.608	56.7279	167.531
Akt1|NM_001165894.1|chr12-112653820-112654623	89.3483	51.5769	27.3246	27.3704	98.0895	32.2307	42.159	48.0591	36.714	28.8241	17.8437	18.3943	44.5403	11.5776	3.73635	3.7996	117.063	75.6451	30.1919	18.9405	76.5468	33.625	39.0004	45.5684
Akt1|NM_009652.3|chr12-112653820-112654697	89.3483	51.5769	27.3246	27.3704	98.0895	32.2307	42.159	48.0591	36.714	28.8241	17.8437	18.3943	44.5403	11.5776	3.73635	3.7996	117.063	75.6451	30.1919	18.9405	76.5468	33.625	39.0004	45.5684
Akt1|XM_006515415.1|chr12-112653825-112654697	89.3483	51.5769	27.3246	27.3704	98.0895	32.2307	42.159	48.0591	36.714	28.8241	17.8437	18.3943	44.5403	11.5776	3.73635	3.7996	117.063	75.6451	30.1919	18.9405	76.5468	33.625	39.0004	45.5684
Ptpa|NM_138748.5|chr2-30446454-30447807	13.208	16.8959	36.7832	27.3704	33.824	19.7543	25.2954	24.6157	1.70763	1.74692	18.9589	11.241	6.74853	5.7888	12.4545	7.5992	18.6623	37.8226	60.3837	25.6253	16.4481	22.7196	28.364	16.083
Ptpa|XM_006497608.2|chr2-30446376-30447805	13.208	16.8959	36.7832	27.3704	33.824	19.7543	25.2954	24.6157	1.70763	1.74692	18.9589	11.241	6.74853	5.7888	12.4545	7.5992	18.6623	37.8226	60.3837	25.6253	16.4481	22.7196	28.364	16.083
Pkm|NM_011099.3|chr9-59678834-59679375	65.2631	48.0198	39.936	55.8356	59.192	48.866	31.6192	16.4104	9.39195	24.4568	7.80662	30.6571	29.6935	16.2086	6.22724	18.998	72.1042	42.651	45.2878	57.9355	69.588	43.6216	40.1823	14.7427
Pkm|XM_006510855.1|chr9-59678834-59679372	65.2631	48.0198	39.936	55.8356	59.192	48.866	31.6192	16.4104	9.39195	24.4568	7.80662	30.6571	29.6935	16.2086	6.22724	18.998	72.1042	42.651	45.2878	57.9355	69.588	43.6216	40.1823	14.7427
Phf20l1|NM_001081409.1|chr15-66641940-66645255	16.3158	12.4496	9.45853	18.6119	17.7576	15.5955	24.2414	5.86087	1.70763	0.873458	1.11523	4.08762	8.77309	6.94656	7.47269	0	16.1174	27.361	0	15.598	17.7133	11.8142	23.6366	6.70124
Eid1|NM_025613.3|chr2-125673671-125675643	973.507	820.784	496.047	378.806	847.291	475.143	395.241	554.438	508.873	854.242	268.771	343.36	510.864	311.437	300.153	283.704	703.228	657.469	372.753	277.422	654.128	405.317	384.095	487.85
Phf20l1|XM_006520917.3|chr15-66641940-66647043	16.3158	12.4496	9.45853	20.8015	21.9856	15.5955	29.5113	5.86087	4.26907	0.873458	1.11523	4.08762	9.44794	10.4198	11.209	0	16.1174	29.7752	0	17.8263	20.2438	11.8142	27.1821	8.04149
Postn|NM_001313899.1|chr3-54390299-54391041	251.729	165.402	26.2737	26.2756	259.599	214.178	143.341	30.4765	251.021	75.9909	17.8437	10.219	174.112	162.086	68.4997	30.3968	216.313	95.7635	15.0959	27.8536	240.395	139.044	161.911	85.7758
Trib3|NM_175093.2|chr2-152337424-152338206	220.651	5.33554	81.9739	214.584	161.51	8.31761	20.0255	45.7148	152.833	2.62037	35.6874	187.009	138.345	2.31552	3.73635	11.3988	226.492	3.21894	83.6082	215.03	169.542	0	30.7276	24.1245
Efhd2|NM_025994.3|chr4-141858141-141859746	73.0325	29.3455	11.5604	32.8445	45.6624	55.1042	24.2414	30.4765	11.9534	30.571	2.23046	9.19714	20.9204	23.1552	8.71814	10.1323	54.2902	42.651	9.2898	36.7668	41.1202	82.6993	35.4549	9.38173
Actb|NM_007393.5|chr5-142903114-142903797	5361.67	1032.43	912.223	703.967	4682.93	739.228	768.348	328.209	1990.24	647.233	565.422	636.647	3352.67	460.788	557.961	283.704	5188.96	1292.4	1204.19	850.093	3779.26	738.841	658.28	341.763
Pcnx3|XM_006531612.3|chr19-5664634-5665052	38.8471	24.0099	8.40758	22.9911	33.824	22.8734	13.7017	10.5496	16.2225	8.73458	1.11523	6.13143	12.8222	3.47328	0	2.53307	44.1108	20.1184	16.2572	12.2556	36.0593	21.8108	15.3638	14.7427
1110008P14Rik|NM_198001.2|chr2-32379100-32379360	6.21553	13.3388	36.7832	21.8963	7.6104	31.191	53.7527	17.5826	4.26907	6.11421	32.3417	18.3943	10.1228	10.4198	19.9272	13.9319	14.4208	32.9941	84.7695	53.479	18.9786	29.9898	55.5461	42.8879
Ubxn1|XM_006526922.1|chr19-8875571-8875664	64.4861	19.5636	38.8851	49.2667	54.964	24.9528	54.8067	41.0261	29.0297	10.4815	22.3046	24.5257	18.8959	6.94656	17.4363	16.4649	67.8628	40.2368	61.5449	61.278	58.2009	34.5338	22.4548	28.1452
Ubxn1|NM_146093.1|chr19-8875571-8875656	63.7092	19.5636	38.8851	49.2667	54.964	24.9528	54.8067	41.0261	29.0297	10.4815	22.3046	24.5257	18.8959	6.94656	17.4363	16.4649	67.8628	40.2368	61.5449	61.278	58.2009	34.5338	22.4548	28.1452
Cyb5r3|NM_029787.2|chr15-83153500-83154549	90.1252	30.2347	18.9171	27.3704	55.8096	32.2307	15.8096	52.7478	31.5911	10.4815	13.3828	5.10952	45.89	23.1552	7.47269	11.3988	105.187	49.0888	34.8368	49.0224	89.1992	38.1689	36.6368	30.8257
Cyb5r3|XM_006520282.2|chr15-83153494-83154549	90.1252	30.2347	18.9171	27.3704	55.8096	32.2307	15.8096	52.7478	31.5911	10.4815	13.3828	5.10952	45.89	23.1552	7.47269	11.3988	105.187	49.0888	34.8368	49.0224	89.1992	38.1689	36.6368	30.8257
Orm3|NM_013623.2|chr4-63359397-63359511	2.33082	9.78182	24.1718	397.418	2.5368	20.794	119.099	741.986	0	13.9753	13.3828	172.702	1.34971	6.94656	43.5907	271.038	0	13.6805	46.449	449	6.32619	30.8986	80.3645	637.958
Orm3|XM_006537670.3|chr4-63359397-63359506	2.33082	9.78182	24.1718	397.418	2.5368	20.794	119.099	741.986	0	13.9753	13.3828	172.702	1.34971	6.94656	43.5907	271.038	0	13.6805	46.449	449	6.32619	30.8986	80.3645	637.958
Trim47|NM_001205081.1|chr11-116105749-116106000	139.072	63.1372	49.3946	66.7838	151.362	11.4367	10.5397	30.4765	37.5678	11.355	7.80662	40.8762	39.8163	0	16.1908	11.3988	187.471	61.9646	20.9021	60.1638	109.443	29.9898	18.9093	40.2074
Rpl4|NM_024212.4|chr9-64178444-64178562	95.5638	48.0198	59.904	39.4134	77.7952	62.3821	51.6448	39.8539	199.792	100.448	86.9881	63.3581	112.026	81.0432	110.845	62.0602	93.3113	40.2368	41.8041	51.2507	75.2816	40.8952	80.3645	25.4647
Ets2|NM_011809.3|chr16-95719138-95721049	80.8019	25.7884	28.3756	39.4134	81.1776	75.8982	28.4573	4.6887	46.1059	51.534	30.1113	20.4381	58.7122	63.6768	42.3452	8.86574	93.3113	41.0415	60.3837	55.7073	53.7726	83.608	40.1823	1.34025
Fosl2|NM_008037.4|chr5-32153189-32157840	584.26	147.617	80.923	85.3957	540.338	49.9057	49.5368	44.5426	275.782	80.3582	68.0291	54.1609	289.512	26.6285	14.9454	39.2625	436.018	122.32	70.8348	79.1043	332.757	64.5236	42.5459	56.2904
Prkcdbp|NM_028444.1|chr7-105480615-105480820	143.734	28.4562	13.6623	55.8356	97.2439	17.6749	27.4033	38.6818	39.2754	13.1019	7.80662	26.5695	48.5894	10.4198	7.47269	17.7315	89.0699	34.6036	10.451	31.1961	58.8335	13.6317	21.273	29.4854
Enc1|NM_007930.4|chr13-97250536-97253040	801.027	376.155	117.706	71.163	761.885	353.498	255.062	150.038	532.78	394.803	118.215	44.9638	479.82	181.768	135.754	30.3968	827.078	480.427	171.861	66.8487	585.172	318.074	218.639	112.581
Stat3|NM_011486.5|chr11-100886805-100888760	560.952	100.486	159.744	91.9645	542.029	108.129	124.369	90.2574	254.436	43.6729	137.173	67.4457	363.071	57.888	52.3088	55.7275	499.64	146.462	168.378	105.844	421.957	126.321	78.0009	88.4563
Stat3|NM_213659.3|chr11-100886805-100888704	560.952	100.486	159.744	91.9645	542.029	108.129	124.369	90.2574	254.436	43.6729	137.173	67.4457	363.071	57.888	52.3088	55.7275	499.64	146.462	168.378	105.844	421.957	126.321	78.0009	88.4563
Stat3|XM_011248846.2|chr11-100886809-100888760	560.952	100.486	159.744	91.9645	542.029	108.129	124.369	90.2574	254.436	43.6729	137.173	67.4457	363.071	57.888	52.3088	55.7275	499.64	146.462	168.378	105.844	421.957	126.321	78.0009	88.4563
Brd2|NR_037970.1|chr17-34113569-34113832	107.218	22.2314	48.3436	55.8356	127.686	21.8337	15.8096	11.7217	83.6737	50.6606	45.7245	55.1829	159.94	30.1018	24.909	13.9319	139.119	18.5089	56.9	80.2184	148.033	22.7196	20.0911	13.4025
Klf10|NM_013692.3|chr15-38294405-38295904	549.298	76.476	64.1078	55.8356	387.285	150.757	70.6163	67.9861	363.724	67.2563	24.5351	47.0076	224.726	136.616	85.9359	58.2606	416.508	62.7693	47.6102	62.3921	289.107	124.503	111.092	58.9709
Kcnk3|NM_010608.2|chr5-30622837-30625270	28.7468	1.77851	35.7322	62.4045	38.8976	1.0397	8.4318	11.7217	11.0996	6.11421	21.1894	25.5476	14.8468	9.26208	1.24545	5.06613	39.8694	6.43788	51.0939	65.7346	32.2635	6.36148	11.8183	10.722
Col1a2|NM_007743.3|chr6-4540662-4541543	5665.46	1272.53	259.584	368.953	5504.85	1503.41	531.203	461.837	3577.48	1226.34	142.75	176.79	3063.83	641.399	313.853	404.024	5316.2	1430.01	274.049	326.444	4921.77	1953.88	347.458	379.29
Sec16b|NM_033354.3|chr1-157567347-157568425	68.3708	31.124	28.3756	22.9911	80.332	15.5955	23.1874	35.1652	27.322	8.73458	12.2675	2.04381	39.8163	6.94656	3.73635	20.2645	50.0488	25.7515	17.4184	14.4839	32.8962	29.0811	14.182	46.9087
AI837181|NM_001256515.1|chr19-5426342-5427317	89.3483	33.7917	35.7322	47.0771	77.7952	6.23821	22.1335	39.8539	19.6377	29.6976	10.0371	21.46	29.6935	5.7888	2.4909	6.33267	46.6557	23.3373	45.2878	35.6526	70.2207	10.9054	18.9093	10.722
AI837181|NM_134149.2|chr19-5426707-5427317	89.3483	33.7917	35.7322	47.0771	77.7952	6.23821	22.1335	39.8539	19.6377	29.6976	10.0371	21.46	29.6935	5.7888	2.4909	6.33267	46.6557	23.3373	45.2878	35.6526	70.2207	10.9054	18.9093	10.722
Pnpo|NM_134021.2|chr11-96937815-96938914	29.5238	37.3488	125.063	166.412	35.5152	32.2307	64.2925	173.482	18.7839	20.0895	60.2225	121.607	14.1719	11.5776	31.1362	34.1964	33.9314	51.503	114.961	125.898	27.8352	36.3513	91.001	148.767
Ier2|NM_010499.4|chr8-84661330-84662085	1053.53	129.831	208.088	156.559	1174.54	65.5012	99.0736	56.2644	1075.8	104.815	317.841	122.629	1230.26	92.6208	105.863	70.9259	1433.6	157.728	395.978	191.633	1167.18	69.9763	121.729	117.942
Banf1|NM_001038231.2|chr19-5364632-5365011	41.1779	39.1273	33.6303	47.0771	41.4344	44.7072	36.8891	38.6818	5.12288	13.9753	16.7285	27.5914	21.5953	17.3664	16.1908	12.6653	73.8008	57.1362	61.5449	41.2234	75.2816	48.1655	21.273	13.4025
Banf1|NR_104482.1|chr19-5364632-5365158	41.1779	39.1273	33.6303	47.0771	41.4344	44.7072	36.8891	38.6818	5.12288	13.9753	16.7285	27.5914	21.5953	17.3664	16.1908	12.6653	73.8008	57.1362	61.5449	41.2234	75.2816	48.1655	21.273	13.4025
Rtn3|XM_017318088.1|chr19-7426758-7427829	45.0626	24.8992	52.5474	41.603	29.596	29.1116	41.105	49.2313	17.9301	14.8488	11.1523	21.46	17.5462	11.5776	21.1726	24.0641	48.3522	30.5799	44.1266	33.4244	23.4069	21.8108	42.5459	49.5892
Orc5|NM_011959.2|chr5-22486488-22487171	24.0852	9.78182	11.5604	24.086	18.6032	18.7146	4.2159	4.6887	2.56144	5.24075	3.34569	4.08762	2.02456	0	2.4909	0	14.4208	12.8758	15.0959	10.0273	15.1828	11.8142	11.8183	14.7427
Orc5|XM_006535716.3|chr5-22486483-22487171	24.0852	9.78182	11.5604	24.086	18.6032	18.7146	4.2159	4.6887	2.56144	5.24075	3.34569	4.08762	2.02456	0	2.4909	0	14.4208	12.8758	15.0959	10.0273	15.1828	11.8142	11.8183	14.7427
Pim3|NM_145478.2|chr15-88864762-88865726	124.311	139.613	405.666	485.004	98.9351	45.7469	299.329	383.301	74.2818	185.173	481.78	278.98	72.8841	24.313	222.935	252.04	117.063	149.681	530.68	459.028	105.015	61.7973	288.367	347.124
Col5a1|XM_006497644.3|chr2-28037016-28039153	139.072	51.5769	36.7832	33.9393	97.2439	40.5483	60.0766	45.7148	58.0593	36.6852	23.4199	12.2629	60.0619	25.4707	22.4181	26.5972	138.27	43.4557	26.7082	32.3102	116.402	37.2601	46.0914	41.5477
Cacybp|NM_009786.2|chr1-160202366-160203566	100.225	98.7074	88.2796	75.5423	124.303	145.558	145.449	77.3635	241.629	159.843	141.634	182.921	163.314	219.974	215.463	150.718	100.098	123.929	107.994	113.643	139.176	115.415	178.457	155.469
Sfswap|NM_172276.3|chr5-129571067-129571384	50.5012	41.795	21.019	15.3274	42.28	27.0322	26.3494	17.5826	32.4449	8.73458	3.34569	7.15333	24.2947	5.7888	6.22724	5.06613	65.3179	41.8462	31.3531	21.1688	32.8962	39.0777	30.7276	5.36099
Atxn7l3b|NM_001033474.2|chr10-112925427-112928428	368.27	88.0364	114.553	135.757	371.218	111.248	80.1021	50.4035	141.733	72.497	55.7616	59.2705	236.873	61.3613	75.9724	26.5972	338.466	136.805	75.4797	113.643	229.641	99.0574	76.819	57.6306
Postn|XM_006501653.2|chr3-54390299-54390914	207.443	149.395	23.1209	20.8015	220.701	193.384	112.775	30.4765	186.985	57.6482	16.7285	5.10952	136.995	149.351	48.5725	26.5972	169.657	81.2782	8.12858	26.7395	204.336	111.78	146.547	83.0954
Spry1|NM_001305442.1|chr3-37643551-37644599	97.8946	15.1174	27.3246	3.28445	75.2584	11.4367	1.05397	0	163.932	27.9507	45.7245	5.10952	93.8045	6.94656	3.73635	3.7996	86.5251	16.0947	51.0939	5.57073	83.5056	0.908783	2.36366	5.36099
Lipa|NM_021460.3|chr19-34492315-34493979	90.1252	32.9025	35.7322	75.5423	111.619	38.4689	56.9146	50.4035	66.5974	23.5834	32.3417	43.9419	45.2151	10.4198	38.6089	24.0641	98.401	49.8936	32.5143	110.3	116.402	55.4358	44.9096	45.5684
Snhg6|NR_024067.2|chr1-9942024-9942155	18.6466	11.5603	7.35664	4.37926	11.8384	8.31761	2.10795	4.6887	51.2288	43.6729	10.0371	8.17524	25.6444	32.4173	16.1908	10.1323	10.1794	9.65682	4.6449	0	18.9786	2.72635	3.54549	5.36099
Eif6|NM_010579.2|chr2-155819836-155820101	52.0551	8.00331	14.7133	14.2326	45.6624	22.8734	5.26987	7.03305	12.8072	3.49383	1.11523	13.2848	18.8959	10.4198	1.24545	2.53307	41.566	22.5326	16.2572	17.8263	38.5897	23.6284	9.45465	10.722
Cxx1b|NM_001018063.1|chrX-53669176-53669956	27.1929	8.89256	8.40758	30.6548	26.2136	15.5955	16.8636	17.5826	4.26907	9.60804	1.11523	10.219	3.37426	3.47328	7.47269	1.26653	27.1451	10.4616	20.9021	28.9678	18.9786	11.8142	15.3638	14.7427
Lrrc58|NM_177093.3|chr16-37881462-37888857	727.994	200.083	146.082	96.3438	651.957	86.2952	84.318	70.3305	102.458	42.7995	47.955	67.4457	338.101	34.7328	47.327	67.1263	730.373	165.775	126.574	84.675	412.467	79.9729	83.91	69.6929
Hist1h2bc|NM_023422.3|chr13-23692175-23692480	35.7393	18.6744	15.7642	26.2756	35.5152	6.23821	60.0766	17.5826	71.7203	29.6976	51.3007	50.0733	68.1601	24.313	92.1632	37.996	62.7731	16.8994	22.0633	53.479	75.2816	7.27026	31.9095	25.4647
Srf|NM_020493.2|chr17-46546838-46549082	522.882	95.1504	108.248	51.4564	427.028	37.4292	72.7243	36.3374	247.606	45.4198	68.0291	36.7886	265.892	28.944	48.5725	15.1984	374.942	107.03	123.09	28.9678	349.205	51.8006	74.4554	36.1867
Srf|XM_011246336.1|chr17-46546837-46549082	522.882	95.1504	108.248	51.4564	427.028	37.4292	72.7243	36.3374	247.606	45.4198	68.0291	36.7886	265.892	28.944	48.5725	15.1984	374.942	107.03	123.09	28.9678	349.205	51.8006	74.4554	36.1867
Clock|XR_001784601.1|chr5-76266356-76266416	27.9699	46.2413	71.4645	66.7838	16.912	38.4689	25.2954	28.1322	43.5445	48.0402	64.6834	33.7229	33.7426	82.2009	49.8179	62.0602	11.876	23.3373	20.9021	14.4839	12.0198	24.5371	30.7276	22.7842
Sumo3|NM_001301672.1|chr10-77616258-77618331	98.6715	49.7984	33.6303	66.7838	129.377	109.169	89.5879	53.92	30.7373	20.963	26.7656	65.4019	78.2829	63.6768	44.8361	48.1283	83.1319	54.722	49.9327	64.6204	120.83	102.692	73.2736	44.2282
Cebpd|NM_007679.4|chr16-15888131-15889545	351.954	184.076	99.8401	153.274	361.917	75.8982	55.8607	101.979	397.877	249.809	129.367	153.286	340.126	74.0966	77.2178	182.381	384.273	156.923	109.155	151.524	339.084	64.5236	65.0007	182.274
Idh1|NM_010497.3|chr1-65158615-65159464	97.1177	64.0265	131.369	97.4386	60.8832	143.479	151.772	125.423	59.7669	59.3952	91.449	49.0514	44.5403	106.514	115.827	78.5251	69.5594	58.7457	124.251	133.697	44.9159	129.956	238.73	109.9
Pip5k1a|NM_001293707.1|chr3-95058529-95060082	389.248	109.379	83.0249	59.1201	371.218	62.3821	71.6703	59.7809	139.172	76.8643	14.498	62.3362	169.388	30.1018	43.5907	24.0641	301.989	83.6925	65.0286	55.7073	267.598	61.7973	69.7281	79.0746
Pip5k1a|XM_017319485.1|chr3-95058550-95060082	389.248	109.379	83.0249	59.1201	371.218	62.3821	71.6703	59.7809	139.172	76.8643	14.498	62.3362	169.388	30.1018	43.5907	24.0641	301.989	83.6925	65.0286	55.7073	267.598	61.7973	69.7281	79.0746
Pip5k1a|XR_375499.2|chr3-95058550-95060085	389.248	109.379	83.0249	59.1201	371.218	62.3821	71.6703	59.7809	139.172	76.8643	14.498	62.3362	169.388	30.1018	43.5907	24.0641	301.989	83.6925	65.0286	55.7073	267.598	61.7973	69.7281	79.0746
Sf1|XM_006531735.3|chr19-6375907-6377203	185.689	88.9256	73.5664	68.9734	160.664	46.7866	41.105	41.0261	86.2351	19.2161	47.955	52.1171	95.1542	31.2595	27.3999	25.3307	158.629	89.3256	84.7695	73.5336	138.543	57.2533	52.0006	37.5269
Atp9b|XM_017317942.1|chr18-80735073-80736012	25.6391	11.5603	2.1019	2.18963	14.3752	5.19851	9.48577	8.20522	0.853813	0	0	1.0219	6.07368	0	0	2.53307	15.2691	3.21894	0	12.2556	12.6524	5.4527	9.45465	12.0622
Atp9b|XR_001782381.1|chr18-80735074-80736149	25.6391	11.5603	2.1019	2.18963	14.3752	5.19851	9.48577	8.20522	0.853813	0	0	1.0219	6.07368	0	0	2.53307	15.2691	3.21894	0	12.2556	12.6524	5.4527	9.45465	12.0622
Mdm2|NM_010786.4|chr10-117688874-117690209	3548.29	692.731	1003.66	861.62	2499.59	682.044	957.009	674	2952.49	866.471	951.293	1260.01	2928.19	824.325	1033.72	725.724	2404.04	576.995	601.515	738.678	2006.67	635.239	861.555	621.875
Mdm2|XM_017313822.1|chr10-117688891-117690209	3548.29	692.731	1003.66	861.62	2499.59	682.044	957.009	674	2952.49	866.471	951.293	1260.01	2928.19	824.325	1033.72	725.724	2404.04	576.995	601.515	738.678	2006.67	635.239	861.555	621.875
Cdkn1b|NM_009875.4|chr6-134924242-134925525	153.057	89.8149	22.0699	38.3186	136.987	58.2233	38.9971	18.7548	99.0423	49.7871	13.3828	39.8543	90.4303	24.313	17.4363	10.1323	114.518	52.3078	9.2898	30.0819	101.852	56.3446	16.5456	8.04149
Fos|NM_010234.2|chr12-85476458-85477269	661.954	17.7851	70.4135	39.4134	788.944	42.6277	30.5653	22.2713	924.68	10.4815	69.1444	27.5914	821.971	41.6794	39.8543	18.998	847.437	17.7042	92.898	37.8809	641.475	25.4459	26.0003	36.1867
Arf6|NM_007481.3|chr12-69373321-69375980	355.839	166.291	75.6683	100.723	308.644	123.724	88.5339	69.1583	192.962	96.9539	23.4199	79.7086	235.524	64.8345	38.6089	35.4629	389.363	148.071	65.0286	67.9628	289.739	151.767	60.2734	71.0331
Cdca4|NM_028023.3|chr12-112820233-112821392	163.158	42.6843	45.1908	30.6548	142.906	35.3498	12.6477	25.7878	56.3517	34.0649	8.92185	16.3505	49.2643	17.3664	2.4909	2.53307	111.125	37.0178	29.0306	28.9678	72.1185	19.9932	21.273	18.7635
Cdca4|XM_006516244.1|chr12-112820228-112821392	163.158	42.6843	45.1908	30.6548	142.906	35.3498	12.6477	25.7878	56.3517	34.0649	8.92185	16.3505	49.2643	17.3664	2.4909	2.53307	111.125	37.0178	29.0306	28.9678	72.1185	19.9932	21.273	18.7635
Tapbp|NM_009318.2|chr17-33928151-33929290	55.9398	14.2281	19.968	40.5082	54.964	20.794	28.4573	17.5826	23.053	0.873458	3.34569	9.19714	15.5216	5.7888	18.6817	20.2645	84.8285	11.2663	13.9347	23.397	55.6704	16.3581	17.7275	28.1452
Sgk1|NM_001161845.2|chr10-21998827-21999903	508.897	71.1405	73.5664	146.705	446.477	58.2233	134.909	72.6748	389.339	81.2316	85.8728	108.322	337.426	54.4147	115.827	62.0602	522.543	60.3551	87.0919	155.98	469.403	91.7871	139.456	67.0124
Ppp2r1a|NM_016891.3|chr17-20965471-20965905	132.857	36.4595	34.6813	31.7497	68.4936	43.6675	30.5653	22.2713	55.4979	20.0895	8.92185	25.5476	47.2397	11.5776	18.6817	17.7315	124.698	41.0415	49.9327	36.7668	89.1992	48.1655	24.8185	32.1659
Txnip|NM_023719.2|chr3-96560529-96561857	303.784	347.699	249.075	568.21	410.116	225.615	219.227	450.115	303.958	302.217	217.47	171.68	300.984	128.511	109.599	227.976	533.571	320.285	336.755	674.058	449.792	226.287	209.184	457.024
Klf5|NM_009769.4|chr14-99313329-99313412	30.3007	118.271	55.7002	12.043	21.9856	148.677	69.5623	4.6887	1.70763	63.7624	18.9589	7.15333	10.7976	54.4147	18.6817	5.06613	29.69	127.148	37.1592	18.9405	9.48928	102.692	36.6368	10.722
D130007C19Rik|XR_376626.2|chr4-123902073-123903996	96.3407	20.4529	10.5095	20.8015	120.921	17.6749	17.9176	8.20522	23.9068	5.24075	10.0371	7.15333	43.8654	6.94656	4.98179	6.33267	97.5528	9.65682	17.4184	21.1688	89.1992	9.99661	14.182	12.0622
Ptrf|NM_008986.2|chr11-100956735-100958623	439.749	248.102	629.518	543.029	422.8	192.345	474.289	512.24	180.155	199.148	339.03	332.119	261.168	130.827	302.644	420.489	379.183	309.018	786.15	529.219	269.495	260.821	366.368	458.365
Cd151|NM_001111049.1|chr7-141470697-141471481	43.5087	15.1174	34.6813	36.1289	45.6624	9.35731	7.37782	31.6487	20.4915	9.60804	20.0742	38.8324	28.3438	5.7888	2.4909	29.1303	30.5383	16.8994	54.5776	56.8214	36.6919	25.4459	15.3638	50.9294
Zfp703|NM_001110508.1|chr8-26978567-26981462	112.656	90.7041	35.7322	94.1542	102.318	33.2704	63.2385	94.9461	55.4979	34.9383	41.2636	60.2924	74.9087	21.9974	17.4363	51.9279	119.608	104.616	62.7062	112.529	113.871	46.3479	24.8185	80.4149
Ost4|NM_001134692.2|chr5-30906515-30906766	27.1929	31.124	26.2737	26.2756	39.7432	29.1116	21.0795	37.5096	25.6144	25.3303	6.69139	5.10952	5.39882	6.94656	12.4545	7.5992	27.9934	32.1894	30.1919	36.7668	46.8138	49.0743	33.0913	45.5684
C430049B03Rik|NR_038184.1|chrX-53053111-53055490	166.265	156.509	19.968	13.1378	212.245	41.588	12.6477	4.6887	183.57	117.043	46.8397	26.5695	206.505	39.3638	14.9454	11.3988	172.202	167.385	22.0633	13.3697	198.642	40.8952	20.0911	4.02074
Sf1|XM_006531738.3|chr19-6376425-6377203	174.812	83.5901	71.4645	65.689	153.899	46.7866	41.105	38.6818	78.5508	19.2161	47.955	51.0952	87.7309	28.944	22.4181	24.0641	142.512	88.5209	74.3184	61.278	127.156	55.4358	49.6369	37.5269
Zfp703|NM_001101502.1|chr8-26980094-26981462	112.656	90.7041	35.7322	94.1542	102.318	33.2704	63.2385	94.9461	55.4979	34.9383	41.2636	60.2924	74.9087	21.9974	17.4363	51.9279	119.608	104.616	62.7062	112.529	111.973	46.3479	24.8185	80.4149
Ncaph|NM_144818.3|chr2-127103808-127104220	31.0777	96.9289	37.8341	12.043	26.2136	108.129	20.0255	5.86087	31.5911	80.3582	43.494	15.3286	41.166	111.145	7.47269	12.6653	44.9591	100.592	70.8348	22.2829	55.0378	145.405	28.364	10.722
Fkbp1a|NM_001302077.1|chr2-151560620-151561691	203.559	80.9223	63.0569	36.1289	193.642	51.9851	68.5084	59.7809	93.0657	60.2686	24.5351	45.9857	83.6817	31.2595	19.9272	35.4629	213.768	88.5209	62.7062	35.6526	183.459	52.7094	43.7278	57.6306
Hnrnpc|XM_017315856.1|chr14-52074449-52075079	112.656	38.238	63.0569	58.0252	106.546	30.1513	33.7272	37.5096	52.0826	21.8365	23.4199	36.7886	65.4607	15.0509	13.6999	11.3988	156.084	45.8699	39.4817	36.7668	92.3623	52.7094	61.4552	36.1867
Sh3pxd2a|NM_008018.4|chr19-47260173-47266986	89.3483	213.422	101.942	74.4475	77.7952	91.4937	90.6418	152.383	104.165	165.957	97.0252	62.3362	103.252	85.6742	102.127	112.722	86.5251	152.9	117.284	41.2234	88.5666	105.419	80.3645	87.1161
Col5a1|NM_015734.2|chr2-28037016-28039510	154.611	53.3554	44.1398	40.5082	108.237	45.7469	61.1305	48.0591	74.2818	39.3056	23.4199	16.3505	81.6572	31.2595	26.1544	32.9299	149.298	51.503	29.0306	32.3102	132.217	46.3479	47.2733	57.6306
Ppme1|NM_028292.2|chr7-100326736-100327863	32.6315	10.6711	10.5095	15.3274	33.824	16.6352	8.4318	3.51652	6.83051	8.73458	5.57616	12.2629	7.42338	2.31552	1.24545	1.26653	37.3245	16.0947	15.0959	21.1688	27.2026	15.4493	9.45465	10.722
Hspa5|NM_001163434.1|chr2-34776113-34776529	513.558	103.154	150.286	294.506	428.719	62.3821	87.4799	104.324	443.983	131.892	187.359	317.812	374.543	94.9363	73.4815	92.457	448.743	102.201	191.602	310.846	363.756	75.429	70.9099	100.519
Col1a1|NM_007742.4|chr11-94951619-94953042	1753.56	276.559	36.7832	113.861	1765.61	305.672	102.236	140.661	1221.81	309.204	34.5722	39.8543	1070.32	188.715	68.4997	79.7916	1874.71	278.438	66.1899	96.9306	1383.54	395.321	98.092	108.56
G0s2|NM_008059.3|chr1-193272159-193272462	2.33082	0.889256	253.278	281.368	0.8456	18.7146	260.332	288.355	0	0.873458	235.314	167.592	0.674853	3.47328	271.508	189.98	0.848285	2.41421	304.241	254.025	1.26524	18.1757	356.913	214.44
Nme1|NM_008704.2|chr11-93958924-93959395	487.919	907.041	997.35	478.435	437.175	931.572	1251.07	726.748	419.222	736.325	778.432	483.361	403.562	718.969	851.887	538.277	512.364	971.315	1300.57	543.703	680.065	1166.88	1376.83	690.228
Sf1|XM_006531733.3|chr19-6375995-6377203	181.804	87.1471	73.5664	66.7838	157.282	46.7866	41.105	41.0261	84.5275	19.2161	47.955	52.1171	91.1051	31.2595	27.3999	25.3307	149.298	89.3256	84.7695	63.5063	137.911	55.4358	50.8188	37.5269
Chpt1|NR_027477.1|chr10-88475332-88475536	8.54635	10.6711	8.40758	12.043	0.8456	7.27791	8.4318	26.96	1.70763	17.4692	18.9589	16.3505	0.674853	8.10432	72.236	108.922	0.848285	4.02368	8.12858	12.2556	1.26524	2.72635	33.0913	44.2282
Klf9|NM_010638.4|chr19-23164912-23166911	1109.47	520.215	906.968	735.716	1152.55	360.776	466.911	488.797	626.699	386.942	651.295	697.961	643.81	197.977	361.18	336.898	913.603	557.681	570.162	774.331	791.406	345.338	469.187	595.07
Rhob|NM_007483.2|chr12-8497757-8499041	138.296	56.0231	139.776	180.645	137.833	24.9528	47.4289	91.4296	151.125	69.8767	88.1033	130.804	128.897	10.4198	43.5907	94.99	156.084	91.7398	185.796	226.171	124.626	24.5371	60.2734	105.88
Actn4|NM_021895.2|chr7-28893253-28894228	253.283	48.0198	53.5984	48.1719	268.055	89.4143	41.105	49.2313	80.2585	59.3952	33.4569	24.5257	116.075	23.1552	22.4181	25.3307	246.003	75.6451	42.9653	50.1365	208.131	79.9729	34.2731	42.8879
Actn4|XM_006540257.2|chr7-28893247-28894228	253.283	48.0198	53.5984	48.1719	268.055	89.4143	41.105	49.2313	80.2585	59.3952	33.4569	24.5257	116.075	23.1552	22.4181	25.3307	246.003	75.6451	42.9653	50.1365	208.131	79.9729	34.2731	42.8879
Zmpste24|NM_172700.2|chr4-121059237-121060995	25.6391	20.4529	22.0699	10.9482	11.8384	1.0397	18.9715	2.34435	5.97669	6.11421	4.46093	14.3067	8.77309	0	6.22724	2.53307	11.0277	25.7515	19.7408	16.7122	13.285	0.908783	11.8183	9.38173
Zmpste24|XM_006503019.1|chr4-121059236-121060995	25.6391	20.4529	22.0699	10.9482	11.8384	1.0397	18.9715	2.34435	5.97669	6.11421	4.46093	14.3067	8.77309	0	6.22724	2.53307	11.0277	25.7515	19.7408	16.7122	13.285	0.908783	11.8183	9.38173
Klf3|NM_008453.5|chr5-64829158-64830129	285.137	64.9157	40.987	36.1289	251.143	60.3027	38.9971	23.4435	112.703	27.0772	20.0742	22.4819	118.099	34.7328	26.1544	30.3968	249.396	56.3315	18.5796	66.8487	185.357	65.4324	62.6371	26.805
Acot7|NM_133348.2|chr4-152271572-152271855	46.6165	19.5636	2.1019	6.5689	46.508	31.191	37.9431	12.8939	10.2458	6.11421	1.11523	8.17524	16.8713	15.0509	16.1908	11.3988	39.8694	23.3373	6.96735	5.57073	34.794	9.99661	26.0003	14.7427
Acot7|XM_006539169.2|chr4-152271572-152271853	46.6165	19.5636	2.1019	6.5689	46.508	31.191	37.9431	12.8939	10.2458	6.11421	1.11523	8.17524	16.8713	15.0509	16.1908	11.3988	39.8694	23.3373	6.96735	5.57073	34.794	9.99661	26.0003	14.7427
Tpi1|NM_009415.2|chr6-124810591-124811268	10.8772	20.4529	27.3246	95.249	27.9048	6.23821	22.1335	36.3374	4.26907	5.24075	12.2675	49.0514	22.945	6.94656	13.6999	30.3968	16.1174	22.5326	18.5796	91.3599	20.2438	14.5405	20.0911	29.4854
Prdx1|NM_011034.4|chr4-116699256-116700000	103.333	53.3554	89.3306	61.3097	68.4936	59.263	105.397	64.4696	53.7902	57.6482	25.6503	64.38	34.4175	19.6819	21.1726	39.2625	95.0079	68.4025	105.672	96.9306	76.5468	75.429	86.2737	76.3941
S100a6|NM_011313.2|chr3-90614322-90614414	769.172	411.726	70.4135	101.818	696.774	443.952	187.608	169.965	586.57	480.402	35.6874	83.7962	509.514	316.068	132.018	127.92	743.946	466.746	96.3817	109.186	788.875	528.003	115.819	150.108
Atf7|NM_001310066.1|chr15-102528635-102534220	45.8395	32.9025	17.8661	17.5171	31.2872	6.23821	16.8636	14.0661	12.8072	16.5957	3.34569	3.06571	19.5707	4.63104	2.4909	0	24.6003	24.9468	9.2898	2.22829	27.2026	9.99661	10.6365	4.02074
Sf1|NM_011750.2|chr19-6376360-6378038	183.358	85.3686	75.6683	74.4475	165.738	46.7866	49.5368	41.0261	93.9195	20.963	51.3007	62.3362	92.4548	28.944	22.4181	26.5972	149.298	88.5209	80.1246	63.5063	136.013	55.4358	53.1824	38.8672
Fam217b|NM_001081289.1|chr2-178421408-178422177	9.3233	3.55703	1.05095	7.66371	30.4416	0	1.05397	0	4.26907	4.36729	1.11523	10.219	12.8222	0	2.4909	0	8.48285	7.24262	8.12858	10.0273	9.48928	0	16.5456	1.34025
Fam217b|XM_011239961.1|chr2-178421408-178422181	9.3233	3.55703	1.05095	7.66371	30.4416	0	1.05397	0	4.26907	4.36729	1.11523	10.219	12.8222	0	2.4909	0	8.48285	7.24262	8.12858	10.0273	9.48928	0	16.5456	1.34025
Klhdc10|NM_001311087.1|chr6-30450696-30455174	71.4786	61.3587	31.5284	36.1289	103.163	30.1513	35.8351	18.7548	36.714	39.3056	32.3417	21.46	58.7122	11.5776	24.909	18.998	82.2836	77.2546	52.2551	28.9678	86.0361	29.9898	35.4549	10.722
Klhdc10|XM_017321829.1|chr6-30450696-30455179	71.4786	61.3587	31.5284	36.1289	103.163	30.1513	35.8351	18.7548	36.714	39.3056	32.3417	21.46	58.7122	11.5776	24.909	18.998	82.2836	77.2546	52.2551	28.9678	86.0361	29.9898	35.4549	10.722
Neat1|NR_003513.3|chr19-5842295-5845480	1138.22	142.281	146.082	270.42	960.601	213.139	240.306	175.826	572.909	65.5094	158.363	350.513	858.413	203.766	199.272	168.449	947.534	144.048	117.284	271.851	883.135	215.382	239.912	186.294
Snx3|NM_017472.4|chr10-42534758-42535369	136.742	43.5736	24.1718	38.3186	128.531	22.8734	40.051	28.1322	70.8665	22.7099	15.6132	20.4381	49.2643	10.4198	17.4363	7.5992	100.098	53.1125	47.6102	59.0497	72.1185	36.3513	20.0911	46.9087
Midn|XM_006513914.2|chr10-80156642-80158368	378.37	83.5901	73.5664	131.378	388.13	84.2158	69.5623	83.2244	207.477	53.281	64.6834	73.5771	152.517	38.2061	54.7997	20.2645	325.741	61.9646	62.7062	110.3	268.863	42.7128	60.2734	88.4563
Copg1|NM_017477.2|chr6-87912302-87913595	58.2706	8.89256	35.7322	12.043	38.8976	13.5161	23.1874	4.6887	35.0063	6.98767	11.1523	16.3505	26.3193	17.3664	13.6999	6.33267	76.3456	23.3373	23.2245	46.7941	74.0164	21.8108	23.6366	10.722
Psmd2|NM_134101.2|chr16-20663245-20663414	46.6165	35.5703	16.8152	12.043	75.2584	20.794	18.9715	46.887	23.9068	7.86112	5.57616	10.219	22.945	18.5242	4.98179	13.9319	37.3245	21.7278	12.7735	15.598	35.4266	28.1723	10.6365	26.805
Egr3|NM_018781.3|chr14-70079905-70082613	958.746	36.4595	52.5474	13.1378	721.296	5.19851	28.4573	17.5826	588.277	22.7099	28.996	9.19714	465.648	3.47328	23.6635	18.998	821.14	30.5799	60.3837	20.0546	482.688	11.8142	34.2731	16.083
Foxc1|NM_008592.2|chr13-31808869-31810635	184.912	75.5868	24.1718	76.6371	145.443	14.5558	23.1874	26.96	170.763	94.3335	22.3046	57.2267	98.5285	13.8931	3.73635	43.0621	144.208	74.8404	17.4184	28.9678	106.913	9.99661	23.6366	26.805
Mad2l2|NM_001305420.1|chr4-148145413-148145704	0	12.4496	3.15284	26.2756	13.5296	1.0397	13.7017	0	1.70763	5.24075	8.92185	21.46	2.02456	4.63104	7.47269	3.7996	0	14.4852	16.2572	23.397	1.89786	4.54392	21.273	0
Mad2l2|XM_006539187.2|chr4-148145413-148145699	0	12.4496	3.15284	26.2756	13.5296	1.0397	13.7017	0	1.70763	5.24075	8.92185	21.46	2.02456	4.63104	7.47269	3.7996	0	14.4852	16.2572	23.397	1.89786	4.54392	21.273	0
Mad2l2|XM_006539188.2|chr4-148145371-148145699	0	12.4496	3.15284	26.2756	13.5296	1.0397	13.7017	0	1.70763	5.24075	8.92185	21.46	2.02456	4.63104	7.47269	3.7996	0	14.4852	16.2572	23.397	1.89786	4.54392	21.273	0
Mad2l2|XM_006539189.2|chr4-148145371-148145694	0	12.4496	3.15284	26.2756	13.5296	1.0397	13.7017	0	1.70763	5.24075	8.92185	21.46	2.02456	4.63104	7.47269	3.7996	0	14.4852	16.2572	23.397	1.89786	4.54392	21.273	0
Mat2a|NM_145569.4|chr6-72432798-72434292	1535.24	358.37	359.424	315.307	1217.66	123.724	202.363	287.183	735.987	241.948	308.919	375.039	864.486	98.4096	154.436	208.978	1452.26	354.083	442.427	306.39	1055.84	163.581	173.729	247.946
Col6a2|NM_146007.2|chr10-76595755-76596212	92.456	138.724	51.4965	58.0252	65.9568	135.161	88.5339	63.2974	22.1991	67.2563	49.0702	24.5257	65.4607	91.463	61.027	56.994	102.642	192.332	68.5123	56.8214	101.852	140.861	86.2737	97.8381
Sf1|NM_001110791.1|chr19-6375995-6378038	190.351	88.9256	77.7702	75.5423	169.12	46.7866	49.5368	43.3704	99.8962	20.963	51.3007	63.3581	95.8291	31.2595	27.3999	27.8637	156.084	89.3256	90.5756	65.7346	146.767	55.4358	54.3642	38.8672
Adipoq|NM_009605.4|chr16-23157594-23157968	2.33082	0	163.948	422.599	0.8456	2.0794	93.8038	672.828	0.853813	0.873458	165.054	417.959	0	1.15776	85.9359	556.008	0.848285	0.804735	166.055	432.288	1.89786	2.72635	69.7281	592.389
Gpx1|NM_008160.6|chr9-108340136-108340342	133.634	67.5835	21.019	24.086	120.075	36.3895	32.6732	23.4435	69.1589	50.6606	30.1113	18.3943	85.7063	21.9974	21.1726	5.06613	112.822	92.5445	73.1572	57.9355	127.156	73.6114	28.364	34.8464
Pim1|NM_008842.3|chr17-29494747-29495465	39.624	4.44628	13.6623	27.3704	45.6624	29.1116	2.10795	9.37739	6.83051	12.2284	1.11523	3.06571	14.1719	5.7888	1.24545	0	14.4208	4.02368	4.6449	24.5112	22.7743	7.27026	1.18183	8.04149
Fus|XM_006507759.1|chr7-127981830-127982032	237.744	100.486	128.216	102.913	231.694	158.035	116.991	93.7739	119.534	109.182	73.6053	36.7886	109.326	31.2595	43.5907	43.0621	174.747	117.491	71.996	135.926	136.646	98.1486	88.6374	89.7966
Cxcl12|NM_001012477.2|chr6-117176179-117181368	97.8946	75.5868	15.7642	9.85334	110.774	35.3498	30.5653	7.03305	70.8665	33.1914	5.57616	9.19714	60.0619	5.7888	13.6999	1.26653	93.3113	19.3136	10.451	1.11415	96.7906	17.2669	14.182	1.34025
Israa|NM_001309430.1|chr14-25603924-25605636	20.9774	32.0132	7.35664	6.5689	63.42	29.1116	14.7556	2.34435	6.83051	2.62037	5.57616	4.08762	26.3193	5.7888	6.22724	2.53307	39.8694	20.1184	22.0633	12.2556	36.6919	39.9865	5.90916	4.02074
Sec22a|XM_006522235.2|chr16-35313408-35314086	7.76941	3.55703	1.05095	3.28445	9.3016	0	2.10795	1.17217	4.26907	0.873458	0	0	2.02456	0	0	0	11.0277	6.43788	6.96735	12.2556	9.48928	0.908783	13.0001	1.34025
Ppib|NM_011149.2|chr9-66066417-66066629	29.5238	14.2281	10.5095	16.4222	30.4416	22.8734	21.0795	8.20522	11.9534	15.7222	10.0371	6.13143	10.1228	8.10432	6.22724	6.33267	42.4142	20.9231	23.2245	18.9405	34.794	26.3547	34.2731	8.04149
Calu|NM_001285412.1|chr6-29374503-29376675	358.947	81.8116	74.6173	33.9393	367.836	55.1042	44.2669	46.887	146.856	74.2439	37.9179	33.7229	167.363	43.9949	21.1726	16.4649	350.342	90.1303	56.9	57.9355	272.026	62.706	56.7279	44.2282
Poldip3|NM_178627.3|chr15-83125977-83127880	106.441	72.919	34.6813	41.603	98.9351	53.0248	40.051	15.2383	18.7839	32.318	16.7285	29.6352	46.5648	9.26208	23.6635	24.0641	79.7388	70.8167	27.8694	42.3375	62.6292	26.3547	31.9095	20.1037
Poldip3|XM_006521485.1|chr15-83125975-83127880	106.441	72.919	34.6813	41.603	98.9351	53.0248	40.051	15.2383	18.7839	32.318	16.7285	29.6352	46.5648	9.26208	23.6635	24.0641	79.7388	70.8167	27.8694	42.3375	62.6292	26.3547	31.9095	20.1037
Zyx|XM_006505936.3|chr6-42357956-42358395	397.017	44.4628	33.6303	60.2149	340.777	16.6352	20.0255	10.5496	181.008	20.963	23.4199	28.6133	302.334	25.4707	26.1544	6.33267	417.356	52.3078	68.5123	40.1092	334.655	36.3513	28.364	17.4232
Supt6|XR_001779939.1|chr11-78207023-78207769	34.9624	5.33554	13.6623	8.75853	32.1328	16.6352	12.6477	7.03305	12.8072	9.60804	1.11523	10.219	20.9204	3.47328	2.4909	5.06613	50.0488	25.7515	23.2245	21.1688	46.1812	19.9932	14.182	9.38173
Hnrnpc|NM_016884.3|chr14-52073379-52075079	131.303	45.3521	67.2607	66.7838	125.994	33.2704	35.8351	44.5426	57.2055	32.318	32.3417	38.8324	74.9087	17.3664	19.9272	12.6653	170.505	48.2841	45.2878	43.4517	105.015	66.3412	69.7281	46.9087
Cxcl12|NM_013655.4|chr6-117178598-117181368	96.3407	75.5868	15.7642	9.85334	110.774	35.3498	28.4573	7.03305	70.0127	33.1914	5.57616	9.19714	56.6876	4.63104	13.6999	1.26653	88.2216	19.3136	10.451	1.11415	96.7906	17.2669	14.182	1.34025
R3hdm4|NM_177994.4|chr10-79910052-79911038	10.8772	4.44628	25.2228	31.7497	10.9928	6.23821	17.9176	14.0661	1.70763	4.36729	5.57616	14.3067	6.74853	3.47328	4.98179	7.5992	13.5726	13.6805	22.0633	20.0546	22.7743	20.902	22.4548	10.722
R3hdm4|XM_011243263.2|chr10-79910051-79911038	10.8772	4.44628	25.2228	31.7497	10.9928	6.23821	17.9176	14.0661	1.70763	4.36729	5.57616	14.3067	6.74853	3.47328	4.98179	7.5992	13.5726	13.6805	22.0633	20.0546	22.7743	20.902	22.4548	10.722
Epc2|XM_006498011.2|chr2-49549998-49551942	51.2781	9.78182	4.20379	17.5171	44.8168	6.23821	24.2414	3.51652	39.2754	33.1914	8.92185	20.4381	45.89	9.26208	26.1544	6.33267	35.628	11.2663	4.6449	8.91316	24.6721	13.6317	8.27282	2.6805
Mafk|NM_010757.2|chr5-139800519-139802652	103.333	7.11405	6.30569	8.75853	69.3392	11.4367	6.32385	2.34435	29.8835	6.11421	1.11523	1.0219	21.5953	0	1.24545	3.7996	79.7388	3.21894	2.32245	22.2829	76.5468	5.4527	15.3638	1.34025
Mafk|XM_006504653.3|chr5-139800519-139802653	103.333	7.11405	6.30569	8.75853	69.3392	11.4367	6.32385	2.34435	29.8835	6.11421	1.11523	1.0219	21.5953	0	1.24545	3.7996	79.7388	3.21894	2.32245	22.2829	76.5468	5.4527	15.3638	1.34025
Serf2|NM_011354.3|chr2-121450784-121453420	86.2405	42.6843	33.6303	47.0771	97.2439	13.5161	53.7527	25.7878	62.3284	14.8488	11.1523	6.13143	76.9332	19.6819	13.6999	20.2645	121.305	65.1835	49.9327	47.9082	86.0361	43.6216	39.0004	41.5477
Golgb1|NM_030035.1|chr16-36931957-36933085	34.9624	11.5603	12.6114	21.8963	37.2064	3.1191	16.8636	11.7217	33.2987	10.4815	3.34569	12.2629	13.4971	2.31552	1.24545	10.1323	45.8074	24.9468	4.6449	45.6799	49.9769	11.8142	15.3638	28.1452
Golgb1|XM_006522082.2|chr16-36931957-36933081	34.9624	11.5603	12.6114	21.8963	37.2064	3.1191	16.8636	11.7217	33.2987	10.4815	3.34569	12.2629	13.4971	2.31552	1.24545	10.1323	45.8074	24.9468	4.6449	45.6799	49.9769	11.8142	15.3638	28.1452
Golgb1|XM_006522083.3|chr16-36931957-36933082	34.9624	11.5603	12.6114	21.8963	37.2064	3.1191	16.8636	11.7217	33.2987	10.4815	3.34569	12.2629	13.4971	2.31552	1.24545	10.1323	45.8074	24.9468	4.6449	45.6799	49.9769	11.8142	15.3638	28.1452
Zfp617|NM_133358.3|chr8-71933507-71934630	41.1779	16.0066	13.6623	27.3704	35.5152	5.19851	15.8096	10.5496	18.7839	11.355	7.80662	6.13143	8.77309	2.31552	8.71814	5.06613	33.9314	20.9231	10.451	20.0546	34.794	14.5405	22.4548	13.4025
Egln3|NM_028133.2|chr12-54178980-54180623	21.7544	70.2512	166.05	674.407	42.28	44.7072	150.718	698.616	5.97669	29.6976	66.9139	42.92	19.5707	8.10432	64.7633	219.11	22.0554	45.0652	131.218	691.884	27.8352	48.1655	74.4554	353.825
Nfkbiz|NM_030612.3|chr16-55811376-55812729	385.363	171.626	217.546	143.421	403.351	309.831	415.266	62.1252	552.417	82.1051	364.681	121.607	371.844	258.18	412.243	100.056	449.591	157.728	343.723	183.834	430.181	343.52	355.731	130.004
Sh3gl1|NM_001252471.1|chr17-56016749-56017736	72.2555	32.0132	11.5604	10.9482	84.56	24.9528	16.8636	16.4104	21.3453	13.1019	13.3828	7.15333	24.2947	9.26208	8.71814	2.53307	90.7665	22.5326	15.0959	38.9951	56.9357	29.9898	17.7275	4.02074
Sh3gl1|NM_013664.3|chr17-56016749-56017539	72.2555	32.0132	11.5604	10.9482	84.56	24.9528	16.8636	16.4104	21.3453	13.1019	13.3828	7.15333	24.2947	9.26208	8.71814	2.53307	90.7665	22.5326	15.0959	38.9951	56.9357	29.9898	17.7275	4.02074
Hic1|NM_001098203.1|chr11-75164564-75165379	139.849	5.33554	2.1019	7.66371	116.693	0	2.10795	0	40.1292	0.873458	0	8.17524	56.0128	0	4.98179	0	134.029	11.2663	8.12858	6.68487	89.1992	0.908783	1.18183	0
Atp9b|NM_001201569.1|chr18-80734140-80736012	25.6391	11.5603	2.1019	2.18963	18.6032	5.19851	9.48577	8.20522	5.12288	0	1.11523	1.0219	6.07368	0	0	2.53307	15.2691	3.21894	0	12.2556	12.6524	5.4527	9.45465	12.0622
Nagk|XM_017321685.1|chr6-83802455-83802556	37.2932	20.4529	9.45853	25.1808	38.8976	8.31761	16.8636	12.8939	14.5148	6.11421	6.69139	16.3505	20.9204	9.26208	4.98179	11.3988	45.8074	19.3136	27.8694	28.9678	58.2009	17.2669	15.3638	18.7635
Retsat|NM_026159.4|chr6-72607381-72607488	4.66165	5.33554	6.30569	12.043	5.0736	2.0794	24.2414	26.96	0.853813	0.873458	2.23046	2.04381	1.34971	1.15776	7.47269	6.33267	5.08971	6.43788	8.12858	25.6253	0.632619	4.54392	15.3638	30.8257
Klf3|XM_006503751.3|chr5-64829158-64832072	289.022	67.5835	40.987	36.1289	251.143	60.3027	38.9971	23.4435	112.703	27.0772	20.0742	22.4819	122.148	34.7328	26.1544	32.9299	252.789	57.1362	18.5796	66.8487	185.357	66.3412	62.6371	26.805
Dnaja4|NM_021422.4|chr9-54714676-54716317	6.99247	2.66777	12.6114	12.043	13.5296	10.397	9.48577	0	2.56144	3.49383	2.23046	4.08762	2.69941	2.31552	4.98179	0	5.93799	0	17.4184	15.598	10.1219	0.908783	7.09099	0
Dnaja4|XM_006511325.3|chr9-54714676-54716315	6.99247	2.66777	12.6114	12.043	13.5296	10.397	9.48577	0	2.56144	3.49383	2.23046	4.08762	2.69941	2.31552	4.98179	0	5.93799	0	17.4184	15.598	10.1219	0.908783	7.09099	0
Socs3|NM_007707.3|chr11-117966078-117967552	329.423	72.0298	65.1588	114.956	290.886	69.66	31.6192	137.144	298.835	104.815	22.3046	44.9638	147.793	31.2595	24.909	92.457	320.652	87.7161	56.9	159.323	291.005	62.706	39.0004	276.091
Sec22a|NM_133704.4|chr16-35311130-35314086	7.76941	4.44628	1.05095	3.28445	9.3016	0	2.10795	1.17217	4.26907	1.74692	0	0	2.69941	0	0	0	11.0277	6.43788	6.96735	12.2556	9.48928	0.908783	13.0001	1.34025
Supt6|NM_009297.2|chr11-78206748-78207582	38.8471	5.33554	13.6623	8.75853	35.5152	17.6749	14.7556	10.5496	16.2225	9.60804	1.11523	11.241	24.9696	3.47328	2.4909	5.06613	50.0488	25.7515	23.2245	21.1688	59.4661	21.8108	15.3638	9.38173
Susd6|NM_178682.4|chr12-80877121-80880833	34.1854	23.1207	1.05095	2.18963	39.7432	25.9925	11.5937	2.34435	81.9661	71.6236	2.23046	3.06571	37.7918	48.6259	11.209	2.53307	28.8417	20.9231	1.16123	6.68487	23.4069	29.9898	20.0911	2.6805
Thbs1|NM_001313914.1|chr2-118125029-118127133	3569.27	50.6876	43.0889	33.9393	3287.69	87.3349	45.3209	41.0261	2073.06	47.1667	17.8437	33.7229	2054.25	64.8345	44.8361	43.0621	3289.65	70.012	47.6102	45.6799	2478.6	92.6959	75.6372	97.8381
Trim28|NM_011588.3|chr7-13030862-13031032	62.1553	54.2446	39.936	32.8445	70.1848	37.4292	38.9971	17.5826	28.1758	31.4445	13.3828	26.5695	43.1906	30.1018	14.9454	13.9319	77.1939	92.5445	49.9327	31.1961	69.588	58.1621	20.0911	32.1659
Dync1i2|NM_001198876.1|chr2-71262761-71263303	82.3558	24.0099	17.8661	25.1808	59.192	35.3498	23.1874	18.7548	18.7839	15.7222	4.46093	10.219	35.7672	12.7354	11.209	13.9319	65.3179	44.2604	5.80613	31.1961	77.8121	18.1757	16.5456	18.7635
Agt|NM_007428.3|chr8-124556586-124556929	3.10777	6.22479	150.286	266.04	0.8456	1.0397	57.9686	180.515	0.853813	6.98767	110.408	153.286	1.34971	5.7888	31.1362	96.2566	3.39314	21.7278	207.859	301.933	2.53047	8.17905	41.3641	225.162
Rbms2|NM_019711.2|chr10-128129469-128133367	29.5238	16.8959	9.45853	22.9911	39.7432	13.5161	8.4318	33.9931	11.0996	7.86112	4.46093	12.2629	9.44794	5.7888	3.73635	13.9319	41.566	12.071	24.3857	18.9405	20.8764	12.723	17.7275	36.1867
Anxa2|NM_007585.3|chr9-69491505-69491785	191.128	73.8083	14.7133	53.646	173.348	33.2704	3.16192	19.927	87.089	48.0402	18.9589	26.5695	101.228	17.3664	4.98179	11.3988	157.781	93.3493	15.0959	37.8809	158.155	35.4425	18.9093	18.7635
Anxa2|XM_006510796.2|chr9-69491505-69491792	191.128	73.8083	14.7133	53.646	173.348	33.2704	3.16192	19.927	87.089	48.0402	18.9589	26.5695	101.228	17.3664	4.98179	11.3988	157.781	93.3493	15.0959	37.8809	158.155	35.4425	18.9093	18.7635
Map3k11|XM_006531752.2|chr19-5702344-5702865	52.832	66.6942	73.5664	117.145	60.0376	33.2704	63.2385	90.2574	44.3983	32.318	64.6834	75.6209	33.0678	21.9974	63.5179	60.7936	60.2282	90.1303	147.476	170.464	72.1185	42.7128	48.4551	87.1161
Neat1|NR_131212.1|chr19-5824707-5845478	1184.06	167.18	196.527	279.178	999.499	237.052	297.221	198.097	591.693	82.9785	188.474	390.368	897.554	241.972	242.862	174.782	977.224	175.432	147.476	286.335	935.01	262.638	256.457	201.037
9630013D21Rik|XR_376544.2|chr4-109652426-109652825	3.10777	3.55703	46.2417	39.4134	8.456	4.1588	13.7017	18.7548	4.26907	0	21.1894	16.3505	6.74853	15.0509	12.4545	0	1.69657	0	8.12858	25.6253	11.3871	13.6317	8.27282	13.4025
9630013D21Rik|XR_376545.2|chr4-109652426-109652819	3.10777	3.55703	46.2417	39.4134	8.456	4.1588	13.7017	18.7548	4.26907	0	21.1894	16.3505	6.74853	15.0509	12.4545	0	1.69657	0	8.12858	25.6253	11.3871	13.6317	8.27282	13.4025
Ankrd49|XM_006510503.2|chr9-14779781-14781149	59.8245	78.2546	72.5154	54.7408	38.8976	48.866	76.9402	55.0922	67.4513	95.2069	105.947	52.1171	53.3134	61.3613	125.79	73.459	40.7177	32.9941	42.9653	44.5658	31.6309	52.7094	53.1824	49.5892
Epc2|NM_172663.4|chr2-49549998-49551609	44.2857	9.78182	3.15284	16.4222	40.5888	6.23821	24.2414	3.51652	29.8835	21.8365	8.92185	12.2629	32.3929	6.94656	23.6635	3.7996	32.2348	11.2663	1.16123	8.91316	24.0395	10.9054	8.27282	2.6805
Usp16|XM_006523101.1|chr16-87483231-87483515	26.416	4.44628	9.45853	12.043	36.3608	16.6352	4.2159	0	25.6144	1.74692	3.34569	11.241	22.2701	8.10432	1.24545	0	28.8417	1.60947	1.16123	6.68487	29.7331	7.27026	9.45465	2.6805
Cdkn2a|NM_001040654.1|chr4-89274472-89274734	58.2706	26.6777	5.25474	26.2756	43.1256	18.7146	20.0255	12.8939	101.604	34.0649	12.2675	29.6352	61.4116	17.3664	38.6089	29.1303	40.7177	18.5089	12.7735	31.1961	38.5897	17.2669	18.9093	14.7427
Cdkn2a|NM_009877.2|chr4-89274472-89274774	58.2706	26.6777	5.25474	26.2756	43.1256	18.7146	20.0255	12.8939	101.604	34.0649	12.2675	29.6352	61.4116	17.3664	38.6089	29.1303	40.7177	18.5089	12.7735	31.1961	38.5897	17.2669	18.9093	14.7427
Fam178a|NM_001081225.1|chr19-44980591-44983787	87.7944	45.3521	16.8152	16.4222	60.8832	30.1513	21.0795	17.5826	35.0063	5.24075	12.2675	9.19714	36.4421	13.8931	0	5.06613	66.1662	16.0947	8.12858	12.2556	43.6507	16.3581	5.90916	10.722
Amotl2|NM_019764.2|chr9-102731706-102733417	433.533	60.4694	70.4135	96.3438	307.798	35.3498	48.4828	30.4765	242.483	69.8767	41.2636	86.8619	248.346	12.7354	46.0816	30.3968	363.066	61.9646	59.2225	74.6477	238.497	25.4459	49.6369	16.083
Amotl2|XM_006511771.3|chr9-102731706-102733418	433.533	60.4694	70.4135	96.3438	307.798	35.3498	48.4828	30.4765	242.483	69.8767	41.2636	86.8619	248.346	12.7354	46.0816	30.3968	363.066	61.9646	59.2225	74.6477	238.497	25.4459	49.6369	16.083
Amotl2|XM_006511772.2|chr9-102731706-102733413	433.533	60.4694	70.4135	96.3438	307.798	35.3498	48.4828	30.4765	242.483	69.8767	41.2636	86.8619	248.346	12.7354	46.0816	30.3968	363.066	61.9646	59.2225	74.6477	238.497	25.4459	49.6369	16.083
Igfbp4|NM_010517.3|chr11-99051579-99052646	56.7167	140.502	177.61	84.3008	43.1256	263.044	133.855	50.4035	23.053	126.651	103.717	55.1829	52.6385	207.239	87.1814	41.7956	67.0145	227.74	211.343	88.0175	40.4876	266.273	122.91	38.8672
Abl1|NM_001112703.2|chr2-31801899-31804362	96.3407	18.6744	11.5604	6.5689	61.7288	9.35731	6.32385	10.5496	23.053	20.963	4.46093	4.08762	26.3193	8.10432	6.22724	5.06613	71.2559	41.8462	19.7408	3.34244	62.6292	21.8108	8.27282	16.083
Adprh|NM_007414.3|chr16-38445398-38445689	31.8546	25.7884	12.6114	6.5689	27.9048	15.5955	18.9715	16.4104	3.41525	2.62037	15.6132	0	6.74853	6.94656	2.4909	6.33267	22.0554	21.7278	12.7735	12.2556	14.5502	10.9054	7.09099	12.0622
Npc2|NM_023409.4|chr12-84754558-84757125	229.198	156.509	152.387	118.24	223.238	105.01	142.287	96.1183	119.534	148.488	91.449	97.0809	159.94	43.9949	72.236	75.992	239.216	181.065	247.341	135.926	168.909	106.328	119.365	87.1161
Atg4b|NM_174874.3|chr1-93787759-93789529	9.3233	16.0066	9.45853	20.8015	28.7504	9.35731	23.1874	14.0661	4.26907	6.98767	7.80662	7.15333	14.1719	2.31552	6.22724	2.53307	16.1174	5.63315	12.7735	13.3697	28.4678	8.17905	20.0911	9.38173
Twist2|NM_007855.3|chr1-91847388-91848034	37.2932	40.9058	3.15284	4.37926	41.4344	12.4764	10.5397	0	16.2225	33.1914	3.34569	8.17524	31.0432	10.4198	0	0	31.3865	51.503	0	15.598	20.2438	9.08783	2.36366	1.34025
Gale|XM_006539217.1|chr4-135967859-135968178	8.54635	7.11405	18.9171	28.4652	8.456	4.1588	34.7812	25.7878	0.853813	5.24075	4.46093	21.46	0.674853	0	12.4545	13.9319	31.3865	4.82841	16.2572	37.8809	18.3459	2.72635	26.0003	34.8464
Porcn|NM_023638.4|chrX-8193845-8194175	7.76941	0.889256	2.1019	10.9482	9.3016	6.23821	8.4318	0	6.83051	6.11421	0	5.10952	5.39882	8.10432	4.98179	0	7.63456	0	0	8.91316	3.16309	6.36148	2.36366	0
Porcn|NR_131893.1|chrX-8193845-8194277	7.76941	0.889256	2.1019	10.9482	9.3016	6.23821	8.4318	0	6.83051	6.11421	0	5.10952	5.39882	8.10432	4.98179	0	7.63456	0	0	8.91316	3.16309	6.36148	2.36366	0
Porcn|XM_011247481.1|chrX-8193847-8194175	7.76941	0.889256	2.1019	10.9482	9.3016	6.23821	8.4318	0	6.83051	6.11421	0	5.10952	5.39882	8.10432	4.98179	0	7.63456	0	0	8.91316	3.16309	6.36148	2.36366	0
Porcn|XR_001782757.1|chrX-8193847-8194277	7.76941	0.889256	2.1019	10.9482	9.3016	6.23821	8.4318	0	6.83051	6.11421	0	5.10952	5.39882	8.10432	4.98179	0	7.63456	0	0	8.91316	3.16309	6.36148	2.36366	0
Ankrd50|XM_011249725.2|chr3-38449649-38452505	87.0174	10.6711	7.35664	2.18963	68.4936	2.0794	10.5397	9.37739	57.2055	18.3426	0	2.04381	50.614	2.31552	7.47269	5.06613	61.0765	11.2663	6.96735	4.45658	43.6507	0	7.09099	1.34025
Vegfa|NM_001110266.1|chr17-46016992-46018857	93.233	47.1306	46.2417	101.818	83.7144	11.4367	11.5937	57.4365	87.9428	91.7131	64.6834	69.4895	53.9882	10.4198	16.1908	69.6594	79.7388	65.1835	69.6735	96.9306	80.9752	22.7196	26.0003	64.3319
Vegfa|NM_001317041.1|chr17-46016992-46018788	93.233	47.1306	46.2417	101.818	83.7144	11.4367	11.5937	57.4365	87.9428	91.7131	64.6834	69.4895	53.9882	10.4198	16.1908	69.6594	79.7388	65.1835	69.6735	96.9306	80.9752	22.7196	26.0003	64.3319
Iqgap1|NM_016721.2|chr7-80711582-80713831	131.303	46.2413	26.2737	51.4564	118.384	55.1042	40.051	49.2313	45.2521	34.0649	11.1523	25.5476	90.4303	17.3664	39.8543	30.3968	110.277	52.3078	41.8041	35.6526	122.728	43.6216	52.0006	49.5892
Cnot6l|XM_006534872.3|chr5-96070332-96077179	45.8395	18.6744	12.6114	22.9911	27.0592	43.6675	2.10795	8.20522	26.4682	13.1019	5.57616	10.219	26.3193	19.6819	8.71814	1.26653	43.2625	25.7515	3.48368	35.6526	33.5288	37.2601	23.6366	10.722
Acin1|XM_006519298.3|chr14-54642160-54642727	42.7318	30.2347	29.4265	18.6119	44.8168	28.0719	7.37782	9.37739	20.4915	5.24075	14.498	5.10952	16.8713	11.5776	11.209	8.86574	55.1385	14.4852	23.2245	12.2556	37.3245	42.7128	29.5458	13.4025
Brd2|XM_017317250.1|chr17-34112261-34112574	53.609	23.1207	13.6623	17.5171	40.5888	3.1191	4.2159	12.8939	11.9534	4.36729	0	0	22.2701	3.47328	4.98179	0	38.1728	8.85209	9.2898	8.91316	28.4678	5.4527	8.27282	22.7842
U2af2|NM_133671.3|chr7-5079316-5079945	10.1002	12.4496	18.9171	20.8015	49.0448	18.7146	12.6477	12.8939	12.8072	7.86112	4.46093	4.08762	9.44794	1.15776	0	5.06613	48.3522	31.3847	23.2245	7.79902	24.6721	15.4493	22.4548	2.6805
U2af2|XM_006539727.3|chr7-5079316-5079938	10.1002	12.4496	18.9171	20.8015	49.0448	18.7146	12.6477	12.8939	12.8072	7.86112	4.46093	4.08762	9.44794	1.15776	0	5.06613	48.3522	31.3847	23.2245	7.79902	24.6721	15.4493	22.4548	2.6805
Nrp1|XM_006530767.2|chr8-128502814-128503212	23.3082	7.11405	5.25474	5.47408	31.2872	2.0794	3.16192	3.51652	0	0	0	0	11.4725	0	0	0	22.0554	12.071	0	3.34244	10.7545	3.63513	1.18183	6.70124
Zyx|NM_001289618.1|chr6-42358168-42358562	405.563	41.795	34.6813	60.2149	337.394	16.6352	20.0255	10.5496	193.816	29.6976	23.4199	28.6133	309.757	26.6285	22.4181	7.5992	407.177	53.1125	69.6735	36.7668	332.757	34.5338	28.364	17.4232
Pik3r1|NM_001077495.2|chr13-101680760-101684879	101.002	112.936	76.7192	49.2667	75.2584	86.2952	161.258	101.979	93.9195	98.7008	84.7576	64.38	63.4362	123.88	171.872	94.99	56.8351	124.734	77.8021	53.479	49.3442	87.2432	115.819	62.9916
Map6|NM_001048167.1|chr7-99317672-99320352	48.1704	29.3455	2.1019	3.28445	52.4272	16.6352	7.37782	7.03305	15.3686	3.49383	0	6.13143	11.4725	2.31552	0	0	28.8417	8.04735	2.32245	6.68487	18.9786	14.5405	1.18183	2.6805
Bet1l|NM_018742.5|chr7-140853383-140854455	61.3784	14.2281	13.6623	19.7067	69.3392	5.19851	13.7017	23.4435	14.5148	13.1019	6.69139	21.46	45.2151	5.7888	3.73635	8.86574	98.401	41.8462	42.9653	22.2829	68.3228	18.1757	10.6365	14.7427
Rnf11|NM_013876.3|chr4-109452856-109454250	48.9473	2.66777	30.4775	13.1378	42.28	6.23821	6.32385	11.7217	53.7902	8.73458	16.7285	9.19714	61.4116	12.7354	14.9454	13.9319	29.69	0.804735	4.6449	4.45658	33.5288	2.72635	1.18183	6.70124
Ankrd49|NM_019683.3|chr9-14780197-14781149	49.7242	72.0298	72.5154	50.3615	33.824	43.6675	76.9402	51.5757	65.7436	88.2193	104.832	47.0076	44.5403	57.888	124.545	72.1924	39.0211	32.1894	41.8041	44.5658	29.7331	49.0743	47.2733	49.5892
Impa1|NM_018864.6|chr3-10311955-10315185	31.8546	3.55703	1.05095	9.85334	19.4488	8.31761	16.8636	1.17217	24.7606	1.74692	1.11523	4.08762	20.2456	4.63104	1.24545	2.53307	21.2071	6.43788	3.48368	17.8263	18.9786	9.08783	10.6365	1.34025
Lasp1|NM_010688.4|chr11-97836245-97838764	135.188	19.5636	17.8661	24.086	115.847	16.6352	18.9715	25.7878	40.1292	11.355	12.2675	8.17524	73.559	6.94656	1.24545	10.1323	86.5251	18.5089	11.6123	16.7122	80.3426	19.9932	10.6365	24.1245
Lasp1|XM_006532341.1|chr11-97836245-97838765	135.188	19.5636	17.8661	24.086	115.847	16.6352	18.9715	25.7878	40.1292	11.355	12.2675	8.17524	73.559	6.94656	1.24545	10.1323	86.5251	18.5089	11.6123	16.7122	80.3426	19.9932	10.6365	24.1245
Troap|NM_001162506.1|chr15-99083275-99083409	19.4235	24.8992	16.8152	0	21.14	30.1513	4.2159	0	2.56144	10.4815	3.34569	0	10.1228	12.7354	0	1.26653	36.4762	32.1894	11.6123	1.11415	18.9786	24.5371	1.18183	0
Top1|NM_009408.2|chr2-160721554-160722764	221.428	141.392	87.2287	77.7319	149.671	112.288	54.8067	43.3704	123.803	89.9662	31.2265	49.0514	97.8537	45.1526	38.6089	32.9299	157.781	131.977	39.4817	74.6477	118.932	64.5236	59.0916	85.7758
Ddx24|NM_001159502.1|chr12-103407975-103408211	83.1327	29.3455	36.7832	38.3186	80.332	31.191	48.4828	24.6157	63.1822	27.9507	6.69139	20.4381	47.2397	5.7888	12.4545	8.86574	102.642	23.3373	33.6755	24.5112	81.6078	16.3581	42.5459	13.4025
Ddx24|XM_006515932.3|chr12-103407977-103408211	83.1327	29.3455	36.7832	38.3186	80.332	31.191	48.4828	24.6157	63.1822	27.9507	6.69139	20.4381	47.2397	5.7888	12.4545	8.86574	102.642	23.3373	33.6755	24.5112	81.6078	16.3581	42.5459	13.4025
Fzd2|NM_020510.2|chr11-102606444-102608058	143.734	48.0198	6.30569	9.85334	187.723	42.6277	22.1335	10.5496	99.8962	48.9137	4.46093	11.241	89.0806	3.47328	4.98179	6.33267	153.54	82.083	17.4184	22.2829	115.137	26.3547	16.5456	12.0622
Lamtor1|NM_025605.3|chr7-101911365-101911903	46.6165	17.7851	13.6623	17.5171	35.5152	4.1588	10.5397	4.6887	5.12288	12.2284	4.46093	6.13143	12.8222	0	2.4909	11.3988	48.3522	14.4852	11.6123	25.6253	23.4069	3.63513	20.0911	12.0622
Csad|NM_144942.4|chr15-102176997-102177612	52.0551	16.8959	56.7512	95.249	25.368	25.9925	44.2669	43.3704	22.1991	27.9507	35.6874	49.0514	17.5462	4.63104	21.1726	21.5311	53.4419	24.1421	55.7388	110.3	32.2635	28.1723	44.9096	34.8464
Csad|XM_011245638.1|chr15-102176996-102177612	52.0551	16.8959	56.7512	95.249	25.368	25.9925	44.2669	43.3704	22.1991	27.9507	35.6874	49.0514	17.5462	4.63104	21.1726	21.5311	53.4419	24.1421	55.7388	110.3	32.2635	28.1723	44.9096	34.8464
Zyx|NM_001289619.1|chr6-42357956-42358562	411.002	44.4628	34.6813	60.2149	345.85	18.7146	20.0255	10.5496	196.377	29.6976	24.5351	28.6133	315.156	26.6285	26.1544	10.1323	419.901	53.1125	69.6735	41.2234	339.716	36.3513	28.364	17.4232
Capn6|NM_007603.3|chrX-143802235-143803643	35.7393	50.6876	7.35664	4.37926	35.5152	47.8263	24.2414	2.34435	18.7839	47.1667	1.11523	4.08762	20.2456	31.2595	6.22724	7.5992	41.566	54.722	2.32245	12.2556	49.9769	75.429	18.9093	6.70124
Csad|XM_011245642.1|chr15-102176996-102177755	52.832	16.8959	60.955	95.249	26.2136	25.9925	45.3209	43.3704	22.1991	27.9507	36.8026	49.0514	17.5462	4.63104	24.909	21.5311	55.1385	24.1421	55.7388	110.3	32.2635	29.9898	44.9096	34.8464
Csad|XR_001781534.1|chr15-102176996-102177786	52.832	16.8959	60.955	95.249	26.2136	25.9925	45.3209	43.3704	22.1991	27.9507	36.8026	49.0514	17.5462	4.63104	24.909	21.5311	55.1385	24.1421	55.7388	110.3	32.2635	29.9898	44.9096	34.8464
Siah1b|NM_009173.2|chrX-164070702-164071233	31.0777	28.4562	9.45853	7.66371	31.2872	38.4689	10.5397	8.20522	14.5148	18.3426	1.11523	0	12.1474	8.10432	7.47269	1.26653	56.8351	40.2368	12.7735	17.8263	36.0593	9.99661	9.45465	8.04149
Myl6|NM_001317219.1|chr10-128490858-128491033	29.5238	10.6711	2.1019	4.37926	26.2136	3.1191	8.4318	5.86087	8.53813	4.36729	1.11523	1.0219	17.5462	0	0	0	103.491	4.02368	3.48368	3.34244	37.9571	13.6317	4.72733	10.722
Myl6|XM_006513323.2|chr10-128490860-128491033	29.5238	10.6711	2.1019	4.37926	26.2136	3.1191	8.4318	5.86087	8.53813	4.36729	1.11523	1.0219	17.5462	0	0	0	103.491	4.02368	3.48368	3.34244	37.9571	13.6317	4.72733	10.722
Timp2|NM_011594.3|chr11-118301060-118303698	793.257	151.174	40.987	24.086	835.452	108.129	81.1561	41.0261	284.32	85.5989	23.4199	16.3505	406.261	107.672	39.8543	30.3968	788.057	166.58	25.547	20.0546	524.441	112.689	28.364	22.7842
Gstm5|NM_010360.2|chr3-107898549-107898685	14.7619	8.89256	6.30569	19.7067	16.0664	6.23821	6.32385	16.4104	10.2458	6.11421	2.23046	5.10952	6.07368	2.31552	0	3.7996	24.6003	12.8758	22.0633	17.8263	19.6112	9.08783	5.90916	10.722
5730408K05Rik|NR_027866.1|chr19-8888386-8888770	16.3158	40.0165	34.6813	188.308	24.5224	34.3101	55.8607	12.8939	31.5911	45.4198	35.6874	225.841	41.8409	64.8345	47.327	21.5311	13.5726	44.2604	19.7408	24.5112	185.99	30.8986	34.2731	17.4232
Baz2b|XR_001783145.1|chr2-59903158-59903305	5.43859	0	9.45853	8.75853	6.7648	8.31761	5.26987	0	1.70763	0	0	9.19714	5.39882	1.15776	0	0	11.876	0	6.96735	8.91316	8.85666	0.908783	0	1.34025
Btg2|NM_007570.2|chr1-134074864-134077368	1381.4	48.9091	132.419	124.809	1195.68	27.0322	29.5113	49.2313	1749.46	66.3828	179.552	124.672	1089.89	12.7354	56.0452	111.455	1442.93	34.6036	167.216	163.779	1122.27	40.8952	18.9093	91.1368
Uba1|NM_009457.4|chrX-20682513-20683179	63.7092	29.3455	46.2417	25.1808	108.237	31.191	43.213	26.96	29.0297	30.571	18.9589	43.9419	37.1169	17.3664	17.4363	25.3307	81.4353	55.5267	53.4164	49.0224	86.0361	35.4425	62.6371	36.1867
Eif4ebp1|NM_007918.3|chr8-27275111-27275656	87.0174	10.6711	29.4265	48.1719	60.8832	6.23821	18.9715	53.92	23.053	6.98767	12.2675	45.9857	24.2947	6.94656	6.22724	17.7315	94.1596	16.0947	47.6102	63.5063	58.8335	0.908783	29.5458	40.2074
Fam114a1|NM_026667.3|chr5-65040740-65041901	52.832	5.33554	5.25474	13.1378	41.4344	5.19851	1.05397	0	22.1991	1.74692	2.23046	4.08762	18.8959	2.31552	0	0	34.7797	5.63315	4.6449	3.34244	33.5288	6.36148	5.90916	0
Plac8|NM_139198.2|chr5-100553732-100553988	121.98	32.9025	11.5604	2.18963	142.906	9.35731	1.05397	2.34435	48.6674	15.7222	4.46093	0	37.1169	6.94656	0	3.7996	173.898	35.4083	3.48368	1.11415	73.3837	15.4493	7.09099	1.34025
Plac8|XM_011249430.1|chr5-100553725-100553988	121.98	32.9025	11.5604	2.18963	142.906	9.35731	1.05397	2.34435	48.6674	15.7222	4.46093	0	37.1169	6.94656	0	3.7996	173.898	35.4083	3.48368	1.11415	73.3837	15.4493	7.09099	1.34025
Ddit4|NM_029083.2|chr10-59949674-59950535	333.308	128.053	139.776	158.748	313.717	85.2555	69.5623	48.0591	379.947	158.969	210.779	136.935	217.303	79.8854	78.4632	39.2625	347.797	183.48	186.957	177.149	350.471	62.706	67.3644	46.9087
Itgb1|NM_010578.2|chr8-128732088-128733579	657.292	46.2413	29.4265	52.5512	605.449	30.1513	17.9176	46.887	298.835	37.5587	14.498	19.4162	377.918	21.9974	21.1726	29.1303	587.861	66.793	15.0959	27.8536	382.102	38.1689	59.0916	40.2074
H3f3b|NM_008211.3|chr11-116021960-116023406	451.403	192.969	157.642	114.956	455.778	154.915	125.423	49.2313	766.724	227.973	273.232	166.57	558.778	194.504	115.827	77.2586	686.262	194.746	189.28	129.241	558.602	161.763	144.183	72.3734
Tceb2|NM_026305.2|chr17-23824739-23824866	59.8245	71.1405	60.955	45.9823	45.6624	54.0645	88.5339	36.3374	26.4682	58.5217	49.0702	30.6571	29.6935	31.2595	73.4815	30.3968	52.5937	85.3019	109.155	63.5063	56.303	81.7905	70.9099	62.9916
Atf3|NM_007498.3|chr1-191170295-191171481	66.04	0.889256	7.35664	14.2326	60.8832	3.1191	2.10795	0	51.2288	0.873458	11.1523	13.2848	53.9882	0	0	0	84.8285	0	2.32245	20.0546	51.2421	0	2.36366	1.34025
Dusp1|NM_013642.3|chr17-26505590-26506279	578.821	150.284	158.693	87.5853	484.529	87.3349	30.5653	33.9931	598.523	212.25	101.486	73.5771	429.206	61.3613	51.0634	32.9299	563.261	153.704	191.602	122.556	484.586	89.0607	34.2731	53.6099
Smad3|NM_016769.4|chr9-63646766-63650261	59.8245	17.7851	14.7133	8.75853	54.1184	4.1588	7.37782	3.51652	14.5148	11.355	0	0	26.9941	0	0	2.53307	63.6214	8.85209	23.2245	24.5112	39.2223	5.4527	3.54549	2.6805
Smad3|XM_006510819.2|chr9-63646765-63650261	59.8245	17.7851	14.7133	8.75853	54.1184	4.1588	7.37782	3.51652	14.5148	11.355	0	0	26.9941	0	0	2.53307	63.6214	8.85209	23.2245	24.5112	39.2223	5.4527	3.54549	2.6805
Slc25a39|XM_006534034.1|chr11-102403141-102403419	44.2857	34.681	44.1398	66.7838	51.5816	35.3498	51.6448	39.8539	24.7606	11.355	21.1894	64.38	24.9696	17.3664	29.8908	29.1303	46.6557	35.4083	78.9633	92.474	32.8962	21.8108	47.2733	44.2282
Grem2|NM_011825.1|chr1-174833784-174836774	9.3233	6.22479	3.15284	3.28445	4.228	24.9528	17.9176	2.34435	6.83051	11.355	0	3.06571	1.34971	11.5776	26.1544	8.86574	12.7243	10.4616	0	1.11415	8.22404	34.5338	15.3638	6.70124
Grem2|XM_017320448.1|chr1-174833785-174836774	9.3233	6.22479	3.15284	3.28445	4.228	24.9528	17.9176	2.34435	6.83051	11.355	0	3.06571	1.34971	11.5776	26.1544	8.86574	12.7243	10.4616	0	1.11415	8.22404	34.5338	15.3638	6.70124
Slc25a39|NM_026542.3|chr11-102402968-102403419	50.5012	35.5703	59.904	74.4475	54.1184	35.3498	55.8607	41.0261	27.322	18.3426	21.1894	68.4676	32.3929	25.4707	29.8908	29.1303	52.5937	37.8226	90.5756	115.871	36.0593	22.7196	52.0006	44.2282
Gpd1|NM_010271.2|chr15-99723287-99725008	0	0	10.5095	87.5853	0	0	85.372	138.317	0.853813	0	8.92185	117.519	1.34971	0	70.9906	105.122	0	0.804735	12.7735	82.4467	0	0.908783	72.0917	135.365
Ppp2r2a|NM_028032.3|chr14-67014055-67016373	139.072	61.3587	51.4965	35.0341	132.759	68.6203	76.9402	39.8539	74.2818	20.963	31.2265	39.8543	97.1788	28.944	27.3999	24.0641	131.484	61.9646	41.8041	67.9628	115.137	51.8006	39.0004	25.4647
H19|NR_130973.1|chr7-142575529-142576114	0	32.9025	11.5604	0	1.6912	15.5955	7.37782	0	0	7.86112	1.11523	0	0.674853	3.47328	0	0	5.93799	49.8936	26.7082	0	3.79571	5.4527	7.09099	0
Mfsd11|XM_006534142.3|chr11-116873945-116874880	13.208	5.33554	1.05095	2.18963	7.6104	0	4.2159	0	0.853813	0	1.11523	3.06571	8.77309	0	6.22724	3.7996	16.1174	11.2663	3.48368	16.7122	8.22404	0	10.6365	5.36099
Lrig1|XR_377425.2|chr6-94604528-94604779	27.1929	10.6711	133.47	49.2667	36.3608	31.191	119.099	131.284	46.9597	36.6852	138.289	58.2486	60.7368	34.7328	205.499	138.052	21.2071	21.7278	147.476	40.1092	25.9374	29.0811	137.092	105.88
Mfsd11|NM_178620.3|chr11-116873945-116875660	13.208	5.33554	1.05095	2.18963	8.456	0	4.2159	0	0.853813	0	1.11523	3.06571	8.77309	0	9.96359	3.7996	16.1174	11.2663	3.48368	16.7122	8.22404	0	10.6365	5.36099
Selk|NM_019979.2|chr14-29974479-29975074	205.113	24.0099	28.3756	52.5512	169.966	18.7146	25.2954	22.2713	128.072	27.9507	15.6132	24.5257	98.5285	9.26208	18.6817	13.9319	178.14	46.6746	52.2551	53.479	156.257	35.4425	27.1821	6.70124
Lrig1|XM_006505622.2|chr6-94604528-94605758	28.7468	13.3388	142.929	54.7408	40.5888	33.2704	129.639	150.038	46.9597	36.6852	141.634	59.2705	62.7613	37.0483	214.217	145.651	27.1451	21.7278	147.476	40.1092	25.9374	29.0811	148.911	113.921
Pbx1|NM_183355.3|chr1-168153526-168158731	198.12	125.385	35.7322	22.9911	147.98	89.4143	26.3494	11.7217	93.0657	40.1791	24.5351	18.3943	101.228	81.0432	9.96359	6.33267	174.747	172.213	33.6755	22.2829	163.848	90.8783	40.1823	16.083
Pbx1|XM_006496699.2|chr1-168153531-168158731	198.12	125.385	35.7322	22.9911	147.98	89.4143	26.3494	11.7217	93.0657	40.1791	24.5351	18.3943	101.228	81.0432	9.96359	6.33267	174.747	172.213	33.6755	22.2829	163.848	90.8783	40.1823	16.083
Cdc37|XM_006509967.1|chr9-21139429-21139807	29.5238	14.2281	8.40758	9.85334	13.5296	5.19851	13.7017	5.86087	11.9534	7.86112	5.57616	11.241	10.1228	2.31552	23.6635	3.7996	30.5383	20.9231	10.451	22.2829	17.0807	7.27026	18.9093	8.04149
Bcl9l|NM_030256.2|chr9-44509783-44510423	114.987	94.2612	120.859	113.861	169.12	81.0967	88.5339	65.6418	105.873	87.3458	68.0291	34.7448	62.0865	33.575	57.2906	44.3287	154.388	131.977	95.2205	76.876	108.178	89.0607	57.9097	68.3526
Cxxc1|NM_028868.3|chr18-74221205-74221491	16.3158	3.55703	6.30569	8.75853	19.4488	6.23821	10.5397	5.86087	0	5.24075	1.11523	4.08762	10.1228	2.31552	1.24545	1.26653	14.4208	12.071	6.96735	14.4839	17.0807	12.723	11.8183	6.70124
Cxxc1|XM_006526302.3|chr18-74221205-74221496	16.3158	3.55703	6.30569	8.75853	19.4488	6.23821	10.5397	5.86087	0	5.24075	1.11523	4.08762	10.1228	2.31552	1.24545	1.26653	14.4208	12.071	6.96735	14.4839	17.0807	12.723	11.8183	6.70124
Ppp2r2a|XM_017316211.1|chr14-67014669-67016373	135.965	61.3587	51.4965	35.0341	132.759	68.6203	76.9402	39.8539	74.2818	20.963	31.2265	39.8543	97.1788	28.944	27.3999	24.0641	131.484	61.1599	41.8041	67.9628	114.504	49.0743	39.0004	25.4647
Pbx1|NM_001291508.1|chr1-168153526-168158824	198.12	125.385	35.7322	22.9911	147.98	89.4143	26.3494	11.7217	93.0657	40.1791	24.5351	18.3943	101.228	82.2009	9.96359	6.33267	174.747	172.213	34.8368	22.2829	163.848	90.8783	40.1823	16.083
Glis1|NM_147221.2|chr4-107634746-107635059	37.2932	13.3388	0	6.5689	53.2728	5.19851	5.26987	2.34435	11.9534	4.36729	0	0	16.1965	0	0	0	44.1108	5.63315	3.48368	0	46.1812	4.54392	1.18183	5.36099
Glis1|XM_017320135.1|chr4-107634746-107635061	37.2932	13.3388	0	6.5689	53.2728	5.19851	5.26987	2.34435	11.9534	4.36729	0	0	16.1965	0	0	0	44.1108	5.63315	3.48368	0	46.1812	4.54392	1.18183	5.36099
Tcf4|XM_006525747.3|chr18-69683076-69684243	240.075	79.1438	22.0699	27.3704	196.179	69.66	13.7017	24.6157	99.0423	25.3303	5.57616	25.5476	116.75	21.9974	17.4363	8.86574	119.608	38.6273	15.0959	13.3697	139.809	16.3581	15.3638	28.1452
Plk3|NM_013807.3|chr4-117128654-117128986	121.203	1.77851	15.7642	14.2326	74.4128	5.19851	7.37782	2.34435	73.4279	0	5.57616	2.04381	57.3625	1.15776	1.24545	0	114.518	0	3.48368	8.91316	58.8335	0.908783	9.45465	1.34025
Ddit3|NM_001290183.1|chr10-127296091-127296288	397.794	8.89256	31.5284	55.8356	409.27	18.7146	21.0795	30.4765	286.027	13.9753	36.8026	54.1609	276.69	9.26208	14.9454	20.2645	456.377	12.071	44.1266	72.4194	377.041	13.6317	20.0911	12.0622
Ddit3|XM_006513197.3|chr10-127296091-127296291	397.794	8.89256	31.5284	55.8356	409.27	18.7146	21.0795	30.4765	286.027	13.9753	36.8026	54.1609	276.69	9.26208	14.9454	20.2645	456.377	12.071	44.1266	72.4194	377.041	13.6317	20.0911	12.0622
Trappc1|NM_001024206.2|chr11-69325567-69325793	6.21553	17.7851	4.20379	4.37926	7.6104	1.0397	2.10795	3.51652	3.41525	1.74692	7.80662	2.04381	3.37426	1.15776	0	2.53307	10.1794	24.9468	15.0959	3.34244	12.0198	12.723	4.72733	6.70124
Raf1|NM_029780.3|chr6-115618572-115619265	38.0701	19.5636	14.7133	7.66371	28.7504	15.5955	7.37782	5.86087	14.5148	0.873458	3.34569	3.06571	16.1965	2.31552	1.24545	6.33267	29.69	18.5089	9.2898	5.57073	25.3047	10.9054	15.3638	14.7427
Raf1|XM_006505363.3|chr6-115618585-115619265	38.0701	19.5636	14.7133	7.66371	28.7504	15.5955	7.37782	5.86087	14.5148	0.873458	3.34569	3.06571	16.1965	2.31552	1.24545	6.33267	29.69	18.5089	9.2898	5.57073	25.3047	10.9054	15.3638	14.7427
Trim26|XM_006524213.3|chr17-36858082-36859398	21.7544	13.3388	7.35664	12.043	36.3608	6.23821	16.8636	11.7217	17.9301	2.62037	0	6.13143	15.5216	8.10432	3.73635	3.7996	37.3245	11.2663	5.80613	4.45658	29.7331	12.723	29.5458	22.7842
Ppm1g|NM_008014.3|chr5-31202667-31203080	35.7393	32.9025	18.9171	21.8963	28.7504	23.9131	52.6987	15.2383	7.68432	21.8365	14.498	12.2629	12.1474	13.8931	23.6635	8.86574	30.5383	41.0415	26.7082	15.598	27.2026	40.8952	27.1821	9.38173
Mfsd11|XM_006534144.3|chr11-116873945-116874712	13.208	5.33554	1.05095	1.09482	7.6104	0	4.2159	0	0.853813	0	1.11523	3.06571	8.77309	0	6.22724	3.7996	16.1174	11.2663	3.48368	16.7122	8.22404	0	10.6365	5.36099
Mfsd11|XM_006534148.3|chr11-116873945-116874803	13.208	5.33554	1.05095	1.09482	7.6104	0	4.2159	0	0.853813	0	1.11523	3.06571	8.77309	0	6.22724	3.7996	16.1174	11.2663	3.48368	16.7122	8.22404	0	10.6365	5.36099
Mfsd11|XM_017314747.1|chr11-116873945-116874796	13.208	5.33554	1.05095	1.09482	7.6104	0	4.2159	0	0.853813	0	1.11523	3.06571	8.77309	0	6.22724	3.7996	16.1174	11.2663	3.48368	16.7122	8.22404	0	10.6365	5.36099
Spp1|NM_009263.3|chr5-104440618-104441053	32.6315	1.77851	0	0	18.6032	9.35731	5.26987	0	76.8432	4.36729	0	3.06571	44.5403	6.94656	8.71814	2.53307	31.3865	1.60947	0	2.22829	39.855	2.72635	0	0
Mrpl42|NM_026065.3|chr10-95480805-95480931	5.43859	4.44628	2.1019	2.18963	0.8456	14.5558	10.5397	2.34435	11.9534	5.24075	23.4199	13.2848	4.04912	15.0509	33.6271	2.53307	12.7243	7.24262	0	3.34244	1.89786	6.36148	13.0001	5.36099
Mrpl42|XM_006513979.3|chr10-95480804-95480931	5.43859	4.44628	2.1019	2.18963	0.8456	14.5558	10.5397	2.34435	11.9534	5.24075	23.4199	13.2848	4.04912	15.0509	33.6271	2.53307	12.7243	7.24262	0	3.34244	1.89786	6.36148	13.0001	5.36099
Ahnak2|XM_017315330.1|chr12-112772189-112772905	93.233	7.11405	0	3.28445	83.7144	6.23821	1.05397	11.7217	12.8072	0.873458	0	1.0219	36.4421	4.63104	0	0	89.9182	5.63315	1.16123	1.11415	72.7511	4.54392	3.54549	1.34025
Cebpb|NM_001287739.1|chr2-167689912-167690432	236.19	96.0397	53.5984	66.7838	192.797	54.0645	86.4259	50.4035	248.46	188.667	91.449	82.7743	232.824	83.3587	87.1814	81.0582	209.526	111.858	62.7062	72.4194	171.44	79.9729	68.5462	56.2904
Senp1|XM_006520880.2|chr15-98038743-98042889	34.1854	34.681	9.45853	19.7067	14.3752	20.794	21.0795	7.03305	9.39195	9.60804	6.69139	3.06571	12.8222	10.4198	1.24545	1.26653	11.0277	14.4852	6.96735	6.68487	42.3854	24.5371	8.27282	2.6805
Snhg9|NR_027900.2|chr17-24719859-24719965	13.208	16.0066	10.5095	17.5171	12.684	10.397	24.2414	16.4104	3.41525	0	11.1523	10.219	5.39882	6.94656	6.22724	1.26653	15.2691	9.65682	23.2245	13.3697	13.9176	19.0844	18.9093	14.7427
Gab1|NM_021356.2|chr8-80764433-80766328	27.1929	8.00331	3.15284	1.09482	2.5368	6.23821	0	4.6887	24.7606	2.62037	4.46093	0	20.2456	3.47328	0	8.86574	16.9657	0.804735	0	0	6.9588	0	0	1.34025
Gab1|XM_006530677.3|chr8-80764430-80766328	27.1929	8.00331	3.15284	1.09482	2.5368	6.23821	0	4.6887	24.7606	2.62037	4.46093	0	20.2456	3.47328	0	8.86574	16.9657	0.804735	0	0	6.9588	0	0	1.34025
S100a4|NM_011311.2|chr3-90605904-90606045	275.037	91.5934	13.6623	5.47408	169.12	60.3027	17.9176	17.5826	139.172	50.6606	6.69139	6.13143	154.541	62.519	48.5725	20.2645	214.616	98.9824	18.5796	12.2556	208.131	69.0675	39.0004	18.7635
Ciapin1|XM_006530560.1|chr8-94822551-94823096	35.7393	29.3455	23.1209	29.56	32.1328	22.8734	55.8607	25.7878	21.3453	37.5587	7.80662	16.3505	22.945	4.63104	22.4181	20.2645	45.8074	36.2131	29.0306	33.4244	41.7528	22.7196	27.1821	24.1245
Ciapin1|XR_001778391.1|chr8-94822553-94823207	35.7393	29.3455	23.1209	29.56	32.1328	22.8734	55.8607	25.7878	21.3453	37.5587	7.80662	16.3505	22.945	4.63104	22.4181	20.2645	45.8074	36.2131	29.0306	33.4244	41.7528	22.7196	27.1821	24.1245
Tln1|NM_011602.5|chr4-43531512-43531959	127.418	31.124	30.4775	19.7067	139.524	12.4764	33.7272	25.7878	46.9597	13.9753	10.0371	24.5257	72.2093	10.4198	8.71814	18.998	135.726	34.6036	34.8368	27.8536	91.0971	20.902	17.7275	29.4854
Tln1|XM_006537768.3|chr4-43531517-43531959	127.418	31.124	30.4775	19.7067	139.524	12.4764	33.7272	25.7878	46.9597	13.9753	10.0371	24.5257	72.2093	10.4198	8.71814	18.998	135.726	34.6036	34.8368	27.8536	91.0971	20.902	17.7275	29.4854
Cdc37|NM_016742.4|chr9-21138540-21139807	31.8546	14.2281	8.40758	9.85334	16.912	5.19851	13.7017	5.86087	11.9534	7.86112	5.57616	11.241	10.1228	2.31552	23.6635	3.7996	30.5383	20.9231	10.451	22.2829	17.0807	7.27026	18.9093	8.04149
Cdo1|NM_033037.3|chr18-46713204-46713931	31.8546	50.6876	45.1908	84.3008	33.824	44.7072	125.423	63.2974	29.0297	20.0895	37.9179	55.1829	20.2456	49.7837	114.581	83.5912	44.1108	37.8226	34.8368	85.7892	30.9983	56.3446	92.1829	80.4149
H3f3b|XM_006532248.2|chr11-116022290-116023406	439.749	192.969	157.642	114.956	448.168	153.876	122.261	46.887	754.771	226.226	265.425	166.57	551.355	192.188	114.581	77.2586	681.173	193.941	188.119	116.985	547.848	160.855	140.638	72.3734
Pxn|NM_011223.3|chr5-115554135-115555987	55.9398	17.7851	14.7133	5.47408	66.8024	12.4764	7.37782	7.03305	18.7839	1.74692	4.46093	6.13143	13.4971	4.63104	11.209	2.53307	59.3799	24.9468	18.5796	23.397	29.7331	19.0844	9.45465	4.02074
Sntb2|NM_009229.4|chr8-107011384-107014192	109.549	22.2314	15.7642	4.37926	98.0895	23.9131	57.9686	17.5826	101.604	13.9753	3.34569	8.17524	101.228	40.5216	84.6905	11.3988	75.4974	20.1184	11.6123	13.3697	82.2404	29.0811	39.0004	17.4232
Pax3|NM_008781.4|chr1-78101266-78103307	33.4085	0.889256	4.20379	6.5689	26.2136	7.27791	6.32385	2.34435	35.8602	0	5.57616	4.08762	9.44794	4.63104	3.73635	0	13.5726	0.804735	1.16123	0	13.285	0.908783	1.18183	0
Peg10|NM_001040611.1|chr6-4755351-4760517	20.9774	24.8992	27.3246	19.7067	19.4488	24.9528	23.1874	2.34435	12.8072	27.0772	11.1523	24.5257	20.2456	21.9974	26.1544	0	20.3588	45.8699	40.6429	24.5112	15.1828	14.5405	22.4548	4.02074
Peg10|NM_130877.2|chr6-4757240-4760517	20.9774	24.8992	27.3246	19.7067	19.4488	24.9528	23.1874	2.34435	12.8072	27.0772	11.1523	24.5257	20.2456	21.9974	26.1544	0	20.3588	45.8699	40.6429	24.5112	15.1828	14.5405	22.4548	4.02074
Mus81|NM_027877.3|chr19-5482839-5482962	9.3233	0.889256	1.05095	6.5689	4.228	2.0794	3.16192	0	6.83051	0.873458	2.23046	14.3067	1.34971	1.15776	13.6999	0	6.78628	5.63315	0	16.7122	6.9588	7.27026	5.90916	2.6805
Lgals3|NM_010705.3|chr14-47385680-47386167	33.4085	11.5603	35.7322	43.7926	13.5296	19.7543	23.1874	14.0661	8.53813	4.36729	12.2675	28.6133	12.8222	10.4198	18.6817	12.6653	13.5726	15.29	37.1592	85.7892	23.4069	13.6317	13.0001	24.1245
Ncor2|XR_868502.1|chr5-125017153-125018348	148.396	62.2479	64.1078	63.4993	169.12	102.93	76.9402	62.1252	40.1292	56.7748	25.6503	64.38	95.8291	25.4707	44.8361	24.0641	109.429	51.503	17.4184	50.1365	129.054	95.4222	89.8192	61.6514
Atp5b|NM_016774.3|chr10-128090119-128090388	48.9473	22.2314	50.4455	111.671	42.28	25.9925	86.4259	72.6748	51.2288	47.1667	117.099	142.045	44.5403	75.2544	114.581	141.852	61.9248	28.9705	85.9307	110.3	44.9159	45.4392	102.819	72.3734
Eif4g1|XM_006521946.1|chr16-20692431-20692883	69.1478	34.681	68.3116	29.56	54.964	44.7072	45.3209	62.1252	17.9301	14.8488	13.3828	6.13143	29.6935	45.1526	29.8908	30.3968	65.3179	39.432	35.998	70.1911	42.3854	38.1689	50.8188	38.8672
Hivep3|XM_011240452.1|chr4-120134351-120138045	73.0325	11.5603	6.30569	4.37926	53.2728	3.1191	4.2159	7.03305	11.0996	0	1.11523	0	14.8468	4.63104	2.4909	2.53307	40.7177	4.02368	0	0	19.6112	6.36148	2.36366	1.34025
Rasl11b|NM_026878.1|chr5-74198579-74199477	225.313	36.4595	26.2737	13.1378	202.098	116.447	38.9971	16.4104	140.025	46.2933	22.3046	7.15333	143.069	61.3613	24.909	12.6653	212.92	26.5563	24.3857	8.91316	146.135	77.2466	31.9095	17.4232
Sugp1|NM_027481.2|chr8-70071832-70071953	57.4937	38.238	54.6493	53.646	75.2584	47.8263	60.0766	36.3374	90.5042	63.7624	82.5271	102.19	109.326	86.832	93.4086	51.9279	64.4696	53.1125	90.5756	45.6799	60.0988	59.0709	48.4551	60.3111
Sugp1|XM_006509738.1|chr8-70071832-70071964	57.4937	38.238	54.6493	53.646	75.2584	47.8263	60.0766	36.3374	90.5042	63.7624	82.5271	102.19	109.326	86.832	93.4086	51.9279	64.4696	53.1125	90.5756	45.6799	60.0988	59.0709	48.4551	60.3111
Tcf4|XM_017317857.1|chr18-69683076-69684234	231.529	79.1438	22.0699	27.3704	192.797	69.66	11.5937	24.6157	93.9195	25.3303	5.57616	25.5476	116.075	21.9974	14.9454	8.86574	117.912	38.6273	15.0959	13.3697	138.543	16.3581	15.3638	28.1452
Adgrl1|NM_181039.2|chr8-83939086-83941954	48.9473	8.89256	2.1019	13.1378	51.5816	11.4367	16.8636	17.5826	14.5148	3.49383	3.34569	6.13143	18.8959	3.47328	7.47269	8.86574	46.6557	2.41421	5.80613	16.7122	40.4876	21.8108	9.45465	6.70124
Adgrl1|XM_006531124.2|chr8-83939086-83941949	48.9473	8.89256	2.1019	13.1378	51.5816	11.4367	16.8636	17.5826	14.5148	3.49383	3.34569	6.13143	18.8959	3.47328	7.47269	8.86574	46.6557	2.41421	5.80613	16.7122	40.4876	21.8108	9.45465	6.70124
Impa1|NM_001310433.1|chr3-10311955-10315283	31.8546	3.55703	1.05095	9.85334	19.4488	8.31761	16.8636	1.17217	25.6144	1.74692	1.11523	4.08762	20.2456	6.94656	1.24545	3.7996	21.2071	6.43788	3.48368	17.8263	18.9786	9.08783	10.6365	1.34025
D16Ertd472e|NM_001252438.1|chr16-78540335-78545117	32.6315	37.3488	43.0889	25.1808	20.2944	46.7866	59.0226	15.2383	26.4682	23.5834	5.57616	11.241	12.8222	28.944	51.0634	13.9319	19.5106	22.5326	22.0633	26.7395	18.3459	19.9932	57.9097	14.7427
Fam76a|NM_145553.2|chr4-132899212-132901221	22.5313	2.66777	8.40758	9.85334	24.5224	4.1588	11.5937	2.34435	17.9301	0	3.34569	2.04381	12.8222	10.4198	7.47269	0	30.5383	0	1.16123	6.68487	20.8764	7.27026	7.09099	1.34025
Yeats4|NM_026570.4|chr10-117215140-117215666	171.704	82.7008	34.6813	63.4993	115.002	36.3895	37.9431	19.927	56.3517	36.6852	27.8808	30.6571	93.1297	49.7837	21.1726	12.6653	115.367	53.9173	31.3531	69.077	115.137	89.0607	23.6366	30.8257
Kars|NM_001286384.1|chr8-111993438-111993607	40.4009	22.2314	26.2737	12.043	23.6768	27.0322	21.0795	23.4435	20.4915	7.86112	4.46093	12.2629	10.1228	18.5242	13.6999	6.33267	27.9934	21.7278	40.6429	15.598	30.3657	30.8986	29.5458	10.722
Kars|XM_006531519.2|chr8-111993442-111993607	40.4009	22.2314	26.2737	12.043	23.6768	27.0322	21.0795	23.4435	20.4915	7.86112	4.46093	12.2629	10.1228	18.5242	13.6999	6.33267	27.9934	21.7278	40.6429	15.598	30.3657	30.8986	29.5458	10.722
Xpc|NM_009531.2|chr6-91489304-91490056	13.9849	11.5603	2.1019	3.28445	16.0664	2.0794	11.5937	2.34435	2.56144	3.49383	1.11523	13.2848	2.02456	0	2.4909	3.7996	5.08971	0.804735	0	3.34244	2.53047	0	4.72733	1.34025
Osr1|NM_011859.3|chr12-9580625-9581500	121.98	37.3488	4.20379	1.09482	86.2512	18.7146	5.26987	0	89.6504	64.6359	10.0371	0	99.8782	13.8931	3.73635	11.3988	113.67	53.9173	2.32245	0	83.5056	19.9932	3.54549	2.6805
Eif4ebp2|XM_017313792.1|chr10-61428490-61433796	43.5087	22.2314	40.987	35.0341	66.8024	23.9131	32.6732	29.3044	37.5678	15.7222	13.3828	13.2848	29.0187	8.10432	22.4181	12.6653	31.3865	57.1362	34.8368	40.1092	56.9357	9.99661	20.0911	18.7635
Atg4b|XM_006529793.2|chr1-93787759-93789434	7.76941	16.0066	8.40758	20.8015	21.9856	9.35731	23.1874	14.0661	4.26907	6.98767	7.80662	7.15333	14.1719	2.31552	6.22724	2.53307	15.2691	5.63315	12.7735	13.3697	25.3047	8.17905	20.0911	8.04149
Ier5|NM_010500.2|chr1-155096366-155098503	565.613	67.5835	51.4965	82.1112	509.051	79.0173	31.6192	35.1652	362.871	99.5742	36.8026	65.4019	252.395	48.6259	26.1544	21.5311	480.129	74.0356	46.449	86.9033	426.385	54.527	22.4548	12.0622
Ncor2|NM_001253905.1|chr5-125017152-125018166	148.396	60.4694	64.1078	63.4993	169.12	102.93	76.9402	62.1252	40.1292	56.7748	25.6503	64.38	95.8291	24.313	44.8361	24.0641	109.429	51.503	17.4184	50.1365	129.054	95.4222	89.8192	61.6514
Ncor2|XM_011240827.2|chr5-125017154-125018166	148.396	60.4694	64.1078	63.4993	169.12	102.93	76.9402	62.1252	40.1292	56.7748	25.6503	64.38	95.8291	24.313	44.8361	24.0641	109.429	51.503	17.4184	50.1365	129.054	95.4222	89.8192	61.6514
Ncor2|XM_017320760.1|chr5-125017158-125018166	148.396	60.4694	64.1078	63.4993	169.12	102.93	76.9402	62.1252	40.1292	56.7748	25.6503	64.38	95.8291	24.313	44.8361	24.0641	109.429	51.503	17.4184	50.1365	129.054	95.4222	89.8192	61.6514
Ncor2|XM_017320762.1|chr5-125017153-125018166	148.396	60.4694	64.1078	63.4993	169.12	102.93	76.9402	62.1252	40.1292	56.7748	25.6503	64.38	95.8291	24.313	44.8361	24.0641	109.429	51.503	17.4184	50.1365	129.054	95.4222	89.8192	61.6514
Cast|NM_001301181.1|chr13-74693293-74694833	6.21553	3.55703	2.1019	9.85334	12.684	1.0397	8.4318	2.34435	3.41525	1.74692	0	1.0219	7.42338	0	0	0	0.848285	4.02368	0	11.1415	11.3871	3.63513	5.90916	0
Nufip2|XM_006534062.3|chr11-77709735-77717966	487.919	155.62	171.305	171.886	389.821	110.208	93.8038	51.5757	225.407	58.5217	49.0702	102.19	203.131	119.249	61.027	60.7936	374.094	137.61	55.7388	139.268	299.229	82.6993	125.274	91.1368
Atp5d|XM_006513947.1|chr10-80145493-80145814	20.2005	8.89256	62.0059	41.603	30.4416	9.35731	53.7527	43.3704	6.83051	7.86112	27.8808	63.3581	12.1474	5.7888	23.6635	20.2645	16.1174	16.8994	60.3837	80.2184	22.7743	12.723	52.0006	38.8672
Bcl9l|XM_017313700.1|chr9-44509783-44511901	125.864	101.375	132.419	118.24	180.958	90.454	99.0736	78.5357	117.826	97.8273	73.6053	45.9857	67.4853	38.2061	69.7451	50.6613	165.416	143.243	113.8	88.0175	117.034	109.054	70.9099	75.0539
Ciapin1|NM_134141.4|chr8-94819817-94823096	38.0701	32.9025	23.1209	29.56	32.1328	22.8734	55.8607	25.7878	22.1991	37.5587	7.80662	24.5257	22.945	5.7888	22.4181	20.2645	45.8074	36.2131	29.0306	34.5385	41.7528	22.7196	27.1821	24.1245
Fam234a|NM_001206335.1|chr17-26212691-26213505	2.33082	7.11405	5.25474	5.47408	11.8384	1.0397	8.4318	3.51652	0	0.873458	2.23046	5.10952	5.39882	0	2.4909	1.26653	5.08971	4.02368	4.6449	10.0273	13.9176	4.54392	9.45465	2.6805
Fam234a|XM_011246237.2|chr17-26212698-26213505	2.33082	7.11405	5.25474	5.47408	11.8384	1.0397	8.4318	3.51652	0	0.873458	2.23046	5.10952	5.39882	0	2.4909	1.26653	5.08971	4.02368	4.6449	10.0273	13.9176	4.54392	9.45465	2.6805
Mbd1|NM_013594.2|chr18-74281951-74282684	29.5238	12.4496	6.30569	6.5689	29.596	14.5558	29.5113	37.5096	11.0996	10.4815	11.1523	8.17524	19.5707	16.2086	23.6635	10.1323	54.2902	26.5563	11.6123	8.91316	27.8352	18.1757	23.6366	37.5269
Mbd1|XM_006525709.3|chr18-74281951-74282734	29.5238	12.4496	6.30569	6.5689	29.596	14.5558	29.5113	37.5096	11.0996	10.4815	11.1523	8.17524	19.5707	16.2086	23.6635	10.1323	54.2902	26.5563	11.6123	8.91316	27.8352	18.1757	23.6366	37.5269
Arid1a|XM_006539325.3|chr4-133679658-133680330	22.5313	7.11405	27.3246	14.2326	27.9048	16.6352	8.4318	16.4104	11.0996	6.98767	5.57616	3.06571	18.221	5.7888	0	3.7996	48.3522	23.3373	13.9347	15.598	18.3459	9.99661	17.7275	14.7427
Ccl2|NM_011333.3|chr11-82037178-82037452	782.38	14.2281	9.45853	4.37926	586.846	8.31761	4.2159	14.0661	938.341	15.7222	13.3828	0	563.502	15.0509	17.4363	15.1984	557.323	8.04735	8.12858	4.45658	627.558	2.72635	13.0001	8.04149
Drap1|NM_001291080.1|chr19-5422803-5422919	69.9247	59.5802	62.0059	75.5423	66.8024	39.5086	47.4289	38.6818	20.4915	52.4075	37.9179	60.2924	32.3929	20.8397	27.3999	32.9299	52.5937	42.651	96.3817	72.4194	68.9554	31.8074	43.7278	58.9709
Hacd2|NM_023587.2|chr16-35106397-35109175	108.772	64.0265	194.425	179.55	96.3983	27.0322	68.5084	121.906	50.375	60.2686	146.095	53.139	34.4175	17.3664	58.5361	75.992	50.8971	50.6983	168.378	145.953	43.6507	30.8986	134.729	183.614
Hacd2|XM_006522570.3|chr16-35106397-35109190	108.772	64.0265	194.425	179.55	96.3983	27.0322	68.5084	121.906	50.375	60.2686	146.095	53.139	34.4175	17.3664	58.5361	75.992	50.8971	50.6983	168.378	145.953	43.6507	30.8986	134.729	183.614
Wdfy1|XR_001785590.1|chr1-79702261-79705570	97.1177	16.8959	13.6623	12.043	54.1184	17.6749	26.3494	7.03305	25.6144	6.98767	3.34569	6.13143	44.5403	5.7888	2.4909	5.06613	65.3179	10.4616	9.2898	6.68487	55.0378	13.6317	11.8183	14.7427
Atp5d|NM_025313.2|chr10-80145545-80145818	20.2005	8.00331	62.0059	41.603	26.2136	9.35731	52.6987	43.3704	6.83051	7.86112	27.8808	58.2486	12.1474	5.7888	23.6635	20.2645	16.1174	16.8994	60.3837	80.2184	22.7743	12.723	52.0006	38.8672
Atp5d|XM_017314052.1|chr10-80145545-80145814	20.2005	8.00331	62.0059	41.603	26.2136	9.35731	52.6987	43.3704	6.83051	7.86112	27.8808	58.2486	12.1474	5.7888	23.6635	20.2645	16.1174	16.8994	60.3837	80.2184	22.7743	12.723	52.0006	38.8672
Pip4k2c|NM_054097.3|chr10-127197066-127199063	48.1704	16.8959	3.15284	19.7067	41.4344	11.4367	3.16192	5.86087	19.6377	1.74692	2.23046	6.13143	14.1719	2.31552	1.24545	3.7996	42.4142	8.85209	11.6123	5.57073	51.8747	9.08783	5.90916	1.34025
Pip4k2c|XM_006513121.3|chr10-127197066-127198748	48.1704	16.8959	3.15284	19.7067	41.4344	11.4367	3.16192	5.86087	19.6377	1.74692	2.23046	6.13143	14.1719	2.31552	1.24545	3.7996	42.4142	8.85209	11.6123	5.57073	51.8747	9.08783	5.90916	1.34025
Pip4k2c|XM_011243289.2|chr10-127197066-127199112	48.1704	16.8959	3.15284	19.7067	41.4344	11.4367	3.16192	5.86087	19.6377	1.74692	2.23046	6.13143	14.1719	2.31552	1.24545	3.7996	42.4142	8.85209	11.6123	5.57073	51.8747	9.08783	5.90916	1.34025
Pycrl|NM_025412.2|chr15-75916462-75916896	17.0927	15.1174	32.5794	33.9393	15.2208	24.9528	38.9971	15.2383	5.12288	13.9753	24.5351	13.2848	4.72397	4.63104	23.6635	5.06613	13.5726	32.9941	25.547	23.397	10.7545	38.1689	34.2731	16.083
Pycrl|XM_006521252.2|chr15-75916467-75916896	17.0927	15.1174	32.5794	33.9393	15.2208	24.9528	38.9971	15.2383	5.12288	13.9753	24.5351	13.2848	4.72397	4.63104	23.6635	5.06613	13.5726	32.9941	25.547	23.397	10.7545	38.1689	34.2731	16.083
Map3k3|NM_011947.3|chr11-106154194-106155446	41.9548	21.3422	23.1209	18.6119	59.192	15.5955	13.7017	17.5826	10.2458	7.86112	12.2675	27.5914	37.7918	3.47328	4.98179	5.06613	52.5937	22.5326	11.6123	30.0819	51.2421	12.723	16.5456	13.4025
Vgll4|XM_006506011.1|chr6-114860620-114862164	61.3784	61.3587	19.968	15.3274	61.7288	32.2307	11.5937	19.927	19.6377	28.8241	13.3828	19.4162	46.5648	16.2086	11.209	6.33267	38.1728	66.793	27.8694	17.8263	53.14	21.8108	7.09099	20.1037
Arpc1a|NM_019767.2|chr5-145108415-145108756	50.5012	22.2314	5.25474	9.85334	36.3608	6.23821	16.8636	18.7548	15.3686	29.6976	3.34569	5.10952	22.945	3.47328	9.96359	15.1984	34.7797	17.7042	3.48368	7.79902	30.9983	14.5405	15.3638	5.36099
Fscn1|NM_007984.2|chr5-142972098-142973189	553.182	60.4694	40.987	19.7067	495.521	37.4292	28.4573	17.5826	216.869	43.6729	11.1523	21.46	215.278	13.8931	7.47269	13.9319	616.703	30.5799	32.5143	24.5112	349.838	49.9831	39.0004	9.38173
Klf13|NM_021366.3|chr7-63886350-63891507	145.288	39.1273	30.4775	49.2667	101.472	68.6203	53.7527	43.3704	91.358	30.571	13.3828	12.2629	87.7309	27.7862	38.6089	43.0621	107.732	28.1657	32.5143	31.1961	95.5254	68.1587	68.5462	32.1659
Fzr1|NM_019757.1|chr10-81366878-81367508	10.1002	6.22479	2.1019	12.043	14.3752	5.19851	4.2159	9.37739	2.56144	2.62037	0	5.10952	5.39882	0	1.24545	3.7996	27.1451	9.65682	0	4.45658	12.0198	18.1757	9.45465	6.70124
Chchd2|NM_024166.6|chr5-129881160-129881385	200.451	143.17	250.126	249.618	160.664	111.248	291.951	154.727	132.341	155.476	268.771	238.104	148.468	87.9897	237.881	169.716	132.332	142.438	217.149	231.742	101.219	70.8851	234.003	93.8173
Igfbp7|NM_001159518.1|chr5-77349239-77349479	66.817	45.3521	30.4775	16.4222	62.5744	39.5086	3.16192	65.6418	69.1589	59.3952	25.6503	33.7229	82.332	62.519	19.9272	39.2625	58.5317	24.1421	9.2898	26.7395	49.3442	26.3547	8.27282	29.4854
Ptma|NM_008972.2|chr1-86530012-86530698	97.1177	57.8017	29.4265	26.2756	92.1704	79.0173	36.8891	15.2383	90.5042	34.0649	33.4569	10.219	43.8654	21.9974	27.3999	7.5992	98.401	50.6983	26.7082	30.0819	81.6078	67.25	63.8189	12.0622
Wdfy1|XM_006496543.2|chr1-79702261-79705510	95.5638	16.8959	13.6623	12.043	54.1184	17.6749	26.3494	7.03305	25.6144	6.98767	3.34569	6.13143	44.5403	5.7888	2.4909	5.06613	64.4696	10.4616	9.2898	6.68487	54.4052	13.6317	11.8183	14.7427
Ftl1|NM_010240.2|chr7-45457943-45458106	42.7318	25.7884	33.6303	54.7408	58.3464	28.0719	24.2414	26.96	21.3453	10.4815	18.9589	137.957	52.6385	26.6285	16.1908	25.3307	59.3799	24.9468	16.2572	53.479	70.2207	44.5304	37.8186	16.083
Phlda1|NM_009344.3|chr10-111508059-111508649	658.846	98.7074	110.35	49.2667	619.824	64.4615	122.261	77.3635	635.237	89.9662	92.5642	29.6352	583.748	69.4656	164.399	72.1924	604.827	62.7693	104.51	40.1092	568.724	50.8919	159.547	64.3319
Sdc2|NM_008304.2|chr15-33032540-33034721	59.8245	15.1174	3.15284	18.6119	54.964	3.1191	7.37782	3.51652	51.2288	2.62037	3.34569	9.19714	51.9637	2.31552	4.98179	5.06613	29.69	5.63315	0	7.79902	45.5485	0	7.09099	5.36099
Tsc22d3|NR_122039.1|chrX-140539527-140541107	34.1854	109.379	47.2927	81.0164	32.9784	129.963	112.775	49.2313	36.714	148.488	41.2636	115.475	24.2947	119.249	51.0634	46.8617	41.566	129.562	55.7388	132.583	15.1828	169.942	67.3644	46.9087
Tsc22d3|XM_006528503.3|chrX-140539527-140540867	34.1854	109.379	47.2927	81.0164	32.9784	129.963	112.775	49.2313	36.714	148.488	41.2636	115.475	24.2947	119.249	51.0634	46.8617	41.566	129.562	55.7388	132.583	15.1828	169.942	67.3644	46.9087
Vps51|NM_001081041.1|chr19-6067841-6068114	11.6541	3.55703	3.15284	6.5689	10.9928	2.0794	6.32385	8.20522	0	0.873458	0	4.08762	5.39882	1.15776	0	0	5.93799	7.24262	13.9347	11.1415	8.22404	12.723	10.6365	2.6805
Necap2|XR_001784178.1|chr4-141066511-141067612	18.6466	4.44628	9.45853	3.28445	39.7432	5.19851	3.16192	1.17217	8.53813	0	3.34569	5.10952	12.8222	3.47328	0	0	8.48285	4.82841	6.96735	7.79902	20.8764	0.908783	0	1.34025
Plpp3|NM_080555.2|chr4-105231022-105232767	682.154	152.952	78.8211	81.0164	687.472	113.327	166.528	105.496	468.744	158.969	55.7616	84.8181	488.593	111.145	194.29	72.1924	789.753	179.456	120.767	115.871	480.157	144.497	135.911	72.3734
Arfip1|XM_006502482.3|chr3-84496092-84497735	60.6014	26.6777	21.019	16.4222	48.1992	7.27791	9.48577	2.34435	24.7606	6.98767	11.1523	1.0219	18.8959	0	6.22724	1.26653	33.0831	12.8758	12.7735	22.2829	40.4876	21.8108	9.45465	8.04149
Oxct1|NM_024188.6|chr15-4153769-4155344	170.15	46.2413	57.8021	84.3008	158.973	17.6749	37.9431	77.3635	113.557	41.926	69.1444	124.672	146.443	5.7888	51.0634	59.5271	110.277	29.7752	62.7062	129.241	116.402	5.4527	44.9096	85.7758
Sparc|NM_009242.5|chr11-55394158-55395584	1414.81	635.818	149.235	420.409	1430.75	869.19	492.206	642.352	1130.45	831.532	170.63	311.681	1168.17	791.908	491.952	677.596	1713.54	985.801	319.337	440.087	1568.26	1410.43	353.368	629.916
Bcl9l|XM_006510703.3|chr9-44509783-44510347	78.4711	69.362	80.923	73.3527	125.149	58.2233	70.6163	48.0591	81.1123	53.281	50.1854	21.46	37.7918	26.6285	42.3452	27.8637	99.2493	84.4972	73.1572	53.479	82.873	64.5236	42.5459	41.5477
Hivep3|NM_010657.3|chr4-120134351-120135411	52.0551	9.78182	3.15284	2.18963	43.9712	1.0397	4.2159	7.03305	0.853813	0	1.11523	0	9.44794	3.47328	0	1.26653	27.9934	2.41421	0	0	13.9176	3.63513	2.36366	0
Egr1|NM_007913.5|chr18-34863768-34864956	3901.8	251.66	337.354	252.903	3973.47	199.623	212.903	89.0852	2927.73	139.753	457.245	197.228	2928.86	180.611	237.881	96.2566	3458.46	169.799	397.139	303.047	2613.98	160.855	148.911	138.046
Myl6|NM_001317220.1|chr10-128490858-128491004	22.5313	4.44628	2.1019	4.37926	20.2944	3.1191	3.16192	5.86087	8.53813	4.36729	1.11523	0	12.8222	0	0	0	81.4353	4.02368	3.48368	3.34244	35.4266	10.9054	1.18183	10.722
Pcolce|NM_008788.2|chr5-137605106-137605162	48.1704	9.78182	2.1019	6.5689	39.7432	22.8734	11.5937	3.51652	19.6377	8.73458	0	1.0219	25.6444	13.8931	9.96359	3.7996	63.6214	18.5089	6.96735	1.11415	45.5485	61.7973	5.90916	6.70124
Pcolce|XM_006504558.3|chr5-137605104-137605162	48.1704	9.78182	2.1019	6.5689	39.7432	22.8734	11.5937	3.51652	19.6377	8.73458	0	1.0219	25.6444	13.8931	9.96359	3.7996	63.6214	18.5089	6.96735	1.11415	45.5485	61.7973	5.90916	6.70124
Prss23|XM_006508299.3|chr7-89509099-89509710	224.536	25.7884	3.15284	5.47408	191.951	6.23821	6.32385	1.17217	210.038	30.571	2.23046	3.06571	212.579	4.63104	3.73635	6.33267	228.189	43.4557	0	6.68487	164.481	12.723	4.72733	1.34025
Pnpla2|NM_025802.3|chr7-141459668-141460743	10.1002	37.3488	138.725	190.498	5.9192	11.4367	98.0197	207.475	4.26907	23.5834	121.56	244.235	2.02456	4.63104	68.4997	132.986	13.5726	44.2604	148.637	203.889	3.79571	12.723	107.547	227.842
Rrp1|NM_010925.2|chr10-78400361-78400793	19.4235	5.33554	6.30569	18.6119	5.9192	10.397	7.37782	3.51652	5.12288	1.74692	3.34569	10.219	8.09823	4.63104	1.24545	0	22.9037	9.65682	6.96735	10.0273	17.7133	9.08783	5.90916	1.34025
Rrp1|XM_006513338.2|chr10-78400383-78400793	19.4235	5.33554	6.30569	18.6119	5.9192	10.397	7.37782	3.51652	5.12288	1.74692	3.34569	10.219	8.09823	4.63104	1.24545	0	22.9037	9.65682	6.96735	10.0273	17.7133	9.08783	5.90916	1.34025
2310036O22Rik|NM_026760.2|chr8-85029982-85030286	80.8019	32.9025	32.5794	20.8015	87.9424	40.5483	23.1874	18.7548	13.661	8.73458	7.80662	29.6352	33.7426	8.10432	38.6089	13.9319	93.3113	41.8462	44.1266	28.9678	93.6275	62.706	33.0913	18.7635
Slc48a1|NM_026353.4|chr15-97790723-97792692	43.5087	13.3388	9.45853	24.086	46.508	5.19851	24.2414	21.0991	10.2458	0	12.2675	20.4381	15.5216	6.94656	9.96359	6.33267	43.2625	3.21894	13.9347	41.2234	49.3442	14.5405	14.182	16.083
Rras|NM_009101.2|chr7-45021364-45021644	41.1779	7.11405	1.05095	25.1808	50.736	3.1191	5.26987	23.4435	5.97669	0.873458	5.57616	16.3505	16.1965	0	2.4909	7.5992	44.9591	11.2663	1.16123	32.3102	43.0181	15.4493	5.90916	28.1452
Rras|XM_006540721.2|chr7-45021364-45021647	41.1779	7.11405	1.05095	25.1808	50.736	3.1191	5.26987	23.4435	5.97669	0.873458	5.57616	16.3505	16.1965	0	2.4909	7.5992	44.9591	11.2663	1.16123	32.3102	43.0181	15.4493	5.90916	28.1452
Tnk2|XM_011245946.1|chr16-32682691-32683493	55.1628	14.2281	9.45853	9.85334	36.3608	2.0794	4.2159	9.37739	3.41525	1.74692	5.57616	6.13143	14.1719	1.15776	0	1.26653	42.4142	4.02368	8.12858	6.68487	34.794	8.17905	3.54549	5.36099
Apex1|NM_009687.2|chr14-50926973-50927188	23.3082	8.00331	15.7642	14.2326	16.912	8.31761	3.16192	17.5826	9.39195	16.5957	3.34569	5.10952	8.09823	4.63104	0	2.53307	14.4208	21.7278	17.4184	6.68487	27.2026	9.08783	15.3638	29.4854
Ppargc1b|XM_006525698.2|chr18-61291444-61298682	6.21553	14.2281	58.8531	49.2667	15.2208	9.35731	65.3464	31.6487	0.853813	7.86112	42.3788	77.6648	6.74853	4.63104	67.2542	34.1964	0	5.63315	33.6755	63.5063	9.48928	10.9054	52.0006	38.8672
Rabl6|XM_017317190.1|chr2-25583017-25583790	10.1002	6.22479	3.15284	3.28445	10.9928	2.0794	4.2159	1.17217	0	0	1.11523	9.19714	6.74853	1.15776	1.24545	0	20.3588	8.85209	8.12858	10.0273	18.9786	5.4527	8.27282	5.36099
Tmem150a|NM_144916.3|chr6-72359247-72359762	35.7393	9.78182	11.5604	6.5689	33.824	7.27791	9.48577	10.5496	15.3686	5.24075	2.23046	3.06571	19.5707	5.7888	2.4909	8.86574	41.566	12.8758	4.6449	27.8536	29.7331	17.2669	21.273	14.7427
Clk2-scamp3|NM_001310017.1|chr3-89182445-89182770	37.2932	16.0066	38.8851	31.7497	38.052	25.9925	43.213	32.8209	14.5148	32.318	11.1523	11.241	15.5216	2.31552	9.96359	13.9319	55.9868	21.7278	17.4184	34.5385	35.4266	19.0844	30.7276	33.5062
Snrnp70|NR_126539.1|chr7-45380716-45383184	76.1402	30.2347	26.2737	21.8963	101.472	21.8337	25.2954	15.2383	17.9301	24.4568	7.80662	20.4381	41.8409	16.2086	3.73635	10.1323	61.0765	32.1894	16.2572	37.8809	60.7314	51.8006	5.90916	25.4647
Pdk1|NM_172665.5|chr2-71900124-71903858	0.776941	8.89256	4.20379	26.2756	6.7648	0	5.26987	3.51652	5.12288	9.60804	3.34569	23.5038	5.39882	0	0	3.7996	0.848285	1.60947	10.451	20.0546	9.48928	0	2.36366	9.38173
Pdk1|XM_011239444.1|chr2-71900124-71903847	0.776941	8.89256	4.20379	26.2756	6.7648	0	5.26987	3.51652	5.12288	9.60804	3.34569	23.5038	5.39882	0	0	3.7996	0.848285	1.60947	10.451	20.0546	9.48928	0	2.36366	9.38173
Thbd|NM_009378.3|chr2-148404470-148406212	35.7393	16.8959	5.25474	13.1378	34.6696	20.794	1.05397	31.6487	61.4746	41.0525	7.80662	13.2848	43.1906	16.2086	2.4909	30.3968	36.4762	12.071	6.96735	14.4839	14.5502	0	2.36366	14.7427
Rabl3|NM_001042499.1|chr16-37571095-37572385	13.208	1.77851	10.5095	7.66371	11.8384	4.1588	6.32385	7.03305	1.70763	0.873458	0	4.08762	2.02456	1.15776	7.47269	0	16.9657	14.4852	4.6449	8.91316	22.7743	9.08783	8.27282	1.34025
Cdc20|NM_023223.2|chr4-118432900-118432962	18.6466	37.3488	15.7642	4.37926	27.9048	32.2307	1.05397	1.17217	8.53813	70.7501	18.9589	2.04381	6.74853	9.26208	1.24545	1.26653	18.6623	80.4735	25.547	11.1415	12.6524	42.7128	3.54549	4.02074
Carkd|NM_001190357.1|chr8-11513045-11513287	22.5313	1.77851	0	4.37926	8.456	6.23821	1.05397	0	11.9534	11.355	0	12.2629	15.5216	9.26208	13.6999	1.26653	6.78628	1.60947	1.16123	3.34244	14.5502	3.63513	4.72733	2.6805
Flna|XR_001782741.1|chrX-74223460-74223977	333.308	32.0132	43.0889	35.0341	280.739	39.5086	25.2954	14.0661	175.032	20.0895	25.6503	18.3943	241.597	24.313	17.4363	6.33267	353.735	61.1599	42.9653	25.6253	224.58	48.1655	27.1821	28.1452
Rpp38|XM_011238970.2|chr2-3327292-3329020	7.76941	2.66777	5.25474	4.37926	5.0736	7.27791	20.0255	2.34435	20.4915	14.8488	0	19.4162	5.39882	13.8931	7.47269	1.26653	17.814	2.41421	2.32245	10.0273	11.3871	11.8142	8.27282	0
Ube2h|NM_009459.3|chr6-30211288-30214958	222.205	59.5802	50.4455	54.7408	188.569	67.5806	34.7812	48.0591	97.3347	40.1791	24.5351	40.8762	102.578	30.1018	37.3635	27.8637	148.45	57.1362	47.6102	74.6477	130.319	31.8074	44.9096	29.4854
Ube2h|XM_017321519.1|chr6-30211292-30214958	222.205	59.5802	50.4455	54.7408	188.569	67.5806	34.7812	48.0591	97.3347	40.1791	24.5351	40.8762	102.578	30.1018	37.3635	27.8637	148.45	57.1362	47.6102	74.6477	130.319	31.8074	44.9096	29.4854
Vps72|NM_009336.2|chr3-95122778-95123051	49.7242	17.7851	17.8661	12.043	24.5224	20.794	16.8636	15.2383	18.7839	6.11421	4.46093	16.3505	14.1719	2.31552	4.98179	3.7996	45.8074	39.432	13.9347	20.0546	29.1005	23.6284	4.72733	13.4025
Vps72|XM_017319529.1|chr3-95122778-95122934	49.7242	17.7851	17.8661	12.043	24.5224	20.794	16.8636	15.2383	18.7839	6.11421	4.46093	16.3505	14.1719	2.31552	4.98179	3.7996	45.8074	39.432	13.9347	20.0546	29.1005	23.6284	4.72733	13.4025
Nr1d1|NM_145434.4|chr11-98767931-98768219	18.6466	4.44628	24.1718	30.6548	35.5152	8.31761	7.37782	17.5826	7.68432	2.62037	17.8437	21.46	11.4725	1.15776	4.98179	6.33267	37.3245	14.4852	33.6755	20.0546	27.2026	1.81757	14.182	16.083
Tcf7l1|NM_001079822.2|chr6-72626370-72627359	202.005	150.284	117.706	110.576	209.709	108.129	65.3464	37.5096	116.972	213.124	52.4159	42.92	155.216	65.9923	29.8908	31.6633	217.161	173.018	131.218	82.4467	161.318	100.875	36.6368	58.9709
Mapkbp1|XM_006499589.3|chr2-120025331-120027403	17.8697	8.00331	18.9171	15.3274	16.0664	12.4764	23.1874	1.17217	10.2458	6.11421	4.46093	4.08762	20.2456	0	19.9272	0	34.7797	18.5089	11.6123	13.3697	19.6112	21.8108	13.0001	4.02074
Prpf3|NM_027541.4|chr3-95830621-95830818	16.3158	10.6711	4.20379	8.75853	21.9856	9.35731	8.4318	3.51652	13.661	6.11421	3.34569	4.08762	10.7976	4.63104	2.4909	1.26653	39.8694	15.29	5.80613	7.79902	34.794	17.2669	8.27282	10.722
Prpf3|XM_006502081.2|chr3-95830614-95830818	16.3158	10.6711	4.20379	8.75853	21.9856	9.35731	8.4318	3.51652	13.661	6.11421	3.34569	4.08762	10.7976	4.63104	2.4909	1.26653	39.8694	15.29	5.80613	7.79902	34.794	17.2669	8.27282	10.722
Zfp36|NM_011756.4|chr7-28376783-28377557	659.623	36.4595	87.2287	88.6801	658.722	44.7072	34.7812	51.5757	598.523	48.9137	155.017	60.2924	596.57	64.8345	61.027	41.7956	704.076	94.154	157.927	95.8165	556.072	54.527	37.8186	75.0539
Klf2|NM_008452.2|chr8-72320919-72321654	251.729	3.55703	12.6114	63.4993	219.01	1.0397	20.0255	30.4765	150.271	7.86112	25.6503	77.6648	171.413	0	66.0088	37.996	251.941	20.9231	22.0633	56.8214	160.685	4.54392	27.1821	32.1659
Sh3bp5|XM_006519015.2|chr14-31373773-31374983	33.4085	23.1207	6.30569	6.5689	27.9048	3.1191	1.05397	8.20522	19.6377	29.6976	6.69139	3.06571	16.8713	8.10432	1.24545	3.7996	15.2691	8.04735	4.6449	2.22829	24.0395	0.908783	0	2.6805
Akap8|XR_001782093.1|chr17-32310577-32310671	0.776941	0	5.25474	4.37926	2.5368	5.19851	3.16192	2.34435	5.97669	1.74692	6.69139	5.10952	2.69941	16.2086	14.9454	10.1323	2.54485	0	0	3.34244	2.53047	4.54392	2.36366	1.34025
Anxa6|XR_001779866.1|chr11-54979107-54979521	82.3558	12.4496	25.2228	62.4045	91.3248	12.4764	35.8351	66.8139	29.0297	9.60804	8.92185	27.5914	51.9637	6.94656	21.1726	43.0621	127.243	30.5799	17.4184	63.5063	92.3623	3.63513	16.5456	36.1867
Gadd45g|NM_011817.2|chr13-51847979-51848475	1137.44	218.757	220.699	192.688	952.991	134.121	233.982	227.402	691.589	220.111	218.585	175.768	732.215	91.463	212.972	141.852	1014.55	259.125	299.596	168.236	763.571	121.777	234.003	132.685
Dlc1|NM_001194941.1|chr8-36567738-36570282	259.498	102.264	199.68	205.825	185.186	89.4143	239.252	315.315	122.095	108.309	132.713	149.198	149.142	55.5725	254.071	272.305	174.747	111.858	155.604	172.692	107.545	115.415	216.275	245.265
Dlc1|XM_006509166.3|chr8-36567742-36570282	259.498	102.264	199.68	205.825	185.186	89.4143	239.252	315.315	122.095	108.309	132.713	149.198	149.142	55.5725	254.071	272.305	174.747	111.858	155.604	172.692	107.545	115.415	216.275	245.265
Paics|NM_025939.2|chr5-76966814-76967505	34.1854	29.3455	29.4265	17.5171	37.2064	39.5086	28.4573	31.6487	37.5678	24.4568	16.7285	16.3505	15.5216	19.6819	13.6999	17.7315	38.1728	45.8699	26.7082	41.2234	39.2223	49.9831	43.7278	36.1867
Paics|XM_006535181.3|chr5-76966814-76967507	34.1854	29.3455	29.4265	17.5171	37.2064	39.5086	28.4573	31.6487	37.5678	24.4568	16.7285	16.3505	15.5216	19.6819	13.6999	17.7315	38.1728	45.8699	26.7082	41.2234	39.2223	49.9831	43.7278	36.1867
Morf4l1|XM_006511018.1|chr9-90091668-90092317	10.1002	0	1.05095	0	3.3824	2.0794	1.05397	1.17217	4.26907	0	0	0	2.02456	2.31552	2.4909	2.53307	35.628	3.21894	1.16123	6.68487	8.85666	4.54392	1.18183	5.36099
Ppargc1b|NM_133249.2|chr18-61298135-61298682	2.33082	10.6711	38.8851	26.2756	15.2208	5.19851	47.4289	24.6157	0.853813	0.873458	24.5351	61.3143	6.07368	2.31552	46.0816	26.5972	0	0	22.0633	47.9082	7.59142	6.36148	40.1823	26.805
Mkln1|NM_013791.2|chr6-31507746-31509482	19.4235	9.78182	15.7642	21.8963	24.5224	12.4764	7.37782	15.2383	5.97669	6.98767	0	7.15333	10.7976	3.47328	11.209	10.1323	14.4208	20.9231	15.0959	27.8536	24.6721	5.4527	18.9093	12.0622
Bms1|NM_194339.1|chr6-118383380-118383650	33.4085	30.2347	18.9171	14.2326	30.4416	18.7146	17.9176	7.03305	17.9301	13.1019	6.69139	4.08762	24.2947	6.94656	6.22724	5.06613	34.7797	21.7278	9.2898	25.6253	26.57	20.902	21.273	2.6805
Josd2|NM_001205073.1|chr7-44471514-44471658	7.76941	10.6711	7.35664	12.043	8.456	12.4764	12.6477	26.96	7.68432	1.74692	3.34569	9.19714	3.37426	0	3.73635	0	9.33113	12.071	24.3857	14.4839	6.32619	13.6317	9.45465	29.4854
Josd2|XM_017312229.1|chr7-44471514-44471652	7.76941	10.6711	7.35664	12.043	8.456	12.4764	12.6477	26.96	7.68432	1.74692	3.34569	9.19714	3.37426	0	3.73635	0	9.33113	12.071	24.3857	14.4839	6.32619	13.6317	9.45465	29.4854
Olfml2b|XM_006496901.2|chr1-170682325-170682789	26.416	37.3488	9.45853	15.3274	27.9048	28.0719	17.9176	16.4104	26.4682	69.8767	17.8437	2.04381	14.8468	13.8931	32.3817	15.1984	27.9934	33.7989	10.451	4.45658	15.8155	15.4493	29.5458	28.1452
Flna|XM_017318433.1|chrX-74223460-74223789	331.754	31.124	43.0889	35.0341	272.283	37.4292	25.2954	14.0661	174.178	20.0895	25.6503	18.3943	238.898	24.313	17.4363	6.33267	347.797	61.1599	42.9653	25.6253	224.58	48.1655	27.1821	28.1452
Eif4a3|NM_138669.1|chr11-119288362-119288542	50.5012	21.3422	16.8152	15.3274	41.4344	21.8337	15.8096	16.4104	34.1525	7.86112	16.7285	11.241	22.945	3.47328	4.98179	2.53307	48.3522	18.5089	26.7082	26.7395	38.5897	20.902	11.8183	13.4025
Kat7|XM_006533016.1|chr11-95274258-95275785	70.7017	18.6744	19.968	28.4652	50.736	12.4764	27.4033	17.5826	22.1991	13.1019	17.8437	19.4162	26.3193	5.7888	2.4909	10.1323	55.1385	37.0178	40.6429	18.9405	39.2223	26.3547	31.9095	17.4232
Mto1|NM_026658.2|chr9-78473885-78474152	8.54635	9.78182	3.15284	6.5689	10.9928	0	5.26987	8.20522	8.53813	9.60804	0	4.08762	1.34971	1.15776	1.24545	5.06613	5.08971	2.41421	0	2.22829	2.53047	0	2.36366	1.34025
Arxes2|NM_029823.2|chrX-135994501-135995359	3.88471	0.889256	19.968	15.3274	0.8456	1.0397	63.2385	90.2574	5.12288	2.62037	17.8437	20.4381	1.34971	4.63104	80.9541	91.1904	0	0.804735	17.4184	15.598	0.632619	5.4527	59.0916	57.6306
Bms1|XR_377435.3|chr6-118383380-118383875	34.1854	30.2347	18.9171	14.2326	31.2872	18.7146	17.9176	7.03305	17.9301	13.1019	6.69139	4.08762	25.6444	6.94656	7.47269	5.06613	34.7797	23.3373	9.2898	25.6253	26.57	20.902	21.273	2.6805
Baz1a|XM_006515672.3|chr12-54893550-54894304	19.4235	16.0066	21.019	19.7067	23.6768	11.4367	23.1874	4.6887	10.2458	5.24075	10.0371	3.06571	3.37426	5.7888	8.71814	0	25.4485	14.4852	23.2245	8.91316	14.5502	4.54392	8.27282	14.7427
Unc5b|NM_029770.2|chr10-60762594-60765207	203.559	25.7884	28.3756	25.1808	146.289	14.5558	6.32385	1.17217	112.703	31.4445	12.2675	22.4819	85.7063	18.5242	0	2.53307	119.608	22.5326	8.12858	16.7122	69.588	8.17905	9.45465	4.02074
Unc5b|XM_006513028.3|chr10-60762592-60765207	203.559	25.7884	28.3756	25.1808	146.289	14.5558	6.32385	1.17217	112.703	31.4445	12.2675	22.4819	85.7063	18.5242	0	2.53307	119.608	22.5326	8.12858	16.7122	69.588	8.17905	9.45465	4.02074
Fosb|NM_008036.2|chr7-19302695-19304840	94.0099	2.66777	11.5604	1.09482	89.6336	0	1.05397	4.6887	26.4682	6.11421	15.6132	3.06571	56.6876	0	2.4909	2.53307	111.125	2.41421	18.5796	1.11415	83.5056	5.4527	2.36366	9.38173
Fosb|XM_006539544.3|chr7-19302695-19305003	94.0099	2.66777	11.5604	1.09482	89.6336	0	1.05397	4.6887	26.4682	6.11421	15.6132	3.06571	56.6876	0	2.4909	2.53307	112.822	2.41421	18.5796	1.11415	83.5056	5.4527	2.36366	9.38173
Rps27l|NM_001311101.1|chr9-66949341-66949522	26.416	7.11405	8.40758	17.5171	19.4488	17.6749	10.5397	10.5496	48.6674	14.8488	14.498	16.3505	26.9941	28.944	33.6271	21.5311	24.6003	10.4616	25.547	18.9405	40.4876	35.4425	37.8186	16.083
Rps27l|NM_026467.4|chr9-66949357-66949522	26.416	7.11405	8.40758	17.5171	19.4488	17.6749	10.5397	10.5496	48.6674	14.8488	14.498	16.3505	26.9941	28.944	33.6271	21.5311	24.6003	10.4616	25.547	18.9405	40.4876	35.4425	37.8186	16.083
Mapk14|NM_001168508.1|chr17-28746338-28748405	27.1929	14.2281	4.20379	13.1378	14.3752	4.1588	12.6477	8.20522	17.0763	13.1019	1.11523	10.219	10.1228	3.47328	9.96359	11.3988	16.9657	10.4616	3.48368	5.57073	16.4481	6.36148	21.273	9.38173
Cks1b|NM_016904.1|chr3-89415471-89415910	42.7318	37.3488	49.3946	8.75853	27.9048	21.8337	12.6477	24.6157	22.1991	41.926	20.0742	13.2848	20.2456	13.8931	3.73635	13.9319	29.69	45.8699	35.998	22.2829	15.8155	22.7196	5.90916	14.7427
Prkx|XM_006527909.3|chrX-77760971-77763891	38.0701	1.77851	1.05095	10.9482	18.6032	7.27791	1.05397	1.17217	35.8602	0	1.11523	0	22.2701	3.47328	0	1.26653	57.6834	16.0947	1.16123	10.0273	49.3442	15.4493	1.18183	1.34025
Csnk1g3|NM_152809.2|chr18-53953299-53955684	27.9699	5.33554	0	1.09482	14.3752	0	4.2159	1.17217	14.5148	0	0	7.15333	25.6444	4.63104	9.96359	3.7996	20.3588	19.3136	0	6.68487	13.9176	3.63513	5.90916	2.6805
Csnk1g3|XM_006526237.1|chr18-53953299-53955578	27.9699	5.33554	0	1.09482	14.3752	0	4.2159	1.17217	14.5148	0	0	7.15333	25.6444	4.63104	9.96359	3.7996	20.3588	19.3136	0	6.68487	13.9176	3.63513	5.90916	2.6805
Diablo|NM_023232.3|chr5-123511329-123512510	3.88471	12.4496	22.0699	20.8015	20.2944	7.27791	26.3494	8.20522	5.12288	1.74692	12.2675	6.13143	4.04912	4.63104	3.73635	1.26653	16.9657	28.1657	11.6123	14.4839	12.0198	19.0844	7.09099	16.083
Ccnd2|NM_009829.3|chr6-127125707-127130334	707.017	93.3719	191.273	246.334	583.464	82.1364	167.582	203.958	330.426	77.7378	138.289	125.694	400.188	84.5165	99.6359	159.583	569.199	65.1835	217.149	247.34	447.894	97.2398	119.365	158.149
Mgp|NM_008597.3|chr6-136872434-136872643	399.348	431.289	106.146	29.56	225.775	137.241	35.8351	3.51652	296.273	427.995	95.9099	25.5476	199.082	100.725	26.1544	10.1323	346.949	416.853	110.316	52.3648	251.782	84.5168	44.9096	17.4232
Tmem9b|NM_020050.1|chr7-109735835-109736835	51.2781	0.889256	13.6623	18.6119	21.14	15.5955	12.6477	9.37739	9.39195	0.873458	6.69139	5.10952	8.77309	6.94656	9.96359	0	31.3865	9.65682	13.9347	2.22829	24.0395	6.36148	15.3638	6.70124
Trim39|NM_178281.1|chr17-36258872-36260373	17.8697	5.33554	1.05095	5.47408	10.1472	0	9.48577	1.17217	18.7839	3.49383	0	1.0219	12.8222	0	3.73635	2.53307	16.1174	12.071	2.32245	4.45658	13.9176	0	1.18183	0
Trim39|XM_006525171.3|chr17-36258871-36260373	17.8697	5.33554	1.05095	5.47408	10.1472	0	9.48577	1.17217	18.7839	3.49383	0	1.0219	12.8222	0	3.73635	2.53307	16.1174	12.071	2.32245	4.45658	13.9176	0	1.18183	0
Kat7|NM_001195003.1|chr11-95271852-95275785	74.5864	18.6744	24.1718	29.56	54.964	15.5955	27.4033	17.5826	22.1991	13.1019	17.8437	24.5257	27.669	8.10432	2.4909	10.1323	56.8351	37.0178	40.6429	21.1688	43.0181	26.3547	31.9095	17.4232
Necap2|NM_025383.3|chr4-141066511-141067563	18.6466	4.44628	9.45853	3.28445	35.5152	5.19851	3.16192	1.17217	8.53813	0	2.23046	5.10952	12.8222	3.47328	0	0	8.48285	4.82841	6.96735	7.79902	20.8764	0.908783	0	1.34025
Cbx5|NM_001110216.1|chr15-103191545-103199640	59.0475	43.5736	30.4775	28.4652	71.0304	38.4689	33.7272	31.6487	46.9597	26.2037	28.996	17.3724	35.0923	17.3664	6.22724	17.7315	84.8285	46.6746	24.3857	36.7668	56.303	33.625	30.7276	41.5477
Ncor1|XM_017314356.1|chr11-62315662-62317842	63.7092	28.4562	27.3246	17.5171	53.2728	36.3895	29.5113	24.6157	32.4449	12.2284	3.34569	13.2848	39.8163	20.8397	23.6635	12.6653	89.9182	29.7752	12.7735	30.0819	53.7726	18.1757	29.5458	22.7842
Atp6v1f|NM_025381.2|chr6-29470268-29470509	101.779	15.1174	21.019	25.1808	67.648	14.5558	26.3494	25.7878	23.9068	12.2284	11.1523	14.3067	43.1906	8.10432	12.4545	7.5992	78.8905	13.6805	20.9021	32.3102	44.9159	35.4425	15.3638	22.7842
Smim14|NM_133697.3|chr5-65448754-65450404	39.624	16.8959	13.6623	15.3274	27.0592	22.8734	9.48577	17.5826	6.83051	10.4815	3.34569	10.219	19.5707	6.94656	0	2.53307	21.2071	8.85209	8.12858	13.3697	30.9983	10.9054	8.27282	14.7427
Jak1|NM_146145.2|chr4-101151973-101153494	236.19	42.6843	35.7322	61.3097	125.994	82.1364	28.4573	44.5426	87.089	44.5464	23.4199	34.7448	92.4548	40.5216	31.1362	22.7976	162.871	70.012	26.7082	45.6799	138.543	79.9729	33.0913	26.805
Lamp1|NM_010684.3|chr8-13174558-13175338	165.489	41.795	31.5284	43.7926	130.222	60.3027	42.159	58.6087	84.5275	39.3056	15.6132	52.1171	96.504	39.3638	11.209	29.1303	171.354	90.9351	41.8041	43.4517	160.052	51.8006	52.0006	53.6099
Ndufc2|NM_024220.2|chr7-97407668-97407800	13.9849	8.00331	16.8152	18.6119	15.2208	13.5161	25.2954	10.5496	10.2458	6.11421	34.5722	26.5695	14.8468	9.26208	19.9272	12.6653	22.0554	16.0947	35.998	38.9951	23.4069	24.5371	29.5458	22.7842
Ankrd50|NM_001167883.1|chr3-38449260-38452416	100.225	11.5603	7.35664	2.18963	73.5672	2.0794	12.6477	9.37739	66.5974	18.3426	0	2.04381	52.6385	6.94656	7.47269	5.06613	73.8008	12.8758	8.12858	4.45658	49.9769	0	8.27282	2.6805
Kdm5b|NM_152895.2|chr1-134631374-134632878	114.21	19.5636	28.3756	17.5171	108.237	16.6352	21.0795	21.0991	55.4979	21.8365	12.2675	13.2848	66.1356	9.26208	3.73635	8.86574	102.642	31.3847	39.4817	25.6253	79.7099	17.2669	11.8183	16.083
Fam46b|NM_175307.6|chr4-133487103-133487940	10.1002	20.4529	2.1019	25.1808	13.5296	36.3895	10.5397	17.5826	5.97669	14.8488	1.11523	9.19714	10.1228	15.0509	18.6817	3.7996	17.814	8.04735	6.96735	25.6253	11.3871	44.5304	13.0001	1.34025
Mthfd2|NM_008638.2|chr6-83305703-83306645	259.498	34.681	104.044	109.482	159.818	18.7146	49.5368	80.88	114.411	24.4568	74.7205	67.4457	155.891	16.2086	28.6453	60.7936	164.567	36.2131	134.702	80.2184	111.973	36.3513	34.2731	84.4356
Id2|NM_010496.3|chr12-25093798-25094576	1051.2	352.145	54.6493	44.8875	1015.57	188.186	45.3209	14.0661	639.506	323.18	46.8397	21.46	774.731	137.773	36.118	48.1283	983.162	398.344	60.3837	22.2829	851.505	212.655	59.0916	57.6306
Ubr2|XM_006524145.1|chr17-46928290-46930358	51.2781	8.00331	10.5095	22.9911	33.824	19.7543	23.1874	2.34435	17.0763	15.7222	14.498	30.6571	18.221	12.7354	4.98179	5.06613	19.5106	15.29	18.5796	14.4839	20.2438	14.5405	15.3638	0
Gm42151|XR_880563.2|chr5-108683902-108684293	10.8772	4.44628	5.25474	2.18963	7.6104	0	9.48577	7.03305	2.56144	0.873458	1.11523	0	0.674853	2.31552	3.73635	3.7996	3.39314	20.9231	2.32245	1.11415	2.53047	0.908783	2.36366	9.38173
Dcaf12|NM_026893.3|chr4-41291299-41293055	80.025	14.2281	9.45853	19.7067	66.8024	13.5161	20.0255	14.0661	35.8602	20.0895	1.11523	8.17524	25.6444	11.5776	11.209	7.5992	78.0422	12.071	3.48368	15.598	46.1812	18.1757	14.182	33.5062
Dcaf12|XM_017320381.1|chr4-41291301-41293055	80.025	14.2281	9.45853	19.7067	66.8024	13.5161	20.0255	14.0661	35.8602	20.0895	1.11523	8.17524	25.6444	11.5776	11.209	7.5992	78.0422	12.071	3.48368	15.598	46.1812	18.1757	14.182	33.5062
Fam178a|XM_006527000.3|chr19-44980591-44983036	54.3859	16.0066	4.20379	15.3274	27.9048	22.8734	15.8096	8.20522	12.8072	0.873458	8.92185	4.08762	16.1965	5.7888	0	5.06613	40.7177	7.24262	3.48368	2.22829	18.3459	5.4527	2.36366	5.36099
Impa1|XM_006530077.3|chr3-10313945-10315185	31.8546	3.55703	1.05095	9.85334	19.4488	8.31761	16.8636	1.17217	24.7606	1.74692	1.11523	4.08762	20.2456	4.63104	1.24545	2.53307	19.5106	6.43788	3.48368	17.8263	15.8155	7.27026	4.72733	1.34025
Lamb2|NM_008483.3|chr9-108490420-108490530	25.6391	2.66777	2.1019	1.09482	16.912	4.1588	10.5397	0	11.9534	2.62037	0	1.0219	10.7976	1.15776	2.4909	1.26653	26.2968	8.04735	1.16123	2.22829	12.6524	5.4527	15.3638	1.34025
Lamb2|XM_006511648.2|chr9-108490420-108490529	25.6391	2.66777	2.1019	1.09482	16.912	4.1588	10.5397	0	11.9534	2.62037	0	1.0219	10.7976	1.15776	2.4909	1.26653	26.2968	8.04735	1.16123	2.22829	12.6524	5.4527	15.3638	1.34025
Lpin2|XM_006524787.3|chr17-71246971-71249818	20.9774	2.66777	1.05095	2.18963	23.6768	13.5161	1.05397	1.17217	26.4682	0	5.57616	10.219	12.1474	12.7354	2.4909	1.26653	27.1451	1.60947	0	12.2556	13.285	2.72635	4.72733	0
Sphk2|NM_020011.5|chr7-45709462-45710724	19.4235	14.2281	11.5604	27.3704	25.368	10.397	15.8096	7.03305	3.41525	16.5957	6.69139	20.4381	14.1719	6.94656	6.22724	3.7996	8.48285	12.8758	13.9347	18.9405	13.285	6.36148	14.182	8.04149
Chm|XM_006528382.3|chrX-113040591-113043443	41.1779	1.77851	0	7.66371	16.0664	7.27791	3.16192	1.17217	26.4682	5.24075	0	16.3505	24.2947	16.2086	9.96359	13.9319	22.0554	4.82841	2.32245	8.91316	20.2438	0.908783	9.45465	1.34025
Fkbp4|NM_010219.3|chr6-128430106-128430775	14.7619	26.6777	28.3756	37.2237	16.912	21.8337	15.8096	18.7548	3.41525	3.49383	24.5351	12.2629	11.4725	4.63104	12.4545	18.998	22.0554	31.3847	39.4817	24.5112	9.48928	42.7128	34.2731	29.4854
Khsrp|NM_010613.3|chr17-57021048-57022692	39.624	29.3455	19.968	13.1378	45.6624	17.6749	13.7017	9.37739	27.322	20.963	0	8.17524	16.1965	4.63104	17.4363	7.5992	43.2625	29.7752	10.451	10.0273	20.8764	10.9054	27.1821	10.722
Snai1|NM_011427.3|chr2-167542083-167542814	692.255	125.385	47.2927	79.9216	642.656	81.0967	63.2385	92.6018	496.066	287.368	10.0371	71.5333	435.28	64.8345	44.8361	55.7275	626.034	183.48	25.547	56.8214	443.466	124.503	37.8186	91.1368
Trmt1l|XM_006529976.2|chr1-151457934-151458039	81.5788	111.157	80.923	94.1542	87.9424	57.1836	41.105	101.979	37.5678	43.6729	50.1854	16.3505	52.6385	59.0457	48.5725	68.3928	78.0422	96.5682	102.188	84.675	71.4859	45.4392	92.1829	72.3734
Hgf|NM_001289460.2|chr5-16572642-16573944	17.8697	13.3388	0	2.18963	16.912	8.31761	4.2159	0	0	2.62037	0	7.15333	8.09823	4.63104	0	0	7.63456	14.4852	0	5.57073	19.6112	7.27026	0	0
Prkd3|NM_001171005.1|chr17-78949404-78951856	41.1779	17.7851	15.7642	7.66371	27.0592	17.6749	18.9715	5.86087	9.39195	0	4.46093	3.06571	24.9696	9.26208	1.24545	5.06613	27.1451	1.60947	11.6123	13.3697	30.9983	14.5405	3.54549	0
Aldh3b2|NM_001177438.1|chr19-3981192-3981665	0.776941	0	1.05095	71.163	0	1.0397	8.4318	69.1583	0	0	0	39.8543	0	0	2.4909	41.7956	0	0	0	88.0175	0	0	9.45465	60.3111
Atg101|NM_026566.2|chr15-101290672-101290934	51.2781	43.5736	38.8851	44.8875	52.4272	24.9528	7.37782	10.5496	17.0763	25.3303	41.2636	43.9419	21.5953	33.575	17.4363	11.3988	37.3245	37.0178	40.6429	72.4194	30.3657	24.5371	18.9093	12.0622
Atg101|XM_006521310.3|chr15-101290672-101290947	51.2781	43.5736	38.8851	44.8875	52.4272	24.9528	7.37782	10.5496	17.0763	25.3303	41.2636	43.9419	21.5953	33.575	17.4363	11.3988	37.3245	37.0178	40.6429	72.4194	30.3657	24.5371	18.9093	12.0622
Chd4|NM_145979.2|chr6-125130001-125130514	31.8546	14.2281	26.2737	13.1378	54.1184	13.5161	15.8096	12.8939	21.3453	3.49383	6.69139	0	22.2701	15.0509	1.24545	5.06613	35.628	16.8994	13.9347	5.57073	13.285	12.723	8.27282	14.7427
Trmt1l|NM_026876.3|chr1-151457934-151458183	83.1327	111.157	81.9739	96.3438	89.6336	57.1836	41.105	103.151	44.3983	48.9137	51.3007	18.3943	52.6385	60.2035	52.3088	69.6594	79.7388	98.9824	105.672	90.2457	77.8121	48.1655	92.1829	79.0746
Trmt1l|XM_017313056.1|chr1-151457934-151458161	83.1327	111.157	81.9739	96.3438	89.6336	57.1836	41.105	103.151	44.3983	48.9137	51.3007	18.3943	52.6385	60.2035	52.3088	69.6594	79.7388	98.9824	105.672	90.2457	77.8121	48.1655	92.1829	79.0746
Utp23|NM_030132.5|chr15-51882537-51884622	14.7619	1.77851	2.1019	1.09482	13.5296	1.0397	4.2159	3.51652	23.053	13.9753	0	12.2629	8.77309	0	9.96359	1.26653	10.1794	8.85209	1.16123	1.11415	19.6112	0	3.54549	4.02074
Ifitm3|NM_025378.2|chr7-141009589-141009724	157.719	65.805	45.1908	12.043	215.628	65.5012	21.0795	24.6157	60.6207	48.0402	5.57616	19.4162	82.332	24.313	17.4363	10.1323	270.603	74.8404	15.0959	15.598	183.459	78.1553	36.6368	12.0622
Strn4|NM_001039878.2|chr7-16840205-16840931	22.5313	10.6711	7.35664	12.043	24.5224	11.4367	9.48577	5.86087	8.53813	0.873458	0	12.2629	5.39882	2.31552	6.22724	8.86574	24.6003	8.04735	10.451	17.8263	17.0807	13.6317	16.5456	2.6805
Anxa6|NM_013472.4|chr11-54978961-54979461	83.1327	12.4496	26.2737	62.4045	91.3248	12.4764	34.7812	66.8139	29.0297	9.60804	10.0371	27.5914	52.6385	6.94656	22.4181	43.0621	129.788	30.5799	17.4184	64.6204	95.5254	3.63513	16.5456	36.1867
Ube2g2|NM_019803.3|chr10-77644559-77645990	21.7544	14.2281	14.7133	12.043	17.7576	2.0794	0	14.0661	10.2458	18.3426	2.23046	14.3067	6.07368	1.15776	0	3.7996	11.876	11.2663	25.547	22.2829	12.0198	4.54392	3.54549	16.083
Ly6e|NM_001164039.1|chr15-74958713-74959905	3.88471	9.78182	4.20379	9.85334	5.9192	23.9131	45.3209	5.86087	0.853813	6.11421	1.11523	3.06571	4.72397	17.3664	17.4363	11.3988	10.1794	6.43788	11.6123	4.45658	10.1219	40.8952	46.0914	14.7427
Stip1|NM_016737.2|chr19-7020695-7021098	22.5313	16.0066	17.8661	15.3274	35.5152	18.7146	33.7272	10.5496	17.0763	9.60804	8.92185	19.4162	14.8468	8.10432	6.22724	8.86574	39.8694	35.4083	19.7408	17.8263	36.0593	24.5371	22.4548	13.4025
Gnai2|NM_008138.4|chr9-107614137-107615098	143.734	34.681	19.968	51.4564	161.51	47.8263	28.4573	41.0261	82.8199	35.8118	18.9589	37.8105	68.835	17.3664	18.6817	21.5311	136.574	47.4794	69.6735	41.2234	129.054	54.527	33.0913	37.5269
Axl|NM_009465.4|chr7-25756499-25758661	57.4937	14.2281	5.25474	6.5689	82.0232	56.1439	23.1874	7.03305	37.5678	16.5957	2.23046	9.19714	21.5953	8.10432	14.9454	1.26653	55.9868	26.5563	13.9347	8.91316	53.14	29.0811	18.9093	6.70124
Pbxip1|NM_146131.2|chr3-89448766-89450952	45.8395	13.3388	8.40758	3.28445	65.1112	4.1588	5.26987	5.86087	26.4682	17.4692	6.69139	4.08762	31.0432	3.47328	0	3.7996	54.2902	14.4852	11.6123	4.45658	53.7726	2.72635	0	5.36099
Pbxip1|XM_006501351.1|chr3-89448766-89450944	45.8395	13.3388	8.40758	3.28445	65.1112	4.1588	5.26987	5.86087	26.4682	17.4692	6.69139	4.08762	31.0432	3.47328	0	3.7996	54.2902	14.4852	11.6123	4.45658	53.7726	2.72635	0	5.36099
Ist1|XM_017312971.1|chr8-109671320-109672447	84.6866	26.6777	13.6623	13.1378	53.2728	11.4367	25.2954	11.7217	31.5911	13.9753	8.92185	10.219	46.5648	6.94656	22.4181	5.06613	83.1319	41.8462	16.2572	14.4839	46.8138	25.4459	22.4548	6.70124
Eif4ebp2|NM_010124.2|chr10-61432496-61433796	23.3082	19.5636	26.2737	28.4652	60.8832	22.8734	26.3494	23.4435	29.0297	0.873458	6.69139	7.15333	22.2701	4.63104	14.9454	7.5992	23.752	41.8462	20.9021	32.3102	46.1812	4.54392	9.45465	13.4025
Wdr1|NM_011715.2|chr5-38526812-38527805	278.145	55.1339	43.0889	24.086	231.694	23.9131	41.105	12.8939	188.693	67.2563	30.1113	19.4162	179.511	9.26208	27.3999	22.7976	279.086	85.3019	46.449	42.3375	189.786	47.2567	49.6369	20.1037
Clca3a1|NR_130895.1|chr3-144729676-144730955	18.6466	4.44628	0	4.37926	9.3016	5.19851	5.26987	4.6887	25.6144	3.49383	0	4.08762	14.1719	6.94656	3.73635	18.998	31.3865	1.60947	0	0	12.0198	10.9054	1.18183	12.0622
Nufip2|XM_006534063.3|chr11-77709735-77710634	169.373	56.0231	63.0569	31.7497	125.994	36.3895	35.8351	24.6157	36.714	16.5957	11.1523	33.7229	49.9391	40.5216	21.1726	5.06613	118.76	48.2841	5.80613	52.3648	86.0361	21.8108	29.5458	26.805
Clca3a1|NM_009899.4|chr3-144729676-144730611	18.6466	4.44628	0	4.37926	9.3016	5.19851	5.26987	4.6887	25.6144	3.49383	0	4.08762	13.4971	6.94656	3.73635	18.998	31.3865	1.60947	0	0	12.0198	10.9054	1.18183	10.722
Clca3a1|XM_011240004.1|chr3-144729696-144730611	18.6466	4.44628	0	4.37926	9.3016	5.19851	5.26987	4.6887	25.6144	3.49383	0	4.08762	13.4971	6.94656	3.73635	18.998	31.3865	1.60947	0	0	12.0198	10.9054	1.18183	10.722
Ncapd2|XM_006506531.3|chr6-125168006-125168233	14.7619	39.1273	14.7133	6.5689	26.2136	32.2307	11.5937	5.86087	8.53813	28.8241	7.80662	2.04381	15.5216	15.0509	4.98179	0	22.0554	41.0415	9.2898	10.0273	32.8962	48.1655	5.90916	5.36099
Bsg|NM_001077184.1|chr10-79711557-79711979	20.9774	21.3422	36.7832	59.1201	26.2136	14.5558	27.4033	18.7548	7.68432	27.0772	12.2675	54.1609	16.1965	13.8931	9.96359	21.5311	11.0277	19.3136	25.547	65.7346	17.7133	16.3581	31.9095	17.4232
Oaf|NM_178644.3|chr9-43221277-43222573	58.2706	60.4694	39.936	13.1378	61.7288	28.0719	43.213	12.8939	58.9131	108.309	57.992	17.3724	37.7918	23.1552	32.3817	17.7315	54.2902	115.077	52.2551	4.45658	72.7511	29.0811	41.3641	10.722
Hdlbp|NM_133808.5|chr1-93405939-93408172	132.08	32.9025	50.4455	51.4564	104.009	30.1513	32.6732	29.3044	69.1589	27.0772	46.8397	29.6352	85.0315	13.8931	16.1908	12.6653	109.429	51.503	63.8674	41.2234	82.2404	56.3446	37.8186	25.4647
Emilin1|NM_133918.2|chr5-30920952-30921275	41.1779	19.5636	14.7133	5.47408	43.1256	10.397	5.26987	2.34435	20.4915	11.355	3.34569	1.0219	22.945	5.7888	3.73635	1.26653	47.504	37.8226	13.9347	2.22829	38.5897	19.9932	2.36366	2.6805
Emilin1|XM_006503649.3|chr5-30920952-30921279	41.1779	19.5636	14.7133	5.47408	43.1256	10.397	5.26987	2.34435	20.4915	11.355	3.34569	1.0219	22.945	5.7888	3.73635	1.26653	47.504	37.8226	13.9347	2.22829	38.5897	19.9932	2.36366	2.6805
Kdm5b|XM_011248090.2|chr1-134631374-134631950	107.218	16.0066	24.1718	9.85334	88.788	16.6352	16.8636	14.0661	44.3983	18.3426	7.80662	13.2848	48.5894	8.10432	2.4909	1.26653	91.6148	27.361	30.1919	23.397	71.4859	15.4493	11.8183	10.722
Ist1|XR_001778468.1|chr8-109671320-109672641	87.0174	26.6777	13.6623	14.2326	53.2728	11.4367	27.4033	11.7217	33.2987	13.9753	10.0371	10.219	47.9146	6.94656	22.4181	5.06613	83.1319	41.8462	16.2572	14.4839	46.8138	25.4459	22.4548	6.70124
Pdcd4|NM_011050.4|chr19-53929143-53929861	20.9774	40.0165	15.7642	12.043	21.14	24.9528	13.7017	18.7548	53.7902	26.2037	23.4199	13.2848	31.7181	41.6794	12.4545	44.3287	31.3865	35.4083	11.6123	6.68487	22.7743	23.6284	10.6365	20.1037
Sptbn1|XR_001779935.1|chr11-30099394-30100714	146.842	88.0364	38.8851	48.1719	134.45	51.9851	34.7812	50.4035	86.2351	40.1791	16.7285	20.4381	80.9823	32.4173	31.1362	46.8617	117.912	78.0593	42.9653	37.8809	134.748	59.9797	16.5456	34.8464
Cdc42ep4|NM_020006.2|chr11-113726849-113728513	72.2555	41.795	28.3756	33.9393	71.0304	36.3895	13.7017	22.2713	21.3453	40.1791	7.80662	23.5038	21.5953	11.5776	11.209	11.3988	44.9591	25.7515	10.451	20.0546	24.6721	19.0844	23.6366	21.444
Cdc42ep4|XM_006533818.3|chr11-113726851-113728513	72.2555	41.795	28.3756	33.9393	71.0304	36.3895	13.7017	22.2713	21.3453	40.1791	7.80662	23.5038	21.5953	11.5776	11.209	11.3988	44.9591	25.7515	10.451	20.0546	24.6721	19.0844	23.6366	21.444
Per1|NM_011065.4|chr11-69109359-69109960	128.195	50.6876	42.0379	48.1719	152.208	63.4218	57.9686	28.1322	63.1822	38.4322	23.4199	24.5257	89.0806	42.8371	24.909	22.7976	175.595	70.8167	41.8041	53.479	113.871	27.2635	40.1823	18.7635
Per1|XM_006532480.3|chr11-69109359-69109965	128.195	50.6876	42.0379	48.1719	152.208	63.4218	57.9686	28.1322	63.1822	38.4322	23.4199	24.5257	89.0806	42.8371	24.909	22.7976	175.595	70.8167	41.8041	53.479	113.871	27.2635	40.1823	18.7635
Ctdsp2|NM_001113470.1|chr10-126996486-126999975	88.5713	22.2314	14.7133	13.1378	71.876	9.35731	6.32385	24.6157	87.089	30.571	4.46093	8.17524	71.5344	20.8397	19.9272	17.7315	66.1662	16.8994	2.32245	1.11415	52.5073	13.6317	7.09099	22.7842
Ctdsp2|XM_017314028.1|chr10-126996486-126999969	88.5713	22.2314	14.7133	13.1378	71.876	9.35731	6.32385	24.6157	87.089	30.571	4.46093	8.17524	71.5344	20.8397	19.9272	17.7315	66.1662	16.8994	2.32245	1.11415	52.5073	13.6317	7.09099	22.7842
Tgfb3|NM_009368.3|chr12-86056742-86057779	40.4009	0.889256	3.15284	0	27.0592	14.5558	3.16192	1.17217	34.1525	0	0	0	24.9696	1.15776	0	2.53307	36.4762	0	0	1.11415	20.8764	4.54392	4.72733	0
Crk|XM_006532125.2|chr11-75700723-75701194	17.8697	11.5603	1.05095	6.5689	10.9928	4.1588	1.05397	1.17217	20.4915	6.11421	2.23046	6.13143	32.3929	3.47328	6.22724	0	5.08971	2.41421	0	5.57073	21.509	0	1.18183	0
Prss23|NM_029614.3|chr7-89507784-89509710	245.513	27.5669	3.15284	5.47408	200.407	7.27791	6.32385	1.17217	217.722	32.318	3.34569	3.06571	224.051	5.7888	3.73635	6.33267	237.52	45.0652	0	6.68487	176.501	13.6317	4.72733	1.34025
Sptbn1|NM_175836.2|chr11-30099394-30100495	145.288	88.0364	38.8851	48.1719	134.45	51.9851	34.7812	50.4035	86.2351	40.1791	16.7285	20.4381	80.9823	32.4173	31.1362	46.8617	116.215	78.0593	42.9653	37.8809	134.748	59.9797	16.5456	34.8464
Ufd1l|NM_011672.4|chr16-18834310-18835261	62.9322	11.5603	29.4265	14.2326	46.508	20.794	24.2414	10.5496	40.983	13.1019	8.92185	4.08762	19.5707	2.31552	12.4545	10.1323	19.5106	11.2663	2.32245	4.45658	20.2438	10.9054	9.45465	14.7427
Ufd1l|XM_006522005.3|chr16-18834310-18835255	62.9322	11.5603	29.4265	14.2326	46.508	20.794	24.2414	10.5496	40.983	13.1019	8.92185	4.08762	19.5707	2.31552	12.4545	10.1323	19.5106	11.2663	2.32245	4.45658	20.2438	10.9054	9.45465	14.7427
Nfkbib|NM_001306222.1|chr7-28759037-28759102	72.2555	50.6876	63.0569	87.5853	65.1112	64.4615	101.182	80.88	38.4216	38.4322	53.5311	149.198	67.4853	33.575	69.7451	75.992	79.7388	62.7693	85.9307	173.807	75.9142	82.6993	92.1829	56.2904
Nfkbib|NM_010908.5|chr7-28759097-28759102	72.2555	50.6876	63.0569	87.5853	65.1112	64.4615	101.182	80.88	35.8602	38.4322	53.5311	149.198	66.8104	33.575	69.7451	75.992	79.7388	62.7693	85.9307	173.807	75.2816	82.6993	92.1829	56.2904
Cryab|NM_001289782.1|chr9-50756495-50756636	36.5162	0	0	8.75853	49.8904	1.0397	3.16192	8.20522	16.2225	0	0	19.4162	33.0678	0	1.24545	1.26653	33.0831	0	0	24.5112	12.6524	1.81757	3.54549	4.02074
Lpp|XM_006521957.3|chr16-24979321-24981026	87.0174	32.9025	32.5794	21.8963	65.9568	18.7146	20.0255	30.4765	33.2987	15.7222	14.498	6.13143	45.89	16.2086	12.4545	13.9319	93.3113	42.651	9.2898	25.6253	63.8945	25.4459	24.8185	14.7427
Odc1|XM_017314990.1|chr12-17550751-17551502	9.3233	2.66777	2.1019	13.1378	12.684	0	6.32385	1.17217	5.12288	3.49383	0	0	6.07368	0	0	0	20.3588	0	4.6449	3.34244	16.4481	0	15.3638	0
Tfap2a|NM_001122948.2|chr13-40715302-40717114	46.6165	28.4562	6.30569	31.7497	43.9712	27.0322	18.9715	3.51652	46.9597	27.0772	11.1523	12.2629	42.5157	11.5776	6.22724	3.7996	33.0831	16.8994	4.6449	15.598	44.2833	19.0844	14.182	6.70124
Tfap2a|XM_017315479.1|chr13-40715301-40717114	46.6165	28.4562	6.30569	31.7497	43.9712	27.0322	18.9715	3.51652	46.9597	27.0772	11.1523	12.2629	42.5157	11.5776	6.22724	3.7996	33.0831	16.8994	4.6449	15.598	44.2833	19.0844	14.182	6.70124
Bcl6|XM_017316855.1|chr16-23965170-23966124	29.5238	5.33554	12.6114	18.6119	6.7648	9.35731	17.9176	14.0661	20.4915	4.36729	4.46093	7.15333	8.09823	6.94656	23.6635	3.7996	10.1794	6.43788	10.451	21.1688	8.85666	11.8142	24.8185	4.02074
Mus81|XR_388272.3|chr19-5482835-5483029	10.8772	2.66777	2.1019	6.5689	6.7648	2.0794	3.16192	0	6.83051	0.873458	2.23046	14.3067	1.34971	1.15776	13.6999	0	6.78628	5.63315	0	16.7122	6.9588	7.27026	5.90916	2.6805
Sdhb|NM_023374.3|chr4-140979102-140979193	21.7544	11.5603	13.6623	28.4652	28.7504	4.1588	29.5113	14.0661	15.3686	14.8488	11.1523	38.8324	23.6198	4.63104	21.1726	32.9299	11.876	18.5089	17.4184	33.4244	16.4481	2.72635	26.0003	24.1245
Sdhb|XM_006539128.1|chr4-140979102-140979197	21.7544	11.5603	13.6623	28.4652	28.7504	4.1588	29.5113	14.0661	15.3686	14.8488	11.1523	38.8324	23.6198	4.63104	21.1726	32.9299	11.876	18.5089	17.4184	33.4244	16.4481	2.72635	26.0003	24.1245
Nop56|XM_006500062.1|chr2-130278430-130279308	27.9699	22.2314	18.9171	15.3274	20.2944	36.3895	21.0795	12.8939	20.4915	20.0895	4.46093	22.4819	14.1719	23.1552	21.1726	5.06613	15.2691	4.82841	5.80613	12.2556	22.1416	17.2669	13.0001	4.02074
Ap1b1|NM_001243043.1|chr11-5041792-5042794	10.1002	8.00331	6.30569	5.47408	24.5224	4.1588	4.2159	5.86087	0.853813	3.49383	2.23046	1.0219	5.39882	1.15776	3.73635	3.7996	10.1794	7.24262	3.48368	4.45658	13.9176	0	8.27282	8.04149
B4gat1|NM_175383.2|chr19-5040498-5041134	29.5238	33.7917	17.8661	20.8015	27.9048	61.3424	38.9971	45.7148	24.7606	51.534	31.2265	33.7229	51.2888	82.2009	67.2542	37.996	27.9934	31.3847	9.2898	22.2829	31.6309	26.3547	31.9095	17.4232
Plekho2|XM_006510751.3|chr9-65554383-65556077	153.834	12.4496	3.15284	14.2326	139.524	9.35731	2.10795	1.17217	49.5212	1.74692	0	3.06571	66.8104	5.7888	0	1.26653	116.215	10.4616	8.12858	4.45658	78.4447	1.81757	5.90916	2.6805
Ccl7|NM_013654.3|chr11-82047090-82047525	967.292	22.2314	11.5604	5.47408	648.575	7.27791	0	14.0661	699.273	31.4445	4.46093	4.08762	588.472	9.26208	3.73635	25.3307	730.373	14.4852	15.0959	7.79902	554.174	11.8142	10.6365	24.1245
Arhgap35|NM_172739.4|chr7-16494472-16497652	6.21553	15.1174	0	3.28445	10.1472	11.4367	4.2159	2.34435	17.0763	6.11421	0	13.2848	20.9204	5.7888	8.71814	3.7996	7.63456	5.63315	0	2.22829	9.48928	4.54392	0	2.6805
Pofut2|NM_030262.3|chr10-77268680-77269586	41.9548	11.5603	14.7133	8.75853	19.4488	12.4764	5.26987	4.6887	16.2225	2.62037	8.92185	3.06571	10.7976	2.31552	4.98179	2.53307	44.1108	5.63315	13.9347	5.57073	16.4481	12.723	10.6365	5.36099
Bzw2|NM_025840.3|chr12-36091834-36092280	20.9774	21.3422	33.6303	31.7497	21.9856	28.0719	22.1335	21.0991	25.6144	26.2037	26.7656	11.241	12.8222	24.313	11.209	22.7976	38.1728	51.503	76.6409	25.6253	27.8352	46.3479	34.2731	14.7427
Ywhab|NM_018753.6|chr2-164016725-164018587	344.185	88.9256	379.392	266.04	232.54	68.6203	306.707	273.117	123.803	69.8767	245.351	217.666	168.713	68.3078	234.144	222.91	300.293	120.71	369.27	338.7	208.764	79.9729	277.73	268.05
Ywhab|XM_006499909.1|chr2-164016725-164018588	344.185	88.9256	379.392	266.04	232.54	68.6203	306.707	273.117	123.803	69.8767	245.351	217.666	168.713	68.3078	234.144	222.91	300.293	120.71	369.27	338.7	208.764	79.9729	277.73	268.05
Zbtb16|XM_006510258.2|chr9-48651796-48657141	13.9849	124.496	127.165	139.042	21.14	191.305	213.957	205.13	2.56144	151.982	39.0331	141.023	8.09823	131.985	125.79	97.5231	11.0277	156.119	102.188	177.149	17.0807	167.216	126.456	121.963
Tle4|NM_001302951.1|chr19-14448071-14449733	15.5388	22.2314	3.15284	5.47408	6.7648	43.6675	7.37782	1.17217	11.0996	12.2284	0	2.04381	2.69941	24.313	7.47269	1.26653	15.2691	19.3136	3.48368	0	15.8155	43.6216	13.0001	4.02074
Tle4|XM_006526913.2|chr19-14448142-14449733	15.5388	22.2314	3.15284	5.47408	6.7648	43.6675	7.37782	1.17217	11.0996	12.2284	0	2.04381	2.69941	24.313	7.47269	1.26653	15.2691	19.3136	3.48368	0	15.8155	43.6216	13.0001	4.02074
Ndufa10|NM_024197.1|chr1-92439707-92439838	28.7468	23.1207	22.0699	31.7497	18.6032	8.31761	29.5113	23.4435	9.39195	10.4815	10.0371	32.701	4.04912	5.7888	7.47269	13.9319	21.2071	12.8758	9.2898	63.5063	32.2635	16.3581	14.182	48.2489
Iars2|NM_198653.2|chr1-185286661-185287048	8.54635	9.78182	12.6114	16.4222	1.6912	5.19851	9.48577	8.20522	25.6144	19.2161	26.7656	23.5038	17.5462	8.10432	24.909	30.3968	6.78628	11.2663	30.1919	25.6253	11.3871	12.723	14.182	17.4232
Jund|NM_001286944.1|chr8-70700083-70700616	61.3784	14.2281	13.6623	48.1719	93.016	7.27791	11.5937	12.8939	51.2288	13.9753	18.9589	33.7229	79.6326	10.4198	3.73635	12.6653	89.0699	20.1184	35.998	50.1365	60.0988	9.08783	13.0001	13.4025
Sec14l1|NM_001166507.1|chr11-117157265-117159268	29.5238	32.0132	5.25474	15.3274	31.2872	3.1191	21.0795	14.0661	9.39195	1.74692	6.69139	15.3286	12.1474	3.47328	2.4909	0	22.0554	17.7042	9.2898	6.68487	8.22404	6.36148	4.72733	1.34025
Adamts1|NM_009621.5|chr16-85793826-85795400	3415.43	820.784	254.329	126.999	3269.93	554.161	226.605	168.793	3449.41	844.634	186.244	204.381	3620.59	649.503	323.817	225.443	3121.69	733.114	186.957	183.834	2915.74	440.76	224.548	226.502
Cnppd1|XM_006496541.2|chr1-75135765-75136398	33.4085	5.33554	14.7133	30.6548	34.6696	15.5955	15.8096	29.3044	12.8072	3.49383	0	15.3286	16.1965	8.10432	9.96359	11.3988	39.0211	8.04735	16.2572	17.8263	17.7133	11.8142	7.09099	13.4025
Tada3|NM_133932.2|chr6-113366654-113366987	28.7468	8.89256	14.7133	10.9482	43.1256	3.1191	9.48577	5.86087	13.661	2.62037	7.80662	2.04381	15.5216	1.15776	4.98179	0	29.69	5.63315	16.2572	7.79902	25.3047	10.9054	5.90916	8.04149
Tada3|XM_006505238.3|chr6-113366639-113366987	28.7468	8.89256	14.7133	10.9482	43.1256	3.1191	9.48577	5.86087	13.661	2.62037	7.80662	2.04381	15.5216	1.15776	4.98179	0	29.69	5.63315	16.2572	7.79902	25.3047	10.9054	5.90916	8.04149
Axl|XM_006539992.2|chr7-25757272-25758661	55.9398	14.2281	4.20379	4.37926	82.0232	56.1439	23.1874	7.03305	35.0063	16.5957	1.11523	9.19714	20.2456	8.10432	14.9454	1.26653	55.9868	25.7515	13.9347	8.91316	53.14	29.0811	18.9093	6.70124
Dgkh|XM_011245100.2|chr14-78559348-78570070	10.8772	2.66777	5.25474	6.5689	18.6032	14.5558	5.26987	0	9.39195	4.36729	4.46093	4.08762	14.1719	5.7888	1.24545	0	22.0554	0	0	7.79902	26.57	3.63513	3.54549	0
Dgkh|XM_011245101.2|chr14-78559348-78570104	10.8772	2.66777	5.25474	6.5689	18.6032	14.5558	5.26987	0	9.39195	4.36729	4.46093	4.08762	14.1719	5.7888	1.24545	0	22.0554	0	0	7.79902	26.57	3.63513	3.54549	0
Prpf3|XR_001783750.1|chr3-95830614-95830965	16.3158	10.6711	4.20379	9.85334	22.8312	9.35731	8.4318	3.51652	13.661	6.11421	3.34569	4.08762	10.7976	6.94656	2.4909	2.53307	39.8694	15.29	5.80613	7.79902	34.794	17.2669	8.27282	10.722
Carkd|NM_001293661.1|chr8-11513001-11513287	23.3082	1.77851	0	4.37926	12.684	6.23821	1.05397	0	11.9534	11.355	0	12.2629	15.5216	9.26208	13.6999	7.5992	6.78628	1.60947	1.16123	3.34244	14.5502	3.63513	4.72733	2.6805
Galk2|NM_175154.3|chr2-125983262-125984298	66.817	20.4529	5.25474	8.75853	40.5888	32.2307	1.05397	15.2383	65.7436	27.0772	7.80662	13.2848	45.89	30.1018	4.98179	24.0641	49.2005	12.8758	20.9021	6.68487	44.2833	22.7196	2.36366	17.4232
Galk2|XM_006500153.3|chr2-125983262-125983587	66.817	20.4529	5.25474	8.75853	40.5888	32.2307	1.05397	15.2383	65.7436	27.0772	7.80662	13.2848	45.89	30.1018	4.98179	24.0641	49.2005	12.8758	20.9021	6.68487	44.2833	22.7196	2.36366	17.4232
Galk2|XM_006500154.1|chr2-125983129-125983587	66.817	20.4529	5.25474	8.75853	40.5888	32.2307	1.05397	15.2383	65.7436	27.0772	7.80662	13.2848	45.89	30.1018	4.98179	24.0641	49.2005	12.8758	20.9021	6.68487	44.2833	22.7196	2.36366	17.4232
Klc1|NM_001081959.1|chr12-111806317-111806775	92.456	23.1207	14.7133	18.6119	67.648	10.397	12.6477	10.5496	52.9364	9.60804	4.46093	11.241	38.4666	6.94656	1.24545	2.53307	83.1319	21.7278	11.6123	10.0273	49.9769	19.9932	21.273	12.0622
Ghr|NM_001048178.2|chr15-3327524-3327603	17.0927	6.22479	1.05095	4.37926	17.7576	7.27791	4.2159	16.4104	12.8072	4.36729	2.23046	1.0219	6.07368	9.26208	3.73635	6.33267	28.8417	11.2663	4.6449	8.91316	8.85666	7.27026	10.6365	21.444
Nrp1|XM_006530766.3|chr8-128502814-128503367	127.418	24.8992	17.8661	26.2756	125.149	27.0322	24.2414	14.0661	60.6207	2.62037	5.57616	15.3286	58.7122	5.7888	3.73635	31.6633	105.187	29.7752	4.6449	27.8536	77.8121	19.9932	20.0911	32.1659
Clk4|NM_001304744.1|chr11-51281417-51281770	55.1628	16.0066	11.5604	16.4222	65.9568	20.794	14.7556	17.5826	23.9068	6.98767	5.57616	12.2629	32.3929	6.94656	11.209	8.86574	44.1108	17.7042	3.48368	18.9405	36.6919	11.8142	21.273	13.4025
Clk4|XM_006532111.3|chr11-51281417-51281764	55.1628	16.0066	11.5604	16.4222	65.9568	20.794	14.7556	17.5826	23.9068	6.98767	5.57616	12.2629	32.3929	6.94656	11.209	8.86574	44.1108	17.7042	3.48368	18.9405	36.6919	11.8142	21.273	13.4025
Cnppd1|NM_026977.2|chr1-75135214-75136398	33.4085	5.33554	14.7133	30.6548	35.5152	15.5955	15.8096	29.3044	15.3686	3.49383	0	15.3286	16.1965	8.10432	9.96359	11.3988	39.8694	8.04735	16.2572	17.8263	18.3459	11.8142	7.09099	13.4025
Gadd45a|NM_007836.1|chr6-67035095-67035658	135.965	17.7851	25.2228	24.086	93.8615	12.4764	2.10795	3.51652	254.436	32.318	31.2265	54.1609	142.394	10.4198	21.1726	11.3988	113.67	29.7752	17.4184	18.9405	136.013	10.9054	11.8183	16.083
Klc1|XM_006515494.2|chr12-111806314-111806714	92.456	23.1207	14.7133	18.6119	67.648	10.397	12.6477	10.5496	52.9364	9.60804	4.46093	11.241	38.4666	6.94656	1.24545	2.53307	83.1319	21.7278	11.6123	10.0273	49.3442	19.9932	21.273	12.0622
Klc1|XM_017314963.1|chr12-111806317-111806714	92.456	23.1207	14.7133	18.6119	67.648	10.397	12.6477	10.5496	52.9364	9.60804	4.46093	11.241	38.4666	6.94656	1.24545	2.53307	83.1319	21.7278	11.6123	10.0273	49.3442	19.9932	21.273	12.0622
Nars|NM_001142950.1|chr18-64499646-64500517	126.641	9.78182	25.2228	28.4652	65.9568	9.35731	24.2414	15.2383	56.3517	3.49383	18.9589	8.17524	41.166	12.7354	2.4909	8.86574	60.2282	15.29	23.2245	20.0546	65.1597	21.8108	13.0001	4.02074
Pdpr|XM_017312852.1|chr8-111135012-111137089	17.8697	6.22479	16.8152	0	5.9192	2.0794	0	5.86087	5.12288	2.62037	3.34569	1.0219	6.74853	2.31552	7.47269	11.3988	11.0277	4.02368	19.7408	0	4.42833	0	1.18183	4.02074
Tspan9|NM_175414.4|chr6-127961399-127964427	36.5162	29.3455	11.5604	5.47408	51.5816	4.1588	1.05397	8.20522	17.0763	26.2037	11.1523	8.17524	17.5462	9.26208	2.4909	1.26653	37.3245	53.9173	10.451	20.0546	34.1614	18.1757	3.54549	1.34025
Tspan9|XM_006505333.3|chr6-127961395-127964427	36.5162	29.3455	11.5604	5.47408	51.5816	4.1588	1.05397	8.20522	17.0763	26.2037	11.1523	8.17524	17.5462	9.26208	2.4909	1.26653	37.3245	53.9173	10.451	20.0546	34.1614	18.1757	3.54549	1.34025
Rfx1|NM_009055.4|chr8-84095966-84096992	14.7619	7.11405	2.1019	4.37926	17.7576	4.1588	4.2159	2.34435	3.41525	0	0	2.04381	8.09823	0	0	0	18.6623	17.7042	1.16123	3.34244	7.59142	5.4527	3.54549	0
Rfx1|XM_006530779.3|chr8-84095771-84096995	14.7619	7.11405	2.1019	4.37926	17.7576	4.1588	4.2159	2.34435	3.41525	0	0	2.04381	8.09823	0	0	0	18.6623	17.7042	1.16123	3.34244	7.59142	5.4527	3.54549	0
Sphk2|XM_006541012.3|chr7-45710260-45710724	14.7619	9.78182	8.40758	27.3704	25.368	7.27791	15.8096	7.03305	3.41525	16.5957	6.69139	20.4381	12.8222	6.94656	6.22724	3.7996	8.48285	12.8758	13.9347	18.9405	13.285	6.36148	14.182	8.04149
Cactin|NM_027381.2|chr10-81325954-81326251	26.416	6.22479	11.5604	21.8963	20.2944	11.4367	8.4318	7.03305	14.5148	2.62037	3.34569	3.06571	17.5462	5.7888	0	3.7996	25.4485	4.02368	5.80613	12.2556	30.9983	4.54392	2.36366	0
1110008F13Rik|NM_026124.3|chr2-156873084-156873563	171.704	48.0198	73.5664	41.603	119.23	42.6277	49.5368	59.7809	110.996	34.0649	33.4569	49.0514	102.578	13.8931	43.5907	35.4629	161.174	60.3551	101.027	94.7023	131.585	20.902	57.9097	64.3319
Tapt1|XM_006503941.2|chr5-44175158-44176952	13.9849	8.89256	19.968	14.2326	10.9928	0	24.2414	3.51652	14.5148	14.8488	18.9589	13.2848	9.44794	6.94656	27.3999	2.53307	27.9934	12.8758	47.6102	27.8536	13.9176	7.27026	31.9095	9.38173
Gas1|NM_008086.2|chr13-60174404-60175786	2660.25	557.564	166.05	179.55	2598.53	496.977	183.392	124.25	1565.89	460.312	137.173	80.7305	1834.25	437.633	179.345	63.3267	2043.52	537.563	206.698	159.323	1906.08	580.712	180.82	154.128
Hdac5|XM_006532254.3|chr11-102194427-102195828	27.9699	0	6.30569	9.85334	31.2872	5.19851	4.2159	2.34435	16.2225	1.74692	5.57616	11.241	12.8222	5.7888	0	3.7996	30.5383	0	13.9347	21.1688	18.3459	2.72635	2.36366	12.0622
Hmox1|NM_010442.2|chr8-75100019-75100593	167.819	12.4496	37.8341	55.8356	91.3248	6.23821	23.1874	22.2713	176.739	26.2037	56.8768	61.3143	99.8782	10.4198	52.3088	40.5291	118.76	10.4616	27.8694	53.479	87.934	6.36148	15.3638	13.4025
Zbtb10|NM_177660.3|chr3-9281033-9285333	31.8546	2.66777	1.05095	14.2326	16.0664	4.1588	5.26987	3.51652	11.9534	4.36729	0	0	17.5462	1.15776	9.96359	0	14.4208	4.02368	1.16123	10.0273	17.0807	0	3.54549	0
Fam89b|NM_181452.2|chr19-5728086-5728589	17.0927	25.7884	7.35664	15.3274	10.1472	4.1588	12.6477	1.17217	19.6377	22.7099	10.0371	14.3067	15.5216	9.26208	24.909	10.1323	23.752	32.1894	19.7408	14.4839	18.9786	14.5405	18.9093	5.36099
Paxip1|XM_006535758.3|chr5-27742045-27744053	21.7544	1.77851	7.35664	0	10.9928	2.0794	1.05397	2.34435	17.0763	0.873458	6.69139	6.13143	3.37426	2.31552	0	1.26653	17.814	3.21894	5.80613	11.1415	8.85666	19.0844	1.18183	0
Paxip1|XM_017321007.1|chr5-27742045-27742487	21.7544	1.77851	7.35664	0	10.9928	2.0794	1.05397	2.34435	17.0763	0.873458	6.69139	6.13143	3.37426	2.31552	0	1.26653	17.814	3.21894	5.80613	11.1415	8.85666	19.0844	1.18183	0
Cdc14b|NM_001122989.1|chr13-64192544-64196675	24.0852	8.00331	3.15284	6.5689	19.4488	5.19851	4.2159	2.34435	4.26907	0.873458	0	0	12.1474	2.31552	2.4909	1.26653	18.6623	13.6805	2.32245	18.9405	20.8764	0.908783	1.18183	1.34025
Sptbn1|XM_006514601.2|chr11-30099511-30100495	55.1628	15.1174	13.6623	4.37926	64.2656	5.19851	7.37782	16.4104	25.6144	2.62037	0	5.10952	21.5953	5.7888	0	5.06613	34.7797	16.8994	3.48368	4.45658	39.855	18.1757	1.18183	5.36099
Boc|NM_172506.2|chr16-44485044-44485611	77.6941	50.6876	1.05095	27.3704	76.9496	18.7146	21.0795	4.6887	72.5741	70.7501	1.11523	16.3505	62.0865	37.0483	8.71814	5.06613	78.0422	38.6273	11.6123	10.0273	68.9554	28.1723	3.54549	2.6805
Marcks|NM_008538.2|chr10-37133242-37136107	904.36	260.552	49.3946	28.4652	757.657	165.312	54.8067	48.0591	981.032	222.732	37.9179	18.3943	1044	165.56	49.8179	39.2625	760.063	222.107	27.8694	23.397	696.513	145.405	55.5461	13.4025
Tmem179b|NR_028419.1|chr19-8772521-8772834	27.9699	17.7851	12.6114	7.66371	37.2064	9.35731	20.0255	8.20522	10.2458	7.86112	8.92185	8.17524	10.7976	8.10432	8.71814	7.5992	25.4485	23.3373	12.7735	12.2556	44.9159	19.9932	13.0001	17.4232
Net1|NM_001047159.2|chr13-3882017-3884069	49.7242	31.124	25.2228	26.2756	25.368	24.9528	55.8607	30.4765	65.7436	63.7624	45.7245	19.4162	28.3438	25.4707	32.3817	49.3948	42.4142	46.6746	17.4184	43.4517	14.5502	9.08783	31.9095	10.722
Phpt1|NM_029293.2|chr2-25573430-25573606	13.208	16.8959	7.35664	6.5689	18.6032	7.27791	6.32385	15.2383	7.68432	6.11421	0	3.06571	13.4971	2.31552	2.4909	7.5992	14.4208	16.8994	13.9347	23.397	11.3871	10.9054	20.0911	9.38173
Mrps5|NM_029963.2|chr2-127603853-127603986	14.7619	3.55703	4.20379	10.9482	8.456	4.1588	17.9176	3.51652	6.83051	3.49383	2.23046	2.04381	2.02456	4.63104	12.4545	1.26653	13.5726	8.04735	6.96735	10.0273	9.48928	2.72635	13.0001	2.6805
Asap1|NM_001276462.1|chr15-64086839-64089446	107.218	17.7851	5.25474	5.47408	86.2512	18.7146	5.26987	3.51652	99.8962	8.73458	4.46093	13.2848	68.835	20.8397	19.9272	1.26653	73.8008	29.7752	4.6449	8.91316	69.588	36.3513	26.0003	4.02074
Asap1|XM_011245448.1|chr15-64086854-64089446	107.218	17.7851	5.25474	5.47408	86.2512	18.7146	5.26987	3.51652	99.8962	8.73458	4.46093	13.2848	68.835	20.8397	19.9272	1.26653	73.8008	29.7752	4.6449	8.91316	69.588	36.3513	26.0003	4.02074
Ap1b1|XM_006514463.1|chr11-5041792-5042579	8.54635	8.00331	6.30569	5.47408	23.6768	3.1191	4.2159	4.6887	0.853813	3.49383	2.23046	1.0219	3.37426	0	3.73635	3.7996	10.1794	7.24262	2.32245	4.45658	5.06095	0	8.27282	6.70124
Tmcc1|NM_177412.1|chr6-116018617-116022086	40.4009	20.4529	12.6114	33.9393	42.28	21.8337	6.32385	3.51652	14.5148	14.8488	7.80662	26.5695	39.1415	8.10432	4.98179	6.33267	39.0211	12.8758	12.7735	24.5112	27.8352	10.9054	16.5456	6.70124
Tmcc1|XM_006506310.1|chr6-116018610-116022086	40.4009	20.4529	12.6114	33.9393	42.28	21.8337	6.32385	3.51652	14.5148	14.8488	7.80662	26.5695	39.1415	8.10432	4.98179	6.33267	39.0211	12.8758	12.7735	24.5112	27.8352	10.9054	16.5456	6.70124
Paxip1|NM_018878.3|chr5-27740079-27742487	24.8621	1.77851	7.35664	0	14.3752	2.0794	1.05397	2.34435	17.0763	0.873458	6.69139	6.13143	3.37426	8.10432	2.4909	1.26653	20.3588	3.21894	6.96735	11.1415	8.85666	19.0844	1.18183	0
Mark4|XM_006539829.3|chr7-19425101-19426346	13.9849	11.5603	8.40758	6.5689	27.0592	8.31761	1.05397	10.5496	5.12288	0.873458	1.11523	3.06571	10.1228	1.15776	0	2.53307	28.8417	6.43788	8.12858	4.45658	11.3871	4.54392	8.27282	4.02074
Mark4|XM_011250513.2|chr7-19425104-19426074	13.9849	11.5603	8.40758	6.5689	27.0592	8.31761	1.05397	10.5496	5.12288	0.873458	1.11523	3.06571	10.1228	1.15776	0	2.53307	28.8417	6.43788	8.12858	4.45658	11.3871	4.54392	8.27282	4.02074
Sdhaf1|NM_001033140.3|chr7-30321408-30321972	8.54635	7.11405	6.30569	1.09482	6.7648	0	10.5397	5.86087	0	1.74692	0	0	1.34971	0	4.98179	1.26653	2.54485	4.02368	8.12858	5.57073	3.79571	6.36148	7.09099	10.722
Sec14l1|NM_028777.3|chr11-117158769-117159268	28.7468	27.5669	4.20379	13.1378	29.596	0	21.0795	14.0661	8.53813	1.74692	4.46093	8.17524	12.1474	3.47328	2.4909	0	18.6623	17.7042	6.96735	6.68487	8.22404	6.36148	1.18183	1.34025
Sec14l1|XM_006534352.1|chr11-117158769-117159265	28.7468	27.5669	4.20379	13.1378	29.596	0	21.0795	14.0661	8.53813	1.74692	4.46093	8.17524	12.1474	3.47328	2.4909	0	18.6623	17.7042	6.96735	6.68487	8.22404	6.36148	1.18183	1.34025
Sec14l1|NM_001166506.1|chr11-117156906-117159268	29.5238	32.0132	5.25474	15.3274	31.2872	3.1191	21.0795	14.0661	9.39195	1.74692	6.69139	15.3286	12.1474	3.47328	2.4909	0	22.0554	17.7042	9.2898	6.68487	8.22404	7.27026	4.72733	1.34025
Sec14l1|XM_017314804.1|chr11-117156906-117159265	29.5238	32.0132	5.25474	15.3274	31.2872	3.1191	21.0795	14.0661	9.39195	1.74692	6.69139	15.3286	12.1474	3.47328	2.4909	0	22.0554	17.7042	9.2898	6.68487	8.22404	7.27026	4.72733	1.34025
Taf1|NM_001290729.1|chrX-101599525-101601789	25.6391	14.2281	8.40758	2.18963	32.1328	3.1191	8.4318	3.51652	10.2458	12.2284	5.57616	2.04381	13.4971	1.15776	7.47269	3.7996	28.8417	16.8994	2.32245	2.22829	25.9374	0.908783	2.36366	2.6805
Drg2|NM_021354.1|chr11-60468150-60468705	6.99247	14.2281	14.7133	6.5689	17.7576	10.397	13.7017	7.03305	3.41525	3.49383	4.46093	5.10952	4.72397	6.94656	8.71814	2.53307	11.876	16.0947	18.5796	12.2556	13.9176	18.1757	4.72733	10.722
Drg2|XM_006532153.3|chr11-60468150-60468752	6.99247	14.2281	14.7133	6.5689	17.7576	10.397	13.7017	7.03305	3.41525	3.49383	4.46093	5.10952	4.72397	6.94656	8.71814	2.53307	11.876	16.0947	18.5796	12.2556	13.9176	18.1757	4.72733	10.722
Nrn1|NM_153529.2|chr13-36725621-36726627	41.9548	11.5603	11.5604	27.3704	26.2136	4.1588	20.0255	5.86087	29.0297	13.9753	1.11523	5.10952	18.221	0	7.47269	0	34.7797	9.65682	15.0959	14.4839	29.7331	9.08783	5.90916	4.02074
Nrn1|XM_006516738.3|chr13-36725624-36726627	41.9548	11.5603	11.5604	27.3704	26.2136	4.1588	20.0255	5.86087	29.0297	13.9753	1.11523	5.10952	18.221	0	7.47269	0	34.7797	9.65682	15.0959	14.4839	29.7331	9.08783	5.90916	4.02074
Atp6v0a1|XM_006532050.2|chr11-101062405-101063719	55.9398	10.6711	18.9171	15.3274	45.6624	7.27791	21.0795	22.2713	18.7839	4.36729	0	13.2848	25.6444	3.47328	0	6.33267	58.5317	8.85209	5.80613	4.45658	51.2421	16.3581	10.6365	10.722
Edc4|XM_006530902.2|chr8-105892862-105893225	34.1854	15.1174	7.35664	14.2326	27.0592	5.19851	11.5937	8.20522	11.9534	0.873458	0	5.10952	12.1474	4.63104	2.4909	10.1323	21.2071	13.6805	9.2898	13.3697	16.4481	9.08783	18.9093	5.36099
Aip|XM_006531642.3|chr19-4114458-4114590	13.208	23.1207	16.8152	18.6119	21.14	12.4764	16.8636	9.37739	6.83051	9.60804	6.69139	12.2629	22.945	8.10432	6.22724	6.33267	25.4485	14.4852	10.451	23.397	36.0593	14.5405	14.182	17.4232
Rpp38|NM_001013376.2|chr2-3328948-3329020	7.76941	2.66777	4.20379	3.28445	5.0736	5.19851	13.7017	2.34435	17.9301	12.2284	0	12.2629	3.37426	6.94656	7.47269	1.26653	12.7243	0.804735	2.32245	1.11415	2.53047	1.81757	8.27282	0
1110004E09Rik|NM_026502.2|chr16-90925810-90925971	10.1002	4.44628	4.20379	5.47408	9.3016	2.0794	8.4318	2.34435	0.853813	4.36729	1.11523	12.2629	1.34971	2.31552	2.4909	0	3.39314	8.04735	2.32245	13.3697	11.3871	2.72635	15.3638	5.36099
Cox6b1|NM_025628.2|chr7-30616973-30617108	34.9624	14.2281	74.6173	77.7319	29.596	24.9528	37.9431	79.7079	35.0063	8.73458	16.7285	71.5333	16.1965	8.10432	36.118	27.8637	27.9934	16.0947	58.0613	74.6477	28.4678	31.8074	56.7279	64.3319
Cstf3|NM_177253.4|chr2-104609279-104611406	94.7868	8.89256	16.8152	1.09482	64.2656	5.19851	5.26987	1.17217	108.434	20.0895	18.9589	2.04381	75.5835	8.10432	9.96359	16.4649	71.2559	1.60947	5.80613	3.34244	92.3623	5.4527	10.6365	16.083
Deptor|NM_145470.3|chr15-55252135-55259273	94.7868	7.11405	7.35664	38.3186	69.3392	11.4367	14.7556	35.1652	59.7669	5.24075	1.11523	16.3505	47.2397	8.10432	0	18.998	104.339	20.1184	9.2898	36.7668	79.0773	15.4493	9.45465	14.7427
Vamp2|NM_009497.3|chr11-69090666-69092381	19.4235	15.1174	13.6623	14.2326	43.1256	24.9528	18.9715	5.86087	7.68432	13.1019	13.3828	16.3505	26.9941	10.4198	7.47269	2.53307	36.4762	13.6805	10.451	20.0546	44.9159	21.8108	14.182	13.4025
Rbfox2|XR_384057.2|chr15-77078989-77084206	159.273	72.919	57.8021	35.0341	131.914	49.9057	35.8351	28.1322	77.697	39.3056	26.7656	18.3943	98.5285	27.7862	32.3817	6.33267	164.567	103.811	42.9653	16.7122	107.545	74.5202	23.6366	24.1245
Hspa9|NM_010481.2|chr18-34937413-34938315	509.674	146.727	448.755	535.365	423.645	170.511	324.624	505.207	385.07	138.88	562.077	1063.8	529.085	251.234	467.043	624.401	440.26	176.237	477.264	609.437	457.383	198.115	414.823	442.282
Map4k3|NM_001290345.1|chr17-80580512-80581847	41.1779	11.5603	7.35664	7.66371	38.052	10.397	15.8096	4.6887	44.3983	2.62037	3.34569	3.06571	18.8959	1.15776	3.73635	2.53307	22.9037	16.0947	0	2.22829	24.6721	0	5.90916	1.34025
Map4k3|XM_006524199.3|chr17-80580513-80581847	41.1779	11.5603	7.35664	7.66371	38.052	10.397	15.8096	4.6887	44.3983	2.62037	3.34569	3.06571	18.8959	1.15776	3.73635	2.53307	22.9037	16.0947	0	2.22829	24.6721	0	5.90916	1.34025
Vim|NM_011701.4|chr2-13582514-13582826	1748.89	326.357	130.318	164.222	1478.11	257.846	212.903	152.383	1534.3	570.368	122.675	126.716	1213.39	202.608	159.417	111.455	1572.72	339.598	155.604	229.514	1338.62	298.081	226.912	158.149
Tspan3|NM_019793.3|chr9-56135883-56136642	31.0777	13.3388	5.25474	15.3274	7.6104	12.4764	10.5397	11.7217	34.1525	32.318	28.996	15.3286	31.7181	28.944	28.6453	26.5972	18.6623	17.7042	9.2898	5.57073	28.4678	20.902	14.182	20.1037
Ipo8|NM_001081113.1|chr6-148770683-148772789	11.6541	3.55703	5.25474	8.75853	5.9192	7.27791	7.37782	1.17217	19.6377	10.4815	14.498	7.15333	15.5216	2.31552	7.47269	1.26653	0.848285	3.21894	0	6.68487	6.9588	0	3.54549	0
Ipo8|XM_006507066.1|chr6-148770682-148772789	11.6541	3.55703	5.25474	8.75853	5.9192	7.27791	7.37782	1.17217	19.6377	10.4815	14.498	7.15333	15.5216	2.31552	7.47269	1.26653	0.848285	3.21894	0	6.68487	6.9588	0	3.54549	0
Ipo8|XR_001785142.1|chr6-148770682-148772809	11.6541	3.55703	5.25474	8.75853	5.9192	7.27791	7.37782	1.17217	19.6377	10.4815	14.498	7.15333	15.5216	2.31552	7.47269	1.26653	0.848285	3.21894	0	6.68487	6.9588	0	3.54549	0
Zc3h4|NM_198631.2|chr7-16435510-16437696	17.0927	16.8959	21.019	12.043	24.5224	28.0719	5.26987	9.37739	8.53813	7.86112	4.46093	9.19714	10.1228	5.7888	3.73635	0	36.4762	16.8994	13.9347	6.68487	15.8155	8.17905	7.09099	2.6805
Zc3h4|XM_017322310.1|chr7-16435510-16437698	17.0927	16.8959	21.019	12.043	24.5224	28.0719	5.26987	9.37739	8.53813	7.86112	4.46093	9.19714	10.1228	5.7888	3.73635	0	36.4762	16.8994	13.9347	6.68487	15.8155	8.17905	7.09099	2.6805
Ankrd46|XM_006520174.3|chr15-36477667-36479256	8.54635	15.1174	10.5095	5.47408	22.8312	6.23821	6.32385	12.8939	0.853813	1.74692	1.11523	4.08762	8.09823	0	6.22724	3.7996	9.33113	6.43788	2.32245	2.22829	7.59142	6.36148	8.27282	5.36099
Dlk1|NM_001190703.1|chr12-109460360-109463336	615.338	184.965	15.7642	16.4222	436.329	143.479	10.5397	10.5496	222.845	134.513	11.1523	12.2629	329.328	78.7277	6.22724	1.26653	443.653	160.947	30.1919	24.5112	348.573	102.692	10.6365	20.1037
Kdm6b|XM_011248922.2|chr11-69398507-69399825	65.2631	16.0066	49.3946	42.6978	81.1776	18.7146	20.0255	31.6487	33.2987	15.7222	39.0331	13.2848	37.1169	5.7888	7.47269	11.3988	83.1319	19.3136	29.0306	34.5385	53.7726	6.36148	30.7276	10.722
Rnf187|NM_022423.2|chr11-58932287-58933393	38.8471	28.4562	13.6623	27.3704	25.368	27.0322	31.6192	12.8939	15.3686	31.4445	5.57616	15.3286	18.221	8.10432	6.22724	5.06613	31.3865	21.7278	9.2898	7.79902	16.4481	34.5338	18.9093	9.38173
Cav2|NM_016900.4|chr6-17287047-17289130	108.772	15.1174	30.4775	32.8445	85.4056	4.1588	6.32385	19.927	111.85	45.4198	31.2265	35.7667	71.5344	17.3664	18.6817	44.3287	67.8628	25.7515	8.12858	26.7395	72.7511	2.72635	17.7275	26.805
Metap2|NM_019648.3|chr10-93858488-93861349	37.2932	29.3455	31.5284	27.3704	25.368	17.6749	36.8891	22.2713	18.7839	18.3426	16.7285	14.3067	10.7976	10.4198	13.6999	18.998	42.4142	39.432	22.0633	22.2829	22.7743	22.7196	27.1821	8.04149
Col27a1|XM_017320282.1|chr4-63333308-63334991	38.8471	4.44628	9.45853	1.09482	46.508	10.397	4.2159	7.03305	14.5148	6.11421	2.23046	0	21.5953	4.63104	0	1.26653	27.9934	3.21894	0	1.11415	22.7743	1.81757	1.18183	4.02074
Gm3718|XR_001780121.1|chr11-23304160-23306558	13.9849	16.8959	14.7133	6.5689	5.0736	48.866	12.6477	8.20522	7.68432	5.24075	2.23046	0	7.42338	17.3664	28.6453	3.7996	6.78628	2.41421	11.6123	1.11415	3.16309	33.625	13.0001	4.02074
Hbegf|NM_010415.2|chr18-36504926-36506364	135.188	3.55703	6.30569	8.75853	93.8615	5.19851	4.2159	3.51652	70.8665	0	2.23046	8.17524	86.3812	2.31552	2.4909	1.26653	85.6768	0.804735	1.16123	18.9405	80.3426	4.54392	0	2.6805
Impa1|XM_006530078.3|chr3-10313945-10315283	31.8546	3.55703	1.05095	9.85334	19.4488	8.31761	16.8636	1.17217	25.6144	1.74692	1.11523	4.08762	20.2456	6.94656	1.24545	3.7996	19.5106	6.43788	3.48368	17.8263	15.8155	7.27026	4.72733	1.34025
Pla2g16|NM_139269.2|chr19-7585666-7588545	12.4311	0.889256	74.6173	86.4905	9.3016	0	22.1335	85.5687	8.53813	3.49383	64.6834	96.059	7.42338	0	19.9272	79.7916	16.9657	0	82.447	123.67	15.8155	0	27.1821	84.4356
Dpt|NM_019759.2|chr1-164823236-164824266	14.7619	4.44628	0	1.09482	11.8384	21.8337	20.0255	9.37739	17.0763	14.8488	0	1.0219	12.1474	21.9974	8.71814	8.86574	5.08971	4.02368	2.32245	1.11415	13.9176	23.6284	16.5456	6.70124
Aip|NM_001276284.1|chr19-4113755-4114590	15.5388	24.0099	16.8152	18.6119	25.368	12.4764	16.8636	10.5496	7.68432	9.60804	6.69139	12.2629	23.6198	8.10432	6.22724	7.5992	27.9934	14.4852	10.451	23.397	36.6919	14.5405	14.182	17.4232
Hnrnpdl|XM_011249510.1|chr5-100034720-100036124	218.321	91.5934	39.936	53.646	180.958	31.191	61.1305	46.887	93.0657	33.1914	41.2636	28.6133	127.547	43.9949	29.8908	21.5311	180.685	61.1599	24.3857	60.1638	179.031	48.1655	36.6368	25.4647
Ptgs1|NM_008969.4|chr2-36251351-36252272	65.2631	34.681	4.20379	0	65.9568	19.7543	15.8096	3.51652	105.019	41.0525	3.34569	1.0219	45.2151	12.7354	6.22724	0	56.8351	45.0652	0	2.22829	36.6919	17.2669	3.54549	4.02074
Ptgs1|XM_006497791.3|chr2-36251351-36252275	65.2631	34.681	4.20379	0	65.9568	19.7543	15.8096	3.51652	105.019	41.0525	3.34569	1.0219	45.2151	12.7354	6.22724	0	56.8351	45.0652	0	2.22829	36.6919	17.2669	3.54549	4.02074
Rbfox2|XM_017316812.1|chr15-77078989-77084161	159.273	72.919	57.8021	35.0341	128.531	49.9057	35.8351	28.1322	77.697	39.3056	26.7656	18.3943	97.8537	27.7862	32.3817	6.33267	164.567	103.811	42.9653	16.7122	106.28	74.5202	23.6366	24.1245
H2-K1|XM_006523673.3|chr17-33996011-33996726	52.832	23.1207	13.6623	13.1378	53.2728	30.1513	36.8891	57.4365	69.1589	38.4322	12.2675	61.3143	59.387	21.9974	21.1726	92.457	78.0422	20.9231	4.6449	35.6526	37.9571	18.1757	22.4548	54.9502
Tbrg4|XR_001779945.1|chr11-6615597-6615766	16.3158	5.33554	10.5095	6.5689	22.8312	12.4764	7.37782	9.37739	11.0996	13.9753	5.57616	10.219	15.5216	3.47328	11.209	5.06613	2.54485	4.82841	2.32245	4.45658	8.85666	0	2.36366	4.02074
Id3|NM_008321.2|chr4-136144879-136145392	2171.55	411.726	223.852	264.945	1735.17	201.702	106.451	209.819	1320.85	527.569	167.285	306.571	1366.58	175.979	149.454	124.12	1822.12	459.504	229.923	321.988	1434.78	171.76	189.093	175.572
Trappc12|NM_001161410.1|chr12-28690627-28691314	13.9849	17.7851	9.45853	10.9482	10.1472	12.4764	7.37782	10.5496	1.70763	2.62037	3.34569	1.0219	7.42338	0	1.24545	7.5992	6.78628	7.24262	4.6449	4.45658	8.22404	6.36148	13.0001	2.6805
Trappc12|XM_006515057.2|chr12-28690619-28691314	13.9849	17.7851	9.45853	10.9482	10.1472	12.4764	7.37782	10.5496	1.70763	2.62037	3.34569	1.0219	7.42338	0	1.24545	7.5992	6.78628	7.24262	4.6449	4.45658	8.22404	6.36148	13.0001	2.6805
Acer3|XR_378263.3|chr7-98213807-98216890	11.6541	10.6711	4.20379	4.37926	17.7576	11.4367	1.05397	0	11.9534	6.98767	12.2675	5.10952	15.5216	16.2086	0	1.26653	3.39314	9.65682	4.6449	5.57073	17.0807	2.72635	2.36366	0
Cdc37l1|NM_001302443.1|chr19-29015892-29020237	13.9849	7.11405	15.7642	16.4222	11.8384	5.19851	2.10795	1.17217	10.2458	0	0	2.04381	16.1965	3.47328	2.4909	1.26653	15.2691	7.24262	13.9347	11.1415	13.9176	14.5405	9.45465	4.02074
Cdc37l1|NM_025950.3|chr19-29016104-29020237	13.9849	7.11405	15.7642	16.4222	11.8384	5.19851	2.10795	1.17217	10.2458	0	0	2.04381	16.1965	3.47328	2.4909	1.26653	15.2691	7.24262	13.9347	11.1415	13.9176	14.5405	9.45465	4.02074
Cox7b|NM_025379.2|chrX-106021823-106022450	24.0852	21.3422	30.4775	31.7497	6.7648	17.6749	14.7556	31.6487	45.2521	29.6976	47.955	51.0952	20.2456	43.9949	48.5725	21.5311	15.2691	14.4852	18.5796	23.397	24.6721	16.3581	23.6366	20.1037
Foxp1|XM_006505321.1|chr6-98925341-98930089	66.04	31.124	22.0699	25.1808	32.9784	66.5409	35.8351	8.20522	45.2521	9.60804	14.498	13.2848	43.8654	35.8906	16.1908	6.33267	42.4142	37.0178	6.96735	28.9678	36.6919	51.8006	29.5458	29.4854
Inpp5a|NM_001127363.1|chr7-139578353-139579652	11.6541	0.889256	7.35664	12.043	14.3752	13.5161	0	3.51652	6.83051	0.873458	11.1523	12.2629	11.4725	4.63104	0	2.53307	30.5383	4.82841	4.6449	4.45658	13.285	8.17905	3.54549	2.6805
Inpp5a|NM_183144.3|chr7-139578427-139579652	11.6541	0.889256	7.35664	12.043	14.3752	13.5161	0	3.51652	6.83051	0.873458	11.1523	12.2629	11.4725	4.63104	0	2.53307	30.5383	4.82841	4.6449	4.45658	13.285	8.17905	3.54549	2.6805
Itm2c|NM_022417.3|chr1-85907638-85908698	76.9172	31.124	12.6114	9.85334	68.4936	17.6749	31.6192	9.37739	38.4216	20.0895	7.80662	4.08762	27.669	11.5776	18.6817	6.33267	81.4353	23.3373	15.0959	11.1415	61.9966	26.3547	8.27282	17.4232
Itm2c|XM_017321919.1|chr1-85907802-85908692	76.9172	31.124	12.6114	9.85334	68.4936	17.6749	31.6192	9.37739	38.4216	20.0895	7.80662	4.08762	27.669	11.5776	18.6817	6.33267	81.4353	23.3373	15.0959	11.1415	61.9966	26.3547	8.27282	17.4232
Atf6b|NM_017406.4|chr17-34654697-34655074	56.7167	72.0298	55.7002	63.4993	36.3608	43.6675	43.213	32.8209	36.714	57.6482	23.4199	29.6352	35.7672	15.0509	36.118	15.1984	67.8628	52.3078	48.7715	41.2234	44.9159	15.4493	31.9095	24.1245
Cd63|NM_001042580.1|chr10-128912740-128912822	569.498	99.5967	86.1777	105.102	448.168	115.407	120.153	80.88	340.672	135.386	40.1483	71.5333	292.211	49.7837	93.4086	67.1263	478.433	136	104.51	115.871	409.304	119.051	74.4554	123.303
Ndel1|NM_023668.2|chr11-68821433-68822571	156.165	17.7851	37.8341	42.6978	128.531	45.7469	30.5653	26.96	122.949	21.8365	15.6132	18.3943	105.277	19.6819	17.4363	16.4649	149.298	30.5799	30.1919	57.9355	105.647	28.1723	21.273	12.0622
Ndel1|XM_006534540.1|chr11-68821433-68822657	156.165	17.7851	37.8341	42.6978	128.531	45.7469	30.5653	26.96	122.949	21.8365	15.6132	18.3943	105.277	19.6819	17.4363	16.4649	149.298	30.5799	30.1919	57.9355	105.647	28.1723	21.273	12.0622
Pepd|NM_008820.2|chr7-35044368-35044708	4.66165	0	1.05095	1.09482	5.9192	0	4.2159	3.51652	18.7839	5.24075	3.34569	3.06571	10.1228	11.5776	7.47269	13.9319	10.1794	1.60947	13.9347	2.22829	3.16309	1.81757	4.72733	5.36099
Prkg2|XM_006534821.2|chr5-98931267-98932009	87.7944	14.2281	9.45853	10.9482	98.0895	58.2233	7.37782	2.34435	64.036	10.4815	1.11523	0	47.9146	40.5216	3.73635	5.06613	57.6834	12.071	4.6449	2.22829	57.5683	21.8108	23.6366	0
Ptn|XM_006505757.3|chr6-36714923-36715706	518.997	121.828	6.30569	12.043	404.197	29.1116	6.32385	4.6887	712.08	147.614	6.69139	14.3067	395.464	71.7811	8.71814	8.86574	359.673	127.953	3.48368	10.0273	367.551	45.4392	3.54549	16.083
Tnfrsf22|NM_023680.4|chr7-143634807-143638436	0.776941	2.66777	0	0	4.228	23.9131	36.8891	26.96	0	0	0	0	0	32.4173	49.8179	1.26653	5.93799	0	0	2.22829	1.26524	29.9898	65.0007	8.04149
Vamp5|NM_016872.4|chr6-72368048-72369302	48.9473	44.4628	7.35664	14.2326	43.9712	42.6277	23.1874	12.8939	75.9894	49.7871	15.6132	42.92	81.6572	75.2544	26.1544	32.9299	51.7454	20.1184	20.9021	15.598	63.2619	61.7973	33.0913	16.083
Pcmt1|XM_006512590.2|chr10-7629379-7630970	6.21553	0	6.30569	3.28445	11.8384	10.397	10.5397	1.17217	4.26907	0.873458	8.92185	8.17524	15.5216	13.8931	4.98179	3.7996	5.93799	1.60947	1.16123	7.79902	2.53047	1.81757	2.36366	1.34025
Pcmt1|XM_006512595.3|chr10-7629379-7630963	6.21553	0	6.30569	3.28445	11.8384	10.397	10.5397	1.17217	4.26907	0.873458	8.92185	8.17524	15.5216	13.8931	4.98179	3.7996	5.93799	1.60947	1.16123	7.79902	2.53047	1.81757	2.36366	1.34025
Pcmt1|XM_017313837.1|chr10-7629379-7630976	6.21553	0	6.30569	3.28445	11.8384	10.397	10.5397	1.17217	4.26907	0.873458	8.92185	8.17524	15.5216	13.8931	4.98179	3.7996	5.93799	1.60947	1.16123	7.79902	2.53047	1.81757	2.36366	1.34025
Hnrnpdl|XM_006535074.2|chr5-100034720-100035739	216.767	90.7041	38.8851	53.646	172.502	31.191	61.1305	45.7148	89.6504	33.1914	41.2636	28.6133	124.173	43.9949	29.8908	21.5311	176.443	61.1599	24.3857	60.1638	179.031	47.2567	36.6368	25.4647
Hdlbp|XM_006529076.2|chr1-93407761-93408172	99.4485	21.3422	32.5794	45.9823	95.5527	20.794	14.7556	28.1322	51.2288	18.3426	26.7656	20.4381	46.5648	12.7354	14.9454	11.3988	93.3113	41.0415	48.7715	27.8536	53.14	36.3513	29.5458	22.7842
Zc3h7a|NR_027502.1|chr16-11136593-11137485	45.8395	4.44628	4.20379	3.28445	22.8312	3.1191	5.26987	5.86087	46.1059	7.86112	6.69139	2.04381	45.2151	15.0509	7.47269	3.7996	61.9248	9.65682	4.6449	0	20.2438	7.27026	13.0001	22.7842
Ehd3|NM_020578.3|chr17-73830445-73832093	8.54635	12.4496	0	3.28445	21.14	27.0322	13.7017	15.2383	3.41525	2.62037	0	2.04381	4.04912	12.7354	4.98179	10.1323	5.93799	32.9941	3.48368	8.91316	10.7545	26.3547	7.09099	8.04149
St3gal1|XM_006520664.3|chr15-67102874-67106656	87.0174	65.805	30.4775	10.9482	71.876	49.9057	6.32385	8.20522	31.5911	33.1914	4.46093	9.19714	29.6935	24.313	11.209	0	64.4696	78.864	22.0633	3.34244	57.5683	19.0844	22.4548	4.02074
Zfp282|NM_146175.3|chr6-47905381-47908485	68.3708	40.9058	23.1209	27.3704	59.192	36.3895	12.6477	5.86087	34.1525	18.3426	15.6132	8.17524	37.7918	5.7888	4.98179	13.9319	66.1662	50.6983	15.0959	14.4839	58.8335	21.8108	29.5458	20.1037
Ccdc25|NM_145944.4|chr14-65865159-65866604	38.8471	10.6711	10.5095	1.09482	25.368	6.23821	10.5397	11.7217	30.7373	15.7222	10.0371	1.0219	11.4725	5.7888	17.4363	11.3988	13.5726	3.21894	6.96735	5.57073	12.0198	5.4527	5.90916	18.7635
[truncated: 30,135 more rows]

## Sheet: 3_DEseq2_LRT
Unique ID	baseMean.LRT	pvalue.LRT	padj.LRT	log2FoldChange(Day-2_ML792vsDMSO)	log2FoldChange(Day1_ML792vsDMSO)	log2FoldChange(Day3_ML792vsDMSO)	log2FoldChange(Day7_ML792vsDMSO)
[truncated: 30,908 more rows]

[truncated: 3 more sheets: 4_ML792 treatment DEG_LRT, 5_ML792 DEG in modules, 6_Fat cell differentiaion DEGs]
