# Supplementary material for: Waves of sumoylation support transcription dynamics during adipocyte differentiation
Source: Nucleic Acids Res. 2022 Jan 31;50(3):1351–69. doi: 10.1093/nar/gkac027 (PMC8860575; doi:10.1093/nar/gkac027)
Supplement: gkac027_Supplemental_Files [file gkac027_supplemental_files.zip › Supplementary_Table_S5_-_Characterization_of_the_SUMO-chromatin_landscape_dynamics_using_ChIPseq.xlsx]

## Sheet: Table legend
Supplementary Table S5 - Characterization of the SUMO-chromatin landscape dynamics using ChIPseq
sheet 1: SUMO-2/3 binding sites identified during time course, Deseq analysis (LRT); the unit of counts is read counts per peak (union peak set)
sheet 2: 1850 significant differential SUMO-2/3 binding sites over the time course (adjusted p value<0.05, fold change>1.5)
sheet 3: Row Z-score and modules for 1850 significant differential SUMO-2/3 binding sites in hierarchical clustering analysis
sheet 4: SLAMseq time course DEGs vs 1850 significant differential SUMO-2/3 binding sites
sheet 5: Integration ctrl SLAMseq, ML792 SLAMseq, and SUMO-2/3 ChIPseq in modules
sheet 6: Coactivation and corepression targets of SUMO-2/3

## Sheet: 1_SUMO peaks during AD
ID	Day-2_rep1	Day-2_rep2	Day+1_rep1	Day+1_rep2	Day+3_rep1	Day+3_rep2	Day+7_rep1	Day+7_rep2	baseMean	pvalue	padj	log2FoldChange	peak.chr	peak.start	peak.end	Annotation	Detailed.Annotation	Distance.to.TSS	Nearest.PromoterID	ensembl_gene_id	gene_name	Chromosome name	Start gene position	End gene position	description	Gene biotype
chr1_10007117_10007701	37.7155	57.4005	20.9944	34.1791	30.6738	61.0147	54.1665	60.8452	44.6237	0.0673463	0.332369	0.278036	chr1	10007117	10007701	intron	protein_coding-intron (ENSMUST00000027049. intron 1 of 8)	1721	ENSMUST00000176398	ENSMUSG00000025916	Ppp1r42	1	9968624	10009136	protein phosphatase 1. regulatory subunit 42 [Source:MGI Symbol;Acc:MGI:1921138]	protein_coding
chr1_10037671_10038710	39.5115	34.4403	52.486	35.3184	45.1085	53.2913	66.4185	62.1537	48.591	0.113829	0.433297	0.796122	chr1	10037671	10038710	promoter-TSS	protein_coding-promoter-TSS (ENSMUST00000027050)	-22	ENSMUST00000150509	ENSMUSG00000025917	Cops5	1	10024601	10038168	COP9 signalosome subunit 5 [Source:MGI Symbol;Acc:MGI:1349415]	protein_coding
chr1_10039439_10040234	75.4311	76.534	81.6448	95.7015	84.2026	94.9976	92.8569	88.978	86.2933	0.775138	0.93119	0.259138	chr1	10039439	10040234	promoter-TSS	protein_coding-promoter-TSS (ENSMUST00000118263)	13	ENSMUST00000134716	ENSMUSG00000056763	Cspp1	1	10037987	10136768	centrosome and spindle pole associated protein 1 [Source:MGI Symbol;Acc:MGI:2681832]	protein_coding
chr1_10089447_10090038	48.4914	53.5738	53.6523	47.8507	27.6666	29.3488	36.111	32.0582	41.0941	0.0361115	0.236208	-0.580924	chr1	10089447	10090038	intron	protein_coding-intron (ENSMUST00000071087. intron 14 of 29)	1995	ENSMUST00000123261	ENSMUSG00000056763	Cspp1	1	10037987	10136768	centrosome and spindle pole associated protein 1 [Source:MGI Symbol;Acc:MGI:2681832]	protein_coding
chr1_10232810_10233452	41.3075	40.1804	45.4878	47.8507	41.4998	29.3488	38.6904	41.872	40.7797	0.748557	0.922983	-0.0169479	chr1	10232810	10233452	promoter-TSS	protein_coding-promoter-TSS (ENSMUST00000088615)	-461	ENSMUST00000131556	ENSMUSG00000067851	Arfgef1	1	10137571	10232670	ADP-ribosylation factor guanine nucleotide-exchange factor 1(brefeldin A-inhibited) [Source:MGI Symbol;Acc:MGI:2442988]	protein_coding
chr1_104986115_104986707	30.5316	28.7003	34.9906	35.3184	22.2535	40.9339	35.4662	34.6752	32.8587	0.921586	0.978343	0.24315	chr1	104986115	104986707	intron	protein_coding-intron (ENSMUST00000062528. intron 11 of 11)	-74078	ENSMUST00000159213	ENSMUSG00000089866	Gm15699	1	104911431	104912333	predicted gene 15699 [Source:MGI Symbol;Acc:MGI:3783139]	lncRNA
chr1_105362647_105363131	23.3477	15.3068	25.6598	17.0896	12.0289	17.7638	6.4484	10.468	16.0141	0.106319	0.420743	-1.19802	chr1	105362647	105363131	Intergenic	Intergenic	5740	ENSMUST00000186958	ENSMUSG00000097482	Gm17634	1	105356007	105361737	predicted gene. 17634 [Source:MGI Symbol;Acc:MGI:4937268]	lncRNA
chr1_105659914_105660501	32.3276	30.6136	45.4878	29.6219	19.2463	39.3892	46.4285	25.5157	33.5788	0.82629	0.94832	0.192937	chr1	105659914	105660501	Distant-promoter	protein_coding-intron (ENSMUST00000185209. intron 1 of 1)	-1199	ENSMUST00000070699	ENSMUSG00000056536	Pign	1	105518422	105663677	phosphatidylinositol glycan anchor biosynthesis. class N [Source:MGI Symbol;Acc:MGI:1351629]	protein_coding
chr1_105711131_105711753	14.3678	40.1804	32.6579	22.7861	10.2246	30.8935	21.9246	23.553	24.5735	0.812043	0.945088	-0.253645	chr1	105711131	105711753	exon	TEC-exon (ENSMUST00000192363. exon 1 of 1)	2869	ENSMUST00000192363	ENSMUSG00000104044	Gm37566	1	105708573	105712927	predicted gene. 37566 [Source:MGI Symbol;Acc:MGI:5610794]	TEC
chr1_105890945_105891529	41.3075	34.4403	50.1533	48.99	37.8912	31.6659	40.6249	36.638	40.2139	0.506566	0.819371	0.0263724	chr1	105890945	105891529	promoter-TSS	TEC-promoter-TSS (ENSMUST00000194221)	-225	ENSMUST00000194221	ENSMUSG00000102690	Gm37779	1	105887633	105891012	predicted gene. 37779 [Source:MGI Symbol;Acc:MGI:5611007]	TEC
chr1_105904642_105905226	44.8995	30.6136	22.1607	19.3682	21.6521	24.7148	22.5694	24.2072	26.2732	0.232465	0.599777	-0.695121	chr1	105904642	105905226	Distant-promoter	Intergenic	-13922	ENSMUST00000194221	ENSMUSG00000102690	Gm37779	1	105887633	105891012	predicted gene. 37779 [Source:MGI Symbol;Acc:MGI:5611007]	TEC
chr1_105906276_105906894	28.7357	22.9602	38.4897	39.8756	28.8694	33.9829	41.2697	44.489	34.834	0.270207	0.639267	0.726898	chr1	105906276	105906894	Distant-promoter	Intergenic	-15573	ENSMUST00000194221	ENSMUSG00000102690	Gm37779	1	105887633	105891012	predicted gene. 37779 [Source:MGI Symbol;Acc:MGI:5611007]	TEC
chr1_105908145_105908680	23.3477	40.1804	40.8224	29.6219	37.2897	29.3488	18.0555	26.8242	30.6863	0.408737	0.757625	-0.4958	chr1	105908145	105908680	Distant-promoter	Intergenic	-17400	ENSMUST00000194221	ENSMUSG00000102690	Gm37779	1	105887633	105891012	predicted gene. 37779 [Source:MGI Symbol;Acc:MGI:5611007]	TEC
chr1_105925576_105926191	17.9598	22.9602	32.6579	43.2935	28.8694	30.8935	38.6904	52.9942	33.5399	0.0477206	0.274253	1.16718	chr1	105925576	105926191	Distant-promoter	Intergenic	-19671	ENSMUST00000158581	ENSMUSG00000089206	Gm26214	1	105945554	105945660	predicted gene. 26214 [Source:MGI Symbol;Acc:MGI:5455991]	snRNA
chr1_105947128_105947939	46.6954	42.0937	36.157	31.9005	54.1302	47.1126	45.1388	38.6007	42.7286	0.419286	0.764307	-0.0855128	chr1	105947128	105947939	Intergenic	Intergenic	1979	ENSMUST00000158581	ENSMUSG00000089206	Gm26214	1	105945554	105945660	predicted gene. 26214 [Source:MGI Symbol;Acc:MGI:5455991]	snRNA
chr1_105989870_105990454	30.5316	34.4403	41.9888	26.204	52.3259	40.9339	45.1388	38.6007	38.7705	0.461762	0.791191	0.367889	chr1	105989870	105990454	promoter-TSS	protein_coding-promoter-TSS (ENSMUST00000118196)	90	ENSMUST00000188519	ENSMUSG00000099843	Gm7160	1	105979350	105990282	predicted gene 7160 [Source:MGI Symbol;Acc:MGI:3646078]	lncRNA
chr1_105991034_105992013	52.0834	66.9673	43.1551	53.5473	36.6883	40.1616	38.0455	45.1432	46.974	0.269642	0.639055	-0.514626	chr1	105991034	105992013	exon	protein_coding-exon (ENSMUST00000118196. exon 1 of 14)	834	ENSMUST00000119166	ENSMUSG00000038866	Zcchc2	1	105990406	106034074	zinc finger. CCHC domain containing 2 [Source:MGI Symbol;Acc:MGI:2444114]	protein_coding
chr1_105993377_105994003	26.9397	26.7869	16.329	31.9005	33.0796	35.5276	32.8868	30.0955	29.1932	0.640792	0.88095	0.229367	chr1	105993377	105994003	intron	protein_coding-intron (ENSMUST00000118196. intron 1 of 13)	3001	ENSMUST00000119166	ENSMUSG00000038866	Zcchc2	1	105990406	106034074	zinc finger. CCHC domain containing 2 [Source:MGI Symbol;Acc:MGI:2444114]	protein_coding
chr1_106036907_106037497	48.4914	55.4872	41.9888	61.5224	22.855	21.6255	30.3075	37.9465	40.028	0.00267211	0.0455751	-0.606229	chr1	106036907	106037497	Intergenic	Intergenic	25458	ENSMUST00000131830	ENSMUSG00000038866	Zcchc2	1	105990406	106034074	zinc finger. CCHC domain containing 2 [Source:MGI Symbol;Acc:MGI:2444114]	protein_coding
chr1_106071151_106071735	25.1437	44.0071	47.8205	44.4328	25.8622	44.7956	23.2142	34.021	36.1621	0.389378	0.745521	-0.267171	chr1	106071151	106071735	Intergenic	Intergenic	4451	ENSMUST00000193577	ENSMUSG00000102501	Gm37372	1	106072584	106075894	predicted gene. 37372 [Source:MGI Symbol;Acc:MGI:5610600]	TEC
chr1_106171055_106171645	32.3276	36.3537	38.4897	47.8507	57.1374	44.7956	40.6249	50.3772	43.4946	0.488276	0.808221	0.407267	chr1	106171055	106171645	promoter-TSS	protein_coding-promoter-TSS (ENSMUST00000061047)	174	ENSMUST00000190105	ENSMUSG00000101583	Gm20753	1	106152625	106171524	predicted gene. 20753 [Source:MGI Symbol;Acc:MGI:5434109]	lncRNA
chr1_106172495_106173079	30.5316	36.3537	45.4878	41.0149	29.4709	61.0147	45.7836	37.9465	40.9505	0.770693	0.930423	0.326377	chr1	106172495	106173079	exon	protein_coding-exon (ENSMUST00000061047. exon 1 of 17)	1035	ENSMUST00000061047	ENSMUSG00000044340	Phlpp1	1	106171752	106394250	PH domain and leucine rich repeat protein phosphatase 1 [Source:MGI Symbol;Acc:MGI:2138327]	protein_coding
chr1_106267980_106268464	25.1437	19.1335	30.3252	27.3433	22.855	36.2999	23.8591	15.702	25.0827	0.520249	0.826593	-0.165238	chr1	106267980	106268464	Distant-promoter	protein_coding-intron (ENSMUST00000061047. intron 1 of 16)	-13203	ENSMUST00000135810	ENSMUSG00000044340	Phlpp1	1	106171752	106394250	PH domain and leucine rich repeat protein phosphatase 1 [Source:MGI Symbol;Acc:MGI:2138327]	protein_coding
chr1_106280261_106280745	17.9598	17.2202	43.1551	23.9254	36.6883	33.9829	18.7004	22.2445	26.7346	0.0748663	0.351949	0.218001	chr1	106280261	106280745	promoter-TSS	protein_coding-promoter-TSS (ENSMUST00000135810)	-922	ENSMUST00000135810	ENSMUSG00000044340	Phlpp1	1	106171752	106394250	PH domain and leucine rich repeat protein phosphatase 1 [Source:MGI Symbol;Acc:MGI:2138327]	protein_coding
chr1_106389666_106390250	43.1035	44.0071	31.4916	23.9254	27.6666	27.8042	27.0833	24.8615	31.2429	0.242487	0.610604	-0.745481	chr1	106389666	106390250	intron	protein_coding-intron (ENSMUST00000061047. intron 16 of 16)	12029	ENSMUST00000187918	ENSMUSG00000100247	A530053M12Rik	1	106400178	106401987	RIKEN cDNA A530053M12 gene [Source:MGI Symbol;Acc:MGI:3045369]	lncRNA
chr1_106395420_106396014	26.9397	51.6605	32.6579	45.5721	19.2463	42.4786	34.1765	43.1805	36.989	0.793582	0.938011	-0.0170271	chr1	106395420	106396014	Intergenic	Intergenic	6270	ENSMUST00000187918	ENSMUSG00000100247	A530053M12Rik	1	106400178	106401987	RIKEN cDNA A530053M12 gene [Source:MGI Symbol;Acc:MGI:3045369]	lncRNA
chr1_106425044_106425893	46.6954	65.0539	61.8168	66.0796	37.2897	54.0637	46.4285	76.5472	56.7469	0.452295	0.78575	0.141073	chr1	106425044	106425893	Distant-promoter	Intergenic	-14132	ENSMUST00000189471	ENSMUSG00000099604	Gm6651	1	106439600	106439870	predicted gene 6651 [Source:MGI Symbol;Acc:MGI:3647491]	processed_pseudogene
chr1_106462439_106463023	19.7558	24.8736	25.6598	10.2537	10.2246	9.26806	11.6071	12.4307	15.5092	0.181039	0.54127	-0.890454	chr1	106462439	106463023	Intergenic	Intergenic	23131	ENSMUST00000189471	ENSMUSG00000099604	Gm6651	1	106439600	106439870	predicted gene 6651 [Source:MGI Symbol;Acc:MGI:3647491]	processed_pseudogene
chr1_106511507_106512093	48.4914	47.8338	51.3196	44.4328	46.3114	48.6573	41.9146	61.4995	48.8075	0.978534	0.994462	0.101747	chr1	106511507	106512093	Intergenic	Intergenic	-30143	ENSMUST00000144260	ENSMUSG00000054006	D630008O14Rik	1	106541943	106575045	RIKEN cDNA D630008O14 gene [Source:MGI Symbol;Acc:MGI:3698880]	lncRNA
chr1_106526781_106527265	7.18391	17.2202	15.1626	17.0896	20.4492	27.0318	21.9246	28.787	19.3561	0.200608	0.565937	1.0673	chr1	106526781	106527265	Distant-promoter	Intergenic	-14920	ENSMUST00000144260	ENSMUSG00000054006	D630008O14Rik	1	106541943	106575045	RIKEN cDNA D630008O14 gene [Source:MGI Symbol;Acc:MGI:3698880]	lncRNA
chr1_106629694_106630278	34.1236	38.267	31.4916	30.7612	23.4564	17.7638	33.5317	52.9942	32.7987	0.0561205	0.300301	0.25811	chr1	106629694	106630278	intron	protein_coding-intron (ENSMUST00000112751. intron 1 of 1)	-23116	ENSMUST00000192399	ENSMUSG00000103348	Gm37053	1	106604784	106606870	predicted gene. 37053 [Source:MGI Symbol;Acc:MGI:5610281]	TEC
chr1_106713896_106714480	25.1437	22.9602	33.8243	36.4577	40.8984	27.0318	41.2697	34.6752	32.7826	0.490271	0.809257	0.657762	chr1	106713896	106714480	promoter-TSS	protein_coding-promoter-TSS (ENSMUST00000112751)	86	ENSMUST00000112751	ENSMUSG00000057329	Bcl2	1	106538178	106714274	B cell leukemia/lymphoma 2 [Source:MGI Symbol;Acc:MGI:88138]	protein_coding
chr1_106716856_106717986	86.207	47.8338	60.6504	51.2687	36.0868	34.7552	56.7459	49.723	52.9088	0.0491795	0.27879	-0.337938	chr1	106716856	106717986	Distant-promoter	Intergenic	-3147	ENSMUST00000112751	ENSMUSG00000057329	Bcl2	1	106538178	106714274	B cell leukemia/lymphoma 2 [Source:MGI Symbol;Acc:MGI:88138]	protein_coding
chr1_106735509_106736093	34.1236	26.7869	31.4916	28.4826	24.6593	27.8042	33.5317	29.4412	29.5401	0.910927	0.974514	0.0451804	chr1	106735509	106736093	intron	protein_coding-intron (ENSMUST00000010049. intron 7 of 9)	-21527	ENSMUST00000112751	ENSMUSG00000057329	Bcl2	1	106538178	106714274	B cell leukemia/lymphoma 2 [Source:MGI Symbol;Acc:MGI:88138]	protein_coding
chr1_106759298_106760217	44.8995	44.0071	43.1551	43.2935	40.2969	53.2913	61.2598	54.957	48.145	0.512779	0.822336	0.386345	chr1	106759298	106760217	promoter-TSS	protein_coding-promoter-TSS (ENSMUST00000010049)	-30	ENSMUST00000010049	ENSMUSG00000009905	Kdsr	1	106720459	106759727	3-ketodihydrosphingosine reductase [Source:MGI Symbol;Acc:MGI:1918000]	protein_coding
chr1_106818298_106818822	17.9598	28.7003	22.1607	29.6219	15.0362	23.9425	16.121	21.5902	21.8916	0.746056	0.921965	-0.302182	chr1	106818298	106818822	Intergenic	Intergenic	-21832	ENSMUST00000094646	ENSMUSG00000009907	Vps4b	1	106764071	106796728	vacuolar protein sorting 4B [Source:MGI Symbol;Acc:MGI:1100499]	protein_coding
chr1_106883722_106884306	43.1035	53.5738	31.4916	41.0149	32.4781	28.5765	29.6626	26.17	35.7589	0.184758	0.546592	-0.78946	chr1	106883722	106884306	TTS	protein_coding-TTS (ENSMUST00000086701)	4883	ENSMUST00000120271	ENSMUSG00000083613	Pou2f3-rs1	1	106887852	106888897	POU domain. class 2. transcription factor 3. related sequence 1 [Source:MGI Symbol;Acc:MGI:103144]	processed_pseudogene
chr1_106901510_106901994	14.3678	26.7869	25.6598	13.6716	30.6738	25.4872	14.1865	17.6647	21.0623	0.372283	0.732258	-0.362628	chr1	106901510	106901994	Distant-promoter	Intergenic	-12855	ENSMUST00000120271	ENSMUSG00000083613	Pou2f3-rs1	1	106887852	106888897	POU domain. class 2. transcription factor 3. related sequence 1 [Source:MGI Symbol;Acc:MGI:103144]	processed_pseudogene
chr1_107014439_107014923	34.1236	32.527	15.1626	26.204	14.4347	14.6744	17.4107	9.81375	20.5438	0.0452736	0.267986	-1.29106	chr1	107014439	107014923	Intergenic	Intergenic	10644	ENSMUST00000122046	ENSMUSG00000084228	Gm8080	1	107020137	107025325	predicted gene 8080 [Source:MGI Symbol;Acc:MGI:3646133]	unprocessed_pseudogene
chr1_107481377_107481969	39.5115	32.527	48.9869	56.9652	43.3042	46.3403	40.6249	37.9465	43.2758	0.441086	0.779211	0.122687	chr1	107481377	107481969	Intergenic	Intergenic	-29750	ENSMUST00000009356	ENSMUSG00000062345	Serpinb2	1	107511423	107535478	serine (or cysteine) peptidase inhibitor. clade B. member 2 [Source:MGI Symbol;Acc:MGI:97609]	protein_coding
chr1_107565557_107566141	32.3276	22.9602	26.8262	20.5075	14.4347	18.5361	19.3452	28.1327	22.8838	0.461041	0.791038	-0.224123	chr1	107565557	107566141	Intergenic	Intergenic	-24157	ENSMUST00000000514	ENSMUSG00000026315	Serpinb8	1	107590006	107610484	serine (or cysteine) peptidase inhibitor. clade B. member 8 [Source:MGI Symbol;Acc:MGI:894657]	protein_coding
chr1_107593558_107594068	32.3276	19.1335	18.6617	36.4577	17.442	29.3488	16.7658	24.8615	24.3748	0.850497	0.955445	-0.312108	chr1	107593558	107594068	intron	protein_coding-intron (ENSMUST00000000514. intron 1 of 6)	3767	ENSMUST00000151283	ENSMUSG00000026315	Serpinb8	1	107590006	107610484	serine (or cysteine) peptidase inhibitor. clade B. member 8 [Source:MGI Symbol;Acc:MGI:894657]	protein_coding
chr1_10759477_10760061	41.3075	57.4005	34.9906	38.7363	29.4709	33.2105	27.7281	25.5157	36.045	0.119582	0.444653	-0.886823	chr1	10759477	10760061	Intergenic	Intergenic	24608	ENSMUST00000192705	ENSMUSG00000103448	Gm37133	1	10782456	10784377	predicted gene. 37133 [Source:MGI Symbol;Acc:MGI:5610361]	TEC
chr1_107598367_107598898	52.0834	30.6136	40.8224	27.3433	24.0579	28.5765	19.3452	17.0105	29.9816	0.0407983	0.253084	-1.19072	chr1	107598367	107598898	Distant-promoter	protein_coding-intron (ENSMUST00000000514. intron 2 of 6)	-7248	ENSMUST00000123086	ENSMUSG00000026315	Serpinb8	1	107590006	107610484	serine (or cysteine) peptidase inhibitor. clade B. member 8 [Source:MGI Symbol;Acc:MGI:894657]	protein_coding
chr1_107635801_107636385	23.3477	34.4403	20.9944	23.9254	13.8333	20.8531	35.4662	18.319	23.8974	0.444981	0.781302	-0.098686	chr1	107635801	107636385	Intergenic	Intergenic	30213	ENSMUST00000123086	ENSMUSG00000026315	Serpinb8	1	107590006	107610484	serine (or cysteine) peptidase inhibitor. clade B. member 8 [Source:MGI Symbol;Acc:MGI:894657]	protein_coding
chr1_10835592_10836116	34.1236	38.267	26.8262	25.0647	21.6521	19.3085	15.4762	15.0477	24.4707	0.0470892	0.272806	-1.24455	chr1	10835592	10836116	Intergenic	Intergenic	30573	ENSMUST00000189483	ENSMUSG00000100212	Gm5522	1	10805281	10806522	predicted gene 5522 [Source:MGI Symbol;Acc:MGI:3649087]	processed_pseudogene
chr1_111660206_111660992	25.1437	47.8338	38.4897	27.3433	20.4492	32.4382	42.5594	30.7497	33.1259	0.63572	0.879335	0.013646	chr1	111660206	111660992	Intergenic	Intergenic	147176	ENSMUST00000186797	ENSMUSG00000100555	Gm8173	1	111804934	111807775	predicted gene 8173 [Source:MGI Symbol;Acc:MGI:3648321]	processed_pseudogene
chr1_111863914_111864704	39.5115	44.0071	47.8205	63.801	39.6955	60.2424	46.4285	49.0687	48.8219	0.730475	0.915883	0.194642	chr1	111863914	111864704	exon	protein_coding-exon (ENSMUST00000035462. exon 1 of 2)	459	ENSMUST00000186365	ENSMUSG00000038702	Dsel	1	111858702	111864918	dermatan sulfate epimerase-like [Source:MGI Symbol;Acc:MGI:2442948]	protein_coding
chr1_112451545_112452183	32.3276	42.0937	32.6579	33.0398	23.4564	22.3978	24.5039	29.4412	29.9898	0.355141	0.720087	-0.461476	chr1	112451545	112452183	Distant-promoter	Intergenic	-16047	ENSMUST00000158066	ENSMUSG00000088691	Gm22331	1	112467911	112468046	predicted gene. 22331 [Source:MGI Symbol;Acc:MGI:5452108]	snoRNA
chr1_112456025_112456609	26.9397	28.7003	26.8262	23.9254	28.8694	21.6255	14.8313	13.085	23.1003	0.142174	0.483049	-0.993979	chr1	112456025	112456609	Distant-promoter	Intergenic	-11594	ENSMUST00000158066	ENSMUSG00000088691	Gm22331	1	112467911	112468046	predicted gene. 22331 [Source:MGI Symbol;Acc:MGI:5452108]	snoRNA
chr1_11466226_11466810	43.1035	26.7869	20.9944	18.2289	11.4275	23.1701	27.7281	17.6647	23.638	0.194279	0.558179	-0.626327	chr1	11466226	11466810	intron	protein_coding-intron (ENSMUST00000048613. intron 1 of 13)	49600	ENSMUST00000194502	ENSMUSG00000103825	Gm38178	1	11416918	11419388	predicted gene. 38178 [Source:MGI Symbol;Acc:MGI:5611406]	TEC
chr1_11657625_11658209	43.1035	36.3537	32.6579	20.5075	21.6521	36.2999	23.8591	19.6275	29.2576	0.270405	0.639358	-0.870979	chr1	11657625	11658209	intron	protein_coding-intron (ENSMUST00000048613. intron 7 of 13)	-46290	ENSMUST00000195360	ENSMUSG00000103561	Gm38069	1	11704207	11706350	predicted gene. 38069 [Source:MGI Symbol;Acc:MGI:5611297]	TEC
chr1_118320658_118321142	23.3477	26.7869	26.8262	28.4826	22.855	21.6255	19.3452	11.7765	22.6307	0.327152	0.69486	-0.685225	chr1	118320658	118321142	promoter-TSS	protein_coding-promoter-TSS (ENSMUST00000027626)	-939	ENSMUST00000027626	ENSMUSG00000026377	Nifk	1	118321839	118333822	nucleolar protein interacting with the FHA domain of MKI67 [Source:MGI Symbol;Acc:MGI:1915199]	protein_coding
chr1_118321459_118322250	35.9196	49.7471	80.4785	70.6368	55.9346	58.6977	74.8014	60.191	60.8008	0.0819762	0.368139	0.66093	chr1	118321459	118322250	promoter-TSS	protein_coding-promoter-TSS (ENSMUST00000027626)	0	ENSMUST00000112688	ENSMUSG00000026377	Nifk	1	118321839	118333822	nucleolar protein interacting with the FHA domain of MKI67 [Source:MGI Symbol;Acc:MGI:1915199]	protein_coding
chr1_118335692_118336303	39.5115	36.3537	27.9925	25.0647	20.4492	18.5361	27.7281	25.5157	27.6439	0.182862	0.543774	-0.511616	chr1	118335692	118336303	Intergenic	Intergenic	13845	ENSMUST00000161495	ENSMUSG00000026377	Nifk	1	118321839	118333822	nucleolar protein interacting with the FHA domain of MKI67 [Source:MGI Symbol;Acc:MGI:1915199]	protein_coding
chr1_118367811_118368534	30.5316	32.527	30.3252	30.7612	13.8333	19.3085	27.0833	22.2445	25.8268	0.144594	0.487258	-0.353223	chr1	118367811	118368534	Intergenic	Intergenic	10860	ENSMUST00000190194	ENSMUSG00000099936	Gm28867	1	118357312	118363449	predicted gene 28867 [Source:MGI Symbol;Acc:MGI:5579573]	lncRNA
chr1_118388016_118388500	14.3678	30.6136	13.9963	21.6468	25.8622	22.3978	16.121	31.404	22.0512	0.835379	0.951511	0.0867727	chr1	118388016	118388500	promoter-TSS	protein_coding-promoter-TSS (ENSMUST00000049404)	-800	ENSMUST00000070989	ENSMUSG00000064302	Clasp1	1	118389058	118612678	CLIP associating protein 1 [Source:MGI Symbol;Acc:MGI:1923957]	protein_coding
chr1_118388593_118389395	35.9196	40.1804	51.3196	41.0149	57.1374	49.4296	61.9046	69.3505	50.7821	0.110758	0.428362	0.787838	chr1	118388593	118389395	promoter-TSS	protein_coding-promoter-TSS (ENSMUST00000049404)	-64	ENSMUST00000070989	ENSMUSG00000064302	Clasp1	1	118389058	118612678	CLIP associating protein 1 [Source:MGI Symbol;Acc:MGI:1923957]	protein_coding
chr1_118449283_118449867	12.5718	24.8736	22.1607	17.0896	5.41302	10.0404	15.4762	13.7392	15.1706	0.107548	0.422708	-0.350425	chr1	118449283	118449867	intron	protein_coding-intron (ENSMUST00000049404. intron 2 of 39)	3910	ENSMUST00000104069	ENSMUSG00000077257	Gm26080	1	118453355	118453485	predicted gene. 26080 [Source:MGI Symbol;Acc:MGI:5455857]	snoRNA
chr1_118458767_118459351	26.9397	32.527	24.4934	30.7612	23.4564	23.1701	34.8213	18.319	26.811	0.896275	0.970074	-0.159224	chr1	118458767	118459351	promoter-TSS	protein_coding-promoter-TSS (ENSMUST00000203009)	206	ENSMUST00000116892	ENSMUSG00000080542	Gm22710	1	118459141	118459265	predicted gene. 22710 [Source:MGI Symbol;Acc:MGI:5452487]	snRNA
chr1_118498057_118498820	70.0431	44.0071	43.1551	41.0149	30.6738	33.2105	41.9146	43.8347	43.4817	0.138376	0.476766	-0.416469	chr1	118498057	118498820	Distant-promoter	protein_coding-TTS (ENSMUST00000203009)	-11799	ENSMUST00000189216	ENSMUSG00000064302	Clasp1	1	118389058	118612678	CLIP associating protein 1 [Source:MGI Symbol;Acc:MGI:1923957]	protein_coding
chr1_118759492_118760080	26.9397	36.3537	27.9925	29.6219	38.4926	39.3892	44.4939	41.872	35.6444	0.380835	0.738997	0.452533	chr1	118759492	118760080	Intergenic	Intergenic	-50350	ENSMUST00000190981	ENSMUSG00000100040	Gm28467	1	118810136	118810453	predicted gene 28467 [Source:MGI Symbol;Acc:MGI:5579173]	processed_pseudogene
chr1_118768747_118769482	46.6954	34.4403	31.4916	31.9005	30.0723	37.8446	48.363	42.5262	37.9167	0.451326	0.785109	0.160274	chr1	118768747	118769482	Intergenic	Intergenic	-41022	ENSMUST00000190981	ENSMUSG00000100040	Gm28467	1	118810136	118810453	predicted gene 28467 [Source:MGI Symbol;Acc:MGI:5579173]	processed_pseudogene
chr1_118772214_118772848	34.1236	24.8736	17.4953	26.204	27.0651	25.4872	13.5416	24.2072	24.1247	0.550709	0.841656	-0.648638	chr1	118772214	118772848	Intergenic	Intergenic	-37605	ENSMUST00000190981	ENSMUSG00000100040	Gm28467	1	118810136	118810453	predicted gene 28467 [Source:MGI Symbol;Acc:MGI:5579173]	processed_pseudogene
chr1_118902170_118902694	23.3477	17.2202	27.9925	25.0647	22.855	27.0318	21.2797	30.0955	24.3609	0.88568	0.966702	0.336076	chr1	118902170	118902694	intron	protein_coding-intron (ENSMUST00000062483. intron 2 of 13)	-51788	ENSMUST00000183982	ENSMUSG00000098273	Mir6346	1	118954220	118954300	microRNA 6346 [Source:MGI Symbol;Acc:MGI:5531211]	miRNA
chr1_118916485_118917238	32.3276	32.527	25.6598	36.4577	31.2752	21.6255	26.4384	18.9732	28.1606	0.639878	0.880792	-0.513499	chr1	118916485	118917238	intron	protein_coding-intron (ENSMUST00000062483. intron 2 of 13)	-37359	ENSMUST00000183982	ENSMUSG00000098273	Mir6346	1	118954220	118954300	microRNA 6346 [Source:MGI Symbol;Acc:MGI:5531211]	miRNA
chr1_118940515_118941099	19.7558	22.9602	24.4934	12.5323	7.21736	9.26806	15.4762	18.319	16.2528	0.10072	0.409643	-0.336556	chr1	118940515	118941099	Distant-promoter	protein_coding-intron (ENSMUST00000062483. intron 2 of 13)	-13413	ENSMUST00000183982	ENSMUSG00000098273	Mir6346	1	118954220	118954300	microRNA 6346 [Source:MGI Symbol;Acc:MGI:5531211]	miRNA
chr1_118981973_118982794	43.1035	45.9204	94.4747	83.1691	86.0069	56.3807	38.0455	42.5262	61.2034	0.000407536	0.0120159	-0.14328	chr1	118981973	118982794	intron	protein_coding-intron (ENSMUST00000062483. intron 2 of 13)	205	ENSMUST00000159678	ENSMUSG00000048402	Gli2	1	118834132	119053619	GLI-Kruppel family member GLI2 [Source:MGI Symbol;Acc:MGI:95728]	protein_coding
chr1_119021877_119022461	39.5115	40.1804	51.3196	36.4577	33.681	27.8042	20.6349	26.17	34.4699	0.0910647	0.388706	-0.76805	chr1	119021877	119022461	intron	protein_coding-intron (ENSMUST00000062483. intron 1 of 13)	31170	ENSMUST00000162607	ENSMUSG00000048402	Gli2	1	118834132	119053619	GLI-Kruppel family member GLI2 [Source:MGI Symbol;Acc:MGI:95728]	protein_coding
chr1_119033731_119034653	50.2874	36.3537	36.157	44.4328	46.3114	31.6659	31.5971	31.404	38.5262	0.644431	0.88253	-0.463346	chr1	119033731	119034653	intron	protein_coding-intron (ENSMUST00000062483. intron 1 of 13)	19147	ENSMUST00000162607	ENSMUSG00000048402	Gli2	1	118834132	119053619	GLI-Kruppel family member GLI2 [Source:MGI Symbol;Acc:MGI:95728]	protein_coding
chr1_119050426_119050910	8.97989	17.2202	31.4916	30.7612	42.7027	22.3978	21.9246	16.3562	23.9793	0.0451152	0.267542	0.557035	chr1	119050426	119050910	intron	protein_coding-intron (ENSMUST00000062483. intron 1 of 13)	2671	ENSMUST00000162607	ENSMUSG00000048402	Gli2	1	118834132	119053619	GLI-Kruppel family member GLI2 [Source:MGI Symbol;Acc:MGI:95728]	protein_coding
chr1_119053446_119053980	102.371	63.1406	92.142	95.7015	81.1953	91.1359	83.1843	98.7917	88.4578	0.918242	0.977583	0.131103	chr1	119053446	119053980	promoter-TSS	protein_coding-promoter-TSS (ENSMUST00000062483)	-94	ENSMUST00000062483	ENSMUSG00000048402	Gli2	1	118834132	119053619	GLI-Kruppel family member GLI2 [Source:MGI Symbol;Acc:MGI:95728]	protein_coding
chr1_119082522_119083248	39.5115	40.1804	41.9888	34.1791	45.1085	24.7148	46.4285	37.2922	38.6755	0.92285	0.978519	0.0716262	chr1	119082522	119083248	Intergenic	Intergenic	24416	ENSMUST00000181458	ENSMUSG00000097408	Gm26831	1	119058469	119059848	predicted gene. 26831 [Source:MGI Symbol;Acc:MGI:5477325]	lncRNA
chr1_119083557_119084291	53.8793	38.267	62.9832	52.408	51.123	60.2424	43.8491	37.9465	50.0873	0.37358	0.733459	-0.175957	chr1	119083557	119084291	Intergenic	Intergenic	25455	ENSMUST00000181458	ENSMUSG00000097408	Gm26831	1	119058469	119059848	predicted gene. 26831 [Source:MGI Symbol;Acc:MGI:5477325]	lncRNA
chr1_119087412_119088250	53.8793	45.9204	53.6523	45.5721	37.8912	39.3892	50.2975	41.2177	45.9775	0.662376	0.888688	-0.12664	chr1	119087412	119088250	Intergenic	Intergenic	29362	ENSMUST00000181458	ENSMUSG00000097408	Gm26831	1	119058469	119059848	predicted gene. 26831 [Source:MGI Symbol;Acc:MGI:5477325]	lncRNA
chr1_119093613_119094197	48.4914	63.1406	38.4897	39.8756	35.4854	44.0233	47.7181	46.4517	45.4595	0.435191	0.77529	-0.242379	chr1	119093613	119094197	Intergenic	Intergenic	35436	ENSMUST00000181458	ENSMUSG00000097408	Gm26831	1	119058469	119059848	predicted gene. 26831 [Source:MGI Symbol;Acc:MGI:5477325]	lncRNA
chr1_119253400_119253884	14.3678	11.4801	51.3196	45.5721	48.7172	48.6573	22.5694	47.106	36.2237	0.000643159	0.0166816	1.42594	chr1	119253400	119253884	Distant-promoter	Intergenic	-10889	ENSMUST00000186012	ENSMUSG00000100767	Gm3508	1	119241962	119242753	predicted gene 3508 [Source:MGI Symbol;Acc:MGI:3781685]	processed_pseudogene
chr1_119259346_119259870	21.5517	7.6534	19.828	19.3682	37.8912	42.4786	29.0178	22.2445	25.0042	0.0169136	0.152301	0.797647	chr1	119259346	119259870	Distant-promoter	Intergenic	-16855	ENSMUST00000186012	ENSMUSG00000100767	Gm3508	1	119241962	119242753	predicted gene 3508 [Source:MGI Symbol;Acc:MGI:3781685]	processed_pseudogene
chr1_119300124_119300608	23.3477	24.8736	18.6617	22.7861	40.8984	29.3488	29.0178	26.17	26.888	0.319917	0.688466	0.195684	chr1	119300124	119300608	Intergenic	Intergenic	26467	ENSMUST00000189894	ENSMUSG00000099860	Gm29456	1	119305346	119326833	predicted gene 29456 [Source:MGI Symbol;Acc:MGI:5580162]	lncRNA
chr1_119458157_119458966	30.5316	34.4403	55.985	54.6866	36.6883	37.8446	33.5317	35.9837	39.9615	0.127791	0.457995	0.0990837	chr1	119458157	119458966	Intergenic	Intergenic	19518	ENSMUST00000142945	ENSMUSG00000004451	Ralb	1	119470305	119504794	v-ral simian leukemia viral oncogene B [Source:MGI Symbol;Acc:MGI:1927244]	protein_coding
chr1_119481445_119482029	23.3477	38.267	24.4934	19.3682	14.4347	20.0808	18.7004	15.702	21.7993	0.277985	0.647076	-0.835306	chr1	119481445	119482029	Distant-promoter	protein_coding-exon (ENSMUST00000156213. exon 2 of 2)	-3658	ENSMUST00000142945	ENSMUSG00000004451	Ralb	1	119470305	119504794	v-ral simian leukemia viral oncogene B [Source:MGI Symbol;Acc:MGI:1927244]	protein_coding
chr1_119494279_119494763	28.7357	24.8736	23.3271	19.3682	27.6666	19.3085	25.1487	17.0105	23.1798	0.89169	0.968762	-0.347669	chr1	119494279	119494763	Distant-promoter	protein_coding-intron (ENSMUST00000004565. intron 1 of 4)	-4956	ENSMUST00000190805	ENSMUSG00000101437	Gm29454	1	119499477	119499869	predicted gene 29454 [Source:MGI Symbol;Acc:MGI:5580160]	processed_pseudogene
chr1_119526075_119526559	37.7155	30.6136	29.1589	21.6468	22.855	20.8531	24.5039	26.8242	26.7714	0.54069	0.837097	-0.415288	chr1	119526075	119526559	promoter-TSS	lncRNA-promoter-TSS (ENSMUST00000185095)	42	ENSMUST00000185095	ENSMUSG00000098447	Gm27184	1	119520090	119526359	predicted gene 27184 [Source:MGI Symbol;Acc:MGI:5521027]	lncRNA
chr1_119548540_119549126	75.4311	44.0071	36.157	51.2687	36.0868	37.0722	33.5317	36.638	43.7741	0.133961	0.468768	-0.772768	chr1	119548540	119549126	Distant-promoter	protein_coding-exon (ENSMUST00000052404. exon 25 of 25)	-12668	ENSMUST00000188909	ENSMUSG00000101731	3830432H09Rik	1	119529480	119536165	RIKEN cDNA 3830432H09 gene [Source:MGI Symbol;Acc:MGI:2443278]	lncRNA
chr1_119590004_119590588	16.1638	13.3935	8.16448	10.2537	11.4275	14.6744	18.0555	28.787	15.115	0.120773	0.446467	0.661377	chr1	119590004	119590588	TTS	protein_coding-TTS (ENSMUST00000191046)	8944	ENSMUST00000185467	ENSMUSG00000026383	Epb41l5	1	119545037	119649000	erythrocyte membrane protein band 4.1 like 5 [Source:MGI Symbol;Acc:MGI:103006]	protein_coding
chr1_119648477_119649385	48.4914	30.6136	53.6523	39.8756	37.2897	43.2509	49.0078	50.3772	44.0698	0.732557	0.916766	0.323447	chr1	119648477	119649385	promoter-TSS	protein_coding-promoter-TSS (ENSMUST00000027632)	3	ENSMUST00000163147	ENSMUSG00000026383	Epb41l5	1	119545037	119649000	erythrocyte membrane protein band 4.1 like 5 [Source:MGI Symbol;Acc:MGI:103006]	protein_coding
chr1_119674917_119675501	35.9196	40.1804	34.9906	47.8507	23.4564	29.3488	47.0733	45.7975	38.0772	0.123188	0.450255	0.288775	chr1	119674917	119675501	intron	protein_coding-intron (ENSMUST00000064091. intron 25 of 26)	12428	ENSMUST00000166624	ENSMUSG00000026384	Ptpn4	1	119652467	119837613	protein tyrosine phosphatase. non-receptor type 4 [Source:MGI Symbol;Acc:MGI:1099792]	protein_coding
chr1_119739663_119740187	21.5517	21.0469	23.3271	19.3682	6.01447	16.2191	19.99	17.6647	18.1478	0.271343	0.640212	-0.178059	chr1	119739663	119740187	intron	protein_coding-intron (ENSMUST00000064091. intron 10 of 26)	1511	ENSMUST00000164269	ENSMUSG00000026384	Ptpn4	1	119652467	119837613	protein tyrosine phosphatase. non-receptor type 4 [Source:MGI Symbol;Acc:MGI:1099792]	protein_coding
chr1_119790451_119791035	12.5718	21.0469	26.8262	13.6716	19.2463	31.6659	18.0555	25.5157	21.075	0.753673	0.925177	0.380194	chr1	119790451	119791035	Distant-promoter	TEC-TTS (ENSMUST00000193304)	-2777	ENSMUST00000189807	ENSMUSG00000100436	Gm29657	1	119793520	119794229	predicted gene 29657 [Source:MGI Symbol;Acc:MGI:5580363]	processed_pseudogene
chr1_119818665_119819249	21.5517	36.3537	24.4934	17.0896	19.2463	23.1701	24.5039	32.7125	24.8902	0.594402	0.860596	-0.0117697	chr1	119818665	119819249	TTS	processed_pseudogene-TTS (ENSMUST00000163928)	1194	ENSMUST00000163928	ENSMUSG00000090277	Gm8338	1	119817763	119818125	predicted gene 8338 [Source:MGI Symbol;Acc:MGI:3647186]	processed_pseudogene
chr1_119837348_119837832	26.9397	38.267	24.4934	30.7612	46.3114	36.2999	29.6626	24.8615	32.1996	0.339723	0.704652	-0.253493	chr1	119837348	119837832	promoter-TSS	protein_coding-promoter-TSS (ENSMUST00000064091)	23	ENSMUST00000064091	ENSMUSG00000026384	Ptpn4	1	119652467	119837613	protein tyrosine phosphatase. non-receptor type 4 [Source:MGI Symbol;Acc:MGI:1099792]	protein_coding
chr1_119894899_119895483	44.8995	49.7471	18.6617	41.0149	34.8839	30.8935	34.1765	46.4517	37.5911	0.389947	0.745899	-0.23062	chr1	119894899	119895483	Distant-promoter	Intergenic	-2270	ENSMUST00000190750	ENSMUSG00000100636	Gm3551	1	119897461	119898124	predicted gene 3551 [Source:MGI Symbol;Acc:MGI:3781728]	processed_pseudogene
chr1_119919184_119919768	28.7357	28.7003	22.1607	14.8109	28.8694	20.8531	21.9246	29.4412	24.437	0.631463	0.877207	-0.161597	chr1	119919184	119919768	Distant-promoter	Intergenic	-6268	ENSMUST00000037906	ENSMUSG00000036975	Tmem177	1	119907890	119913208	transmembrane protein 177 [Source:MGI Symbol;Acc:MGI:1913593]	protein_coding
chr1_119929326_119930265	68.2472	72.7073	27.9925	36.4577	42.1013	36.2999	49.6527	52.9942	48.3066	0.00842385	0.09854	-0.456977	chr1	119929326	119930265	Distant-promoter	protein_coding-intron (ENSMUST00000037840. intron 20 of 22)	-16587	ENSMUST00000037906	ENSMUSG00000036975	Tmem177	1	119907890	119913208	transmembrane protein 177 [Source:MGI Symbol;Acc:MGI:1913593]	protein_coding
chr1_120013069_120013793	43.1035	40.1804	43.1551	30.7612	30.0723	37.8446	30.3075	32.7125	36.0171	0.754644	0.925507	-0.403179	chr1	120013069	120013793	intron	protein_coding-intron (ENSMUST00000072886. intron 1 of 13)	6397	ENSMUST00000189037	ENSMUSG00000026387	Sctr	1	120006894	120063536	secretin receptor [Source:MGI Symbol;Acc:MGI:2441720]	protein_coding
chr1_120032909_120033493	50.2874	57.4005	33.8243	27.3433	37.2897	37.0722	51.5872	39.9092	41.8392	0.154727	0.503811	-0.233231	chr1	120032909	120033493	intron	protein_coding-intron (ENSMUST00000072886. intron 4 of 13)	26167	ENSMUST00000189037	ENSMUSG00000026387	Sctr	1	120006894	120063536	secretin receptor [Source:MGI Symbol;Acc:MGI:2441720]	protein_coding
chr1_120093395_120093979	35.9196	55.4872	33.8243	46.7114	33.0796	45.5679	48.363	36.638	41.9489	0.945086	0.985334	-0.0996621	chr1	120093395	120093979	Distant-promoter	Intergenic	-19613	ENSMUST00000056089	ENSMUSG00000050777	Tmem37	1	120067377	120074074	transmembrane protein 37 [Source:MGI Symbol;Acc:MGI:2157899]	protein_coding
chr1_120100352_120100936	12.5718	28.7003	9.33084	6.83582	33.681	22.3978	30.3075	36.638	22.5579	0.00169199	0.033019	0.707449	chr1	120100352	120100936	Intergenic	Intergenic	19494	ENSMUST00000112648	ENSMUSG00000026385	Dbi	1	120113280	120121078	diazepam binding inhibitor [Source:MGI Symbol;Acc:MGI:94865]	protein_coding
chr1_120101261_120101745	30.5316	26.7869	23.3271	7.97512	27.0651	26.2595	7.73808	11.1222	20.1007	0.0109127	0.115789	-1.60578	chr1	120101261	120101745	Intergenic	Intergenic	18635	ENSMUST00000112648	ENSMUSG00000026385	Dbi	1	120113280	120121078	diazepam binding inhibitor [Source:MGI Symbol;Acc:MGI:94865]	protein_coding
chr1_120115708_120116487	21.5517	28.7003	26.8262	21.6468	64.3548	47.885	56.7459	68.6962	42.0509	5.04e-05	0.00252084	1.32382	chr1	120115708	120116487	TTS	protein_coding-TTS (ENSMUST00000135937)	4041	ENSMUST00000112648	ENSMUSG00000026385	Dbi	1	120113280	120121078	diazepam binding inhibitor [Source:MGI Symbol;Acc:MGI:94865]	protein_coding
chr1_120120058_120120642	35.9196	17.2202	16.329	29.6219	46.3114	30.1212	48.363	40.5635	33.0562	0.0985181	0.404648	0.734295	chr1	120120058	120120642	promoter-TSS	protein_coding-promoter-TSS (ENSMUST00000027637)	-180	ENSMUST00000128408	ENSMUSG00000026385	Dbi	1	120113280	120121078	diazepam binding inhibitor [Source:MGI Symbol;Acc:MGI:94865]	protein_coding
chr1_120121231_120122058	17.9598	28.7003	37.3234	20.5075	27.6666	28.5765	35.4662	31.404	28.4505	0.725549	0.914347	0.525483	chr1	120121231	120122058	promoter-TSS	protein_coding-promoter-TSS (ENSMUST00000027634)	444	ENSMUST00000056038	ENSMUSG00000026388	3110009E18Rik	1	120121187	120188189	RIKEN cDNA 3110009E18 gene [Source:MGI Symbol;Acc:MGI:1920353]	protein_coding
chr1_120147002_120147526	19.7558	21.0469	15.1626	19.3682	26.4637	23.9425	14.8313	25.5157	20.7608	0.733181	0.916964	-0.0162414	chr1	120147002	120147526	Distant-promoter	protein_coding-intron (ENSMUST00000027637. intron 1 of 4)	-3335	ENSMUST00000187809	ENSMUSG00000026388	3110009E18Rik	1	120121187	120188189	RIKEN cDNA 3110009E18 gene [Source:MGI Symbol;Acc:MGI:1920353]	protein_coding
chr1_120154121_120154705	34.1236	47.8338	26.8262	26.204	15.0362	27.8042	16.7658	19.6275	26.7776	0.0583627	0.305956	-1.16827	chr1	120154121	120154705	intron	protein_coding-intron (ENSMUST00000027637. intron 2 of 4)	3742	ENSMUST00000153037	ENSMUSG00000026388	3110009E18Rik	1	120121187	120188189	RIKEN cDNA 3110009E18 gene [Source:MGI Symbol;Acc:MGI:1920353]	protein_coding
chr1_120155218_120155802	32.3276	38.267	32.6579	38.7363	30.6738	20.8531	32.8868	17.0105	30.4266	0.49003	0.809115	-0.497786	chr1	120155218	120155802	intron	protein_coding-intron (ENSMUST00000027637. intron 2 of 4)	4839	ENSMUST00000153037	ENSMUSG00000026388	3110009E18Rik	1	120121187	120188189	RIKEN cDNA 3110009E18 gene [Source:MGI Symbol;Acc:MGI:1920353]	protein_coding
chr1_120171720_120172244	21.5517	30.6136	20.9944	18.2289	20.4492	23.9425	19.3452	28.787	22.9891	0.872478	0.96169	-0.112549	chr1	120171720	120172244	intron	protein_coding-intron (ENSMUST00000027637. intron 4 of 4)	11502	ENSMUST00000128578	ENSMUSG00000026388	3110009E18Rik	1	120121187	120188189	RIKEN cDNA 3110009E18 gene [Source:MGI Symbol;Acc:MGI:1920353]	protein_coding
chr1_120197048_120197646	46.6954	59.3139	61.8168	43.2935	43.9056	67.9658	58.6804	61.4995	55.3964	0.92793	0.980303	0.183691	chr1	120197048	120197646	intron	protein_coding-intron (ENSMUST00000140490. intron 4 of 4)	36867	ENSMUST00000128578	ENSMUSG00000026388	3110009E18Rik	1	120121187	120188189	RIKEN cDNA 3110009E18 gene [Source:MGI Symbol;Acc:MGI:1920353]	protein_coding
chr1_120231190_120231788	41.3075	38.267	33.8243	47.8507	36.6883	30.1212	29.0178	24.8615	35.2423	0.376552	0.735492	-0.563189	chr1	120231190	120231788	intron	protein_coding-intron (ENSMUST00000112639. intron 4 of 4)	33766	ENSMUST00000140490	ENSMUSG00000026389	Steap3	1	120190757	120272705	STEAP family member 3 [Source:MGI Symbol;Acc:MGI:1915678]	protein_coding
chr1_120248008_120248791	32.3276	61.2272	55.985	44.4328	40.2969	38.6169	41.9146	24.8615	42.4578	0.411811	0.759752	-0.47916	chr1	120248008	120248791	intron	protein_coding-intron (ENSMUST00000112639. intron 1 of 4)	16856	ENSMUST00000140490	ENSMUSG00000026389	Steap3	1	120190757	120272705	STEAP family member 3 [Source:MGI Symbol;Acc:MGI:1915678]	protein_coding
chr1_120289743_120290327	35.9196	34.4403	45.4878	36.4577	31.2752	18.5361	29.6626	25.5157	32.1619	0.283039	0.652579	-0.35089	chr1	120289743	120290327	Distant-promoter	Intergenic	-17330	ENSMUST00000112643	ENSMUSG00000026389	Steap3	1	120190757	120272705	STEAP family member 3 [Source:MGI Symbol;Acc:MGI:1915678]	protein_coding
chr1_120327589_120328295	35.9196	26.7869	36.157	47.8507	30.6738	21.6255	31.5971	28.787	32.4247	0.373345	0.733304	-0.057947	chr1	120327589	120328295	Distant-promoter	Intergenic	-12640	ENSMUST00000037286	ENSMUSG00000036907	C1ql2	1	120340582	120343174	complement component 1. q subcomponent-like 2 [Source:MGI Symbol;Acc:MGI:3032521]	protein_coding
chr1_120549205_120549789	48.4914	44.0071	37.3234	39.8756	39.094	32.4382	43.2043	36.638	40.134	0.798076	0.939745	-0.213166	chr1	120549205	120549789	Intergenic	Intergenic	-44473	ENSMUST00000027639	ENSMUSG00000026390	Marco	1	120474538	120505024	macrophage receptor with collagenous structure [Source:MGI Symbol;Acc:MGI:1309998]	protein_coding
chr1_120586350_120586934	50.2874	55.4872	58.3177	44.4328	45.1085	33.2105	47.0733	55.6112	48.6911	0.546671	0.840435	-0.0418668	chr1	120586350	120586934	Distant-promoter	Intergenic	-15776	ENSMUST00000079721	ENSMUSG00000058665	En1	1	120602418	120607992	engrailed 1 [Source:MGI Symbol;Acc:MGI:95389]	protein_coding
chr1_120594421_120595029	39.5115	30.6136	27.9925	25.0647	25.2608	22.3978	23.2142	25.5157	27.4464	0.567365	0.849066	-0.528218	chr1	120594421	120595029	Distant-promoter	Intergenic	-7693	ENSMUST00000079721	ENSMUSG00000058665	En1	1	120602418	120607992	engrailed 1 [Source:MGI Symbol;Acc:MGI:95389]	protein_coding
chr1_120602011_120602595	28.7357	28.7003	16.329	25.0647	37.8912	38.6169	34.8213	35.3295	30.6861	0.159219	0.510571	0.288471	chr1	120602011	120602595	promoter-TSS	protein_coding-promoter-TSS (ENSMUST00000079721)	-115	ENSMUST00000079721	ENSMUSG00000058665	En1	1	120602418	120607992	engrailed 1 [Source:MGI Symbol;Acc:MGI:95389]	protein_coding
chr1_120603436_120604010	39.5115	38.267	33.8243	41.0149	27.6666	44.0233	30.3075	36.638	36.4066	0.950637	0.98684	-0.217055	chr1	120603436	120604010	exon	protein_coding-exon (ENSMUST00000079721. exon 1 of 2)	1305	ENSMUST00000079721	ENSMUSG00000058665	En1	1	120602418	120607992	engrailed 1 [Source:MGI Symbol;Acc:MGI:95389]	protein_coding
chr1_120758058_120758642	34.1236	36.3537	37.3234	41.0149	28.268	23.1701	18.0555	23.553	30.2328	0.0983136	0.404294	-0.760067	chr1	120758058	120758642	promoter-TSS	lncRNA-promoter-TSS (ENSMUST00000188147)	-93	ENSMUST00000188147	ENSMUSG00000101386	Gm29346	1	120758443	120763565	predicted gene 29346 [Source:MGI Symbol;Acc:MGI:5580052]	lncRNA
chr1_121180235_121180764	44.8995	51.6605	45.4878	47.8507	28.268	36.2999	36.7559	37.2922	41.0643	0.296624	0.66771	-0.381335	chr1	121180235	121180764	Intergenic	Intergenic	-43777	ENSMUST00000191007	ENSMUSG00000101700	Gm29359	1	121224276	121227526	predicted gene 29359 [Source:MGI Symbol;Acc:MGI:5580065]	lncRNA
chr1_121327545_121328426	35.9196	34.4403	32.6579	41.0149	67.362	54.0637	56.7459	58.8825	47.6359	0.0304275	0.215674	0.716028	chr1	121327545	121328426	promoter-TSS	protein_coding-promoter-TSS (ENSMUST00000003818)	39	ENSMUST00000003818	ENSMUSG00000003721	Insig2	1	121304353	121332589	insulin induced gene 2 [Source:MGI Symbol;Acc:MGI:1920249]	protein_coding
chr1_121329294_121329878	30.5316	34.4403	19.828	19.3682	21.6521	33.9829	37.4007	28.787	28.2488	0.339262	0.704176	0.0284889	chr1	121329294	121329878	exon	TEC-exon (ENSMUST00000194699. exon 1 of 1)	1494	ENSMUST00000194699	ENSMUSG00000104253	Gm37174	1	121328092	121331149	predicted gene. 37174 [Source:MGI Symbol;Acc:MGI:5610402]	TEC
chr1_121332406_121332890	10.7759	17.2202	10.4972	20.5075	34.8839	17.7638	15.4762	18.9732	18.2622	0.325594	0.693728	0.305054	chr1	121332406	121332890	promoter-TSS	protein_coding-promoter-TSS (ENSMUST00000071064)	-59	ENSMUST00000071064	ENSMUSG00000003721	Insig2	1	121304353	121332589	insulin induced gene 2 [Source:MGI Symbol;Acc:MGI:1920249]	protein_coding
chr1_121394603_121395087	26.9397	15.3068	13.9963	20.5075	19.2463	13.9021	14.8313	18.319	17.8811	0.913434	0.975275	-0.356523	chr1	121394603	121395087	Intergenic	Intergenic	-34945	ENSMUST00000190690	ENSMUSG00000101791	2210011K15Rik	1	121355116	121359900	RIKEN cDNA 2210011K15 gene [Source:MGI Symbol;Acc:MGI:1919615]	lncRNA
chr1_121400177_121400961	48.4914	51.6605	40.8224	41.0149	38.4926	47.885	49.0078	59.5367	47.1139	0.570866	0.850785	0.116595	chr1	121400177	121400961	Intergenic	Intergenic	-30480	ENSMUST00000036025	ENSMUSG00000026339	Ccdc93	1	121431049	121506460	coiled-coil domain containing 93 [Source:MGI Symbol;Acc:MGI:1918079]	protein_coding
chr1_121440974_121441757	52.0834	51.6605	34.9906	42.1542	48.7172	30.1212	36.7559	32.0582	41.0676	0.459687	0.790288	-0.592111	chr1	121440974	121441757	intron	protein_coding-intron (ENSMUST00000036025. intron 3 of 23)	10255	ENSMUST00000112621	ENSMUSG00000026339	Ccdc93	1	121431049	121506460	coiled-coil domain containing 93 [Source:MGI Symbol;Acc:MGI:1918079]	protein_coding
chr1_121567733_121568257	70.0431	63.1406	87.4766	90.005	86.6083	83.4125	93.5018	85.7067	82.4868	0.40738	0.756683	0.426942	chr1	121567733	121568257	promoter-TSS	protein_coding-promoter-TSS (ENSMUST00000001724)	-6	ENSMUST00000001724	ENSMUSG00000001674	Ddx18	1	121553835	121567989	DEAD (Asp-Glu-Ala-Asp) box polypeptide 18 [Source:MGI Symbol;Acc:MGI:1914192]	protein_coding
chr1_122356969_122357453	114.943	197.075	97.9738	140.134	54.1302	100.404	36.7559	40.5635	97.7474	0.000171814	0.00631575	-2.01138	chr1	122356969	122357453	Intergenic	Intergenic	152066	ENSMUST00000185679	ENSMUSG00000099960	Gm28590	1	122205145	122252180	predicted gene 28590 [Source:MGI Symbol;Acc:MGI:5579296]	lncRNA
chr1_125370692_125371281	32.3276	49.7471	44.3215	37.597	36.0868	30.8935	38.0455	35.9837	38.1254	0.84565	0.954157	-0.143602	chr1	125370692	125371281	Intergenic	Intergenic	26626	ENSMUST00000186008	ENSMUSG00000026341	Actr3	1	125392905	125435727	ARP3 actin-related protein 3 [Source:MGI Symbol;Acc:MGI:1921367]	protein_coding
chr1_125435104_125436081	55.6753	45.9204	66.4822	77.4726	81.7968	68.7381	72.8669	89.6322	69.8231	0.15679	0.506925	0.674703	chr1	125435104	125436081	promoter-TSS	protein_coding-promoter-TSS (ENSMUST00000178474)	-45	ENSMUST00000178474	ENSMUSG00000026341	Actr3	1	125392905	125435727	ARP3 actin-related protein 3 [Source:MGI Symbol;Acc:MGI:1921367]	protein_coding
chr1_125519035_125519673	46.6954	30.6136	24.4934	30.7612	50.5215	42.4786	33.5317	31.404	36.3124	0.208556	0.57463	-0.256543	chr1	125519035	125519673	Intergenic	Intergenic	-41241	ENSMUST00000190037	ENSMUSG00000026342	Slc35f5	1	125560595	125595820	solute carrier family 35. member F5 [Source:MGI Symbol;Acc:MGI:1921400]	protein_coding
chr1_125542195_125542679	16.1638	15.3068	18.6617	22.7861	25.2608	22.3978	18.7004	24.8615	20.5173	0.723497	0.913601	0.467831	chr1	125542195	125542679	Distant-promoter	Intergenic	-18158	ENSMUST00000190037	ENSMUSG00000026342	Slc35f5	1	125560595	125595820	solute carrier family 35. member F5 [Source:MGI Symbol;Acc:MGI:1921400]	protein_coding
chr1_125560302_125560786	23.3477	28.7003	37.3234	29.6219	58.9418	38.6169	36.111	37.9465	36.3262	0.145464	0.488733	0.51161	chr1	125560302	125560786	promoter-TSS	protein_coding-promoter-TSS (ENSMUST00000027580)	-51	ENSMUST00000190037	ENSMUSG00000026342	Slc35f5	1	125560595	125595820	solute carrier family 35. member F5 [Source:MGI Symbol;Acc:MGI:1921400]	protein_coding
chr1_125561204_125561788	30.5316	38.267	19.828	36.4577	30.6738	27.8042	24.5039	33.3667	30.1791	0.925113	0.97936	-0.247467	chr1	125561204	125561788	intron	protein_coding-intron (ENSMUST00000027580. intron 1 of 15)	480	ENSMUST00000027580	ENSMUSG00000026342	Slc35f5	1	125560595	125595820	solute carrier family 35. member F5 [Source:MGI Symbol;Acc:MGI:1921400]	protein_coding
chr1_125606901_125607895	50.2874	40.1804	50.1533	58.1045	32.4781	23.1701	44.4939	51.6857	43.8192	0.0400839	0.250621	0.085417	chr1	125606901	125607895	Intergenic	Intergenic	22885	ENSMUST00000189443	ENSMUSG00000026342	Slc35f5	1	125560595	125595820	solute carrier family 35. member F5 [Source:MGI Symbol;Acc:MGI:1921400]	protein_coding
chr1_125663126_125663710	32.3276	7.6534	34.9906	35.3184	22.2535	29.3488	15.4762	13.085	23.8067	0.0589791	0.307647	-0.500265	chr1	125663126	125663710	Intergenic	Intergenic	5198	ENSMUST00000191239	ENSMUSG00000101015	Gm18444	1	125667988	125668616	predicted gene. 18444 [Source:MGI Symbol;Acc:MGI:5010629]	processed_pseudogene
chr1_125789672_125790256	50.2874	45.9204	37.3234	31.9005	27.6666	27.8042	23.8591	34.6752	34.9296	0.174217	0.532313	-0.718491	chr1	125789672	125790256	intron	protein_coding-intron (ENSMUST00000027581. intron 1 of 1)	-50039	ENSMUST00000159359	ENSMUSG00000026343	Gpr39	1	125676995	125873862	G protein-coupled receptor 39 [Source:MGI Symbol;Acc:MGI:1918361]	protein_coding
chr1_125923051_125923635	14.3678	42.0937	12.8299	21.6468	9.62315	14.6744	21.9246	16.3562	19.1896	0.205551	0.571701	-0.551214	chr1	125923051	125923635	Distant-promoter	protein_coding-intron (ENSMUST00000057846. intron 12 of 12)	-1381	ENSMUST00000191994	ENSMUSG00000104519	Gm37161	1	125919266	125921962	predicted gene. 37161 [Source:MGI Symbol;Acc:MGI:5610389]	TEC
chr1_126407810_126408394	28.7357	24.8736	19.828	26.204	37.2897	25.4872	22.5694	21.5902	25.8222	0.60154	0.863708	-0.281455	chr1	126407810	126408394	intron	protein_coding-intron (ENSMUST00000057846. intron 1 of 12)	40354	ENSMUST00000057846	ENSMUSG00000049690	Nckap5	1	125913620	126830799	NCK-associated protein 5 [Source:MGI Symbol;Acc:MGI:2686394]	protein_coding
chr1_126431569_126432362	52.0834	47.8338	46.6542	29.6219	19.8477	30.8935	30.3075	24.2072	35.1811	0.0539544	0.293499	-0.874539	chr1	126431569	126432362	intron	protein_coding-intron (ENSMUST00000057846. intron 1 of 12)	16491	ENSMUST00000057846	ENSMUSG00000049690	Nckap5	1	125913620	126830799	NCK-associated protein 5 [Source:MGI Symbol;Acc:MGI:2686394]	protein_coding
chr1_126931599_126932203	46.6954	45.9204	43.1551	36.4577	29.4709	39.3892	32.8868	35.9837	38.7449	0.611584	0.868421	-0.427718	chr1	126931599	126932203	Intergenic	Intergenic	-55286	ENSMUST00000188266	ENSMUSG00000101600	4930599A14Rik	1	126872203	126876615	RIKEN cDNA 4930599A14 gene [Source:MGI Symbol;Acc:MGI:1922636]	lncRNA
chr1_126993188_126993698	34.1236	38.267	33.8243	28.4826	23.4564	20.0808	16.7658	12.4307	25.9289	0.0201223	0.169939	-1.30806	chr1	126993188	126993698	Intergenic	Intergenic	57253	ENSMUST00000185860	ENSMUSG00000101385	Gm5261	1	127049984	127050696	predicted gene 5261 [Source:MGI Symbol;Acc:MGI:3647593]	processed_pseudogene
chr1_127203118_127203904	30.5316	51.6605	23.3271	41.0149	27.0651	39.3892	45.1388	41.2177	37.4181	0.620906	0.871976	0.077009	chr1	127203118	127203904	Distant-promoter	Intergenic	-1504	ENSMUST00000189427	ENSMUSG00000036155	Mgat5	1	127205015	127488336	mannoside acetylglucosaminyltransferase 5 [Source:MGI Symbol;Acc:MGI:894701]	protein_coding
chr1_127204696_127205823	53.8793	57.4005	54.8187	52.408	65.5577	59.47	58.0356	49.723	56.4116	0.847291	0.954512	-0.0453383	chr1	127204696	127205823	exon	protein_coding-exon (ENSMUST00000038361. exon 1 of 18)	231	ENSMUST00000190921	ENSMUSG00000036155	Mgat5	1	127205015	127488336	mannoside acetylglucosaminyltransferase 5 [Source:MGI Symbol;Acc:MGI:894701]	protein_coding
chr1_127338939_127339523	25.1437	40.1804	18.6617	13.6716	24.0579	25.4872	39.9801	43.1805	28.7954	0.0140551	0.135592	0.353701	chr1	127338939	127339523	intron	protein_coding-intron (ENSMUST00000038361. intron 4 of 17)	7418	ENSMUST00000197008	ENSMUSG00000106489	Gm23370	1	127331813	127331941	predicted gene. 23370 [Source:MGI Symbol;Acc:MGI:5453147]	scaRNA
chr1_127363457_127364041	17.9598	15.3068	19.828	20.5075	21.6521	24.7148	21.9246	34.021	21.9893	0.5005	0.815599	0.747115	chr1	127363457	127364041	Distant-promoter	protein_coding-intron (ENSMUST00000038361. intron 4 of 17)	-11382	ENSMUST00000083753	ENSMUSG00000065687	Gm23734	1	127375131	127375239	predicted gene. 23734 [Source:MGI Symbol;Acc:MGI:5453511]	snoRNA
chr1_127458910_127459512	53.8793	53.5738	37.3234	45.5721	33.681	36.2999	42.5594	28.1327	41.3777	0.300757	0.671641	-0.603464	chr1	127458910	127459512	intron	protein_coding-intron (ENSMUST00000038361. intron 13 of 17)	41133	ENSMUST00000160111	ENSMUSG00000026347	Tmem163	1	127486546	127679548	transmembrane protein 163 [Source:MGI Symbol;Acc:MGI:1919410]	protein_coding
chr1_127496651_127497381	70.0431	38.267	44.3215	48.99	61.949	47.1126	50.9423	55.6112	52.1546	0.898942	0.971006	-0.030342	chr1	127496651	127497381	intron	protein_coding-intron (ENSMUST00000027585. intron 6 of 8)	3328	ENSMUST00000160111	ENSMUSG00000026347	Tmem163	1	127486546	127679548	transmembrane protein 163 [Source:MGI Symbol;Acc:MGI:1919410]	protein_coding
chr1_127500134_127500658	39.5115	34.4403	47.8205	45.5721	27.0651	30.8935	27.0833	31.404	35.4738	0.182604	0.543412	-0.340467	chr1	127500134	127500658	promoter-TSS	protein_coding-promoter-TSS (ENSMUST00000160111)	-52	ENSMUST00000160111	ENSMUSG00000026347	Tmem163	1	127486546	127679548	transmembrane protein 163 [Source:MGI Symbol;Acc:MGI:1919410]	protein_coding
chr1_127765495_127765979	37.7155	24.8736	17.4953	14.8109	21.0506	23.9425	18.7004	24.8615	22.9313	0.323367	0.691953	-0.527784	chr1	127765495	127765979	intron	protein_coding-intron (ENSMUST00000038006. intron 8 of 9)	8317	ENSMUST00000188163	ENSMUSG00000102014	2900009J06Rik	1	127753616	127774092	RIKEN cDNA 2900009J06 gene [Source:MGI Symbol;Acc:MGI:1920137]	lncRNA
chr1_127773782_127774606	39.5115	61.2272	57.1514	53.5473	87.2098	67.1934	89.6327	77.8557	66.6661	0.0375089	0.241664	0.739324	chr1	127773782	127774606	promoter-TSS	protein_coding-promoter-TSS (ENSMUST00000027587)	30	ENSMUST00000027587	ENSMUSG00000026349	Ccnt2	1	127774164	127808061	cyclin T2 [Source:MGI Symbol;Acc:MGI:1920199]	protein_coding
chr1_127827212_127827814	32.3276	34.4403	31.4916	36.4577	31.2752	36.2999	36.111	39.9092	34.7891	0.949229	0.986595	0.187906	chr1	127827212	127827814	intron	protein_coding-intron (ENSMUST00000061512. intron 6 of 9)	12777	ENSMUST00000061512	ENSMUSG00000051590	Map3k19	1	127814791	127855031	mitogen-activated protein kinase kinase kinase 19 [Source:MGI Symbol;Acc:MGI:1203481]	protein_coding
chr1_127851299_127851883	53.8793	26.7869	19.828	22.7861	15.0362	15.4468	16.7658	15.702	23.2789	0.0112101	0.117719	-1.319	chr1	127851299	127851883	intron	protein_coding-intron (ENSMUST00000208183. intron 1 of 13)	3440	ENSMUST00000208183	ENSMUSG00000051590	Map3k19	1	127814791	127855031	mitogen-activated protein kinase kinase kinase 19 [Source:MGI Symbol;Acc:MGI:1203481]	protein_coding
chr1_127854746_127855330	5.38793	21.0469	17.4953	12.5323	15.0362	13.9021	18.0555	18.9732	15.3037	0.852476	0.956214	0.501885	chr1	127854746	127855330	promoter-TSS	protein_coding-promoter-TSS (ENSMUST00000208183)	-7	ENSMUST00000208183	ENSMUSG00000051590	Map3k19	1	127814791	127855031	mitogen-activated protein kinase kinase kinase 19 [Source:MGI Symbol;Acc:MGI:1203481]	protein_coding
chr1_127989674_127990258	28.7357	19.1335	11.6635	12.5323	20.4492	20.0808	27.0833	20.2817	19.995	0.250979	0.620452	-0.0195898	chr1	127989674	127990258	Distant-promoter	protein_coding-intron (ENSMUST00000086614. intron 11 of 20)	-5279	ENSMUST00000193744	ENSMUSG00000104164	Gm38248	1	127978905	127984687	predicted gene. 38248 [Source:MGI Symbol;Acc:MGI:5611476]	TEC
chr1_128074434_128074958	23.3477	26.7869	6.99813	9.11443	9.0217	10.0404	12.8968	5.88825	13.0118	0.0357288	0.235263	-1.41354	chr1	128074434	128074958	intron	protein_coding-intron (ENSMUST00000086614. intron 2 of 20)	14635	ENSMUST00000194969	ENSMUSG00000102782	Gm37625	1	128084460	128089331	predicted gene. 37625 [Source:MGI Symbol;Acc:MGI:5610853]	TEC
chr1_128102340_128103046	14.3678	30.6136	22.1607	20.5075	25.8622	35.5276	43.8491	39.9092	29.0997	0.0766838	0.356739	0.906958	chr1	128102340	128103046	promoter-TSS	protein_coding-promoter-TSS (ENSMUST00000036288)	-230	ENSMUST00000127393	ENSMUSG00000036086	Zranb3	1	127954184	128103047	zinc finger. RAN-binding domain containing 3 [Source:MGI Symbol;Acc:MGI:1918362]	protein_coding
chr1_128124235_128125111	26.9397	40.1804	22.1607	19.3682	12.6304	16.2191	16.121	20.936	21.8194	0.0898766	0.386244	-0.853403	chr1	128124235	128125111	intron	protein_coding-intron (ENSMUST00000036288. intron 1 of 26)	4216	ENSMUST00000188284	ENSMUSG00000101535	Gm29383	1	128128410	128128889	predicted gene 29383 [Source:MGI Symbol;Acc:MGI:5580089]	processed_pseudogene
chr1_128140923_128141507	41.3075	21.0469	31.4916	17.0896	13.2318	22.3978	21.2797	18.319	23.2705	0.385006	0.742463	-0.661164	chr1	128140923	128141507	promoter-TSS	protein_coding-promoter-TSS (ENSMUST00000187023)	-749	ENSMUST00000187023	ENSMUSG00000056211	R3hdm1	1	128103301	128237736	R3H domain containing 1 [Source:MGI Symbol;Acc:MGI:2448514]	protein_coding
chr1_128244052_128244576	41.3075	15.3068	19.828	30.7612	21.0506	38.6169	31.5971	43.1805	30.2061	0.650859	0.884341	0.391226	chr1	128244052	128244576	exon	protein_coding-exon (ENSMUST00000027592. exon 1 of 13)	152	ENSMUST00000027592	ENSMUSG00000026353	Ubxn4	1	128243964	128279378	UBX domain protein 4 [Source:MGI Symbol;Acc:MGI:1915062]	protein_coding
chr1_128358833_128359417	21.5517	26.7869	17.4953	22.7861	18.0434	26.2595	21.2797	17.6647	21.4834	0.930725	0.981059	-0.308832	chr1	128358833	128359417	intron	protein_coding-intron (ENSMUST00000027601. intron 1 of 16)	522	ENSMUST00000190495	ENSMUSG00000026355	Mcm6	1	128331590	128359664	minichromosome maintenance complex component 6 [Source:MGI Symbol;Acc:MGI:1298227]	protein_coding
chr1_128416353_128417507	59.2673	47.8338	34.9906	69.4975	61.3476	57.9254	63.1943	62.1537	57.0263	0.833303	0.950682	0.224545	chr1	128416353	128417507	intron	protein_coding-intron (ENSMUST00000027602. intron 1 of 15)	429	ENSMUST00000027602	ENSMUSG00000026356	Dars	1	128363707	128417368	aspartyl-tRNA synthetase [Source:MGI Symbol;Acc:MGI:2442544]	protein_coding
chr1_128824114_128824698	34.1236	36.3537	26.8262	27.3433	20.4492	26.2595	32.8868	37.9465	30.2736	0.351093	0.716174	0.00782303	chr1	128824114	128824698	Intergenic	Intergenic	-49985	ENSMUST00000181951	ENSMUSG00000097283	Gm26686	1	128770599	128774421	predicted gene. 26686 [Source:MGI Symbol;Acc:MGI:5477180]	lncRNA
chr1_128832454_128833237	46.6954	40.1804	25.6598	30.7612	30.0723	26.2595	24.5039	26.17	31.2878	0.238215	0.605728	-0.779488	chr1	128832454	128833237	Intergenic	Intergenic	53174	ENSMUST00000082803	ENSMUSG00000064737	Gm23056	1	128885909	128886019	predicted gene. 23056 [Source:MGI Symbol;Acc:MGI:5452833]	snRNA
chr1_128875202_128875686	34.1236	19.1335	27.9925	23.9254	21.6521	26.2595	18.0555	22.8987	24.2551	0.840984	0.952639	-0.386114	chr1	128875202	128875686	Intergenic	Intergenic	10575	ENSMUST00000082803	ENSMUSG00000064737	Gm23056	1	128885909	128886019	predicted gene. 23056 [Source:MGI Symbol;Acc:MGI:5452833]	snRNA
chr1_130372031_130372808	28.7357	42.0937	29.1589	39.8756	21.6521	27.0318	26.4384	20.2817	29.4085	0.333601	0.699757	-0.595553	chr1	130372031	130372808	Intergenic	Intergenic	50321	ENSMUST00000136497	ENSMUSG00000026401	Cd55b	1	130388537	130423009	CD55 molecule. decay accelerating factor for complement B [Source:MGI Symbol;Acc:MGI:104849]	protein_coding
chr1_13050087_13050611	17.9598	36.3537	38.4897	45.5721	21.6521	35.5276	18.7004	21.5902	29.4807	0.101137	0.410565	-0.422802	chr1	13050087	13050611	Intergenic	Intergenic	9602	ENSMUST00000191708	ENSMUSG00000104518	Gm37162	1	13059401	13059951	predicted gene. 37162 [Source:MGI Symbol;Acc:MGI:5610390]	TEC
chr1_13051889_13052473	30.5316	24.8736	20.9944	12.5323	18.0434	22.3978	22.5694	23.553	21.9369	0.552192	0.842331	-0.266948	chr1	13051889	13052473	Intergenic	Intergenic	7770	ENSMUST00000191708	ENSMUSG00000104518	Gm37162	1	13059401	13059951	predicted gene. 37162 [Source:MGI Symbol;Acc:MGI:5610390]	TEC
chr1_130547878_130548462	35.9196	36.3537	25.6598	27.3433	22.2535	17.7638	20.6349	23.553	26.1852	0.239421	0.607361	-0.70992	chr1	130547878	130548462	intron	lncRNA-intron (ENSMUST00000125681. intron 4 of 4)	47506	ENSMUST00000082461	ENSMUSG00000064395	Gm23623	1	130595570	130595676	predicted gene. 23623 [Source:MGI Symbol;Acc:MGI:5453400]	snRNA
chr1_130716209_130716793	17.9598	17.2202	17.4953	26.204	20.4492	12.3574	25.7936	17.6647	19.393	0.813151	0.945606	0.304863	chr1	130716209	130716793	promoter-TSS	protein_coding-promoter-TSS (ENSMUST00000049813)	-687	ENSMUST00000185233	ENSMUSG00000026409	Pfkfb2	1	130689182	130729253	6-phosphofructo-2-kinase/fructose-2.6-biphosphatase 2 [Source:MGI Symbol;Acc:MGI:107815]	protein_coding
chr1_130717171_130718038	44.8995	22.9602	40.8224	47.8507	44.5071	36.2999	47.0733	49.0687	41.6852	0.616643	0.870192	0.494031	chr1	130717171	130718038	promoter-TSS	protein_coding-promoter-TSS (ENSMUST00000186777)	277	ENSMUST00000049813	ENSMUSG00000046404	Yod1	1	130717327	130724358	YOD1 deubiquitinase [Source:MGI Symbol;Acc:MGI:2442596]	protein_coding
chr1_130776557_130777141	30.5316	30.6136	16.329	20.5075	22.855	13.9021	16.7658	20.936	21.5551	0.392623	0.747524	-0.697957	chr1	130776557	130777141	intron	lncRNA-intron (ENSMUST00000189150. intron 2 of 3)	10465	ENSMUST00000189150	ENSMUSG00000100106	Gm28856	1	130766384	130784433	predicted gene 28856 [Source:MGI Symbol;Acc:MGI:5579562]	lncRNA
chr1_130876825_130877378	30.5316	36.3537	27.9925	38.7363	27.0651	30.1212	29.6626	26.8242	30.9109	0.880639	0.964557	-0.241455	chr1	130876825	130877378	Distant-promoter	protein_coding-intron (ENSMUST00000038829. intron 4 of 7)	-1057	ENSMUST00000126821	ENSMUSG00000042474	Fcmr	1	130865669	130880791	Fc fragment of IgM receptor [Source:MGI Symbol;Acc:MGI:1916419]	protein_coding
chr1_130941891_130942475	17.9598	19.1335	15.1626	6.83582	13.2318	13.9021	12.8968	14.3935	14.1895	0.707385	0.907712	-0.442235	chr1	130941891	130942475	Distant-promoter	Intergenic	-2068	ENSMUST00000187916	ENSMUSG00000016524	Il19	1	130932656	130940115	interleukin 19 [Source:MGI Symbol;Acc:MGI:1890472]	protein_coding
chr1_130979363_130979898	43.1035	21.0469	23.3271	27.3433	30.0723	20.8531	25.1487	17.6647	26.07	0.673548	0.893921	-0.590105	chr1	130979363	130979898	Intergenic	Intergenic	-39515	ENSMUST00000187916	ENSMUSG00000016524	Il19	1	130932656	130940115	interleukin 19 [Source:MGI Symbol;Acc:MGI:1890472]	protein_coding
chr1_131053248_131053732	32.3276	30.6136	32.6579	28.4826	19.2463	33.2105	21.2797	26.17	27.9985	0.760823	0.927036	-0.408581	chr1	131053248	131053732	TTS	protein_coding-TTS (ENSMUST00000016672)	19036	ENSMUST00000188459	ENSMUSG00000016528	Mapkapk2	1	131053700	131097826	MAP kinase-activated protein kinase 2 [Source:MGI Symbol;Acc:MGI:109298]	protein_coding
chr1_131060188_131060772	43.1035	30.6136	41.9888	30.7612	44.5071	44.7956	28.3729	31.404	36.9433	0.437735	0.777073	-0.30684	chr1	131060188	131060772	intron	protein_coding-intron (ENSMUST00000016672. intron 1 of 9)	12046	ENSMUST00000188459	ENSMUSG00000016528	Mapkapk2	1	131053700	131097826	MAP kinase-activated protein kinase 2 [Source:MGI Symbol;Acc:MGI:109298]	protein_coding
chr1_131075332_131075816	12.5718	26.7869	19.828	18.2289	31.2752	18.5361	16.7658	23.553	20.9432	0.840022	0.952467	0.0431959	chr1	131075332	131075816	Distant-promoter	protein_coding-intron (ENSMUST00000016672. intron 1 of 9)	-1823	ENSMUST00000158080	ENSMUSG00000088705	Gm25549	1	131073658	131073751	predicted gene. 25549 [Source:MGI Symbol;Acc:MGI:5455326]	snRNA
chr1_131083596_131084837	66.4512	45.9204	60.6504	44.4328	71.5722	53.2913	49.0078	41.2177	54.068	0.487857	0.808073	-0.320522	chr1	131083596	131084837	intron	protein_coding-intron (ENSMUST00000016672. intron 1 of 9)	7933	ENSMUST00000191688	ENSMUSG00000102856	Gm37084	1	131086252	131092149	predicted gene. 37084 [Source:MGI Symbol;Acc:MGI:5610312]	TEC
chr1_131086801_131087285	16.1638	9.56675	29.1589	14.8109	36.0868	26.2595	24.5039	24.2072	22.5947	0.135182	0.47078	0.913036	chr1	131086801	131087285	exon	TEC-exon (ENSMUST00000191688. exon 1 of 1)	5106	ENSMUST00000191688	ENSMUSG00000102856	Gm37084	1	131086252	131092149	predicted gene. 37084 [Source:MGI Symbol;Acc:MGI:5610312]	TEC
chr1_131096716_131097300	23.3477	19.1335	26.8262	23.9254	16.2391	20.0808	20.6349	27.4785	22.2082	0.729636	0.915377	0.176579	chr1	131096716	131097300	intron	protein_coding-intron (ENSMUST00000016672. intron 1 of 9)	818	ENSMUST00000016672	ENSMUSG00000016528	Mapkapk2	1	131053700	131097826	MAP kinase-activated protein kinase 2 [Source:MGI Symbol;Acc:MGI:109298]	protein_coding
chr1_131097473_131098057	14.3678	26.7869	25.6598	21.6468	35.4854	37.8446	35.4662	36.638	29.2369	0.132245	0.466656	0.817861	chr1	131097473	131098057	promoter-TSS	protein_coding-promoter-TSS (ENSMUST00000016672)	61	ENSMUST00000016672	ENSMUSG00000016528	Mapkapk2	1	131053700	131097826	MAP kinase-activated protein kinase 2 [Source:MGI Symbol;Acc:MGI:109298]	protein_coding
chr1_131115826_131116410	41.3075	30.6136	34.9906	28.4826	28.8694	30.8935	34.8213	28.787	32.3457	0.930222	0.980857	-0.180485	chr1	131115826	131116410	Distant-promoter	Intergenic	-13373	ENSMUST00000158631	ENSMUSG00000089256	Gm25717	1	131102393	131102745	predicted gene. 25717 [Source:MGI Symbol;Acc:MGI:5455494]	misc_RNA
chr1_131138609_131139193	23.3477	38.267	29.1589	35.3184	24.0579	34.7552	32.242	46.4517	32.9499	0.70254	0.905707	0.358449	chr1	131138609	131139193	promoter-TSS	protein_coding-promoter-TSS (ENSMUST00000016670)	-561	ENSMUST00000016670	ENSMUSG00000016526	Dyrk3	1	131127455	131138340	dual-specificity tyrosine-(Y)-phosphorylation regulated kinase 3 [Source:MGI Symbol;Acc:MGI:1330300]	protein_coding
chr1_131155367_131155951	44.8995	40.1804	38.4897	54.6866	48.7172	50.202	32.242	29.4412	42.3573	0.195719	0.559596	-0.465147	chr1	131155367	131155951	exon	protein_coding-exon (ENSMUST00000068791. exon 4 of 13)	2478	ENSMUST00000068805	ENSMUSG00000026427	Eif2d	1	131153181	131187658	eukaryotic translation initiation factor 2D [Source:MGI Symbol;Acc:MGI:109342]	protein_coding
chr1_131164260_131164744	16.1638	9.56675	10.4972	15.9502	19.8477	32.4382	19.3452	14.3935	17.2753	0.210682	0.577102	0.384262	chr1	131164260	131164744	Distant-promoter	protein_coding-exon (ENSMUST00000068791. exon 9 of 13)	-1877	ENSMUST00000153651	ENSMUSG00000026427	Eif2d	1	131153181	131187658	eukaryotic translation initiation factor 2D [Source:MGI Symbol;Acc:MGI:109342]	protein_coding
chr1_131181545_131182132	37.7155	49.7471	36.157	55.8259	42.1013	50.9743	50.2975	47.7602	46.3224	0.973462	0.993001	0.16844	chr1	131181545	131182132	intron	protein_coding-intron (ENSMUST00000027688. intron 3 of 5)	15459	ENSMUST00000153651	ENSMUSG00000026427	Eif2d	1	131153181	131187658	eukaryotic translation initiation factor 2D [Source:MGI Symbol;Acc:MGI:109342]	protein_coding
chr1_131207433_131207965	25.1437	24.8736	18.6617	28.4826	30.6738	24.7148	18.0555	23.553	24.2698	0.809398	0.944251	-0.266144	chr1	131207433	131207965	Distant-promoter	protein_coding-TTS (ENSMUST00000124796)	-7564	ENSMUST00000068564	ENSMUSG00000026430	Rassf5	1	131176410	131245258	Ras association (RalGDS/AF-6) domain family member 5 [Source:MGI Symbol;Acc:MGI:1926375]	protein_coding
chr1_131209957_131210481	28.7357	34.4403	20.9944	25.0647	45.1085	20.8531	25.7936	17.0105	27.2501	0.420457	0.765162	-0.559121	chr1	131209957	131210481	Distant-promoter	protein_coding-intron (ENSMUST00000027688. intron 2 of 5)	-6658	ENSMUST00000189015	ENSMUSG00000101729	Gm17796	1	131216877	131218089	predicted gene. 17796 [Source:MGI Symbol;Acc:MGI:5009982]	processed_pseudogene
chr1_131245842_131247196	89.7989	82.2741	108.471	95.7015	87.8112	88.8189	88.343	96.829	92.2559	0.775414	0.93126	0.104611	chr1	131245842	131247196	Distant-promoter	Intergenic	-1261	ENSMUST00000112442	ENSMUSG00000026430	Rassf5	1	131176410	131245258	Ras association (RalGDS/AF-6) domain family member 5 [Source:MGI Symbol;Acc:MGI:1926375]	protein_coding
chr1_131260209_131261033	50.2874	84.1874	55.985	42.1542	49.3186	54.0637	50.2975	34.021	52.5394	0.284486	0.654249	-0.667892	chr1	131260209	131261033	TTS	lncRNA-TTS (ENSMUST00000188115)	1114	ENSMUST00000188115	ENSMUSG00000102027	Gm28914	1	131259507	131260553	predicted gene 28914 [Source:MGI Symbol;Acc:MGI:5579620]	lncRNA
chr1_131270128_131270913	70.0431	57.4005	51.3196	60.3831	39.094	58.6977	38.6904	40.5635	52.024	0.200255	0.565375	-0.687503	chr1	131270128	131270913	promoter-TSS	protein_coding-promoter-TSS (ENSMUST00000163029)	24	ENSMUST00000163029	ENSMUSG00000042349	Ikbke	1	131254343	131279606	inhibitor of kappaB kinase epsilon [Source:MGI Symbol;Acc:MGI:1929612]	protein_coding
chr1_131286760_131287244	12.5718	13.3935	15.1626	25.0647	22.2535	27.0318	16.121	17.0105	18.5762	0.38331	0.741081	0.35246	chr1	131286760	131287244	Distant-promoter	protein_coding-exon (ENSMUST00000097588. exon 23 of 23)	-7396	ENSMUST00000062108	ENSMUSG00000042349	Ikbke	1	131254343	131279606	inhibitor of kappaB kinase epsilon [Source:MGI Symbol;Acc:MGI:1929612]	protein_coding
chr1_131290521_131291309	30.5316	42.0937	43.1551	30.7612	24.6593	31.6659	36.111	30.7497	33.716	0.737754	0.918658	-0.115259	chr1	131290521	131291309	intron	protein_coding-intron (ENSMUST00000097588. intron 22 of 22)	5465	ENSMUST00000188604	ENSMUSG00000026425	Srgap2	1	131285251	131527352	SLIT-ROBO Rho GTPase activating protein 2 [Source:MGI Symbol;Acc:MGI:109605]	protein_coding
chr1_13150972_13151556	39.5115	28.7003	33.8243	39.8756	30.0723	33.2105	30.9523	24.2072	32.5443	0.740171	0.919542	-0.30989	chr1	13150972	13151556	promoter-TSS	protein_coding-promoter-TSS (ENSMUST00000133232)	-246	ENSMUST00000133232	ENSMUSG00000005886	Ncoa2	1	13139105	13374083	nuclear receptor coactivator 2 [Source:MGI Symbol;Acc:MGI:1276533]	protein_coding
chr1_131516811_131517463	16.1638	19.1335	16.329	13.6716	20.4492	32.4382	13.5416	17.0105	18.5922	0.310537	0.680096	-0.206518	chr1	131516811	131517463	Distant-promoter	protein_coding-intron (ENSMUST00000097588. intron 2 of 22)	-2905	ENSMUST00000185445	ENSMUSG00000026425	Srgap2	1	131285251	131527352	SLIT-ROBO Rho GTPase activating protein 2 [Source:MGI Symbol;Acc:MGI:109605]	protein_coding
chr1_131524844_131525328	35.9196	15.3068	12.8299	20.5075	9.62315	16.2191	11.6071	13.7392	16.969	0.245551	0.614489	-1.02305	chr1	131524844	131525328	exon	protein_coding-exon (ENSMUST00000097588. exon 2 of 23)	2261	ENSMUST00000097588	ENSMUSG00000026425	Srgap2	1	131285251	131527352	SLIT-ROBO Rho GTPase activating protein 2 [Source:MGI Symbol;Acc:MGI:109605]	protein_coding
chr1_131526200_131526895	43.1035	42.0937	53.6523	26.204	40.2969	53.2913	39.9801	38.6007	42.1528	0.898742	0.971006	-0.116846	chr1	131526200	131526895	intron	protein_coding-intron (ENSMUST00000097588. intron 1 of 22)	800	ENSMUST00000097588	ENSMUSG00000026425	Srgap2	1	131285251	131527352	SLIT-ROBO Rho GTPase activating protein 2 [Source:MGI Symbol;Acc:MGI:109605]	protein_coding
chr1_131527922_131528506	30.5316	24.8736	25.6598	29.6219	48.1157	31.6659	24.5039	27.4785	30.3064	0.343153	0.708	-0.0948164	chr1	131527922	131528506	promoter-TSS	protein_coding-promoter-TSS (ENSMUST00000097588)	311	ENSMUST00000068613	ENSMUSG00000055184	Fam72a	1	131527903	131539872	family with sequence similarity 72. member A [Source:MGI Symbol;Acc:MGI:1919669]	protein_coding
chr1_131547032_131547713	39.5115	32.527	27.9925	18.2289	18.0434	12.3574	16.7658	26.17	23.9496	0.0892016	0.384866	-0.749191	chr1	131547032	131547713	Intergenic	Intergenic	19469	ENSMUST00000068613	ENSMUSG00000055184	Fam72a	1	131527903	131539872	family with sequence similarity 72. member A [Source:MGI Symbol;Acc:MGI:1919669]	protein_coding
chr1_131555055_131555639	46.6954	40.1804	46.6542	36.4577	65.5577	41.7063	43.8491	47.106	46.0258	0.695868	0.904072	0.0642931	chr1	131555055	131555639	Intergenic	Intergenic	27444	ENSMUST00000068613	ENSMUSG00000055184	Fam72a	1	131527903	131539872	family with sequence similarity 72. member A [Source:MGI Symbol;Acc:MGI:1919669]	protein_coding
chr1_131657980_131658766	35.9196	45.9204	53.6523	51.2687	43.9056	52.519	48.363	65.425	49.6217	0.574739	0.851846	0.478301	chr1	131657980	131658766	Distant-promoter	protein_coding-intron (ENSMUST00000073350. intron 1 of 9)	-3538	ENSMUST00000141061	ENSMUSG00000004552	Ctse	1	131638306	131675505	cathepsin E [Source:MGI Symbol;Acc:MGI:107361]	protein_coding
chr1_131712323_131712907	57.4713	45.9204	32.6579	37.597	20.4492	29.3488	32.8868	32.7125	36.1305	0.0540545	0.293908	-0.65869	chr1	131712323	131712907	TTS	protein_coding-TTS (ENSMUST00000129905)	15977	ENSMUST00000130848	ENSMUSG00000052688	Rab7b	1	131688695	131715439	RAB7B. member RAS oncogene family [Source:MGI Symbol;Acc:MGI:2442295]	protein_coding
chr1_131765463_131766047	48.4914	49.7471	50.1533	51.2687	54.7317	42.4786	46.4285	55.6112	49.8638	0.996183	0.998991	0.0548177	chr1	131765463	131766047	intron	protein_coding-intron (ENSMUST00000049027. intron 18 of 20)	15264	ENSMUST00000147800	ENSMUSG00000042268	Slc26a9	1	131744022	131771504	solute carrier family 26. member 9 [Source:MGI Symbol;Acc:MGI:2444594]	protein_coding
chr1_131827623_131828348	28.7357	24.8736	24.4934	28.4826	38.4926	31.6659	30.9523	43.1805	31.3596	0.515751	0.824756	0.465253	chr1	131827623	131828348	promoter-TSS	protein_coding-promoter-TSS (ENSMUST00000086559)	8	ENSMUST00000086559	ENSMUSG00000013275	Slc41a1	1	131827493	131848865	solute carrier family 41. member 1 [Source:MGI Symbol;Acc:MGI:2444823]	protein_coding
chr1_131866997_131867744	50.2874	61.2272	67.6486	75.194	66.1592	64.1041	79.3153	69.3505	66.6608	0.535817	0.834785	0.41766	chr1	131866997	131867744	promoter-TSS	protein_coding-promoter-TSS (ENSMUST00000125925)	130	ENSMUST00000027693	ENSMUSG00000026433	Rab29	1	131867224	131872887	RAB29. member RAS oncogene family [Source:MGI Symbol;Acc:MGI:2385107]	protein_coding
chr1_131905362_131906193	23.3477	42.0937	40.8224	22.7861	31.2752	37.8446	36.7559	34.6752	33.7001	0.975698	0.993813	0.133286	chr1	131905362	131906193	Distant-promoter	Intergenic	-1388	ENSMUST00000187256	ENSMUSG00000100026	Gm29105	1	131907165	131907954	predicted gene 29105 [Source:MGI Symbol;Acc:MGI:5579811]	unprocessed_pseudogene
chr1_131910086_131910883	23.3477	40.1804	61.8168	56.9652	64.3548	52.519	56.7459	51.6857	50.9519	0.063751	0.322308	0.779318	chr1	131910086	131910883	promoter-TSS	protein_coding-promoter-TSS (ENSMUST00000062264)	-50	ENSMUST00000189946	ENSMUSG00000026434	Nucks1	1	131910534	131936321	nuclear casein kinase and cyclin-dependent kinase substrate 1 [Source:MGI Symbol;Acc:MGI:1934811]	protein_coding
chr1_131937583_131938375	59.2673	30.6136	43.1551	43.2935	46.3114	44.7956	43.8491	47.106	44.799	0.995914	0.998913	0.00937299	chr1	131937583	131938375	Distant-promoter	Intergenic	-5009	ENSMUST00000195496	ENSMUSG00000103975	Gm37676	1	131932464	131932970	predicted gene. 37676 [Source:MGI Symbol;Acc:MGI:5610904]	TEC
chr1_131962985_131963469	21.5517	24.8736	23.3271	23.9254	15.6376	22.3978	19.3452	20.2817	21.4175	0.877053	0.963061	-0.226722	chr1	131962985	131963469	intron	protein_coding-intron (ENSMUST00000177943. intron 1 of 4)	260	ENSMUST00000177943	ENSMUSG00000026435	Slc45a3	1	131962967	131982969	solute carrier family 45. member 3 [Source:MGI Symbol;Acc:MGI:1922082]	protein_coding
chr1_131981522_131982123	59.2673	55.4872	46.6542	35.3184	52.3259	54.836	56.7459	49.0687	51.2129	0.517883	0.825763	-0.11757	chr1	131981522	131982123	TTS	protein_coding-TTS (ENSMUST00000185387)	2858	ENSMUST00000185387	ENSMUSG00000026435	Slc45a3	1	131962967	131982969	solute carrier family 45. member 3 [Source:MGI Symbol;Acc:MGI:1922082]	protein_coding
chr1_131982826_131983337	73.6351	42.0937	55.985	30.7612	39.6955	39.3892	49.6527	46.4517	47.208	0.482851	0.804188	-0.273406	chr1	131982826	131983337	TTS	protein_coding-TTS (ENSMUST00000027695)	4117	ENSMUST00000185387	ENSMUSG00000026435	Slc45a3	1	131962967	131982969	solute carrier family 45. member 3 [Source:MGI Symbol;Acc:MGI:1922082]	protein_coding
chr1_131989310_131989894	19.7558	17.2202	10.4972	12.5323	33.0796	27.8042	32.242	32.0582	23.1487	0.00857117	0.0995325	0.796296	chr1	131989310	131989894	intron	lncRNA-intron (ENSMUST00000191034. intron 2 of 2)	10638	ENSMUST00000185387	ENSMUSG00000026435	Slc45a3	1	131962967	131982969	solute carrier family 45. member 3 [Source:MGI Symbol;Acc:MGI:1922082]	protein_coding
chr1_131994966_131995550	39.5115	19.1335	16.329	26.204	33.0796	20.0808	20.6349	18.319	24.1615	0.595941	0.861269	-0.597323	chr1	131994966	131995550	Distant-promoter	lncRNA-intron (ENSMUST00000191034. intron 2 of 2)	-12349	ENSMUST00000086556	ENSMUSG00000026436	Elk4	1	132007607	132032612	ELK4. member of ETS oncogene family [Source:MGI Symbol;Acc:MGI:102853]	protein_coding
chr1_132000601_132001085	19.7558	17.2202	13.9963	10.2537	15.0362	23.9425	14.8313	11.7765	15.8515	0.558116	0.844476	-0.475945	chr1	132000601	132001085	Distant-promoter	lncRNA-intron (ENSMUST00000191034. intron 2 of 2)	-6764	ENSMUST00000086556	ENSMUSG00000026436	Elk4	1	132007607	132032612	ELK4. member of ETS oncogene family [Source:MGI Symbol;Acc:MGI:102853]	protein_coding
chr1_132007426_132008263	46.6954	53.5738	71.1476	59.2438	57.1374	71.8274	63.1943	68.042	61.3577	0.60575	0.866008	0.390012	chr1	132007426	132008263	promoter-TSS	protein_coding-promoter-TSS (ENSMUST00000027696)	-32	ENSMUST00000027696	ENSMUSG00000026436	Elk4	1	132007607	132032612	ELK4. member of ETS oncogene family [Source:MGI Symbol;Acc:MGI:102853]	protein_coding
chr1_132046285_132046869	46.6954	42.0937	43.1551	45.5721	42.7027	37.0722	33.5317	40.5635	41.4233	0.851545	0.955908	-0.262606	chr1	132046285	132046869	promoter-TSS	protein_coding-promoter-TSS (ENSMUST00000159382)	-18	ENSMUST00000159382	ENSMUSG00000059149	Mfsd4a	1	132022806	132068062	major facilitator superfamily domain containing 4A [Source:MGI Symbol;Acc:MGI:2442786]	protein_coding
chr1_132116518_132117058	46.6954	47.8338	31.4916	33.0398	48.1157	28.5765	21.9246	28.1327	35.7263	0.134316	0.469442	-0.917388	chr1	132116518	132117058	promoter-TSS	protein_coding-promoter-TSS (ENSMUST00000185601)	-98	ENSMUST00000185601	ENSMUSG00000026437	Cdk18	1	132112237	132139684	cyclin-dependent kinase 18 [Source:MGI Symbol;Acc:MGI:97518]	protein_coding
chr1_132121079_132121595	41.3075	34.4403	46.6542	55.8259	33.0796	33.2105	45.7836	54.3027	43.0755	0.183903	0.545149	0.399311	chr1	132121079	132121595	Distant-promoter	protein_coding-intron (ENSMUST00000027697. intron 4 of 15)	-4424	ENSMUST00000188387	ENSMUSG00000026437	Cdk18	1	132112237	132139684	cyclin-dependent kinase 18 [Source:MGI Symbol;Acc:MGI:97518]	protein_coding
chr1_132140077_132140661	37.7155	30.6136	25.6598	26.204	19.2463	22.3978	26.4384	26.8242	26.8875	0.445402	0.781629	-0.36182	chr1	132140077	132140661	promoter-TSS	protein_coding-promoter-TSS (ENSMUST00000027697)	-685	ENSMUST00000027697	ENSMUSG00000026437	Cdk18	1	132112237	132139684	cyclin-dependent kinase 18 [Source:MGI Symbol;Acc:MGI:97518]	protein_coding
chr1_132155636_132156224	43.1035	65.0539	47.8205	53.5473	60.1447	47.1126	73.5117	44.489	54.3479	0.930175	0.980857	0.130666	chr1	132155636	132156224	Distant-promoter	Intergenic	-16246	ENSMUST00000027697	ENSMUSG00000026437	Cdk18	1	132112237	132139684	cyclin-dependent kinase 18 [Source:MGI Symbol;Acc:MGI:97518]	protein_coding
chr1_132157256_132157840	62.8592	74.6207	64.1495	43.2935	54.1302	62.5594	47.0733	45.7975	56.8104	0.353719	0.718523	-0.564004	chr1	132157256	132157840	Distant-promoter	Intergenic	-17864	ENSMUST00000027697	ENSMUSG00000026437	Cdk18	1	132112237	132139684	cyclin-dependent kinase 18 [Source:MGI Symbol;Acc:MGI:97518]	protein_coding
chr1_132237440_132238168	41.3075	44.0071	27.9925	47.8507	37.2897	33.9829	41.2697	33.3667	38.3834	0.92933	0.980764	-0.191864	chr1	132237440	132238168	Distant-promoter	protein_coding-intron (ENSMUST00000112357. intron 3 of 3)	-8037	ENSMUST00000086544	ENSMUSG00000066936	Gm10188	1	132229048	132229767	predicted gene 10188 [Source:MGI Symbol;Acc:MGI:3704196]	protein_coding
chr1_132306079_132306663	41.3075	30.6136	37.3234	44.4328	24.6593	24.7148	32.8868	25.5157	32.6817	0.257385	0.628296	-0.303541	chr1	132306079	132306663	exon	protein_coding-exon (ENSMUST00000046071. exon 5 of 5)	7745	ENSMUST00000046071	ENSMUSG00000042115	Klhdc8a	1	132298626	132307357	kelch domain containing 8A [Source:MGI Symbol;Acc:MGI:2442630]	protein_coding
chr1_132312560_132313344	39.5115	47.8338	38.4897	47.8507	26.4637	27.0318	39.3352	45.1432	38.9575	0.156175	0.505803	-0.046053	chr1	132312560	132313344	Distant-promoter	Intergenic	-3174	ENSMUST00000072177	ENSMUSG00000009772	Nuak2	1	132316126	132333488	NUAK family. SNF1-like kinase. 2 [Source:MGI Symbol;Acc:MGI:1921387]	protein_coding
chr1_132316070_132316554	12.5718	17.2202	17.4953	19.3682	26.4637	22.3978	12.8968	15.0477	17.9327	0.347812	0.712921	-0.0882503	chr1	132316070	132316554	exon	protein_coding-exon (ENSMUST00000072177. exon 1 of 8)	147	ENSMUST00000128661	ENSMUSG00000009772	Nuak2	1	132316126	132333488	NUAK family. SNF1-like kinase. 2 [Source:MGI Symbol;Acc:MGI:1921387]	protein_coding
chr1_132333420_132334004	21.5517	40.1804	26.8262	25.0647	22.2535	20.0808	21.9246	14.3935	24.0344	0.413067	0.760563	-0.757981	chr1	132333420	132334004	TTS	protein_coding-TTS (ENSMUST00000072177)	6116	ENSMUST00000133246	ENSMUSG00000009772	Nuak2	1	132316126	132333488	NUAK family. SNF1-like kinase. 2 [Source:MGI Symbol;Acc:MGI:1921387]	protein_coding
chr1_132355712_132356305	48.4914	38.267	51.3196	60.3831	45.1085	40.9339	45.1388	47.106	47.0935	0.648916	0.883831	0.0853134	chr1	132355712	132356305	TTS	protein_coding-TTS (ENSMUST00000045473)	8940	ENSMUST00000125439	ENSMUSG00000042066	Tmcc2	1	132356315	132391281	transmembrane and coiled-coil domains 2 [Source:MGI Symbol;Acc:MGI:1916125]	protein_coding
chr1_132367476_132368060	62.8592	59.3139	45.4878	66.0796	51.7244	38.6169	39.9801	39.255	50.4146	0.234776	0.60229	-0.625314	chr1	132367476	132368060	promoter-TSS	protein_coding-promoter-TSS (ENSMUST00000136828)	118	ENSMUST00000138717	ENSMUSG00000042066	Tmcc2	1	132356315	132391281	transmembrane and coiled-coil domains 2 [Source:MGI Symbol;Acc:MGI:1916125]	protein_coding
chr1_132390289_132390773	52.0834	36.3537	45.4878	29.6219	36.6883	23.1701	27.0833	22.8987	34.1734	0.212306	0.578146	-0.82657	chr1	132390289	132390773	promoter-TSS	protein_coding-promoter-TSS (ENSMUST00000132435)	-213	ENSMUST00000132435	ENSMUSG00000042066	Tmcc2	1	132356315	132391281	transmembrane and coiled-coil domains 2 [Source:MGI Symbol;Acc:MGI:1916125]	protein_coding
chr1_132417143_132417727	34.1236	30.6136	37.3234	59.2438	42.1013	43.2509	40.6249	45.1432	41.5531	0.549888	0.841557	0.404216	chr1	132417143	132417727	promoter-TSS	protein_coding-promoter-TSS (ENSMUST00000045110)	-120	ENSMUST00000045110	ENSMUSG00000042046	Dstyk	1	132417555	132466958	dual serine/threonine and tyrosine protein kinase [Source:MGI Symbol;Acc:MGI:1925064]	protein_coding
chr1_132476852_132477644	34.1236	26.7869	41.9888	51.2687	41.4998	52.519	56.7459	49.723	44.332	0.20016	0.565284	0.802374	chr1	132476852	132477644	promoter-TSS	protein_coding-promoter-TSS (ENSMUST00000027700)	-117	ENSMUST00000190825	ENSMUSG00000026439	Rbbp5	1	132477365	132505659	retinoblastoma binding protein 5. histone lysine methyltransferase complex subunit [Source:MGI Symbol;Acc:MGI:1918367]	protein_coding
chr1_132525718_132526503	50.2874	47.8338	40.8224	46.7114	51.7244	49.4296	29.6626	49.723	45.7743	0.723049	0.913351	-0.307049	chr1	132525718	132526503	Distant-promoter	protein_coding-intron (ENSMUST00000086521. intron 8 of 22)	-2717	ENSMUST00000188065	ENSMUSG00000053024	Cntn2	1	132509427	132543256	contactin 2 [Source:MGI Symbol;Acc:MGI:104518]	protein_coding
chr1_132594548_132595032	37.7155	19.1335	45.4878	26.204	30.6738	33.9829	21.9246	26.8242	30.2433	0.598401	0.862416	-0.229971	chr1	132594548	132595032	Distant-promoter	protein_coding-intron (ENSMUST00000043189. intron 23 of 26)	-7650	ENSMUST00000186330	ENSMUSG00000026442	Nfasc	1	132564690	132741797	neurofascin [Source:MGI Symbol;Acc:MGI:104753]	protein_coding
chr1_132609030_132609514	37.7155	34.4403	38.4897	42.1542	41.4998	29.3488	21.2797	24.8615	33.7237	0.180996	0.541231	-0.646474	chr1	132609030	132609514	Distant-promoter	protein_coding-intron (ENSMUST00000043189. intron 14 of 26)	-4113	ENSMUST00000186539	ENSMUSG00000026442	Nfasc	1	132564690	132741797	neurofascin [Source:MGI Symbol;Acc:MGI:104753]	protein_coding
chr1_132758518_132759448	43.1035	42.0937	51.3196	51.2687	31.8767	44.7956	54.8114	49.723	46.124	0.449634	0.784256	0.294933	chr1	132758518	132759448	Distant-promoter	Intergenic	-17186	ENSMUST00000188307	ENSMUSG00000026442	Nfasc	1	132564690	132741797	neurofascin [Source:MGI Symbol;Acc:MGI:104753]	protein_coding
chr1_132938909_132939493	25.1437	21.0469	5.83177	9.11443	12.0289	10.0404	19.3452	17.6647	15.027	0.0429666	0.260073	-0.321436	chr1	132938909	132939493	exon	protein_coding-exon (ENSMUST00000027706. exon 2 of 2)	6119	ENSMUST00000194934	ENSMUSG00000102709	Gm38308	1	132943512	132945320	predicted gene. 38308 [Source:MGI Symbol;Acc:MGI:5611536]	TEC
chr1_132968609_132969193	21.5517	28.7003	29.1589	21.6468	32.4781	28.5765	18.7004	13.7392	24.319	0.212406	0.578255	-0.627222	chr1	132968609	132969193	intron	protein_coding-intron (ENSMUST00000186617. intron 10 of 10)	3812	ENSMUST00000187244	ENSMUSG00000054387	Mdm4	1	132959484	133030561	transformed mouse 3T3 cell double minute 4 [Source:MGI Symbol;Acc:MGI:107934]	protein_coding
chr1_133025069_133025832	53.8793	49.7471	46.6542	52.408	60.1447	54.836	56.7459	59.5367	54.244	0.843581	0.953712	0.16514	chr1	133025069	133025832	promoter-TSS	protein_coding-promoter-TSS (ENSMUST00000067398)	-34	ENSMUST00000188090	ENSMUSG00000054387	Mdm4	1	132959484	133030561	transformed mouse 3T3 cell double minute 4 [Source:MGI Symbol;Acc:MGI:107934]	protein_coding
chr1_133033783_133034521	32.3276	32.527	51.3196	48.99	49.3186	53.2913	43.2043	34.6752	43.2067	0.232026	0.599489	0.264498	chr1	133033783	133034521	Distant-promoter	Intergenic	-3591	ENSMUST00000190807	ENSMUSG00000054387	Mdm4	1	132959484	133030561	transformed mouse 3T3 cell double minute 4 [Source:MGI Symbol;Acc:MGI:107934]	protein_coding
chr1_133039285_133039884	48.4914	45.9204	39.6561	20.5075	45.1085	35.5276	39.3352	40.5635	39.3888	0.454647	0.787217	-0.241429	chr1	133039285	133039884	Distant-promoter	Intergenic	-6083	ENSMUST00000153707	ENSMUSG00000026447	Pik3c2b	1	133045667	133108687	phosphatidylinositol-4-phosphate 3-kinase catalytic subunit type 2 beta [Source:MGI Symbol;Acc:MGI:2685045]	protein_coding
chr1_133087561_133088145	50.2874	38.267	38.4897	39.8756	43.9056	42.4786	34.1765	29.4412	39.6152	0.520432	0.826623	-0.480141	chr1	133087561	133088145	Distant-promoter	protein_coding-intron (ENSMUST00000077730. intron 15 of 32)	-19448	ENSMUST00000186515	ENSMUSG00000101102	Gm28609	1	133050128	133068405	predicted gene 28609 [Source:MGI Symbol;Acc:MGI:5579315]	lncRNA
chr1_133101360_133101844	39.5115	40.1804	32.6579	34.1791	31.2752	23.1701	21.9246	34.021	32.115	0.534554	0.834003	-0.510942	chr1	133101360	133101844	intron	protein_coding-intron (ENSMUST00000077730. intron 28 of 32)	-29541	ENSMUST00000052529	ENSMUSG00000046062	Ppp1r15b	1	133131143	133139783	protein phosphatase 1. regulatory subunit 15B [Source:MGI Symbol;Acc:MGI:2444211]	protein_coding
chr1_133119826_133120446	23.3477	24.8736	26.8262	53.5473	69.7678	52.519	46.4285	50.3772	43.4609	0.010582	0.113674	1.00624	chr1	133119826	133120446	Distant-promoter	Intergenic	-11007	ENSMUST00000052529	ENSMUSG00000046062	Ppp1r15b	1	133131143	133139783	protein phosphatase 1. regulatory subunit 15B [Source:MGI Symbol;Acc:MGI:2444211]	protein_coding
chr1_133131018_133131983	19.7558	53.5738	57.1514	46.7114	50.5215	60.2424	69.6427	68.6962	53.2869	0.0869079	0.379267	0.928072	chr1	133131018	133131983	exon	protein_coding-exon (ENSMUST00000052529. exon 1 of 2)	156	ENSMUST00000122956	ENSMUSG00000046062	Ppp1r15b	1	133131143	133139783	protein phosphatase 1. regulatory subunit 15B [Source:MGI Symbol;Acc:MGI:2444211]	protein_coding
chr1_133133953_133134477	16.1638	21.0469	6.99813	17.0896	18.0434	14.6744	14.1865	17.6647	15.7334	0.794219	0.938169	-0.221671	chr1	133133953	133134477	Distant-promoter	protein_coding-intron (ENSMUST00000052529. intron 1 of 1)	-2433	ENSMUST00000193049	ENSMUSG00000102425	Gm26616	1	133128676	133131782	predicted gene. 26616 [Source:MGI Symbol;Acc:MGI:5477110]	TEC
chr1_133145859_133146443	44.8995	32.527	31.4916	26.204	34.8839	24.7148	26.4384	20.2817	30.1801	0.406972	0.756421	-0.731781	chr1	133145859	133146443	Distant-promoter	Intergenic	-14369	ENSMUST00000193049	ENSMUSG00000102425	Gm26616	1	133128676	133131782	predicted gene. 26616 [Source:MGI Symbol;Acc:MGI:5477110]	TEC
chr1_133177363_133177947	39.5115	44.0071	47.8205	30.7612	46.3114	37.8446	38.6904	38.6007	40.4434	0.979139	0.994749	-0.110487	chr1	133177363	133177947	Distant-promoter	protein_coding-intron (ENSMUST00000212252. intron 3 of 9)	-3666	ENSMUST00000187285	ENSMUSG00000041757	Plekha6	1	133164210	133303435	pleckstrin homology domain containing. family A member 6 [Source:MGI Symbol;Acc:MGI:2388662]	protein_coding
chr1_133180844_133181428	64.6552	55.4872	53.6523	56.9652	36.6883	40.9339	32.242	48.4145	48.6298	0.149515	0.49477	-0.577208	chr1	133180844	133181428	promoter-TSS	protein_coding-promoter-TSS (ENSMUST00000187285)	-185	ENSMUST00000187285	ENSMUSG00000041757	Plekha6	1	133164210	133303435	pleckstrin homology domain containing. family A member 6 [Source:MGI Symbol;Acc:MGI:2388662]	protein_coding
chr1_133306694_133307672	77.2271	74.6207	83.9775	72.9154	48.1157	54.836	61.9046	58.8825	66.5599	0.0974756	0.402535	-0.330477	chr1	133306694	133307672	Distant-promoter	Intergenic	-2617	ENSMUST00000094557	ENSMUSG00000103421	Golt1a	1	133309800	133323026	golgi transport 1A [Source:MGI Symbol;Acc:MGI:1915588]	protein_coding
chr1_133353434_133354018	35.9196	49.7471	45.4878	33.0398	25.8622	33.9829	29.6626	28.1327	35.2293	0.373048	0.732995	-0.564054	chr1	133353434	133354018	intron	protein_coding-intron (ENSMUST00000094556. intron 1 of 8)	1817	ENSMUST00000112287	ENSMUSG00000070645	Ren1	1	133350510	133360325	renin 1 structural [Source:MGI Symbol;Acc:MGI:97898]	protein_coding
chr1_133380635_133381159	23.3477	34.4403	32.6579	29.6219	22.855	22.3978	20.6349	18.9732	25.6161	0.410675	0.758878	-0.540091	chr1	133380635	133381159	TTS	protein_coding-TTS (ENSMUST00000129213)	4629	ENSMUST00000145922	ENSMUSG00000070643	Sox13	1	133382303	133424377	SRY (sex determining region Y)-box 13 [Source:MGI Symbol;Acc:MGI:98361]	protein_coding
chr1_133381941_133382525	37.7155	44.0071	66.4822	39.8756	46.3114	27.8042	29.6626	30.7497	40.326	0.189276	0.55216	-0.43423	chr1	133381941	133382525	TTS	protein_coding-TTS (ENSMUST00000144386)	3293	ENSMUST00000145922	ENSMUSG00000070643	Sox13	1	133382303	133424377	SRY (sex determining region Y)-box 13 [Source:MGI Symbol;Acc:MGI:98361]	protein_coding
chr1_133609919_133610758	71.8391	78.4474	81.6448	102.537	96.2315	107.355	128.968	124.307	98.9163	0.0213623	0.175395	0.754212	chr1	133609919	133610758	promoter-TSS	protein_coding-promoter-TSS (ENSMUST00000164096)	-47	ENSMUST00000166915	ENSMUSG00000090553	Snrpe	1	133603871	133610291	small nuclear ribonucleoprotein E [Source:MGI Symbol;Acc:MGI:98346]	protein_coding
chr1_133631643_133632407	28.7357	49.7471	24.4934	29.6219	28.8694	30.8935	32.8868	20.936	30.773	0.588264	0.857408	-0.537765	chr1	133631643	133632407	Distant-promoter	protein_coding-intron (ENSMUST00000027736. intron 11 of 16)	-4793	ENSMUST00000191828	ENSMUSG00000102976	Zc3h11a	1	133619862	133661380	zinc finger CCCH type containing 11A [Source:MGI Symbol;Acc:MGI:1917829]	protein_coding
chr1_133660715_133661199	35.9196	36.3537	43.1551	33.0398	30.0723	35.5276	29.0178	35.9837	34.8837	0.913347	0.975275	-0.153193	chr1	133660715	133661199	exon	protein_coding-exon (ENSMUST00000179598. exon 1 of 17)	324	ENSMUST00000191705	ENSMUSG00000102976	Zc3h11a	1	133619862	133661380	zinc finger CCCH type containing 11A [Source:MGI Symbol;Acc:MGI:1917829]	protein_coding
chr1_133685821_133686405	34.1236	26.7869	46.6542	30.7612	40.2969	38.6169	28.3729	36.638	35.2813	0.742226	0.920525	0.0904298	chr1	133685821	133686405	intron	protein_coding-intron (ENSMUST00000169295. intron 2 of 5)	3973	ENSMUST00000189524	ENSMUSG00000051998	Lax1	1	133679091	133690108	lymphocyte transmembrane adaptor 1 [Source:MGI Symbol;Acc:MGI:2443362]	protein_coding
chr1_133701355_133702310	26.9397	42.0937	34.9906	34.1791	28.268	40.9339	38.6904	30.7497	34.6056	0.999965	0.999965	0.0141589	chr1	133701355	133702310	promoter-TSS	protein_coding-promoter-TSS (ENSMUST00000167348)	49	ENSMUST00000167348	ENSMUSG00000026463	Atp2b4	1	133699457	133801041	ATPase. Ca++ transporting. plasma membrane 4 [Source:MGI Symbol;Acc:MGI:88111]	protein_coding
chr1_133712860_133713384	26.9397	24.8736	12.8299	21.6468	36.0868	19.3085	18.7004	16.3562	22.0927	0.35433	0.719013	-0.564285	chr1	133712860	133713384	TTS	protein_coding-TTS (ENSMUST00000112264)	4807	ENSMUST00000140810	ENSMUSG00000026463	Atp2b4	1	133699457	133801041	ATPase. Ca++ transporting. plasma membrane 4 [Source:MGI Symbol;Acc:MGI:88111]	protein_coding
chr1_133716404_133716928	19.7558	34.4403	8.16448	18.2289	18.0434	19.3085	15.4762	9.81375	17.9039	0.189615	0.552786	-1.09352	chr1	133716404	133716928	intron	protein_coding-intron (ENSMUST00000048953. intron 17 of 20)	1263	ENSMUST00000140810	ENSMUSG00000026463	Atp2b4	1	133699457	133801041	ATPase. Ca++ transporting. plasma membrane 4 [Source:MGI Symbol;Acc:MGI:88111]	protein_coding
chr1_13372265_13373399	80.819	93.7542	78.1458	105.955	93.2243	87.2742	91.5672	91.595	90.2919	0.991752	0.997771	0.0710586	chr1	13372265	13373399	promoter-TSS	protein_coding-promoter-TSS (ENSMUST00000081713)	-393	ENSMUST00000081713	ENSMUSG00000005886	Ncoa2	1	13139105	13374083	nuclear receptor coactivator 2 [Source:MGI Symbol;Acc:MGI:1276533]	protein_coding
chr1_133736191_133736795	48.4914	36.3537	37.3234	33.0398	49.9201	42.4786	33.5317	30.0955	38.9043	0.391018	0.746369	-0.418461	chr1	133736191	133736795	Distant-promoter	protein_coding-intron (ENSMUST00000048953. intron 6 of 20)	-9848	ENSMUST00000183597	ENSMUSG00000098606	Mir6903	1	133726558	133726645	microRNA 6903 [Source:MGI Symbol;Acc:MGI:5531179]	miRNA
chr1_133744474_133745058	25.1437	26.7869	55.985	41.0149	42.7027	29.3488	38.0455	28.1327	35.8951	0.201279	0.566446	0.351105	chr1	133744474	133745058	intron	protein_coding-intron (ENSMUST00000048953. intron 1 of 20)	8515	ENSMUST00000112264	ENSMUSG00000026463	Atp2b4	1	133699457	133801041	ATPase. Ca++ transporting. plasma membrane 4 [Source:MGI Symbol;Acc:MGI:88111]	protein_coding
chr1_133777651_133778161	16.1638	30.6136	27.9925	21.6468	20.4492	17.7638	9.02776	11.1222	19.3475	0.0647389	0.325328	-1.20836	chr1	133777651	133778161	exon	TEC-exon (ENSMUST00000193173. exon 1 of 1)	515	ENSMUST00000193173	ENSMUSG00000102509	Gm37368	1	133775210	133778421	predicted gene. 37368 [Source:MGI Symbol;Acc:MGI:5610596]	TEC
chr1_133800726_133801310	34.1236	40.1804	15.1626	18.2289	33.0796	21.6255	21.9246	28.1327	26.5572	0.134708	0.469877	-0.568542	chr1	133800726	133801310	promoter-TSS	protein_coding-promoter-TSS (ENSMUST00000128692)	18	ENSMUST00000128692	ENSMUSG00000026463	Atp2b4	1	133699457	133801041	ATPase. Ca++ transporting. plasma membrane 4 [Source:MGI Symbol;Acc:MGI:88111]	protein_coding
chr1_133812832_133813416	8.97989	15.3068	9.33084	6.83582	16.2391	13.1297	12.252	13.7392	11.9767	0.606187	0.866196	0.104472	chr1	133812832	133813416	Distant-promoter	Intergenic	-12083	ENSMUST00000143567	ENSMUSG00000026463	Atp2b4	1	133699457	133801041	ATPase. Ca++ transporting. plasma membrane 4 [Source:MGI Symbol;Acc:MGI:88111]	protein_coding
chr1_133818370_133819018	7.18391	13.3935	29.1589	19.3682	46.9129	39.3892	34.8213	40.5635	28.8489	0.00034395	0.0105045	1.8837	chr1	133818370	133819018	Distant-promoter	Intergenic	-10834	ENSMUST00000192625	ENSMUSG00000103166	Gm10537	1	133829528	133831225	predicted gene 10537 [Source:MGI Symbol;Acc:MGI:3642691]	TEC
chr1_133854312_133854896	10.7759	15.3068	22.1607	33.0398	41.4998	35.5276	32.242	31.404	27.7446	0.0170189	0.152761	1.29279	chr1	133854312	133854896	Intergenic	Intergenic	19415	ENSMUST00000190927	ENSMUSG00000100830	Gm28441	1	133835189	133838372	predicted gene 28441 [Source:MGI Symbol;Acc:MGI:5579147]	lncRNA
chr1_133896209_133896977	64.6552	59.3139	46.6542	46.7114	40.2969	46.3403	51.5872	62.808	52.2959	0.327963	0.695571	-0.117233	chr1	133896209	133896977	TTS	protein_coding-TTS (ENSMUST00000124051)	4734	ENSMUST00000124245	ENSMUSG00000010311	Optc	1	133897199	133907999	opticin [Source:MGI Symbol;Acc:MGI:2151113]	protein_coding
chr1_133911305_133911889	48.4914	44.0071	51.3196	64.9403	59.5432	62.5594	65.7737	73.9302	58.8206	0.318311	0.687543	0.593381	chr1	133911305	133911889	Distant-promoter	protein_coding-exon (ENSMUST00000048432. exon 3 of 3)	-3598	ENSMUST00000153617	ENSMUSG00000010311	Optc	1	133897199	133907999	opticin [Source:MGI Symbol;Acc:MGI:2151113]	protein_coding
chr1_133915930_133916715	25.1437	15.3068	26.8262	25.0647	46.9129	30.1212	59.3253	51.0315	34.9665	0.00250089	0.0433769	1.44084	chr1	133915930	133916715	intron	protein_coding-intron (ENSMUST00000048432. intron 1 of 2)	5089	ENSMUST00000127583	ENSMUSG00000041577	Prelp	1	133910304	133921414	proline arginine-rich end leucine-rich repeat [Source:MGI Symbol;Acc:MGI:2151110]	protein_coding
chr1_133917493_133918285	41.3075	26.7869	22.1607	30.7612	34.2825	44.7956	38.6904	29.4412	33.5283	0.572897	0.851202	-0.00391235	chr1	133917493	133918285	intron	protein_coding-intron (ENSMUST00000048432. intron 1 of 2)	3522	ENSMUST00000127583	ENSMUSG00000041577	Prelp	1	133910304	133921414	proline arginine-rich end leucine-rich repeat [Source:MGI Symbol;Acc:MGI:2151110]	protein_coding
chr1_133929945_133930719	21.5517	38.267	11.6635	14.8109	31.2752	30.8935	43.8491	47.106	29.9271	0.00116426	0.0255044	0.611529	chr1	133929945	133930719	Distant-promoter	Intergenic	-8918	ENSMUST00000048432	ENSMUSG00000041577	Prelp	1	133910304	133921414	proline arginine-rich end leucine-rich repeat [Source:MGI Symbol;Acc:MGI:2151110]	protein_coding
chr1_133933380_133933964	19.7558	28.7003	17.4953	25.0647	14.4347	14.6744	26.4384	26.17	21.5917	0.292222	0.662275	0.123158	chr1	133933380	133933964	Distant-promoter	Intergenic	-12258	ENSMUST00000048432	ENSMUSG00000041577	Prelp	1	133910304	133921414	proline arginine-rich end leucine-rich repeat [Source:MGI Symbol;Acc:MGI:2151110]	protein_coding
chr1_133934264_133934859	17.9598	17.2202	20.9944	20.5075	27.0651	18.5361	49.6527	54.3027	28.2798	0.000334466	0.0103007	1.56241	chr1	133934264	133934859	Distant-promoter	Intergenic	-13147	ENSMUST00000048432	ENSMUSG00000041577	Prelp	1	133910304	133921414	proline arginine-rich end leucine-rich repeat [Source:MGI Symbol;Acc:MGI:2151110]	protein_coding
chr1_133940434_133941247	32.3276	26.7869	23.3271	12.5323	24.0579	23.9425	40.6249	41.872	28.1839	0.0343769	0.230115	0.478487	chr1	133940434	133941247	Distant-promoter	Intergenic	-19426	ENSMUST00000048432	ENSMUSG00000041577	Prelp	1	133910304	133921414	proline arginine-rich end leucine-rich repeat [Source:MGI Symbol;Acc:MGI:2151110]	protein_coding
chr1_133959177_133959761	19.7558	30.6136	19.828	28.4826	23.4564	21.6255	45.7836	31.404	27.6187	0.209073	0.575159	0.621771	chr1	133959177	133959761	Distant-promoter	Intergenic	-2693	ENSMUST00000188504	ENSMUSG00000100987	Gm1627	1	133962162	133971938	predicted gene 1627 [Source:MGI Symbol;Acc:MGI:2686473]	lncRNA
chr1_133961593_133962181	59.2673	74.6207	24.4934	26.204	46.9129	29.3488	64.484	66.0792	48.9263	0.000179857	0.00653926	-0.0340021	chr1	133961593	133962181	promoter-TSS	lncRNA-promoter-TSS (ENSMUST00000188504)	-275	ENSMUST00000188504	ENSMUSG00000100987	Gm1627	1	133962162	133971938	predicted gene 1627 [Source:MGI Symbol;Acc:MGI:2686473]	lncRNA
chr1_133981041_133981625	28.7357	19.1335	27.9925	29.6219	20.4492	21.6255	27.0833	35.3295	26.2464	0.532345	0.832903	0.377064	chr1	133981041	133981625	Intergenic	Intergenic	19171	ENSMUST00000188504	ENSMUSG00000100987	Gm1627	1	133962162	133971938	predicted gene 1627 [Source:MGI Symbol;Acc:MGI:2686473]	lncRNA
chr1_134042014_134042538	28.7357	15.3068	10.4972	14.8109	11.4275	17.7638	19.99	17.6647	17.0246	0.513272	0.822663	-0.232567	chr1	134042014	134042538	intron	protein_coding-intron (ENSMUST00000048183. intron 2 of 2)	4780	ENSMUST00000162779	ENSMUSG00000041559	Fmod	1	134037254	134048277	fibromodulin [Source:MGI Symbol;Acc:MGI:1328364]	protein_coding
chr1_134045825_134046625	62.8592	57.4005	47.8205	36.4577	42.1013	54.836	47.7181	58.8825	51.0095	0.512421	0.822157	-0.175243	chr1	134045825	134046625	intron	protein_coding-intron (ENSMUST00000048183. intron 2 of 2)	8729	ENSMUST00000162779	ENSMUSG00000041559	Fmod	1	134037254	134048277	fibromodulin [Source:MGI Symbol;Acc:MGI:1328364]	protein_coding
chr1_134048661_134049379	61.0633	78.4474	53.6523	67.2189	51.7244	46.3403	50.2975	54.957	57.9626	0.381031	0.73917	-0.403836	chr1	134048661	134049379	TTS	protein_coding-TTS (ENSMUST00000048183)	11524	ENSMUST00000162779	ENSMUSG00000041559	Fmod	1	134037254	134048277	fibromodulin [Source:MGI Symbol;Acc:MGI:1328364]	protein_coding
chr1_134053102_134053870	64.6552	55.4872	46.6542	54.6866	48.1157	46.3403	54.8114	61.4995	54.0313	0.645648	0.88253	-0.0487558	chr1	134053102	134053870	Intergenic	Intergenic	15990	ENSMUST00000162779	ENSMUSG00000041559	Fmod	1	134037254	134048277	fibromodulin [Source:MGI Symbol;Acc:MGI:1328364]	protein_coding
chr1_134063211_134063795	16.1638	22.9602	12.8299	14.8109	21.6521	21.6255	41.9146	31.404	22.9201	0.0202173	0.170449	0.911209	chr1	134063211	134063795	Intergenic	Intergenic	15617	ENSMUST00000020692	ENSMUSG00000020423	Btg2	1	134075170	134079120	BTG anti-proliferation factor 2 [Source:MGI Symbol;Acc:MGI:108384]	protein_coding
chr1_134065037_134065621	19.7558	21.0469	9.33084	10.2537	22.2535	17.7638	25.1487	26.8242	19.0472	0.0718087	0.344232	0.349819	chr1	134065037	134065621	Intergenic	Intergenic	13791	ENSMUST00000020692	ENSMUSG00000020423	Btg2	1	134075170	134079120	BTG anti-proliferation factor 2 [Source:MGI Symbol;Acc:MGI:108384]	protein_coding
chr1_134078785_134079552	37.7155	22.9602	39.6561	35.3184	39.6955	33.9829	48.363	51.6857	38.6722	0.273921	0.643481	0.7147	chr1	134078785	134079552	promoter-TSS	protein_coding-promoter-TSS (ENSMUST00000020692)	-48	ENSMUST00000020692	ENSMUSG00000020423	Btg2	1	134075170	134079120	BTG anti-proliferation factor 2 [Source:MGI Symbol;Acc:MGI:108384]	protein_coding
chr1_134098962_134099446	25.1437	28.7003	16.329	12.5323	28.268	20.8531	24.5039	31.404	23.4668	0.220495	0.587148	0.0554968	chr1	134098962	134099446	promoter-TSS	TEC-promoter-TSS (ENSMUST00000193617)	-45	ENSMUST00000193617	ENSMUSG00000102380	Gm38140	1	134096405	134099159	predicted gene. 38140 [Source:MGI Symbol;Acc:MGI:5611368]	TEC
chr1_134103938_134104735	35.9196	36.3537	18.6617	21.6468	25.8622	20.8531	27.0833	28.1327	26.8141	0.30214	0.672322	-0.388299	chr1	134103938	134104735	Distant-promoter	Intergenic	-5032	ENSMUST00000097570	ENSMUSG00000073559	Gm8618	1	134109368	134109799	predicted gene 8618 [Source:MGI Symbol;Acc:MGI:3647540]	processed_pseudogene
chr1_134106653_134107237	44.8995	40.1804	32.6579	33.0398	42.7027	38.6169	39.3352	47.7602	39.8991	0.689507	0.901653	0.0321171	chr1	134106653	134107237	Distant-promoter	Intergenic	-2423	ENSMUST00000097570	ENSMUSG00000073559	Gm8618	1	134109368	134109799	predicted gene 8618 [Source:MGI Symbol;Acc:MGI:3647540]	processed_pseudogene
chr1_134120114_134120882	30.5316	57.4005	45.4878	45.5721	37.8912	38.6169	36.111	39.255	41.3583	0.828895	0.948912	-0.215321	chr1	134120114	134120882	intron	protein_coding-intron (ENSMUST00000159963. intron 1 of 11)	9256	ENSMUST00000160060	ENSMUSG00000026450	Chit1	1	134111242	134151540	chitinase 1 (chitotriosidase) [Source:MGI Symbol;Acc:MGI:1919134]	protein_coding
chr1_134122161_134122645	28.7357	17.2202	25.6598	14.8109	13.2318	25.4872	14.8313	13.085	19.1327	0.604128	0.864991	-0.72429	chr1	134122161	134122645	intron	protein_coding-intron (ENSMUST00000159963. intron 1 of 11)	11161	ENSMUST00000160060	ENSMUSG00000026450	Chit1	1	134111242	134151540	chitinase 1 (chitotriosidase) [Source:MGI Symbol;Acc:MGI:1919134]	protein_coding
chr1_134151552_134152136	41.3075	42.0937	46.6542	39.8756	43.3042	26.2595	47.0733	47.106	41.7092	0.665258	0.889787	0.175568	chr1	134151552	134152136	TTS	protein_coding-TTS (ENSMUST00000086475)	13198	ENSMUST00000086475	ENSMUSG00000026450	Chit1	1	134111242	134151540	chitinase 1 (chitotriosidase) [Source:MGI Symbol;Acc:MGI:1919134]	protein_coding
chr1_134196329_134197007	28.7357	40.1804	23.3271	28.4826	37.8912	30.1212	41.9146	41.2177	33.9838	0.38294	0.740891	0.274772	chr1	134196329	134197007	intron	protein_coding-intron (ENSMUST00000038445. intron 3 of 10)	3211	ENSMUST00000191577	ENSMUSG00000042451	Mybph	1	134193448	134201232	myosin binding protein H [Source:MGI Symbol;Acc:MGI:1858196]	protein_coding
chr1_134201973_134202770	37.7155	49.7471	31.4916	26.204	33.0796	27.8042	18.7004	31.404	32.0183	0.277338	0.646546	-0.801781	chr1	134201973	134202770	exon	protein_coding-exon (ENSMUST00000038191. exon 2 of 2)	8914	ENSMUST00000191577	ENSMUSG00000042451	Mybph	1	134193448	134201232	myosin binding protein H [Source:MGI Symbol;Acc:MGI:1858196]	protein_coding
chr1_134242229_134242753	12.5718	21.0469	11.6635	12.5323	34.8839	30.8935	43.8491	34.6752	25.2645	0.000772363	0.0189594	1.23169	chr1	134242229	134242753	Distant-promoter	Intergenic	-7060	ENSMUST00000086465	ENSMUSG00000042429	Adora1	1	134199223	134235431	adenosine A1 receptor [Source:MGI Symbol;Acc:MGI:99401]	protein_coding
chr1_134244148_134244686	35.9196	42.0937	17.4953	31.9005	34.2825	36.2999	59.3253	67.3877	40.5881	0.00181809	0.0348489	0.701607	chr1	134244148	134244686	Distant-promoter	Intergenic	-8986	ENSMUST00000086465	ENSMUSG00000042429	Adora1	1	134199223	134235431	adenosine A1 receptor [Source:MGI Symbol;Acc:MGI:99401]	protein_coding
chr1_134331767_134332351	35.9196	59.3139	38.4897	39.8756	36.6883	40.9339	33.5317	35.9837	40.092	0.68749	0.90075	-0.448618	chr1	134331767	134332351	intron	protein_coding-intron (ENSMUST00000168515. intron 1 of 28)	869	ENSMUST00000168515	ENSMUSG00000026458	Ppfia4	1	134296783	134332928	protein tyrosine phosphatase. receptor type. f polypeptide (PTPRF). interacting protein (liprin). alpha 4 [Source:MGI Symbol;Acc:MGI:1915757]	protein_coding
chr1_134368314_134369232	44.8995	44.0071	37.3234	33.0398	38.4926	27.8042	44.4939	34.021	38.0102	0.72232	0.913128	-0.179154	chr1	134368314	134369232	Distant-promoter	Intergenic	-6794	ENSMUST00000049470	ENSMUSG00000042305	Tmem183a	1	134346097	134361979	transmembrane protein 183A [Source:MGI Symbol;Acc:MGI:1914729]	protein_coding
chr1_134399602_134400186	14.3678	13.3935	15.1626	23.9254	16.8405	21.6255	19.3452	18.9732	17.9542	0.829702	0.949063	0.463994	chr1	134399602	134400186	Distant-promoter	Intergenic	-5665	ENSMUST00000186489	ENSMUSG00000026456	Cyb5r1	1	134405559	134411740	cytochrome b5 reductase 1 [Source:MGI Symbol;Acc:MGI:1919267]	protein_coding
chr1_134415023_134415874	34.1236	38.267	45.4878	44.4328	43.9056	54.836	65.7737	45.7975	46.578	0.382749	0.74074	0.626082	chr1	134415023	134415874	promoter-TSS	protein_coding-promoter-TSS (ENSMUST00000027727)	-8	ENSMUST00000112237	ENSMUSG00000026457	Adipor1	1	134415378	134433351	adiponectin receptor 1 [Source:MGI Symbol;Acc:MGI:1919924]	protein_coding
chr1_134450194_134450678	17.9598	11.4801	11.6635	6.83582	26.4637	25.4872	14.8313	17.6647	16.5483	0.0625435	0.318555	0.13627	chr1	134450194	134450678	Intergenic	Intergenic	5037	ENSMUST00000192012	ENSMUSG00000102722	Gm37935	1	134454492	134455473	predicted gene. 37935 [Source:MGI Symbol;Acc:MGI:5611163]	TEC
chr1_134450874_134451458	26.9397	53.5738	27.9925	38.7363	33.0796	26.2595	32.8868	32.0582	33.9408	0.781138	0.933448	-0.30272	chr1	134450874	134451458	Intergenic	Intergenic	4307	ENSMUST00000192012	ENSMUSG00000102722	Gm37935	1	134454492	134455473	predicted gene. 37935 [Source:MGI Symbol;Acc:MGI:5611163]	TEC
chr1_134455002_134455805	41.3075	34.4403	17.4953	26.204	20.4492	33.9829	34.1765	36.638	30.5867	0.262023	0.63256	-0.0992147	chr1	134455002	134455805	promoter-TSS	protein_coding-promoter-TSS (ENSMUST00000027725)	70	ENSMUST00000192012	ENSMUSG00000102722	Gm37935	1	134454492	134455473	predicted gene. 37935 [Source:MGI Symbol;Acc:MGI:5611163]	TEC
chr1_134494214_134495523	66.4512	38.267	59.4841	48.99	55.3331	63.3317	64.484	56.2655	56.5758	0.911061	0.974591	0.199142	chr1	134494214	134495523	intron	protein_coding-intron (ENSMUST00000047978. intron 1 of 1)	220	ENSMUST00000047978	ENSMUSG00000042229	Rabif	1	134494648	134508774	RAB interacting factor [Source:MGI Symbol;Acc:MGI:2138605]	protein_coding
chr1_134518551_134519075	62.8592	59.3139	39.6561	48.99	34.8839	40.1616	58.0356	60.191	50.5114	0.081812	0.368086	-0.0480918	chr1	134518551	134519075	TTS	processed_pseudogene-TTS (ENSMUST00000179718)	732	ENSMUST00000179718	ENSMUSG00000096712	Gm15454	1	134518081	134518563	predicted gene 15454 [Source:MGI Symbol;Acc:MGI:3644262]	processed_pseudogene
chr1_134556267_134556851	35.9196	42.0937	17.4953	36.4577	25.2608	13.1297	23.8591	22.8987	27.1393	0.187392	0.550341	-0.736973	chr1	134556267	134556851	Distant-promoter	Intergenic	-3612	ENSMUST00000047714	ENSMUSG00000042207	Kdm5b	1	134560171	134635285	lysine (K)-specific demethylase 5B [Source:MGI Symbol;Acc:MGI:1922855]	protein_coding
chr1_134556939_134557423	37.7155	11.4801	31.4916	21.6468	26.4637	22.3978	28.3729	35.9837	26.944	0.7985	0.939884	0.374669	chr1	134556939	134557423	Distant-promoter	Intergenic	-2990	ENSMUST00000047714	ENSMUSG00000042207	Kdm5b	1	134560171	134635285	lysine (K)-specific demethylase 5B [Source:MGI Symbol;Acc:MGI:1922855]	protein_coding
chr1_134591722_134592246	12.5718	34.4403	5.83177	15.9502	13.2318	12.3574	10.3174	13.7392	14.805	0.302887	0.67288	-0.958631	chr1	134591722	134592246	intron	protein_coding-intron (ENSMUST00000047714. intron 4 of 26)	4007	ENSMUST00000186128	ENSMUSG00000042207	Kdm5b	1	134560171	134635285	lysine (K)-specific demethylase 5B [Source:MGI Symbol;Acc:MGI:1922855]	protein_coding
chr1_134604922_134605506	19.7558	19.1335	8.16448	14.8109	6.01447	10.8127	9.6726	15.0477	12.9265	0.30833	0.678189	-0.654693	chr1	134604922	134605506	Distant-promoter	protein_coding-intron (ENSMUST00000047714. intron 11 of 26)	-16666	ENSMUST00000133725	ENSMUSG00000042207	Kdm5b	1	134560171	134635285	lysine (K)-specific demethylase 5B [Source:MGI Symbol;Acc:MGI:1922855]	protein_coding
chr1_134636622_134637206	23.3477	30.6136	16.329	23.9254	26.4637	23.1701	25.1487	21.5902	23.8236	0.860537	0.95807	-0.203786	chr1	134636622	134637206	Intergenic	Intergenic	9606	ENSMUST00000181197	ENSMUSG00000097435	Gm26783	1	134642254	134646520	predicted gene. 26783 [Source:MGI Symbol;Acc:MGI:5477277]	lncRNA
chr1_134638409_134638993	37.7155	24.8736	27.9925	15.9502	25.2608	20.0808	26.4384	24.8615	25.3967	0.712178	0.90979	-0.291419	chr1	134638409	134638993	Intergenic	Intergenic	7819	ENSMUST00000181197	ENSMUSG00000097435	Gm26783	1	134642254	134646520	predicted gene. 26783 [Source:MGI Symbol;Acc:MGI:5477277]	lncRNA
chr1_134704829_134705413	23.3477	45.9204	47.8205	45.5721	25.8622	30.1212	32.8868	28.1327	34.958	0.222597	0.58949	-0.174609	chr1	134704829	134705413	Distant-promoter	protein_coding-intron (ENSMUST00000187725. intron 1 of 2)	-4179	ENSMUST00000121990	ENSMUSG00000026452	Syt2	1	134646677	134762593	synaptotagmin II [Source:MGI Symbol;Acc:MGI:99666]	protein_coding
chr1_134725168_134725752	39.5115	28.7003	24.4934	15.9502	28.8694	18.5361	26.4384	24.2072	25.8383	0.472884	0.798359	-0.432825	chr1	134725168	134725752	intron	protein_coding-intron (ENSMUST00000121990. intron 1 of 8)	16160	ENSMUST00000121990	ENSMUSG00000026452	Syt2	1	134646677	134762593	synaptotagmin II [Source:MGI Symbol;Acc:MGI:99666]	protein_coding
chr1_134745538_134746253	37.7155	38.267	40.8224	54.6866	34.8839	35.5276	23.2142	23.553	36.0838	0.0484085	0.276321	-0.700019	chr1	134745538	134746253	Distant-promoter	protein_coding-intron (ENSMUST00000121990. intron 7 of 8)	-2682	ENSMUST00000187702	ENSMUSG00000026452	Syt2	1	134646677	134762593	synaptotagmin II [Source:MGI Symbol;Acc:MGI:99666]	protein_coding
chr1_134771311_134771895	17.9598	40.1804	39.6561	27.3433	25.8622	31.6659	32.242	24.2072	29.8896	0.936711	0.982887	-0.033036	chr1	134771311	134771895	Distant-promoter	protein_coding-intron (ENSMUST00000045665. intron 23 of 23)	-11250	ENSMUST00000137022	ENSMUSG00000073557	Ppp1r12b	1	134754658	134955942	protein phosphatase 1. regulatory subunit 12B [Source:MGI Symbol;Acc:MGI:1916417]	protein_coding
chr1_134829418_134830279	43.1035	42.0937	34.9906	33.0398	36.6883	22.3978	32.242	20.936	33.1865	0.410485	0.758763	-0.679512	chr1	134829418	134830279	Distant-promoter	protein_coding-intron (ENSMUST00000045665. intron 18 of 23)	-2299	ENSMUST00000194520	ENSMUSG00000103976	Gm37677	1	134819916	134827549	predicted gene. 37677 [Source:MGI Symbol;Acc:MGI:5610905]	TEC
chr1_134854213_134854803	50.2874	36.3537	34.9906	41.0149	30.6738	31.6659	41.2697	34.021	37.5346	0.655031	0.885982	-0.206057	chr1	134854213	134854803	Distant-promoter	protein_coding-intron (ENSMUST00000045665. intron 13 of 23)	-8088	ENSMUST00000156348	ENSMUSG00000073557	Ppp1r12b	1	134754658	134955942	protein phosphatase 1. regulatory subunit 12B [Source:MGI Symbol;Acc:MGI:1916417]	protein_coding
chr1_134913488_134914072	16.1638	13.3935	18.6617	25.0647	29.4709	24.7148	31.5971	28.1327	23.3999	0.216091	0.581898	1.01223	chr1	134913488	134914072	intron	protein_coding-intron (ENSMUST00000045665. intron 1 of 23)	42071	ENSMUST00000168381	ENSMUSG00000073557	Ppp1r12b	1	134754658	134955942	protein phosphatase 1. regulatory subunit 12B [Source:MGI Symbol;Acc:MGI:1916417]	protein_coding
chr1_134955679_134956163	19.7558	11.4801	24.4934	23.9254	36.0868	25.4872	27.0833	26.8242	24.392	0.270805	0.639729	0.779353	chr1	134955679	134956163	promoter-TSS	protein_coding-promoter-TSS (ENSMUST00000045665)	7	ENSMUST00000132025	ENSMUSG00000073557	Ppp1r12b	1	134754658	134955942	protein phosphatase 1. regulatory subunit 12B [Source:MGI Symbol;Acc:MGI:1916417]	protein_coding
chr1_134960557_134961374	23.3477	34.4403	24.4934	37.597	11.4275	23.1701	25.1487	20.2817	24.9883	0.275857	0.645052	-0.342634	chr1	134960557	134961374	Distant-promoter	Intergenic	-1600	ENSMUST00000027687	ENSMUSG00000026429	Ube2t	1	134962565	134974162	ubiquitin-conjugating enzyme E2T [Source:MGI Symbol;Acc:MGI:1914446]	protein_coding
chr1_134972832_134973416	21.5517	22.9602	29.1589	15.9502	10.826	18.5361	30.9523	27.4785	22.1768	0.208809	0.574956	0.39345	chr1	134972832	134973416	TTS	protein_coding-TTS (ENSMUST00000139617)	1168	ENSMUST00000139617	ENSMUSG00000026429	Ube2t	1	134962565	134974162	ubiquitin-conjugating enzyme E2T [Source:MGI Symbol;Acc:MGI:1914446]	protein_coding
chr1_134989303_134989865	32.3276	44.0071	45.4878	42.1542	25.2608	40.1616	51.5872	47.7602	41.0933	0.331454	0.698367	0.384061	chr1	134989303	134989865	intron	protein_coding-intron (ENSMUST00000044828. intron 17 of 17)	17628	ENSMUST00000139617	ENSMUSG00000026429	Ube2t	1	134962565	134974162	ubiquitin-conjugating enzyme E2T [Source:MGI Symbol;Acc:MGI:1914446]	protein_coding
chr1_13500378_13500862	34.1236	19.1335	25.6598	21.6468	24.0579	22.3978	16.121	13.7392	22.1099	0.337466	0.702597	-0.840958	chr1	13500378	13500862	Intergenic	Intergenic	79178	ENSMUST00000185447	ENSMUSG00000025935	Tram1	1	13564698	13589910	translocating chain-associating membrane protein 1 [Source:MGI Symbol;Acc:MGI:1919515]	protein_coding
chr1_135105841_135106720	66.4512	45.9204	48.9869	54.6866	43.3042	36.2999	47.0733	28.1327	46.3569	0.296127	0.667062	-0.582322	chr1	135105841	135106720	Distant-promoter	Intergenic	-1004	ENSMUST00000044828	ENSMUSG00000042793	Lgr6	1	134983301	135105276	leucine-rich repeat-containing G protein-coupled receptor 6 [Source:MGI Symbol;Acc:MGI:2441805]	protein_coding
chr1_135110003_135110724	46.6954	53.5738	46.6542	52.408	45.71	36.2999	38.6904	43.8347	45.4833	0.73131	0.916269	-0.279536	chr1	135110003	135110724	promoter-TSS	polymorphic_pseudogene-promoter-TSS (ENSMUST00000182012)	101	ENSMUST00000183089	ENSMUSG00000097993	Ptprv	1	135108497	135132594	protein tyrosine phosphatase. receptor type. V [Source:MGI Symbol;Acc:MGI:108027]	polymorphic_pseudogene
chr1_135112558_135113144	50.2874	45.9204	32.6579	52.408	57.7389	41.7063	34.1765	29.4412	43.0421	0.255246	0.626181	-0.597473	chr1	135112558	135113144	promoter-TSS	polymorphic_pseudogene-promoter-TSS (ENSMUST00000086432)	-545	ENSMUST00000086432	ENSMUSG00000097993	Ptprv	1	135108497	135132594	protein tyrosine phosphatase. receptor type. V [Source:MGI Symbol;Acc:MGI:108027]	polymorphic_pseudogene
chr1_135136387_135137171	53.8793	34.4403	52.486	58.1045	55.9346	51.7467	44.4939	45.1432	49.5286	0.666166	0.890384	0.0156056	chr1	135136387	135137171	exon	protein_coding-exon (ENSMUST00000188478. exon 3 of 5)	3470	ENSMUST00000167080	ENSMUSG00000031506	Ptpn7	1	135132700	135145317	protein tyrosine phosphatase. non-receptor type 7 [Source:MGI Symbol;Acc:MGI:2156893]	protein_coding
chr1_135146879_135147664	39.5115	63.1406	46.6542	34.1791	28.8694	36.2999	34.1765	39.255	40.2608	0.360483	0.724326	-0.478607	chr1	135146879	135147664	promoter-TSS	protein_coding-promoter-TSS (ENSMUST00000125774)	-398	ENSMUST00000125774	ENSMUSG00000026426	Arl8a	1	135146824	135156269	ADP-ribosylation factor-like 8A [Source:MGI Symbol;Acc:MGI:1915974]	protein_coding
chr1_135154279_135154863	59.2673	45.9204	38.4897	41.0149	45.71	34.7552	43.8491	34.6752	42.9602	0.622554	0.872634	-0.424191	chr1	135154279	135154863	TTS	protein_coding-TTS (ENSMUST00000123344)	389	ENSMUST00000141177	ENSMUSG00000026426	Arl8a	1	135146824	135156269	ADP-ribosylation factor-like 8A [Source:MGI Symbol;Acc:MGI:1915974]	protein_coding
chr1_135171838_135172621	64.6552	47.8338	44.3215	41.0149	60.1447	37.0722	56.7459	45.7975	49.6982	0.749413	0.923252	-0.136452	chr1	135171838	135172621	Distant-promoter	Intergenic	-4548	ENSMUST00000027682	ENSMUSG00000026424	Gpr37l1	1	135160234	135167681	G protein-coupled receptor 37-like 1 [Source:MGI Symbol;Acc:MGI:1928503]	protein_coding
chr1_135188179_135188763	14.3678	11.4801	24.4934	14.8109	24.0579	14.6744	23.2142	22.8987	18.7497	0.551343	0.841966	0.831913	chr1	135188179	135188763	Intergenic	Intergenic	-20790	ENSMUST00000027682	ENSMUSG00000026424	Gpr37l1	1	135160234	135167681	G protein-coupled receptor 37-like 1 [Source:MGI Symbol;Acc:MGI:1928503]	protein_coding
chr1_135196003_135196587	17.9598	34.4403	24.4934	20.5075	31.2752	35.5276	35.4662	37.9465	29.7021	0.320486	0.689051	0.494737	chr1	135196003	135196587	Intergenic	Intergenic	-28614	ENSMUST00000027682	ENSMUSG00000026424	Gpr37l1	1	135160234	135167681	G protein-coupled receptor 37-like 1 [Source:MGI Symbol;Acc:MGI:1928503]	protein_coding
chr1_135258997_135259589	26.9397	36.3537	45.4878	35.3184	48.1157	27.8042	38.0455	33.3667	36.429	0.86191	0.958494	0.17802	chr1	135258997	135259589	promoter-TSS	protein_coding-promoter-TSS (ENSMUST00000003135)	-725	ENSMUST00000003135	ENSMUSG00000003051	Elf3	1	135253575	135258568	E74-like factor 3 [Source:MGI Symbol;Acc:MGI:1101781]	protein_coding
chr1_135283258_135283842	35.9196	44.0071	30.3252	30.7612	35.4854	22.3978	23.2142	32.0582	31.7711	0.616238	0.870114	-0.530448	chr1	135283258	135283842	intron	protein_coding-intron (ENSMUST00000074357. intron 1 of 9)	534	ENSMUST00000074357	ENSMUSG00000041926	Rnpep	1	135262712	135284084	arginyl aminopeptidase (aminopeptidase B) [Source:MGI Symbol;Acc:MGI:2384902]	protein_coding
chr1_13531345_13531929	10.7759	34.4403	18.6617	25.0647	20.4492	19.3085	19.3452	20.2817	21.0409	0.979277	0.994749	-0.178248	chr1	13531345	13531929	Intergenic	Intergenic	48161	ENSMUST00000185447	ENSMUSG00000025935	Tram1	1	13564698	13589910	translocating chain-associating membrane protein 1 [Source:MGI Symbol;Acc:MGI:1919515]	protein_coding
chr1_135313515_135314099	32.3276	15.3068	36.157	19.3682	24.0579	25.4872	47.0733	37.2922	29.6338	0.170398	0.527775	0.815734	chr1	135313515	135314099	promoter-TSS	protein_coding-promoter-TSS (ENSMUST00000081104)	-29	ENSMUST00000081104	ENSMUSG00000062580	Timm17a	1	135295213	135313778	translocase of inner mitochondrial membrane 17a [Source:MGI Symbol;Acc:MGI:1343131]	protein_coding
chr1_135368094_135368812	48.4914	40.1804	54.8187	56.9652	57.1374	48.6573	75.4462	47.7602	53.6821	0.594809	0.860694	0.472733	chr1	135368094	135368812	TTS	protein_coding-TTS (ENSMUST00000059352)	4997	ENSMUST00000159918	ENSMUSG00000041889	Shisa4	1	135371057	135375237	shisa family member 4 [Source:MGI Symbol;Acc:MGI:1924802]	protein_coding
chr1_135369011_135369595	37.7155	44.0071	29.1589	31.9005	24.6593	24.7148	38.6904	33.3667	33.0267	0.289921	0.660449	-0.17956	chr1	135369011	135369595	Intergenic	Intergenic	4147	ENSMUST00000159918	ENSMUSG00000041889	Shisa4	1	135371057	135375237	shisa family member 4 [Source:MGI Symbol;Acc:MGI:1924802]	protein_coding
chr1_135426358_135427367	44.8995	44.0071	22.1607	17.0896	25.8622	39.3892	35.4662	35.9837	33.1073	0.061172	0.314569	-0.315591	chr1	135426358	135427367	intron	protein_coding-intron (ENSMUST00000041023. intron 1 of 23)	3557	ENSMUST00000159173	ENSMUSG00000041879	Ipo9	1	135382312	135430499	importin 9 [Source:MGI Symbol;Acc:MGI:1918944]	protein_coding
chr1_135430239_135430848	46.6954	30.6136	68.8149	67.2189	67.9635	52.519	67.0633	57.574	57.3078	0.119903	0.445084	0.683366	chr1	135430239	135430848	promoter-TSS	protein_coding-promoter-TSS (ENSMUST00000041023)	-44	ENSMUST00000041023	ENSMUSG00000041879	Ipo9	1	135382312	135430499	importin 9 [Source:MGI Symbol;Acc:MGI:1918944]	protein_coding
chr1_135461038_135461840	52.0834	42.0937	60.6504	46.7114	55.3331	39.3892	52.8769	41.2177	48.7945	0.935721	0.98267	-0.00343336	chr1	135461038	135461840	promoter-TSS	protein_coding-promoter-TSS (ENSMUST00000190735)	-250	ENSMUST00000190735	ENSMUSG00000009418	Nav1	1	135434580	135688105	neuron navigator 1 [Source:MGI Symbol;Acc:MGI:2183683]	protein_coding
chr1_135474918_135475402	14.3678	5.74005	19.828	19.3682	21.0506	25.4872	14.1865	15.702	16.9663	0.218484	0.584745	0.558312	chr1	135474918	135475402	intron	protein_coding-intron (ENSMUST00000040599. intron 3 of 29)	6254	ENSMUST00000193434	ENSMUSG00000102474	2610012C04Rik	1	135480392	135481414	RIKEN cDNA 2610012C04 gene [Source:MGI Symbol;Acc:MGI:1917549]	TEC
chr1_135491897_135492481	25.1437	13.3935	12.8299	19.3682	18.6449	17.7638	31.5971	13.7392	19.06	0.834358	0.951065	0.228452	chr1	135491897	135492481	Distant-promoter	protein_coding-intron (ENSMUST00000040599. intron 3 of 29)	-10775	ENSMUST00000193434	ENSMUSG00000102474	2610012C04Rik	1	135480392	135481414	RIKEN cDNA 2610012C04 gene [Source:MGI Symbol;Acc:MGI:1917549]	TEC
chr1_135538803_135539453	28.7357	28.7003	50.1533	39.8756	30.0723	33.2105	34.1765	38.6007	35.4406	0.387559	0.744232	0.341326	chr1	135538803	135539453	Distant-promoter	protein_coding-intron (ENSMUST00000040599. intron 1 of 29)	-13790	ENSMUST00000192904	ENSMUSG00000104524	Gm37333	1	135523088	135525338	predicted gene. 37333 [Source:MGI Symbol;Acc:MGI:5610561]	TEC
chr1_135540196_135540781	70.0431	47.8338	46.6542	68.3582	68.5649	52.519	52.232	66.7335	59.1173	0.995729	0.998902	0.00875523	chr1	135540196	135540781	Distant-promoter	protein_coding-intron (ENSMUST00000040599. intron 1 of 29)	-15150	ENSMUST00000192904	ENSMUSG00000104524	Gm37333	1	135523088	135525338	predicted gene. 37333 [Source:MGI Symbol;Acc:MGI:5610561]	TEC
chr1_135543067_135543651	37.7155	11.4801	20.9944	19.3682	54.1302	37.0722	44.4939	37.2922	32.8184	0.0205771	0.171795	0.719986	chr1	135543067	135543651	Distant-promoter	protein_coding-intron (ENSMUST00000040599. intron 1 of 29)	-18021	ENSMUST00000192904	ENSMUSG00000104524	Gm37333	1	135523088	135525338	predicted gene. 37333 [Source:MGI Symbol;Acc:MGI:5610561]	TEC
chr1_135544693_135545222	34.1236	55.4872	44.3215	58.1045	60.7461	52.519	58.6804	46.4517	51.3042	0.802324	0.941904	0.236783	chr1	135544693	135545222	Distant-promoter	protein_coding-intron (ENSMUST00000040599. intron 1 of 29)	-19619	ENSMUST00000192904	ENSMUSG00000104524	Gm37333	1	135523088	135525338	predicted gene. 37333 [Source:MGI Symbol;Acc:MGI:5610561]	TEC
chr1_135548689_135549419	41.3075	38.267	33.8243	36.4577	31.2752	32.4382	50.9423	66.7335	41.4057	0.0351238	0.232985	0.563142	chr1	135548689	135549419	intron	protein_coding-intron (ENSMUST00000040599. intron 1 of 29)	-23716	ENSMUST00000192904	ENSMUSG00000104524	Gm37333	1	135523088	135525338	predicted gene. 37333 [Source:MGI Symbol;Acc:MGI:5610561]	TEC
chr1_135593862_135594346	21.5517	15.3068	31.4916	19.3682	35.4854	28.5765	21.2797	32.0582	25.6398	0.456545	0.788454	0.527874	chr1	135593862	135594346	Distant-promoter	lncRNA-intron (ENSMUST00000067468. intron 2 of 5)	-8399	ENSMUST00000067414	ENSMUSG00000009418	Nav1	1	135434580	135688105	neuron navigator 1 [Source:MGI Symbol;Acc:MGI:2183683]	protein_coding
chr1_135635991_135636475	32.3276	13.3935	31.4916	29.6219	30.6738	23.9425	10.3174	15.0477	23.352	0.0507282	0.283664	-0.860878	chr1	135635991	135636475	intron	protein_coding-intron (ENSMUST00000112103. intron 1 of 1)	-50528	ENSMUST00000067414	ENSMUSG00000009418	Nav1	1	135434580	135688105	neuron navigator 1 [Source:MGI Symbol;Acc:MGI:2183683]	protein_coding
chr1_135668820_135669304	21.5517	9.56675	16.329	11.393	22.2535	10.0404	3.2242	9.1595	12.9398	0.173784	0.53165	-1.33923	chr1	135668820	135669304	intron	protein_coding-intron (ENSMUST00000112103. intron 1 of 1)	19043	ENSMUST00000112103	ENSMUSG00000009418	Nav1	1	135434580	135688105	neuron navigator 1 [Source:MGI Symbol;Acc:MGI:2183683]	protein_coding
chr1_135670289_135670882	68.2472	47.8338	54.8187	72.9154	60.1447	43.2509	60.6149	59.5367	58.4203	0.807162	0.943569	0.0456805	chr1	135670289	135670882	intron	protein_coding-intron (ENSMUST00000112103. intron 1 of 1)	17520	ENSMUST00000112103	ENSMUSG00000009418	Nav1	1	135434580	135688105	neuron navigator 1 [Source:MGI Symbol;Acc:MGI:2183683]	protein_coding
chr1_135685269_135685853	30.5316	13.3935	26.8262	27.3433	25.2608	23.9425	23.8591	21.5902	24.0934	0.930274	0.980857	0.0392254	chr1	135685269	135685853	intron	protein_coding-intron (ENSMUST00000112103. intron 1 of 1)	2544	ENSMUST00000112103	ENSMUSG00000009418	Nav1	1	135434580	135688105	neuron navigator 1 [Source:MGI Symbol;Acc:MGI:2183683]	protein_coding
chr1_135699293_135700057	55.6753	42.0937	61.8168	41.0149	55.3331	63.3317	64.484	57.574	55.1654	0.720787	0.912575	0.316785	chr1	135699293	135700057	Distant-promoter	Intergenic	-11570	ENSMUST00000190298	ENSMUSG00000009418	Nav1	1	135434580	135688105	neuron navigator 1 [Source:MGI Symbol;Acc:MGI:2183683]	protein_coding
chr1_135700528_135701112	25.1437	38.267	44.3215	44.4328	46.3114	40.1616	34.8213	43.8347	39.6618	0.623112	0.87275	0.316167	chr1	135700528	135701112	Distant-promoter	Intergenic	-12715	ENSMUST00000190298	ENSMUSG00000009418	Nav1	1	135434580	135688105	neuron navigator 1 [Source:MGI Symbol;Acc:MGI:2183683]	protein_coding
chr1_135710895_135711579	37.7155	19.1335	32.6579	28.4826	43.3042	34.7552	28.3729	24.8615	31.1604	0.498656	0.814156	-0.102889	chr1	135710895	135711579	Distant-promoter	Intergenic	-8824	ENSMUST00000097561	ENSMUSG00000026421	Csrp1	1	135720061	135752232	cysteine and glycine-rich protein 1 [Source:MGI Symbol;Acc:MGI:88549]	protein_coding
chr1_135719348_135720017	39.5115	44.0071	41.9888	35.3184	27.0651	38.6169	34.1765	45.7975	38.3102	0.793824	0.938095	-0.0617294	chr1	135719348	135720017	promoter-TSS	protein_coding-promoter-TSS (ENSMUST00000097561)	-379	ENSMUST00000097561	ENSMUSG00000026421	Csrp1	1	135720061	135752232	cysteine and glycine-rich protein 1 [Source:MGI Symbol;Acc:MGI:88549]	protein_coding
chr1_135742724_135743208	8.97989	30.6136	8.16448	13.6716	21.6521	20.0808	15.4762	11.1222	16.2201	0.351915	0.716973	-0.561631	chr1	135742724	135743208	intron	protein_coding-intron (ENSMUST00000027677. intron 2 of 5)	13819	ENSMUST00000027677	ENSMUSG00000026421	Csrp1	1	135720061	135752232	cysteine and glycine-rich protein 1 [Source:MGI Symbol;Acc:MGI:88549]	protein_coding
chr1_135752875_135753405	57.4713	59.3139	82.8112	61.5224	100.442	59.47	84.474	83.744	73.656	0.367876	0.729324	0.526856	chr1	135752875	135753405	Distant-promoter	protein_coding-TTS (ENSMUST00000027677)	-12979	ENSMUST00000038945	ENSMUSG00000041801	Phlda3	1	135766119	135769136	pleckstrin homology like domain. family A. member 3 [Source:MGI Symbol;Acc:MGI:1351485]	protein_coding
chr1_135765853_135766649	46.6954	45.9204	45.4878	50.1293	65.5577	50.9743	49.0078	63.4622	52.1544	0.669727	0.892202	0.279637	chr1	135765853	135766649	promoter-TSS	protein_coding-promoter-TSS (ENSMUST00000136445)	132	ENSMUST00000038945	ENSMUSG00000041801	Phlda3	1	135766119	135769136	pleckstrin homology like domain. family A. member 3 [Source:MGI Symbol;Acc:MGI:1351485]	protein_coding
chr1_135781159_135781743	30.5316	24.8736	47.8205	38.7363	39.6955	20.0808	48.363	31.404	35.1882	0.396072	0.748887	0.52375	chr1	135781159	135781743	Distant-promoter	protein_coding-exon (ENSMUST00000187830. exon 2 of 5)	-1614	ENSMUST00000132795	ENSMUSG00000026418	Tnni1	1	135779434	135810989	troponin I. skeletal. slow 1 [Source:MGI Symbol;Acc:MGI:105073]	protein_coding
chr1_135787718_135788581	57.4713	63.1406	65.3159	71.7761	44.5071	45.5679	39.9801	37.2922	53.1314	0.0267572	0.200318	-0.641081	chr1	135787718	135788581	intron	protein_coding-intron (ENSMUST00000132795. intron 2 of 6)	5084	ENSMUST00000132795	ENSMUSG00000026418	Tnni1	1	135779434	135810989	troponin I. skeletal. slow 1 [Source:MGI Symbol;Acc:MGI:105073]	protein_coding
chr1_135788706_135789190	28.7357	30.6136	27.9925	35.3184	31.2752	20.0808	21.2797	20.936	27.029	0.551649	0.842106	-0.49066	chr1	135788706	135789190	intron	protein_coding-intron (ENSMUST00000132795. intron 2 of 6)	5883	ENSMUST00000132795	ENSMUSG00000026418	Tnni1	1	135779434	135810989	troponin I. skeletal. slow 1 [Source:MGI Symbol;Acc:MGI:105073]	protein_coding
chr1_135789711_135790511	43.1035	38.267	32.6579	59.2438	43.9056	49.4296	38.6904	41.872	43.3962	0.900737	0.971715	-0.0159619	chr1	135789711	135790511	intron	protein_coding-intron (ENSMUST00000132795. intron 2 of 6)	7046	ENSMUST00000132795	ENSMUSG00000026418	Tnni1	1	135779434	135810989	troponin I. skeletal. slow 1 [Source:MGI Symbol;Acc:MGI:105073]	protein_coding
chr1_135811118_135811751	50.2874	47.8338	41.9888	38.7363	32.4781	29.3488	30.3075	30.7497	37.7163	0.192056	0.555275	-0.685001	chr1	135811118	135811751	TTS	protein_coding-TTS (ENSMUST00000137331)	6377	ENSMUST00000129217	ENSMUSG00000026418	Tnni1	1	135779434	135810989	troponin I. skeletal. slow 1 [Source:MGI Symbol;Acc:MGI:105073]	protein_coding
chr1_135828848_135829332	30.5316	36.3537	19.828	41.0149	34.8839	30.8935	18.7004	20.936	29.1428	0.269585	0.639055	-0.753126	chr1	135828848	135829332	promoter-TSS	protein_coding-promoter-TSS (ENSMUST00000190773)	-905	ENSMUST00000190773	ENSMUSG00000041782	Lad1	1	135818598	135833342	ladinin [Source:MGI Symbol;Acc:MGI:109343]	protein_coding
chr1_135846995_135847635	59.2673	57.4005	57.1514	47.8507	27.0651	43.2509	35.4662	45.7975	46.6562	0.139305	0.478135	-0.522453	chr1	135846995	135847635	Distant-promoter	protein_coding-intron (ENSMUST00000027671. intron 5 of 13)	-2135	ENSMUST00000188098	ENSMUSG00000026414	Tnnt2	1	135836354	135852260	troponin T2. cardiac [Source:MGI Symbol;Acc:MGI:104597]	protein_coding
chr1_135865441_135866025	37.7155	47.8338	54.8187	43.2935	76.3837	40.1616	47.7181	44.489	49.0517	0.607689	0.866981	0.110943	chr1	135865441	135866025	Distant-promoter	Intergenic	-4049	ENSMUST00000189256	ENSMUSG00000101482	Gm28883	1	135869782	135870150	predicted gene 28883 [Source:MGI Symbol;Acc:MGI:5579589]	processed_pseudogene
chr1_135882632_135883216	23.3477	59.3139	45.4878	43.2935	34.8839	41.7063	29.6626	29.4412	38.3921	0.462736	0.791986	-0.474274	chr1	135882632	135883216	Distant-promoter	protein_coding-intron (ENSMUST00000027667. intron 6 of 13)	-4649	ENSMUST00000132793	ENSMUSG00000026413	Pkp1	1	135871395	135919207	plakophilin 1 [Source:MGI Symbol;Acc:MGI:1328359]	protein_coding
chr1_13589024_13590310	109.555	76.534	81.6448	90.005	96.2315	101.176	96.0811	90.2865	92.6892	0.880453	0.964424	-0.00190462	chr1	13589024	13590310	exon	protein_coding-exon (ENSMUST00000027068. exon 1 of 11)	208	ENSMUST00000188377	ENSMUSG00000025935	Tram1	1	13564698	13589910	translocating chain-associating membrane protein 1 [Source:MGI Symbol;Acc:MGI:1919515]	protein_coding
chr1_135944701_135945236	48.4914	55.4872	61.8168	54.6866	46.9129	66.4211	53.5217	54.957	55.2868	0.967041	0.991026	0.062756	chr1	135944701	135945236	Intergenic	Intergenic	18172	ENSMUST00000140703	ENSMUSG00000051985	Igfn1	1	135953578	136006342	immunoglobulin-like and fibronectin type III domain containing 1 [Source:MGI Symbol;Acc:MGI:3045352]	protein_coding
chr1_135945592_135946397	50.2874	53.5738	55.985	71.7761	39.6955	44.7956	33.5317	43.1805	49.1032	0.0998651	0.407346	-0.436823	chr1	135945592	135946397	Intergenic	Intergenic	17146	ENSMUST00000140703	ENSMUSG00000051985	Igfn1	1	135953578	136006342	immunoglobulin-like and fibronectin type III domain containing 1 [Source:MGI Symbol;Acc:MGI:3045352]	protein_coding
chr1_136045680_136046425	53.8793	61.2272	48.9869	26.204	20.4492	43.2509	41.2697	30.7497	40.7521	0.178952	0.538502	-0.675089	chr1	136045680	136046425	Distant-promoter	Intergenic	-4752	ENSMUST00000180436	ENSMUSG00000097918	Ascl5	1	136050804	136051370	achaete-scute family bHLH transcription factor 5 [Source:MGI Symbol;Acc:MGI:2685043]	protein_coding
chr1_136051445_136051929	28.7357	45.9204	30.3252	35.3184	21.6521	29.3488	17.4107	17.0105	28.2152	0.0615774	0.315515	-1.11189	chr1	136051445	136051929	TTS	protein_coding-TTS (ENSMUST00000180436)	883	ENSMUST00000180436	ENSMUSG00000097918	Ascl5	1	136050804	136051370	achaete-scute family bHLH transcription factor 5 [Source:MGI Symbol;Acc:MGI:2685043]	protein_coding
chr1_136075975_136076559	28.7357	11.4801	19.828	12.5323	21.6521	13.1297	23.2142	21.5902	19.0203	0.816463	0.946175	0.14609	chr1	136075975	136076559	intron	protein_coding-intron (ENSMUST00000112064. intron 7 of 43)	2713	ENSMUST00000161865	ENSMUSG00000026407	Cacna1s	1	136052750	136119822	calcium channel. voltage-dependent. L type. alpha 1S subunit [Source:MGI Symbol;Acc:MGI:88294]	protein_coding
chr1_136170031_136170615	57.4713	55.4872	37.3234	46.7114	40.2969	33.9829	39.3352	43.8347	44.3054	0.37	0.731359	-0.44223	chr1	136170031	136170615	intron	protein_coding-intron (ENSMUST00000075164. intron 30 of 34)	1009	ENSMUST00000165333	ENSMUSG00000041642	Kif21b	1	136131389	136177998	kinesin family member 21B [Source:MGI Symbol;Acc:MGI:109234]	protein_coding
chr1_136345392_136346361	53.8793	40.1804	54.8187	46.7114	49.9201	50.9743	59.3253	59.5367	51.9183	0.738146	0.918906	0.33382	chr1	136345392	136346361	promoter-TSS	protein_coding-promoter-TSS (ENSMUST00000192001)	-178	ENSMUST00000192001	ENSMUSG00000041570	Camsap2	1	136268123	136346104	calmodulin regulated spectrin-associated protein family. member 2 [Source:MGI Symbol;Acc:MGI:1922434]	protein_coding
chr1_136380374_136381303	26.9397	32.527	18.6617	27.3433	25.2608	35.5276	54.8114	58.2282	34.9124	0.00333204	0.0528869	0.929104	chr1	136380374	136381303	Intergenic	Intergenic	-34433	ENSMUST00000027655	ENSMUSG00000026404	Ddx59	1	136415271	136440158	DEAD (Asp-Glu-Ala-Asp) box polypeptide 59 [Source:MGI Symbol;Acc:MGI:1915247]	protein_coding
chr1_136415096_136415861	21.5517	28.7003	45.4878	44.4328	58.9418	45.5679	48.363	66.0792	44.8906	0.0189641	0.163958	1.19132	chr1	136415096	136415861	promoter-TSS	lncRNA-promoter-TSS (ENSMUST00000181746)	16	ENSMUST00000194227	ENSMUSG00000097403	9230116N13Rik	1	136411916	136415519	RIKEN cDNA 9230116N13 gene [Source:MGI Symbol;Acc:MGI:2443255]	lncRNA
chr1_136458792_136459376	34.1236	32.527	43.1551	46.7114	28.8694	30.8935	47.7181	39.255	37.9067	0.281339	0.650687	0.383592	chr1	136458792	136459376	Distant-promoter	Intergenic	-7259	ENSMUST00000187963	ENSMUSG00000041498	Kif14	1	136466343	136531511	kinesin family member 14 [Source:MGI Symbol;Acc:MGI:1098226]	protein_coding
chr1_136524846_136525430	35.9196	40.1804	45.4878	45.5721	20.4492	39.3892	18.7004	25.5157	33.9018	0.0647788	0.325484	-0.782673	chr1	136524846	136525430	TTS	processed_pseudogene-TTS (ENSMUST00000190220)	1254	ENSMUST00000190220	ENSMUSG00000101413	Gm29485	1	136523884	136524165	predicted gene 29485 [Source:MGI Symbol;Acc:MGI:5580191]	processed_pseudogene
chr1_136538462_136539046	25.1437	26.7869	24.4934	33.0398	18.6449	33.2105	19.3452	14.3935	24.3822	0.380699	0.738953	-0.620887	chr1	136538462	136539046	Distant-promoter	Intergenic	-2851	ENSMUST00000194018	ENSMUSG00000104414	Gm37799	1	136541605	136555873	predicted gene. 37799 [Source:MGI Symbol;Acc:MGI:5611027]	lncRNA
chr1_136550820_136551603	57.4713	53.5738	48.9869	39.8756	37.8912	64.1041	52.8769	56.9197	51.4624	0.789294	0.936659	-0.0171754	chr1	136550820	136551603	intron	lncRNA-intron (ENSMUST00000194018. intron 3 of 4)	9606	ENSMUST00000194018	ENSMUSG00000104414	Gm37799	1	136541605	136555873	predicted gene. 37799 [Source:MGI Symbol;Acc:MGI:5611027]	lncRNA
chr1_13659694_13660481	53.8793	49.7471	51.3196	46.7114	46.3114	44.0233	63.1943	55.6112	51.3497	0.592525	0.859739	0.196386	chr1	13659694	13660481	intron	protein_coding-intron (ENSMUST00000027071. intron 1 of 6)	459	ENSMUST00000027071	ENSMUSG00000025937	Lactb2	1	13623330	13660546	lactamase. beta 2 [Source:MGI Symbol;Acc:MGI:2442551]	protein_coding
chr1_136624607_136625091	14.3678	22.9602	24.4934	27.3433	25.8622	26.2595	24.5039	20.936	23.3408	0.760876	0.927071	0.290513	chr1	136624607	136625091	promoter-TSS	protein_coding-promoter-TSS (ENSMUST00000047734)	-52	ENSMUST00000112046	ENSMUSG00000041483	Zfp281	1	136624901	136630053	zinc finger protein 281 [Source:MGI Symbol;Acc:MGI:3029290]	protein_coding
chr1_136683667_136684251	35.9196	21.0469	26.8262	41.0149	31.8767	21.6255	18.7004	22.2445	27.4068	0.426438	0.769272	-0.48284	chr1	136683667	136684251	intron	lncRNA-intron (ENSMUST00000180495. intron 4 of 4)	330	ENSMUST00000180962	ENSMUSG00000097113	Gm19705	1	136670769	136690804	predicted gene. 19705 [Source:MGI Symbol;Acc:MGI:5011890]	lncRNA
chr1_136698346_136698974	14.3678	28.7003	16.329	44.4328	53.5288	55.6083	39.3352	34.021	35.7904	0.0215688	0.176456	0.777541	chr1	136698346	136698974	intron	lncRNA-intron (ENSMUST00000181274. intron 1 of 4)	1286	ENSMUST00000175171	ENSMUSG00000092912	Gm24086	1	136697374	136697471	predicted gene. 24086 [Source:MGI Symbol;Acc:MGI:5453863]	snRNA
chr1_136717766_136718350	32.3276	28.7003	20.9944	20.5075	23.4564	30.1212	22.5694	19.6275	24.788	0.571437	0.850928	-0.533472	chr1	136717766	136718350	intron	lncRNA-intron (ENSMUST00000181274. intron 2 of 4)	20684	ENSMUST00000175171	ENSMUSG00000092912	Gm24086	1	136697374	136697471	predicted gene. 24086 [Source:MGI Symbol;Acc:MGI:5453863]	snRNA
chr1_136726127_136726611	23.3477	21.0469	20.9944	33.0398	18.0434	28.5765	17.4107	15.702	22.2702	0.521632	0.827275	-0.424087	chr1	136726127	136726611	TTS	lncRNA-TTS (ENSMUST00000181274)	28995	ENSMUST00000175171	ENSMUSG00000092912	Gm24086	1	136697374	136697471	predicted gene. 24086 [Source:MGI Symbol;Acc:MGI:5453863]	snRNA
chr1_136749165_136749749	39.5115	49.7471	32.6579	23.9254	20.4492	21.6255	20.6349	23.553	29.0131	0.0403747	0.251478	-1.01223	chr1	136749165	136749749	Intergenic	Intergenic	8152	ENSMUST00000175316	ENSMUSG00000096432	Gm22132	1	136757510	136757609	predicted gene. 22132 [Source:MGI Symbol;Acc:MGI:5451909]	miRNA
chr1_137020476_137020960	17.9598	17.2202	10.4972	13.6716	25.2608	19.3085	24.5039	28.1327	19.5693	0.159021	0.510269	0.580563	chr1	137020476	137020960	Intergenic	Intergenic	-30448	ENSMUST00000158345	ENSMUSG00000088970	Gm23763	1	136990211	136990270	predicted gene. 23763 [Source:MGI Symbol;Acc:MGI:5453540]	snRNA
chr1_13706250_13706834	52.0834	36.3537	40.8224	23.9254	31.2752	25.4872	32.242	26.8242	33.6267	0.407381	0.756683	-0.58572	chr1	13706250	13706834	Intergenic	Intergenic	37771	ENSMUST00000088542	ENSMUSG00000067813	Xkr9	1	13668771	13701723	X-linked Kx blood group related 9 [Source:MGI Symbol;Acc:MGI:2686466]	protein_coding
chr1_13784302_13784886	23.3477	28.7003	32.6579	31.9005	22.855	40.1616	32.8868	37.9465	31.307	0.797141	0.939452	0.447087	chr1	13784302	13784886	Intergenic	Intergenic	2285	ENSMUST00000180415	ENSMUSG00000097711	Gm5523	1	13785883	13786879	predicted pseudogene 5523 [Source:MGI Symbol;Acc:MGI:3649089]	processed_pseudogene
chr1_13789135_13789828	59.2673	44.0071	43.1551	50.1293	46.9129	45.5679	39.9801	43.8347	46.6068	0.851274	0.955782	-0.304901	chr1	13789135	13789828	Distant-promoter	Intergenic	-2602	ENSMUST00000180415	ENSMUSG00000097711	Gm5523	1	13785883	13786879	predicted pseudogene 5523 [Source:MGI Symbol;Acc:MGI:3649089]	processed_pseudogene
chr1_137900075_137900659	25.1437	15.3068	20.9944	19.3682	19.8477	20.8531	16.7658	20.2817	19.8202	0.990539	0.99737	-0.133322	chr1	137900075	137900659	TTS	lncRNA-TTS (ENSMUST00000187561)	1769	ENSMUST00000182127	ENSMUSG00000098243	Gm4258	1	137898595	138000384	predicted gene 4258 [Source:MGI Symbol;Acc:MGI:3782435]	lncRNA
chr1_138044472_138045257	34.1236	42.0937	37.3234	38.7363	15.0362	29.3488	31.5971	20.2817	31.0676	0.168689	0.52615	-0.552132	chr1	138044472	138045257	Intergenic	Intergenic	-57088	ENSMUST00000157939	ENSMUSG00000088564	Gm23782	1	137987657	137987776	predicted gene. 23782 [Source:MGI Symbol;Acc:MGI:5453559]	rRNA
chr1_138129815_138130637	35.9196	22.9602	18.6617	15.9502	16.2391	30.8935	24.5039	26.17	23.9123	0.517266	0.825509	-0.221349	chr1	138129815	138130637	Distant-promoter	protein_coding-intron (ENSMUST00000182138. intron 2 of 2)	-9506	ENSMUST00000187586	ENSMUSG00000026395	Ptprc	1	138062861	138175708	protein tyrosine phosphatase. receptor type. C [Source:MGI Symbol;Acc:MGI:97810]	protein_coding
chr1_138275780_138276304	19.7558	32.527	8.16448	10.2537	11.4275	16.2191	16.121	9.1595	15.4535	0.0985424	0.404648	-1.04274	chr1	138275780	138276304	intron	protein_coding-intron (ENSMUST00000027643. intron 1 of 2)	2304	ENSMUST00000027643	ENSMUSG00000026394	Atp6v1g3	1	138273738	138289462	ATPase. H+ transporting. lysosomal V1 subunit G3 [Source:MGI Symbol;Acc:MGI:2450548]	protein_coding
chr1_138328145_138328923	28.7357	45.9204	44.3215	51.2687	25.2608	50.9743	53.5217	51.0315	43.8793	0.470327	0.796722	0.49137	chr1	138328145	138328923	Intergenic	Intergenic	-48730	ENSMUST00000190286	ENSMUSG00000101793	Gm28500	1	138377264	138377414	predicted gene 28500 [Source:MGI Symbol;Acc:MGI:5579206]	processed_pseudogene
chr1_138510555_138511039	7.18391	26.7869	16.329	18.2289	21.0506	22.3978	24.5039	26.8242	20.4132	0.597899	0.862166	0.610713	chr1	138510555	138511039	Distant-promoter	protein_coding-intron (ENSMUST00000027642. intron 7 of 7)	-4818	ENSMUST00000188729	ENSMUSG00000099510	Gm28501	1	138515615	138550009	predicted gene 28501 [Source:MGI Symbol;Acc:MGI:5579207]	lncRNA
chr1_138558317_138558901	21.5517	21.0469	19.828	14.8109	19.8477	7.72338	12.8968	18.319	17.0031	0.768736	0.929838	-0.449308	chr1	138558317	138558901	Distant-promoter	protein_coding-intron (ENSMUST00000027642. intron 2 of 7)	-3901	ENSMUST00000194804	ENSMUSG00000102651	Gm37080	1	138552305	138554708	predicted gene. 37080 [Source:MGI Symbol;Acc:MGI:5610308]	TEC
chr1_138606677_138607261	16.1638	32.527	19.828	28.4826	38.4926	28.5765	40.6249	37.9465	30.3302	0.254028	0.624702	0.69945	chr1	138606677	138607261	intron	protein_coding-intron (ENSMUST00000027642. intron 1 of 7)	12705	ENSMUST00000027642	ENSMUSG00000026393	Nek7	1	138482875	138620141	NIMA (never in mitosis gene a)-related expressed kinase 7 [Source:MGI Symbol;Acc:MGI:1890645]	protein_coding
chr1_138619046_138619891	39.5115	55.4872	50.1533	41.0149	50.5215	54.0637	56.7459	50.3772	49.7344	0.872449	0.96169	0.177736	chr1	138619046	138619891	intron	protein_coding-intron (ENSMUST00000027642. intron 1 of 7)	206	ENSMUST00000027642	ENSMUSG00000026393	Nek7	1	138482875	138620141	NIMA (never in mitosis gene a)-related expressed kinase 7 [Source:MGI Symbol;Acc:MGI:1890645]	protein_coding
chr1_138622540_138623064	17.9598	13.3935	30.3252	19.3682	19.2463	25.4872	28.3729	24.8615	22.3768	0.522544	0.827817	0.759705	chr1	138622540	138623064	Distant-promoter	Intergenic	-2661	ENSMUST00000187407	ENSMUSG00000026393	Nek7	1	138482875	138620141	NIMA (never in mitosis gene a)-related expressed kinase 7 [Source:MGI Symbol;Acc:MGI:1890645]	protein_coding
chr1_138637738_138638322	34.1236	21.0469	26.8262	18.2289	24.6593	23.1701	18.0555	16.3562	22.8083	0.54729	0.840435	-0.686277	chr1	138637738	138638322	Distant-promoter	Intergenic	-17889	ENSMUST00000187407	ENSMUSG00000026393	Nek7	1	138482875	138620141	NIMA (never in mitosis gene a)-related expressed kinase 7 [Source:MGI Symbol;Acc:MGI:1890645]	protein_coding
chr1_138752307_138752845	35.9196	26.7869	27.9925	30.7612	22.855	39.3892	16.121	24.2072	28.0041	0.439205	0.778046	-0.640786	chr1	138752307	138752845	Intergenic	Intergenic	-62731	ENSMUST00000194108	ENSMUSG00000103152	Gm8790	1	138689524	138689845	predicted gene 8790 [Source:MGI Symbol;Acc:MGI:3646655]	processed_pseudogene
chr1_138835255_138835839	25.1437	44.0071	34.9906	30.7612	17.442	33.2105	36.111	52.34	34.2508	0.248017	0.617363	0.360755	chr1	138835255	138835839	Distant-promoter	protein_coding-intron (ENSMUST00000019374. intron 3 of 4)	-1888	ENSMUST00000192425	ENSMUSG00000019230	Lhx9	1	138825186	138848577	LIM homeobox protein 9 [Source:MGI Symbol;Acc:MGI:1316721]	protein_coding
chr1_138896059_138896643	28.7357	21.0469	10.4972	17.0896	9.0217	13.1297	15.4762	17.6647	16.5827	0.200823	0.566229	-0.590449	chr1	138896059	138896643	Distant-promoter	Intergenic	-17974	ENSMUST00000083341	ENSMUSG00000065275	n-R5s217	1	138878262	138878377	nuclear encoded rRNA 5S 217 [Source:MGI Symbol;Acc:MGI:4422082]	rRNA
chr1_138912126_138912710	30.5316	30.6136	30.3252	25.0647	38.4926	40.9339	29.6626	44.489	33.7642	0.534144	0.833795	0.2777	chr1	138912126	138912710	Intergenic	Intergenic	3625	ENSMUST00000195391	ENSMUSG00000103850	Gm3933	1	138915605	138916043	predicted gene 3933 [Source:MGI Symbol;Acc:MGI:3782107]	processed_pseudogene
chr1_138912917_138913401	30.5316	26.7869	13.9963	14.8109	18.6449	23.9425	12.252	15.0477	19.5016	0.132808	0.466975	-1.07195	chr1	138912917	138913401	Intergenic	Intergenic	2884	ENSMUST00000195391	ENSMUSG00000103850	Gm3933	1	138915605	138916043	predicted gene 3933 [Source:MGI Symbol;Acc:MGI:3782107]	processed_pseudogene
chr1_138963418_138964244	48.4914	38.267	39.6561	36.4577	45.71	64.1041	43.8491	46.4517	45.3734	0.484956	0.805909	0.0547178	chr1	138963418	138964244	promoter-TSS	TEC-promoter-TSS (ENSMUST00000192016)	-38	ENSMUST00000200429	ENSMUSG00000056268	Dennd1b	1	138963435	139178960	DENN/MADD domain containing 1B [Source:MGI Symbol;Acc:MGI:2447812]	protein_coding
chr1_139044545_139045230	52.0834	47.8338	18.6617	20.5075	17.442	16.2191	9.6726	7.851	23.7839	1.56e-06	0.000161893	-2.51158	chr1	139044545	139045230	Distant-promoter	protein_coding-intron (ENSMUST00000094505. intron 4 of 20)	-9434	ENSMUST00000196816	ENSMUSG00000056268	Dennd1b	1	138963435	139178960	DENN/MADD domain containing 1B [Source:MGI Symbol;Acc:MGI:2447812]	protein_coding
chr1_139156240_139157005	57.4713	49.7471	51.3196	51.2687	25.2608	47.1126	40.6249	39.255	45.2575	0.30643	0.676246	-0.426108	chr1	139156240	139157005	exon	TEC-exon (ENSMUST00000191655. exon 1 of 1)	1470	ENSMUST00000191655	ENSMUSG00000102243	Gm37718	1	139155152	139157782	predicted gene. 37718 [Source:MGI Symbol;Acc:MGI:5610946]	TEC
chr1_139162723_139163247	35.9196	15.3068	11.6635	26.204	14.4347	27.8042	17.4107	19.6275	21.0464	0.832229	0.950329	-0.475879	chr1	139162723	139163247	intron	protein_coding-intron (ENSMUST00000094505. intron 18 of 20)	7833	ENSMUST00000191655	ENSMUSG00000102243	Gm37718	1	139155152	139157782	predicted gene. 37718 [Source:MGI Symbol;Acc:MGI:5610946]	TEC
chr1_139267763_139268347	61.0633	34.4403	40.8224	38.7363	21.6521	32.4382	32.8868	43.1805	38.1525	0.206926	0.573106	-0.334388	chr1	139267763	139268347	Distant-promoter	protein_coding-intron (ENSMUST00000059825. intron 5 of 11)	-12293	ENSMUST00000199291	ENSMUSG00000063681	Crb1	1	139197056	139377100	crumbs family member 1. photoreceptor morphogenesis associated [Source:MGI Symbol;Acc:MGI:2136343]	protein_coding
chr1_139340463_139340987	41.3075	21.0469	23.3271	10.2537	16.8405	19.3085	19.3452	18.319	21.2185	0.30535	0.675595	-0.733474	chr1	139340463	139340987	Distant-promoter	protein_coding-intron (ENSMUST00000059825. intron 1 of 11)	-12457	ENSMUST00000197035	ENSMUSG00000063681	Crb1	1	139197056	139377100	crumbs family member 1. photoreceptor morphogenesis associated [Source:MGI Symbol;Acc:MGI:2136343]	protein_coding
chr1_139421677_139422475	44.8995	53.5738	43.1551	56.9652	54.1302	58.6977	48.363	45.1432	50.616	0.83622	0.951735	-0.0723293	chr1	139421677	139422475	promoter-TSS	protein_coding-promoter-TSS (ENSMUST00000039867)	-212	ENSMUST00000200243	ENSMUSG00000033964	Zbtb41	1	139422288	139453005	zinc finger and BTB domain containing 41 [Source:MGI Symbol;Acc:MGI:2444487]	protein_coding
chr1_139454683_139455429	32.3276	44.0071	29.1589	30.7612	24.0579	35.5276	34.1765	30.0955	32.514	0.819848	0.946559	-0.244427	chr1	139454683	139455429	exon	protein_coding-exon (ENSMUST00000053364. exon 1 of 28)	237	ENSMUST00000197096	ENSMUSG00000033952	Aspm	1	139454772	139494091	abnormal spindle microtubule assembly [Source:MGI Symbol;Acc:MGI:1334448]	protein_coding
chr1_140531382_140532006	44.8995	55.4872	31.4916	33.0398	17.442	30.8935	31.5971	20.936	33.2233	0.0517028	0.286452	-0.931623	chr1	140531382	140532006	intron	protein_coding-intron (ENSMUST00000119786. intron 18 of 26)	18738	ENSMUST00000193606	ENSMUSG00000052726	Kcnt2	1	140246158	140612067	potassium channel. subfamily T. member 2 [Source:MGI Symbol;Acc:MGI:3036273]	protein_coding
chr1_14244800_14245324	21.5517	15.3068	20.9944	9.11443	24.0579	16.2191	21.9246	19.6275	18.5995	0.828362	0.948785	0.168945	chr1	14244800	14245324	intron	protein_coding-intron (ENSMUST00000027066. intron 9 of 17)	10928	ENSMUST00000193605	ENSMUSG00000102588	Gm37444	1	14255552	14255990	predicted gene. 37444 [Source:MGI Symbol;Acc:MGI:5610672]	TEC
chr1_143053449_143053905	26.9397	28.7003	9.33084	13.6716	3.60868	7.72338	1.28968	5.88825	12.144	0.000116091	0.00468569	-2.95779	chr1	143053449	143053905	Intergenic	Intergenic	40939	ENSMUST00000185806	ENSMUSG00000101795	Gm5835	1	143093347	143094616	predicted gene 5835 [Source:MGI Symbol;Acc:MGI:3643957]	processed_pseudogene
chr1_14309719_14310456	41.3075	49.7471	40.8224	45.5721	39.6955	51.7467	38.6904	36.638	43.0275	0.834091	0.95093	-0.27118	chr1	14309719	14310456	promoter-TSS	protein_coding-promoter-TSS (ENSMUST00000080664)	32	ENSMUST00000080664	ENSMUSG00000025932	Eya1	1	14168954	14310235	EYA transcriptional coactivator and phosphatase 1 [Source:MGI Symbol;Acc:MGI:109344]	protein_coding
chr1_143473732_143474520	35.9196	24.8736	16.329	12.5323	36.6883	38.6169	40.6249	44.489	31.2592	0.00268006	0.0456845	0.480695	chr1	143473732	143474520	Intergenic	Intergenic	162451	ENSMUST00000188838	ENSMUSG00000026361	Cdc73	1	143598800	143702893	cell division cycle 73. Paf1/RNA polymerase II complex component [Source:MGI Symbol;Acc:MGI:2384876]	protein_coding
chr1_143484158_143484865	32.3276	15.3068	12.8299	17.0896	55.3331	51.7467	34.8213	39.9092	32.4205	0.000110232	0.00449877	0.639545	chr1	143484158	143484865	Intergenic	Intergenic	152066	ENSMUST00000188838	ENSMUSG00000026361	Cdc73	1	143598800	143702893	cell division cycle 73. Paf1/RNA polymerase II complex component [Source:MGI Symbol;Acc:MGI:2384876]	protein_coding
chr1_143554512_143555116	14.3678	17.2202	6.99813	14.8109	26.4637	30.8935	22.5694	18.319	18.9553	0.0622479	0.317624	0.375099	chr1	143554512	143555116	Intergenic	Intergenic	81763	ENSMUST00000188838	ENSMUSG00000026361	Cdc73	1	143598800	143702893	cell division cycle 73. Paf1/RNA polymerase II complex component [Source:MGI Symbol;Acc:MGI:2384876]	protein_coding
chr1_14359866_14360350	28.7357	28.7003	22.1607	34.1791	20.4492	22.3978	18.7004	15.702	23.8781	0.327386	0.695077	-0.739112	chr1	14359866	14360350	Intergenic	Intergenic	-49873	ENSMUST00000168081	ENSMUSG00000025932	Eya1	1	14168954	14310235	EYA transcriptional coactivator and phosphatase 1 [Source:MGI Symbol;Acc:MGI:109344]	protein_coding
chr1_143612172_143612709	30.5316	22.9602	34.9906	43.2935	25.2608	43.2509	23.8591	27.4785	31.4532	0.428826	0.771188	-0.0631645	chr1	143612172	143612709	intron	protein_coding-intron (ENSMUST00000018337. intron 15 of 16)	24137	ENSMUST00000188838	ENSMUSG00000026361	Cdc73	1	143598800	143702893	cell division cycle 73. Paf1/RNA polymerase II complex component [Source:MGI Symbol;Acc:MGI:2384876]	protein_coding
chr1_143633002_143633785	17.9598	30.6136	43.1551	31.9005	55.9346	61.787	40.6249	44.489	40.8081	0.0122058	0.124224	0.817037	chr1	143633002	143633785	TTS	protein_coding-TTS (ENSMUST00000188838)	3184	ENSMUST00000188838	ENSMUSG00000026361	Cdc73	1	143598800	143702893	cell division cycle 73. Paf1/RNA polymerase II complex component [Source:MGI Symbol;Acc:MGI:2384876]	protein_coding
chr1_143644126_143644944	35.9196	40.1804	32.6579	19.3682	38.4926	38.6169	41.2697	32.7125	34.9022	0.471255	0.797379	-0.0390496	chr1	143644126	143644944	Distant-promoter	protein_coding-intron (ENSMUST00000018337. intron 10 of 16)	-2010	ENSMUST00000189597	ENSMUSG00000026361	Cdc73	1	143598800	143702893	cell division cycle 73. Paf1/RNA polymerase II complex component [Source:MGI Symbol;Acc:MGI:2384876]	protein_coding
chr1_143702634_143703181	44.8995	47.8338	62.9832	62.6617	58.9418	74.1445	61.9046	60.191	59.195	0.431797	0.773006	0.397767	chr1	143702634	143703181	promoter-TSS	protein_coding-promoter-TSS (ENSMUST00000018337)	-14	ENSMUST00000018337	ENSMUSG00000026361	Cdc73	1	143598800	143702893	cell division cycle 73. Paf1/RNA polymerase II complex component [Source:MGI Symbol;Acc:MGI:2384876]	protein_coding
chr1_143776927_143777457	48.4914	65.0539	75.8131	92.2836	98.6373	74.9168	88.9879	86.361	78.8181	0.131508	0.464993	0.630907	chr1	143776927	143777457	promoter-TSS	protein_coding-promoter-TSS (ENSMUST00000018333)	-80	ENSMUST00000189936	ENSMUSG00000018189	Uchl5	1	143777272	143807466	ubiquitin carboxyl-terminal esterase L5 [Source:MGI Symbol;Acc:MGI:1914848]	protein_coding
chr1_143803444_143804059	32.3276	30.6136	25.6598	22.7861	13.2318	18.5361	35.4662	35.3295	26.7438	0.0357577	0.235402	0.169011	chr1	143803444	143804059	intron	protein_coding-intron (ENSMUST00000018333. intron 10 of 10)	9034	ENSMUST00000185539	ENSMUSG00000018189	Uchl5	1	143777272	143807466	ubiquitin carboxyl-terminal esterase L5 [Source:MGI Symbol;Acc:MGI:1914848]	protein_coding
chr1_143813892_143814376	28.7357	42.0937	20.9944	41.0149	30.6738	34.7552	20.6349	19.6275	29.8163	0.250537	0.619944	-0.810672	chr1	143813892	143814376	Intergenic	Intergenic	19417	ENSMUST00000185539	ENSMUSG00000018189	Uchl5	1	143777272	143807466	ubiquitin carboxyl-terminal esterase L5 [Source:MGI Symbol;Acc:MGI:1914848]	protein_coding
chr1_143872174_143872758	30.5316	11.4801	11.6635	19.3682	21.6521	22.3978	41.2697	36.638	24.3751	0.0293943	0.211769	0.879494	chr1	143872174	143872758	Intergenic	Intergenic	77749	ENSMUST00000185539	ENSMUSG00000018189	Uchl5	1	143777272	143807466	ubiquitin carboxyl-terminal esterase L5 [Source:MGI Symbol;Acc:MGI:1914848]	protein_coding
chr1_143901150_143902139	34.1236	40.1804	40.8224	48.99	57.7389	67.9658	51.5872	64.1165	50.6906	0.112445	0.431163	0.640913	chr1	143901150	143902139	Intergenic	Intergenic	102388	ENSMUST00000153527	ENSMUSG00000026360	Rgs2	1	143999338	144004161	regulator of G-protein signaling 2 [Source:MGI Symbol;Acc:MGI:1098271]	protein_coding
chr1_143946826_143947612	43.1035	40.1804	104.972	68.3582	87.8112	106.583	69.6427	83.0897	75.4675	0.00159487	0.031612	0.873665	chr1	143946826	143947612	Intergenic	Intergenic	56813	ENSMUST00000153527	ENSMUSG00000026360	Rgs2	1	143999338	144004161	regulator of G-protein signaling 2 [Source:MGI Symbol;Acc:MGI:1098271]	protein_coding
chr1_143952815_143953399	16.1638	22.9602	27.9925	28.4826	45.71	40.1616	53.5217	66.0792	37.6339	0.000316237	0.00988871	1.61745	chr1	143952815	143953399	Intergenic	Intergenic	50925	ENSMUST00000153527	ENSMUSG00000026360	Rgs2	1	143999338	144004161	regulator of G-protein signaling 2 [Source:MGI Symbol;Acc:MGI:1098271]	protein_coding
chr1_143982984_143983468	23.3477	7.6534	12.8299	11.393	23.4564	11.5851	15.4762	8.50525	14.2809	0.752738	0.924623	-0.380535	chr1	143982984	143983468	Intergenic	Intergenic	20806	ENSMUST00000153527	ENSMUSG00000026360	Rgs2	1	143999338	144004161	regulator of G-protein signaling 2 [Source:MGI Symbol;Acc:MGI:1098271]	protein_coding
chr1_143999207_144000481	43.1035	28.7003	68.8149	47.8507	87.8112	85.7295	96.0811	83.0897	67.6476	0.000129781	0.00510887	1.31331	chr1	143999207	144000481	exon	protein_coding-exon (ENSMUST00000127206. exon 5 of 5)	4188	ENSMUST00000153527	ENSMUSG00000026360	Rgs2	1	143999338	144004161	regulator of G-protein signaling 2 [Source:MGI Symbol;Acc:MGI:1098271]	protein_coding
chr1_144003856_144004646	48.4914	32.527	46.6542	37.597	67.362	47.885	56.7459	51.6857	48.6185	0.347188	0.712396	0.415535	chr1	144003856	144004646	promoter-TSS	protein_coding-promoter-TSS (ENSMUST00000027606)	-90	ENSMUST00000127206	ENSMUSG00000026360	Rgs2	1	143999338	144004161	regulator of G-protein signaling 2 [Source:MGI Symbol;Acc:MGI:1098271]	protein_coding
chr1_144006495_144007134	46.6954	42.0937	53.6523	54.6866	45.71	35.5276	52.232	66.0792	49.5846	0.306665	0.676361	0.412487	chr1	144006495	144007134	Distant-promoter	Intergenic	-2653	ENSMUST00000127206	ENSMUSG00000026360	Rgs2	1	143999338	144004161	regulator of G-protein signaling 2 [Source:MGI Symbol;Acc:MGI:1098271]	protein_coding
chr1_144007441_144007925	12.5718	15.3068	23.3271	18.2289	27.0651	29.3488	13.5416	9.1595	18.5687	0.0429905	0.2601	-0.292695	chr1	144007441	144007925	Distant-promoter	Intergenic	-3522	ENSMUST00000127206	ENSMUSG00000026360	Rgs2	1	143999338	144004161	regulator of G-protein signaling 2 [Source:MGI Symbol;Acc:MGI:1098271]	protein_coding
chr1_144197596_144198127	30.5316	55.4872	39.6561	33.0398	19.8477	33.2105	21.2797	17.0105	31.2579	0.0425749	0.258784	-1.16156	chr1	144197596	144198127	Intergenic	Intergenic	-20489	ENSMUST00000052375	ENSMUSG00000051079	Rgs13	1	144138654	144177372	regulator of G-protein signaling 13 [Source:MGI Symbol;Acc:MGI:2180585]	protein_coding
chr1_144243352_144243936	57.4713	53.5738	32.6579	23.9254	28.8694	32.4382	38.0455	27.4785	36.8075	0.0539047	0.293454	-0.761218	chr1	144243352	144243936	TTS	protein_coding-TTS (ENSMUST00000167317)	5383	ENSMUST00000167812	ENSMUSG00000026358	Rgs1	1	144242296	144249242	regulator of G-protein signaling 1 [Source:MGI Symbol;Acc:MGI:1354694]	protein_coding
chr1_144406531_144407115	28.7357	51.6605	47.8205	42.1542	45.71	38.6169	36.111	41.2177	41.5033	0.935472	0.98267	-0.0492562	chr1	144406531	144407115	Intergenic	Intergenic	-94387	ENSMUST00000187999	ENSMUSG00000100441	Gm7266	1	144312032	144312436	predicted gene 7266 [Source:MGI Symbol;Acc:MGI:3648608]	processed_pseudogene
chr1_144431425_144432009	19.7558	26.7869	23.3271	48.99	17.442	30.1212	30.9523	20.936	27.2889	0.501653	0.816344	0.160943	chr1	144431425	144432009	Intergenic	Intergenic	-119281	ENSMUST00000187999	ENSMUSG00000100441	Gm7266	1	144312032	144312436	predicted gene 7266 [Source:MGI Symbol;Acc:MGI:3648608]	processed_pseudogene
chr1_14464778_14465288	25.1437	15.3068	29.1589	29.6219	16.8405	16.9914	14.1865	13.7392	20.1236	0.138872	0.477573	-0.540783	chr1	14464778	14465288	Intergenic	Intergenic	-154798	ENSMUST00000168081	ENSMUSG00000025932	Eya1	1	14168954	14310235	EYA transcriptional coactivator and phosphatase 1 [Source:MGI Symbol;Acc:MGI:109344]	protein_coding
chr1_14512403_14512887	10.7759	26.7869	41.9888	56.9652	28.8694	16.2191	11.6071	10.468	25.46	7.04e-05	0.00319128	-0.755277	chr1	14512403	14512887	Intergenic	Intergenic	-202410	ENSMUST00000168081	ENSMUSG00000025932	Eya1	1	14168954	14310235	EYA transcriptional coactivator and phosphatase 1 [Source:MGI Symbol;Acc:MGI:109344]	protein_coding
chr1_14570613_14571197	48.4914	30.6136	58.3177	53.5473	26.4637	47.885	24.5039	37.2922	40.8893	0.148112	0.492663	-0.361862	chr1	14570613	14571197	Intergenic	Intergenic	-182032	ENSMUST00000187401	ENSMUSG00000054493	Gm9947	1	14752937	14776931	predicted gene 9947 [Source:MGI Symbol;Acc:MGI:3642739]	lncRNA
chr1_145935293_145935877	26.9397	28.7003	16.329	30.7612	10.826	15.4468	14.1865	13.7392	19.6161	0.0913847	0.389155	-0.993801	chr1	145935293	145935877	Intergenic	Intergenic	-484851	ENSMUST00000163646	ENSMUSG00000090323	Gm5263	1	146420436	146421036	predicted gene 5263 [Source:MGI Symbol;Acc:MGI:3647343]	processed_pseudogene
chr1_145957686_145958170	25.1437	26.7869	30.3252	29.6219	22.855	16.2191	8.38292	10.468	21.2253	0.00604356	0.0794397	-1.46179	chr1	145957686	145958170	Intergenic	Intergenic	-462508	ENSMUST00000163646	ENSMUSG00000090323	Gm5263	1	146420436	146421036	predicted gene 5263 [Source:MGI Symbol;Acc:MGI:3647343]	processed_pseudogene
chr1_145972324_145972808	12.5718	17.2202	16.329	23.9254	27.6666	29.3488	25.1487	18.9732	21.398	0.3415	0.706738	0.571621	chr1	145972324	145972808	Intergenic	Intergenic	-447870	ENSMUST00000163646	ENSMUSG00000090323	Gm5263	1	146420436	146421036	predicted gene 5263 [Source:MGI Symbol;Acc:MGI:3647343]	processed_pseudogene
chr1_146316738_146317339	21.5517	22.9602	55.985	44.4328	51.7244	41.7063	39.9801	32.0582	38.7998	0.0296736	0.212876	0.695904	chr1	146316738	146317339	Intergenic	Intergenic	-103398	ENSMUST00000163646	ENSMUSG00000090323	Gm5263	1	146420436	146421036	predicted gene 5263 [Source:MGI Symbol;Acc:MGI:3647343]	processed_pseudogene
chr1_14635695_14636487	34.1236	42.0937	53.6523	33.0398	23.4564	30.1212	22.5694	28.787	33.4804	0.153595	0.501926	-0.567638	chr1	14635695	14636487	Intergenic	Intergenic	-116846	ENSMUST00000187401	ENSMUSG00000054493	Gm9947	1	14752937	14776931	predicted gene 9947 [Source:MGI Symbol;Acc:MGI:3642739]	lncRNA
chr1_14728769_14729526	41.3075	21.0469	29.1589	28.4826	15.6376	29.3488	26.4384	30.7497	27.7713	0.731756	0.916456	-0.132052	chr1	14728769	14729526	Intergenic	Intergenic	-23790	ENSMUST00000187401	ENSMUSG00000054493	Gm9947	1	14752937	14776931	predicted gene 9947 [Source:MGI Symbol;Acc:MGI:3642739]	lncRNA
chr1_14739938_14740522	35.9196	26.7869	29.1589	31.9005	18.0434	23.9425	23.8591	27.4785	27.1362	0.507908	0.819974	-0.292307	chr1	14739938	14740522	Distant-promoter	Intergenic	-12707	ENSMUST00000187401	ENSMUSG00000054493	Gm9947	1	14752937	14776931	predicted gene 9947 [Source:MGI Symbol;Acc:MGI:3642739]	lncRNA
chr1_149254029_149254613	25.1437	34.4403	20.9944	18.2289	16.2391	13.9021	13.5416	17.6647	20.0193	0.191521	0.554648	-0.930263	chr1	149254029	149254613	Intergenic	Intergenic	81261	ENSMUST00000188281	ENSMUSG00000101457	Gm18701	1	149173060	149174595	predicted gene. 18701 [Source:MGI Symbol;Acc:MGI:5010886]	processed_pseudogene
chr1_149809506_149810030	21.5517	30.6136	17.4953	33.0398	10.2246	30.8935	23.2142	15.702	22.8419	0.819405	0.946485	-0.418931	chr1	149809506	149810030	Intergenic	Intergenic	-31762	ENSMUST00000104328	ENSMUSG00000077516	n-R5s219	1	149841530	149841661	nuclear encoded rRNA 5S 219 [Source:MGI Symbol;Acc:MGI:4422084]	rRNA
chr1_149832901_149833499	25.1437	28.7003	27.9925	36.4577	22.855	22.3978	32.242	32.7125	28.5627	0.528151	0.830746	0.272379	chr1	149832901	149833499	Distant-promoter	protein_coding-intron (ENSMUST00000070200. intron 17 of 17)	-8330	ENSMUST00000104328	ENSMUSG00000077516	n-R5s219	1	149841530	149841661	nuclear encoded rRNA 5S 219 [Source:MGI Symbol;Acc:MGI:4422084]	rRNA
chr1_149856613_149857197	28.7357	28.7003	36.157	26.204	19.2463	23.9425	25.1487	18.319	25.8067	0.508675	0.820276	-0.401465	chr1	149856613	149857197	intron	protein_coding-intron (ENSMUST00000070200. intron 14 of 17)	15375	ENSMUST00000104328	ENSMUSG00000077516	n-R5s219	1	149841530	149841661	nuclear encoded rRNA 5S 219 [Source:MGI Symbol;Acc:MGI:4422084]	rRNA
chr1_15007545_15008069	34.1236	26.7869	32.6579	21.6468	23.4564	16.2191	37.4007	30.0955	27.7984	0.322586	0.691291	0.145569	chr1	15007545	15008069	Intergenic	Intergenic	11352	ENSMUST00000157534	ENSMUSG00000088159	Gm26345	1	15019040	15019159	predicted gene. 26345 [Source:MGI Symbol;Acc:MGI:5456122]	snoRNA
chr1_150266415_150266999	26.9397	30.6136	32.6579	46.7114	21.0506	22.3978	32.242	38.6007	31.4017	0.145629	0.488886	0.301136	chr1	150266415	150266999	promoter-TSS	processed_pseudogene-promoter-TSS (ENSMUST00000121422)	-708	ENSMUST00000121422	ENSMUSG00000099875	Rbm3-ps	1	150265535	150265999	RNA binding motif (RNP1. RRM) protein 3 [Source:MGI Symbol;Acc:MGI:3642874]	processed_pseudogene
chr1_150307570_150308080	19.7558	24.8736	25.6598	27.3433	7.21736	19.3085	16.121	11.1222	18.9252	0.148897	0.493975	-0.708975	chr1	150307570	150308080	Distant-promoter	Intergenic	-11592	ENSMUST00000191228	ENSMUSG00000006007	Pdc	1	150319417	150333906	phosducin [Source:MGI Symbol;Acc:MGI:98090]	protein_coding
chr1_150392737_150393347	46.6954	38.267	90.9757	96.8408	78.1881	74.9168	87.6982	87.0152	75.0747	0.00148751	0.03022	1.03703	chr1	150392737	150393347	promoter-TSS	protein_coding-promoter-TSS (ENSMUST00000006167)	13	ENSMUST00000097546	ENSMUSG00000006010	Odr4	1	150361305	150393080	odr4 GPCR localization factor homolog [Source:MGI Symbol;Acc:MGI:2385108]	protein_coding
chr1_150465987_150466689	46.6954	22.9602	52.486	34.1791	42.7027	57.153	37.4007	42.5262	42.0129	0.620183	0.871882	0.189878	chr1	150465987	150466689	promoter-TSS	protein_coding-promoter-TSS (ENSMUST00000006171)	-173	ENSMUST00000162367	ENSMUSG00000006014	Prg4	1	150449412	150466165	proteoglycan 4 (megakaryocyte stimulating factor. articular superficial zone protein) [Source:MGI Symbol;Acc:MGI:1891344]	protein_coding
chr1_150497566_150498150	26.9397	28.7003	20.9944	29.6219	22.855	33.2105	44.4939	49.723	32.0673	0.0678556	0.333625	0.760573	chr1	150497566	150498150	Intergenic	Intergenic	-31693	ENSMUST00000162367	ENSMUSG00000006014	Prg4	1	150449412	150466165	proteoglycan 4 (megakaryocyte stimulating factor. articular superficial zone protein) [Source:MGI Symbol;Acc:MGI:1891344]	protein_coding
chr1_150498312_150499041	34.1236	36.3537	22.1607	18.2289	25.8622	25.4872	17.4107	23.553	25.3975	0.269833	0.639141	-0.782678	chr1	150498312	150499041	Intergenic	Intergenic	-32511	ENSMUST00000162367	ENSMUSG00000006014	Prg4	1	150449412	150466165	proteoglycan 4 (megakaryocyte stimulating factor. articular superficial zone protein) [Source:MGI Symbol;Acc:MGI:1891344]	protein_coding
chr1_150540190_150540822	46.6954	44.0071	22.1607	31.9005	28.8694	30.1212	27.7281	26.8242	32.2883	0.215344	0.581592	-0.734084	chr1	150540190	150540822	Distant-promoter	Intergenic	-8811	ENSMUST00000186208	ENSMUSG00000101519	Ska2l-ps	1	150549317	150549676	spindle and kinetochore associated complex subunit 2-like. pseudogene [Source:MGI Symbol;Acc:MGI:3643639]	processed_pseudogene
chr1_150591077_150591661	48.4914	26.7869	25.6598	36.4577	28.8694	33.2105	28.3729	27.4785	31.9159	0.778327	0.932109	-0.437058	chr1	150591077	150591661	Distant-promoter	protein_coding-intron (ENSMUST00000074783. intron 97 of 106)	-8157	ENSMUST00000177036	ENSMUSG00000066842	Hmcn1	1	150562524	150993435	hemicentin 1 [Source:MGI Symbol;Acc:MGI:2685047]	protein_coding
chr1_151009342_151009926	34.1236	17.2202	32.6579	23.9254	24.6593	24.7148	18.7004	24.2072	25.0261	0.84723	0.954511	-0.267384	chr1	151009342	151009926	Intergenic	Intergenic	8594	ENSMUST00000191173	ENSMUSG00000099622	Gm29188	1	151001040	151004577	predicted gene 29188 [Source:MGI Symbol;Acc:MGI:5579894]	lncRNA
chr1_151034890_151035636	44.8995	49.7471	46.6542	41.0149	39.6955	33.2105	29.6626	42.5262	40.9263	0.645923	0.882542	-0.390188	chr1	151034890	151035636	Intergenic	Intergenic	26847	ENSMUST00000180118	ENSMUSG00000096851	Gm22756	1	151062004	151062110	predicted gene. 22756 [Source:MGI Symbol;Acc:MGI:5452533]	snRNA
chr1_151078809_151079624	52.0834	57.4005	67.6486	43.2935	42.1013	41.7063	45.7836	39.255	48.659	0.45522	0.78764	-0.363175	chr1	151078809	151079624	Distant-promoter	Intergenic	-1234	ENSMUST00000193198	ENSMUSG00000102628	Gm37671	1	151080450	151082545	predicted gene. 37671 [Source:MGI Symbol;Acc:MGI:5610899]	TEC
chr1_151128010_151128594	30.5316	17.2202	3.49906	22.7861	21.6521	17.7638	36.111	47.106	24.5837	0.17784	0.536894	0.79819	chr1	151128010	151128594	Distant-promoter	Intergenic	-8205	ENSMUST00000181451	ENSMUSG00000097426	Gm8941	1	151136507	151137780	predicted gene 8941 [Source:MGI Symbol;Acc:MGI:3779824]	processed_pseudogene
chr1_151344232_151345119	52.0834	45.9204	38.4897	53.5473	57.1374	39.3892	43.2043	50.3772	47.5186	0.99327	0.998221	-0.0682942	chr1	151344232	151345119	promoter-TSS	lncRNA-promoter-TSS (ENSMUST00000185848)	61	ENSMUST00000206952	ENSMUSG00000100954	Gm10138	1	151339604	151345231	predicted gene 10138 [Source:MGI Symbol;Acc:MGI:3708522]	lncRNA
chr1_151353049_151353773	28.7357	32.527	19.828	22.7861	18.0434	21.6255	19.99	18.9732	22.8136	0.485008	0.805924	-0.651382	chr1	151353049	151353773	Distant-promoter	protein_coding-intron (ENSMUST00000023918. intron 5 of 14)	-7836	ENSMUST00000190872	ENSMUSG00000023150	Ivns1abp	1	151344477	151364422	influenza virus NS1A binding protein [Source:MGI Symbol;Acc:MGI:2152389]	protein_coding
chr1_151428719_151429303	21.5517	30.6136	23.3271	21.6468	30.6738	29.3488	23.2142	30.0955	26.3089	0.818563	0.94645	0.0353746	chr1	151428719	151429303	promoter-TSS	protein_coding-promoter-TSS (ENSMUST00000064771)	305	ENSMUST00000189655	ENSMUSG00000053286	Trmt1l	1	151428542	151458161	tRNA methyltransferase 1 like [Source:MGI Symbol;Acc:MGI:1916185]	protein_coding
chr1_151496984_151497508	39.5115	21.0469	25.6598	26.204	13.8333	18.5361	12.252	20.936	22.2474	0.167979	0.524608	-0.874849	chr1	151496984	151497508	exon	TEC-exon (ENSMUST00000195500. exon 1 of 1)	2339	ENSMUST00000195500	ENSMUSG00000103238	Gm36527	1	151496557	151499585	predicted gene. 36527 [Source:MGI Symbol;Acc:MGI:5595686]	TEC
chr1_151499993_151500577	26.9397	26.7869	17.4953	25.0647	19.2463	23.9425	27.7281	13.085	22.5361	0.875795	0.962569	-0.395566	chr1	151499993	151500577	promoter-TSS	TEC-promoter-TSS (ENSMUST00000195500)	509	ENSMUST00000187991	ENSMUSG00000026484	Rnf2	1	151458004	151500955	ring finger protein 2 [Source:MGI Symbol;Acc:MGI:1101759]	protein_coding
chr1_151564315_151565069	32.3276	59.3139	81.6448	54.6866	65.5577	57.153	56.1011	72.6217	59.9258	0.402951	0.752804	0.497237	chr1	151564315	151565069	Distant-promoter	Intergenic	-6494	ENSMUST00000134499	ENSMUSG00000026483	Fam129a	1	151571186	151721939	family with sequence similarity 129. member A [Source:MGI Symbol;Acc:MGI:2137237]	protein_coding
chr1_151614477_151614961	19.7558	7.6534	10.4972	9.11443	13.8333	20.8531	15.4762	17.6647	14.356	0.558868	0.844476	0.262565	chr1	151614477	151614961	intron	protein_coding-intron (ENSMUST00000097541. intron 1 of 14)	43223	ENSMUST00000111875	ENSMUSG00000026483	Fam129a	1	151571186	151721939	family with sequence similarity 129. member A [Source:MGI Symbol;Acc:MGI:2137237]	protein_coding
chr1_151690244_151690828	30.5316	21.0469	48.9869	39.8756	28.268	27.0318	28.3729	26.17	31.2855	0.168629	0.526113	0.0756868	chr1	151690244	151690828	TTS	protein_coding-TTS (ENSMUST00000111875)	13369	ENSMUST00000086267	ENSMUSG00000026483	Fam129a	1	151571186	151721939	family with sequence similarity 129. member A [Source:MGI Symbol;Acc:MGI:2137237]	protein_coding
chr1_151705968_151706552	37.7155	30.6136	52.486	54.6866	47.5143	50.202	51.5872	62.1537	48.3699	0.208573	0.57463	0.731909	chr1	151705968	151706552	intron	protein_coding-intron (ENSMUST00000086267. intron 7 of 9)	29093	ENSMUST00000086267	ENSMUSG00000026483	Fam129a	1	151571186	151721939	family with sequence similarity 129. member A [Source:MGI Symbol;Acc:MGI:2137237]	protein_coding
chr1_151755008_151755892	50.2874	30.6136	34.9906	37.597	51.123	46.3403	56.1011	42.5262	43.6974	0.534743	0.834088	0.28013	chr1	151755008	151755892	promoter-TSS	protein_coding-promoter-TSS (ENSMUST00000059498)	-10	ENSMUST00000187951	ENSMUSG00000043019	Edem3	1	151755371	151822051	ER degradation enhancer. mannosidase alpha-like 3 [Source:MGI Symbol;Acc:MGI:1914217]	protein_coding
chr1_151820359_151821165	32.3276	57.4005	61.8168	50.1293	28.8694	37.0722	58.6804	45.1432	46.4299	0.132047	0.466267	0.217444	chr1	151820359	151821165	exon	protein_coding-exon (ENSMUST00000059498. exon 20 of 20)	34193	ENSMUST00000122608	ENSMUSG00000084557	Gm25279	1	151854823	151854955	predicted gene. 25279 [Source:MGI Symbol;Acc:MGI:5455056]	snRNA
chr1_152290666_152291250	12.5718	24.8736	16.329	22.7861	22.2535	13.9021	15.4762	18.319	18.3139	0.982642	0.99549	-0.140185	chr1	152290666	152291250	Intergenic	Intergenic	1570	ENSMUST00000194334	ENSMUSG00000103744	Gm38238	1	152292183	152292528	predicted gene. 38238 [Source:MGI Symbol;Acc:MGI:5611466]	TEC
chr1_152369091_152369675	41.3075	24.8736	41.9888	22.7861	34.2825	33.2105	49.0078	27.4785	34.3669	0.93773	0.983315	0.20396	chr1	152369091	152369675	Intergenic	Intergenic	2699	ENSMUST00000161717	ENSMUSG00000014980	Tsen15	1	152370735	152386688	tRNA splicing endonuclease subunit 15 [Source:MGI Symbol;Acc:MGI:1913887]	protein_coding
chr1_152386362_152386846	30.5316	32.527	26.8262	21.6468	35.4854	31.6659	29.0178	19.6275	28.416	0.554791	0.843289	-0.372957	chr1	152386362	152386846	promoter-TSS	protein_coding-promoter-TSS (ENSMUST00000015124)	-12	ENSMUST00000162371	ENSMUSG00000014980	Tsen15	1	152370735	152386688	tRNA splicing endonuclease subunit 15 [Source:MGI Symbol;Acc:MGI:1913887]	protein_coding
chr1_152511123_152511705	12.5718	24.8736	17.4953	43.2935	16.8405	27.8042	16.121	9.1595	21.0199	0.141645	0.482277	-0.558327	chr1	152511123	152511705	TTS	protein_coding-TTS (ENSMUST00000044311)	41630	ENSMUST00000188395	ENSMUSG00000026482	Rgl1	1	152516760	152766351	ral guanine nucleotide dissociation stimulator.-like 1 [Source:MGI Symbol;Acc:MGI:107484]	protein_coding
chr1_152520750_152521274	44.8995	36.3537	26.8262	22.7861	34.8839	25.4872	15.4762	29.4412	29.5192	0.239194	0.607121	-0.858296	chr1	152520750	152521274	intron	protein_coding-intron (ENSMUST00000027760. intron 17 of 17)	32032	ENSMUST00000188395	ENSMUSG00000026482	Rgl1	1	152516760	152766351	ral guanine nucleotide dissociation stimulator.-like 1 [Source:MGI Symbol;Acc:MGI:107484]	protein_coding
chr1_152524880_152525464	23.3477	22.9602	36.157	50.1293	32.4781	41.7063	40.6249	42.5262	36.2412	0.173846	0.531738	0.844164	chr1	152524880	152525464	intron	protein_coding-intron (ENSMUST00000027760. intron 15 of 17)	27872	ENSMUST00000188395	ENSMUSG00000026482	Rgl1	1	152516760	152766351	ral guanine nucleotide dissociation stimulator.-like 1 [Source:MGI Symbol;Acc:MGI:107484]	protein_coding
chr1_152556029_152556915	43.1035	51.6605	31.4916	44.4328	51.123	42.4786	59.3253	79.8185	50.4292	0.0506529	0.283468	0.556035	chr1	152556029	152556915	Distant-promoter	protein_coding-intron (ENSMUST00000027760. intron 5 of 17)	-3428	ENSMUST00000188395	ENSMUSG00000026482	Rgl1	1	152516760	152766351	ral guanine nucleotide dissociation stimulator.-like 1 [Source:MGI Symbol;Acc:MGI:107484]	protein_coding
chr1_152599171_152599755	34.1236	22.9602	20.9944	11.393	34.2825	43.2509	34.8213	32.0582	29.2355	0.0383463	0.244633	0.223756	chr1	152599171	152599755	Distant-promoter	protein_coding-intron (ENSMUST00000027760. intron 2 of 17)	-6704	ENSMUST00000128251	ENSMUSG00000026482	Rgl1	1	152516760	152766351	ral guanine nucleotide dissociation stimulator.-like 1 [Source:MGI Symbol;Acc:MGI:107484]	protein_coding
chr1_152624590_152625374	59.2673	40.1804	44.3215	38.7363	48.7172	37.8446	36.7559	44.489	43.789	0.860134	0.957974	-0.296329	chr1	152624590	152625374	promoter-TSS	protein_coding-promoter-TSS (ENSMUST00000149536)	47	ENSMUST00000149536	ENSMUSG00000026482	Rgl1	1	152516760	152766351	ral guanine nucleotide dissociation stimulator.-like 1 [Source:MGI Symbol;Acc:MGI:107484]	protein_coding
chr1_152681900_152682424	28.7357	53.5738	52.486	52.408	54.7317	54.0637	46.4285	59.5367	50.2455	0.675266	0.894603	0.372013	chr1	152681900	152682424	intron	protein_coding-intron (ENSMUST00000111857. intron 1 of 17)	5339	ENSMUST00000139309	ENSMUSG00000086145	Gm15479	1	152684026	152687501	predicted gene 15479 [Source:MGI Symbol;Acc:MGI:3705129]	lncRNA
chr1_152682511_152683306	39.5115	24.8736	48.9869	55.8259	88.4127	56.3807	63.8391	64.7707	55.3251	0.0100718	0.11012	0.991705	chr1	152682511	152683306	intron	protein_coding-intron (ENSMUST00000111857. intron 1 of 17)	4593	ENSMUST00000139309	ENSMUSG00000086145	Gm15479	1	152684026	152687501	predicted gene 15479 [Source:MGI Symbol;Acc:MGI:3705129]	lncRNA
chr1_152746368_152746953	48.4914	40.1804	41.9888	31.9005	49.3186	43.2509	56.1011	35.9837	43.4019	0.793104	0.937833	0.0529033	chr1	152746368	152746953	Distant-promoter	protein_coding-intron (ENSMUST00000111857. intron 1 of 17)	-3891	ENSMUST00000068875	ENSMUSG00000055547	Apobec4	1	152750551	152757544	apolipoprotein B mRNA editing enzyme. catalytic polypeptide-like 4 (putative) [Source:MGI Symbol;Acc:MGI:1918531]	protein_coding
chr1_152766447_152767245	50.2874	40.1804	36.157	31.9005	34.2825	40.9339	38.6904	43.1805	39.4516	0.742124	0.920493	-0.146877	chr1	152766447	152767245	promoter-TSS	protein_coding-promoter-TSS (ENSMUST00000111857)	304	ENSMUST00000097536	ENSMUSG00000008475	Arpc5	1	152766542	152775597	actin related protein 2/3 complex. subunit 5 [Source:MGI Symbol;Acc:MGI:1915021]	protein_coding
chr1_152768021_152768926	48.4914	42.0937	45.4878	45.5721	42.1013	43.2509	44.4939	42.5262	44.2522	0.990327	0.99728	-0.0596471	chr1	152768021	152768926	promoter-TSS	protein_coding-promoter-TSS (ENSMUST00000143008)	-26	ENSMUST00000143008	ENSMUSG00000008475	Arpc5	1	152766542	152775597	actin related protein 2/3 complex. subunit 5 [Source:MGI Symbol;Acc:MGI:1915021]	protein_coding
chr1_152778941_152779525	26.9397	30.6136	30.3252	38.7363	43.3042	27.8042	25.7936	33.3667	32.1104	0.832875	0.950435	0.0409557	chr1	152778941	152779525	Intergenic	Intergenic	10734	ENSMUST00000143008	ENSMUSG00000008475	Arpc5	1	152766542	152775597	actin related protein 2/3 complex. subunit 5 [Source:MGI Symbol;Acc:MGI:1915021]	protein_coding
chr1_152790087_152790671	21.5517	22.9602	23.3271	18.2289	21.0506	25.4872	11.6071	20.936	20.6436	0.729098	0.915187	-0.45212	chr1	152790087	152790671	Distant-promoter	Intergenic	-9815	ENSMUST00000186568	ENSMUSG00000026480	Ncf2	1	152800194	152836991	neutrophil cytosolic factor 2 [Source:MGI Symbol;Acc:MGI:97284]	protein_coding
chr1_152903111_152904071	34.1236	22.9602	31.4916	35.3184	46.9129	47.885	39.3352	43.8347	37.7327	0.23554	0.603048	0.537259	chr1	152903111	152904071	promoter-TSS	protein_coding-promoter-TSS (ENSMUST00000073441)	-945	ENSMUST00000111836	ENSMUSG00000042772	Smg7	1	152836995	152902646	Smg-7 homolog. nonsense mediated mRNA decay factor (C. elegans) [Source:MGI Symbol;Acc:MGI:2682334]	protein_coding
chr1_152904464_152905048	23.3477	28.7003	52.486	41.0149	36.6883	49.4296	41.2697	32.7125	38.2061	0.220126	0.586711	0.510644	chr1	152904464	152905048	Distant-promoter	Intergenic	-2110	ENSMUST00000111836	ENSMUSG00000042772	Smg7	1	152836995	152902646	Smg-7 homolog. nonsense mediated mRNA decay factor (C. elegans) [Source:MGI Symbol;Acc:MGI:2682334]	protein_coding
chr1_153011546_153012030	28.7357	11.4801	33.8243	26.204	36.6883	33.9829	18.0555	25.5157	26.8108	0.240111	0.608135	0.103378	chr1	153011546	153012030	intron	protein_coding-intron (ENSMUST00000043313. intron 1 of 10)	-21586	ENSMUST00000187569	ENSMUSG00000042751	Nmnat2	1	152954993	153119261	nicotinamide nucleotide adenylyltransferase 2 [Source:MGI Symbol;Acc:MGI:2444155]	protein_coding
chr1_153013846_153014775	34.1236	47.8338	62.9832	59.2438	69.7678	67.1934	54.1665	66.7335	57.7557	0.157145	0.507643	0.565324	chr1	153013846	153014775	Distant-promoter	protein_coding-intron (ENSMUST00000043313. intron 1 of 10)	-19064	ENSMUST00000187569	ENSMUSG00000042751	Nmnat2	1	152954993	153119261	nicotinamide nucleotide adenylyltransferase 2 [Source:MGI Symbol;Acc:MGI:2444155]	protein_coding
chr1_153035370_153036303	48.4914	40.1804	51.3196	59.2438	50.5215	33.2105	38.6904	41.872	45.4412	0.546495	0.840379	-0.140772	chr1	153035370	153036303	intron	protein_coding-intron (ENSMUST00000043313. intron 1 of 10)	2462	ENSMUST00000187569	ENSMUSG00000042751	Nmnat2	1	152954993	153119261	nicotinamide nucleotide adenylyltransferase 2 [Source:MGI Symbol;Acc:MGI:2444155]	protein_coding
chr1_153040022_153040606	57.4713	40.1804	24.4934	18.2289	22.2535	16.2191	29.0178	21.5902	28.6818	0.00941667	0.10541	-0.95106	chr1	153040022	153040606	intron	protein_coding-intron (ENSMUST00000043313. intron 1 of 10)	6940	ENSMUST00000187569	ENSMUSG00000042751	Nmnat2	1	152954993	153119261	nicotinamide nucleotide adenylyltransferase 2 [Source:MGI Symbol;Acc:MGI:2444155]	protein_coding
chr1_153047995_153048579	39.5115	24.8736	38.4897	28.4826	51.7244	40.1616	50.9423	47.106	40.1615	0.250311	0.619744	0.600792	chr1	153047995	153048579	intron	protein_coding-intron (ENSMUST00000043313. intron 1 of 10)	14913	ENSMUST00000187569	ENSMUSG00000042751	Nmnat2	1	152954993	153119261	nicotinamide nucleotide adenylyltransferase 2 [Source:MGI Symbol;Acc:MGI:2444155]	protein_coding
chr1_153065035_153066289	55.6753	91.8408	82.8112	99.1194	70.9707	99.6316	97.3708	92.2492	86.2086	0.620463	0.871964	0.367959	chr1	153065035	153066289	TTS	lncRNA-TTS (ENSMUST00000190117)	23845	ENSMUST00000190117	ENSMUSG00000099969	Gm28960	1	153066481	153089507	predicted gene 28960 [Source:MGI Symbol;Acc:MGI:5579666]	lncRNA
chr1_153069101_153069857	28.7357	30.6136	45.4878	48.99	61.3476	60.2424	63.1943	52.9942	48.9507	0.023432	0.185117	0.970383	chr1	153069101	153069857	intron	protein_coding-intron (ENSMUST00000043313. intron 1 of 10)	20028	ENSMUST00000190117	ENSMUSG00000099969	Gm28960	1	153066481	153089507	predicted gene 28960 [Source:MGI Symbol;Acc:MGI:5579666]	lncRNA
chr1_153092128_153092721	52.0834	34.4403	64.1495	71.7761	68.5649	48.6573	45.1388	42.5262	53.4171	0.131161	0.464336	0.0137193	chr1	153092128	153092721	Distant-promoter	protein_coding-intron (ENSMUST00000043313. intron 7 of 10)	-1056	ENSMUST00000190960	ENSMUSG00000042751	Nmnat2	1	152954993	153119261	nicotinamide nucleotide adenylyltransferase 2 [Source:MGI Symbol;Acc:MGI:2444155]	protein_coding
chr1_153101187_153101982	25.1437	45.9204	29.1589	35.3184	31.8767	49.4296	50.9423	43.1805	38.8713	0.509404	0.820633	0.412703	chr1	153101187	153101982	intron	protein_coding-intron (ENSMUST00000043313. intron 8 of 10)	8104	ENSMUST00000190960	ENSMUSG00000042751	Nmnat2	1	152954993	153119261	nicotinamide nucleotide adenylyltransferase 2 [Source:MGI Symbol;Acc:MGI:2444155]	protein_coding
chr1_153121181_153121777	12.5718	22.9602	31.4916	27.3433	39.6955	40.1616	34.1765	37.2922	30.7116	0.0651927	0.32634	1.01728	chr1	153121181	153121777	Intergenic	Intergenic	5436	ENSMUST00000188206	ENSMUSG00000026479	Lamc2	1	153122756	153186447	laminin. gamma 2 [Source:MGI Symbol;Acc:MGI:99913]	protein_coding
chr1_153122714_153123510	25.1437	24.8736	83.9775	48.99	107.659	98.0869	66.4185	80.4727	66.9527	4.08e-07	5.37e-05	1.55384	chr1	153122714	153123510	exon	protein_coding-exon (ENSMUST00000027753. exon 24 of 24)	3803	ENSMUST00000188206	ENSMUSG00000026479	Lamc2	1	153122756	153186447	laminin. gamma 2 [Source:MGI Symbol;Acc:MGI:99913]	protein_coding
chr1_153168350_153168834	17.9598	15.3068	22.1607	23.9254	31.8767	22.3978	14.8313	17.6647	20.7654	0.326872	0.69469	-0.0363784	chr1	153168350	153168834	Distant-promoter	protein_coding-intron (ENSMUST00000027753. intron 2 of 23)	-16506	ENSMUST00000185328	ENSMUSG00000026479	Lamc2	1	153122756	153186447	laminin. gamma 2 [Source:MGI Symbol;Acc:MGI:99913]	protein_coding
chr1_153173127_153173910	30.5316	11.4801	30.3252	21.6468	43.3042	33.9829	38.0455	41.2177	31.3168	0.117932	0.441259	0.903044	chr1	153173127	153173910	intron	protein_coding-intron (ENSMUST00000027753. intron 2 of 23)	12529	ENSMUST00000185356	ENSMUSG00000026479	Lamc2	1	153122756	153186447	laminin. gamma 2 [Source:MGI Symbol;Acc:MGI:99913]	protein_coding
chr1_153180542_153181026	30.5316	28.7003	17.4953	22.7861	9.62315	31.6659	19.3452	15.0477	21.8994	0.536395	0.83511	-0.784448	chr1	153180542	153181026	intron	protein_coding-intron (ENSMUST00000027753. intron 2 of 23)	5263	ENSMUST00000185356	ENSMUSG00000026479	Lamc2	1	153122756	153186447	laminin. gamma 2 [Source:MGI Symbol;Acc:MGI:99913]	protein_coding
chr1_153225450_153225974	37.7155	53.5738	16.329	15.9502	16.2391	13.9021	7.73808	22.2445	22.9615	0.00188172	0.035603	-1.60545	chr1	153225450	153225974	intron	protein_coding-intron (ENSMUST00000027752. intron 26 of 27)	3432	ENSMUST00000161744	ENSMUSG00000026478	Lamc1	1	153218922	153332786	laminin. gamma 1 [Source:MGI Symbol;Acc:MGI:99914]	protein_coding
chr1_153275428_153276012	26.9397	26.7869	20.9944	20.5075	20.4492	21.6255	23.2142	19.6275	22.5181	0.861837	0.958494	-0.326396	chr1	153275428	153276012	intron	protein_coding-intron (ENSMUST00000027752. intron 1 of 27)	11470	ENSMUST00000194884	ENSMUSG00000103818	Gm38009	1	153283850	153287190	predicted gene. 38009 [Source:MGI Symbol;Acc:MGI:5611237]	TEC
chr1_153308333_153309065	41.3075	51.6605	40.8224	41.0149	67.362	50.9743	74.8014	83.744	56.4609	0.00950089	0.105964	0.772913	chr1	153308333	153309065	intron	protein_coding-intron (ENSMUST00000027752. intron 1 of 27)	3267	ENSMUST00000110797	ENSMUSG00000079138	Gm8818	1	153305432	153306478	predicted pseudogene 8818 [Source:MGI Symbol;Acc:MGI:3645903]	processed_pseudogene
chr1_153310234_153310718	39.5115	24.8736	22.1607	20.5075	19.8477	30.1212	21.9246	22.2445	25.1489	0.59487	0.860694	-0.548712	chr1	153310234	153310718	intron	protein_coding-intron (ENSMUST00000027752. intron 1 of 27)	5044	ENSMUST00000110797	ENSMUSG00000079138	Gm8818	1	153305432	153306478	predicted pseudogene 8818 [Source:MGI Symbol;Acc:MGI:3645903]	processed_pseudogene
chr1_153331831_153332906	84.411	47.8338	74.6467	52.408	87.8112	69.5104	71.5772	58.8825	68.3851	0.698827	0.904962	-0.025342	chr1	153331831	153332906	exon	protein_coding-exon (ENSMUST00000027752. exon 1 of 28)	418	ENSMUST00000027752	ENSMUSG00000026478	Lamc1	1	153218922	153332786	laminin. gamma 1 [Source:MGI Symbol;Acc:MGI:99914]	protein_coding
chr1_153350968_153351570	23.3477	30.6136	26.8262	30.7612	28.268	42.4786	46.4285	53.6485	35.2965	0.0823418	0.369188	0.894652	chr1	153350968	153351570	Distant-promoter	Intergenic	-18483	ENSMUST00000027752	ENSMUSG00000026478	Lamc1	1	153218922	153332786	laminin. gamma 1 [Source:MGI Symbol;Acc:MGI:99914]	protein_coding
chr1_153386622_153387206	39.5115	49.7471	57.1514	50.1293	39.6955	55.6083	52.8769	66.7335	51.4317	0.582921	0.854854	0.42489	chr1	153386622	153387206	Intergenic	Intergenic	20876	ENSMUST00000186785	ENSMUSG00000073538	E330020D12Rik	1	153404827	153414233	Riken cDNA E330020D12 gene [Source:MGI Symbol;Acc:MGI:3761270]	lncRNA
chr1_153401722_153402306	44.8995	55.4872	41.9888	41.0149	54.1302	33.9829	41.9146	48.4145	45.2291	0.915414	0.976142	-0.150135	chr1	153401722	153402306	Intergenic	Intergenic	5776	ENSMUST00000186785	ENSMUSG00000073538	E330020D12Rik	1	153404827	153414233	Riken cDNA E330020D12 gene [Source:MGI Symbol;Acc:MGI:3761270]	lncRNA
chr1_153451544_153452333	26.9397	26.7869	25.6598	13.6716	20.4492	20.0808	25.7936	17.0105	22.049	0.823296	0.947742	-0.327313	chr1	153451544	153452333	intron	protein_coding-intron (ENSMUST00000042373. intron 9 of 9)	6575	ENSMUST00000137861	ENSMUSG00000042708	Shcbp1l	1	153425162	153452574	Shc SH2-domain binding protein 1-like [Source:MGI Symbol;Acc:MGI:1919086]	protein_coding
chr1_153480284_153480868	44.8995	51.6605	37.3234	36.4577	31.2752	49.4296	32.8868	32.7125	39.5806	0.522091	0.827528	-0.556191	chr1	153480284	153480868	promoter-TSS	protein_coding-promoter-TSS (ENSMUST00000190383)	-26	ENSMUST00000190383	ENSMUSG00000042699	Dhx9	1	153455758	153487660	DEAH (Asp-Glu-Ala-His) box polypeptide 9 [Source:MGI Symbol;Acc:MGI:108177]	protein_coding
chr1_153485866_153486390	25.1437	22.9602	13.9963	15.9502	18.6449	24.7148	19.99	11.7765	19.1471	0.518626	0.826037	-0.598747	chr1	153485866	153486390	intron	protein_coding-intron (ENSMUST00000042141. intron 1 of 27)	1480	ENSMUST00000186380	ENSMUSG00000042699	Dhx9	1	153455758	153487660	DEAH (Asp-Glu-Ala-His) box polypeptide 9 [Source:MGI Symbol;Acc:MGI:108177]	protein_coding
chr1_153487289_153488104	32.3276	53.5738	33.8243	35.3184	41.4998	45.5679	53.5217	53.6485	43.6603	0.333747	0.699905	0.325364	chr1	153487289	153488104	promoter-TSS	protein_coding-promoter-TSS (ENSMUST00000042141)	-36	ENSMUST00000042141	ENSMUSG00000042699	Dhx9	1	153455758	153487660	DEAH (Asp-Glu-Ala-His) box polypeptide 9 [Source:MGI Symbol;Acc:MGI:108177]	protein_coding
chr1_153501648_153502542	59.2673	40.1804	24.4934	17.0896	62.5505	55.6083	58.0356	55.6112	46.6045	0.000204004	0.00722373	0.188052	chr1	153501648	153502542	Distant-promoter	protein_coding-TTS (ENSMUST00000041874)	-14435	ENSMUST00000042141	ENSMUSG00000042699	Dhx9	1	153455758	153487660	DEAH (Asp-Glu-Ala-His) box polypeptide 9 [Source:MGI Symbol;Acc:MGI:108177]	protein_coding
chr1_153506128_153506712	12.5718	15.3068	16.329	7.97512	29.4709	22.3978	38.0455	39.255	22.669	0.00158896	0.0315289	1.47426	chr1	153506128	153506712	Distant-promoter	protein_coding-intron (ENSMUST00000041874. intron 11 of 11)	-18760	ENSMUST00000042141	ENSMUSG00000042699	Dhx9	1	153455758	153487660	DEAH (Asp-Glu-Ala-His) box polypeptide 9 [Source:MGI Symbol;Acc:MGI:108177]	protein_coding
chr1_153556841_153557629	52.0834	57.4005	44.3215	41.0149	46.9129	35.5276	39.9801	45.7975	45.3798	0.658518	0.887422	-0.351156	chr1	153556841	153557629	Distant-promoter	Intergenic	-7190	ENSMUST00000041874	ENSMUSG00000042684	Npl	1	153503015	153550045	N-acetylneuraminate pyruvate lyase [Source:MGI Symbol;Acc:MGI:1921341]	protein_coding
chr1_153559151_153559948	44.8995	59.3139	61.8168	34.1791	46.3114	43.2509	35.4662	32.0582	44.662	0.344678	0.70943	-0.622905	chr1	153559151	153559948	Distant-promoter	Intergenic	-9504	ENSMUST00000041874	ENSMUSG00000042684	Npl	1	153503015	153550045	N-acetylneuraminate pyruvate lyase [Source:MGI Symbol;Acc:MGI:1921341]	protein_coding
chr1_153635447_153636031	25.1437	21.0469	40.8224	28.4826	21.6521	29.3488	31.5971	47.106	30.65	0.239251	0.607122	0.765945	chr1	153635447	153636031	Distant-promoter	Intergenic	-15066	ENSMUST00000186414	ENSMUSG00000099858	Gm6652	1	153619604	153620673	predicted gene 6652 [Source:MGI Symbol;Acc:MGI:3647244]	processed_pseudogene
chr1_153641841_153642425	37.7155	40.1804	44.3215	36.4577	27.0651	16.9914	20.6349	12.4307	29.4747	0.00654934	0.0839254	-1.2345	chr1	153641841	153642425	Distant-promoter	Intergenic	-10892	ENSMUST00000041776	ENSMUSG00000042671	Rgs8	1	153653025	153700323	regulator of G-protein signaling 8 [Source:MGI Symbol;Acc:MGI:108408]	protein_coding
chr1_153690920_153691430	28.7357	7.6534	32.6579	37.597	25.8622	17.7638	16.121	9.1595	21.9438	0.0373245	0.241071	-0.538586	chr1	153690920	153691430	TTS	protein_coding-TTS (ENSMUST00000124500)	1481	ENSMUST00000187154	ENSMUSG00000100945	Gm29529	1	153690391	153692656	predicted gene 29529 [Source:MGI Symbol;Acc:MGI:5580235]	lncRNA
chr1_153721663_153722247	30.5316	30.6136	22.1607	18.2289	46.3114	26.2595	24.5039	22.2445	27.6068	0.20412	0.570078	-0.387131	chr1	153721663	153722247	exon	lncRNA-exon (ENSMUST00000190663. exon 3 of 3)	7301	ENSMUST00000193511	ENSMUSG00000102404	5530400K19Rik	1	153714654	153716569	RIKEN cDNA 5530400K19 gene [Source:MGI Symbol;Acc:MGI:1921757]	TEC
chr1_153742295_153742879	43.1035	47.8338	32.6579	48.99	51.7244	51.7467	54.8114	54.3027	48.1463	0.58864	0.857543	0.264233	chr1	153742295	153742879	TTS	lncRNA-TTS (ENSMUST00000191474)	2238	ENSMUST00000027748	ENSMUSG00000026475	Rgs16	1	153740349	153745468	regulator of G-protein signaling 16 [Source:MGI Symbol;Acc:MGI:108407]	protein_coding
chr1_153746622_153747206	46.6954	45.9204	51.3196	41.0149	39.6955	54.0637	49.6527	43.8347	46.5246	0.999934	0.999961	0.0134951	chr1	153746622	153747206	intron	lncRNA-intron (ENSMUST00000191474. intron 1 of 1)	2410	ENSMUST00000191474	ENSMUSG00000099568	Gm28513	1	153743552	153749324	predicted gene 28513 [Source:MGI Symbol;Acc:MGI:5579219]	lncRNA
chr1_153749093_153749677	55.6753	38.267	52.486	36.4577	42.1013	33.2105	43.8491	35.9837	42.2538	0.824631	0.947882	-0.238677	chr1	153749093	153749677	promoter-TSS	protein_coding-promoter-TSS (ENSMUST00000086209)	-41	ENSMUST00000086209	ENSMUSG00000066800	Rnasel	1	153749426	153764221	ribonuclease L (2'. 5'-oligoisoadenylate synthetase-dependent) [Source:MGI Symbol;Acc:MGI:1098272]	protein_coding
chr1_153846829_153847353	44.8995	55.4872	41.9888	33.0398	27.0651	38.6169	33.5317	24.2072	37.3545	0.204437	0.570545	-0.795202	chr1	153846829	153847353	Distant-promoter	Intergenic	-2949	ENSMUST00000124558	ENSMUSG00000042641	Rgsl1	1	153779381	153844142	regulator of G-protein signaling like 1 [Source:MGI Symbol;Acc:MGI:2685048]	protein_coding
chr1_153893656_153894459	21.5517	17.2202	52.486	35.3184	82.3982	71.8274	64.484	54.3027	49.9486	4.94e-06	0.000403462	1.61174	chr1	153893656	153894459	Distant-promoter	protein_coding-TTS (ENSMUST00000050660)	-1760	ENSMUST00000194459	ENSMUSG00000102459	Gm38352	1	153889741	153892297	predicted gene. 38352 [Source:MGI Symbol;Acc:MGI:5611580]	TEC
chr1_153894817_153895606	39.5115	55.4872	51.3196	52.408	67.9635	88.8189	76.0911	69.3505	62.6188	0.048232	0.275894	0.619125	chr1	153894817	153895606	Distant-promoter	protein_coding-intron (ENSMUST00000123490. intron 1 of 2)	-2914	ENSMUST00000194459	ENSMUSG00000102459	Gm38352	1	153889741	153892297	predicted gene. 38352 [Source:MGI Symbol;Acc:MGI:5611580]	TEC
chr1_153899738_153900322	41.3075	36.3537	33.8243	38.7363	64.3548	38.6169	47.0733	49.0687	43.6669	0.432388	0.7735	0.306343	chr1	153899738	153900322	promoter-TSS	protein_coding-promoter-TSS (ENSMUST00000086199)	86	ENSMUST00000086199	ENSMUSG00000026473	Glul	1	153899944	153909723	glutamate-ammonia ligase (glutamine synthetase) [Source:MGI Symbol;Acc:MGI:95739]	protein_coding
chr1_153901334_153901918	14.3678	15.3068	48.9869	41.0149	73.3765	59.47	43.2043	51.6857	43.4266	1.04e-05	0.000731316	1.67789	chr1	153901334	153901918	intron	protein_coding-intron (ENSMUST00000086199. intron 1 of 6)	1020	ENSMUST00000139476	ENSMUSG00000026473	Glul	1	153899944	153909723	glutamate-ammonia ligase (glutamine synthetase) [Source:MGI Symbol;Acc:MGI:95739]	protein_coding
chr1_153908869_153909453	7.18391	11.4801	13.9963	13.6716	11.4275	12.3574	15.4762	13.085	12.3347	0.808215	0.943917	0.620859	chr1	153908869	153909453	TTS	protein_coding-TTS (ENSMUST00000140685)	3118	ENSMUST00000154576	ENSMUSG00000026473	Glul	1	153899944	153909723	glutamate-ammonia ligase (glutamine synthetase) [Source:MGI Symbol;Acc:MGI:95739]	protein_coding
chr1_153990738_153991426	8.97989	30.6136	9.33084	13.6716	53.5288	47.1126	48.363	34.021	30.7027	1.74e-05	0.00109323	1.07272	chr1	153990738	153991426	Intergenic	Intergenic	15135	ENSMUST00000188927	ENSMUSG00000101903	Gm29291	1	154003396	154006221	predicted gene 29291 [Source:MGI Symbol;Acc:MGI:5579997]	lncRNA
chr1_154032457_154032981	26.9397	22.9602	18.6617	23.9254	16.8405	37.8446	13.5416	23.553	23.0333	0.704266	0.906184	-0.430343	chr1	154032457	154032981	intron	lncRNA-intron (ENSMUST00000188704. intron 2 of 2)	1582	ENSMUST00000188704	ENSMUSG00000100502	Gm28286	1	154027363	154034301	predicted gene 28286 [Source:MGI Symbol;Acc:MGI:5578992]	lncRNA
chr1_154062578_154063115	10.7759	21.0469	26.8262	38.7363	43.3042	40.9339	32.242	32.0582	30.7404	0.0287405	0.208982	1.02516	chr1	154062578	154063115	intron	lncRNA-intron (ENSMUST00000185465. intron 2 of 2)	17353	ENSMUST00000158044	ENSMUSG00000088669	Gm25336	1	154080095	154080199	predicted gene. 25336 [Source:MGI Symbol;Acc:MGI:5455113]	snoRNA
chr1_154076588_154077501	25.1437	22.9602	40.8224	42.1542	52.9273	58.6977	42.5594	47.7602	41.6282	0.0211169	0.174383	0.907285	chr1	154076588	154077501	exon	lncRNA-exon (ENSMUST00000190485. exon 3 of 4)	3155	ENSMUST00000158044	ENSMUSG00000088669	Gm25336	1	154080095	154080199	predicted gene. 25336 [Source:MGI Symbol;Acc:MGI:5455113]	snoRNA
chr1_154118547_154119131	34.1236	24.8736	41.9888	63.801	41.4998	49.4296	52.232	49.0687	44.6271	0.16097	0.513079	0.775527	chr1	154118547	154119131	promoter-TSS	lncRNA-promoter-TSS (ENSMUST00000190485)	-888	ENSMUST00000190485	ENSMUSG00000100627	A830008E24Rik	1	154037597	154117951	RIKEN cDNA A830008E24 gene [Source:MGI Symbol;Acc:MGI:3041183]	lncRNA
chr1_154120542_154121126	14.3678	17.2202	17.4953	11.393	21.0506	28.5765	29.6626	27.4785	20.9056	0.139087	0.477912	0.857838	chr1	154120542	154121126	Distant-promoter	Intergenic	-2883	ENSMUST00000190485	ENSMUSG00000100627	A830008E24Rik	1	154037597	154117951	RIKEN cDNA A830008E24 gene [Source:MGI Symbol;Acc:MGI:3041183]	lncRNA
chr1_154148800_154149530	26.9397	28.7003	46.6542	55.8259	34.2825	37.0722	23.2142	24.8615	34.6938	0.0212272	0.174872	-0.21006	chr1	154148800	154149530	Intergenic	Intergenic	-31214	ENSMUST00000190485	ENSMUSG00000100627	A830008E24Rik	1	154037597	154117951	RIKEN cDNA A830008E24 gene [Source:MGI Symbol;Acc:MGI:3041183]	lncRNA
chr1_154150189_154150977	30.5316	36.3537	69.9813	62.6617	73.3765	69.5104	48.363	54.957	55.7169	0.00794187	0.0954422	0.629818	chr1	154150189	154150977	Intergenic	Intergenic	-32632	ENSMUST00000190485	ENSMUSG00000100627	A830008E24Rik	1	154037597	154117951	RIKEN cDNA A830008E24 gene [Source:MGI Symbol;Acc:MGI:3041183]	lncRNA
chr1_154180868_154181572	39.5115	45.9204	40.8224	50.1293	39.6955	47.885	53.5217	48.4145	45.7375	0.864615	0.959122	0.256905	chr1	154180868	154181572	Distant-promoter	Intergenic	-19967	ENSMUST00000086195	ENSMUSG00000066797	Zfp648	1	154201187	154205689	zinc finger protein 648 [Source:MGI Symbol;Acc:MGI:2685049]	protein_coding
chr1_154786150_154786734	71.8391	53.5738	58.3177	55.8259	51.123	34.7552	27.7281	37.9465	48.8887	0.0327885	0.224527	-0.936824	chr1	154786150	154786734	intron	protein_coding-intron (ENSMUST00000188321. intron 1 of 3)	30499	ENSMUST00000238369	ENSMUSG00000004110	Cacna1e	1	154390731	154884501	calcium channel. voltage-dependent. R type. alpha 1E subunit [Source:MGI Symbol;Acc:MGI:106217]	protein_coding
chr1_154788004_154788514	39.5115	24.8736	39.6561	17.0896	17.442	14.6744	13.5416	18.319	23.1385	0.0836486	0.371624	-1.01985	chr1	154788004	154788514	intron	protein_coding-intron (ENSMUST00000188321. intron 1 of 3)	28682	ENSMUST00000238369	ENSMUSG00000004110	Cacna1e	1	154390731	154884501	calcium channel. voltage-dependent. R type. alpha 1E subunit [Source:MGI Symbol;Acc:MGI:106217]	protein_coding
chr1_155006490_155006946	100.575	109.061	111.97	123.045	89.0141	106.583	86.4085	110.568	104.653	0.644123	0.882476	-0.0892874	chr1	155006490	155006946	Intergenic	Intergenic	-25021	ENSMUST00000191584	ENSMUSG00000101433	Gm29441	1	155031739	155031949	predicted gene 29441 [Source:MGI Symbol;Acc:MGI:5580147]	processed_pseudogene
chr1_155025707_155026459	55.6753	51.6605	47.8205	47.8507	42.1013	44.0233	42.5594	51.6857	47.9221	0.825796	0.948172	-0.188852	chr1	155025707	155026459	Distant-promoter	lncRNA-intron (ENSMUST00000190720. intron 2 of 3)	-5656	ENSMUST00000191584	ENSMUSG00000101433	Gm29441	1	155031739	155031949	predicted gene 29441 [Source:MGI Symbol;Acc:MGI:5580147]	processed_pseudogene
chr1_155048881_155049822	64.6552	44.0071	71.1476	63.801	64.3548	58.6977	52.8769	62.1537	60.2118	0.788534	0.936529	0.0770969	chr1	155048881	155049822	intron	lncRNA-intron (ENSMUST00000190720. intron 1 of 3)	7828	ENSMUST00000190720	ENSMUSG00000101880	Gm29282	1	155011332	155057179	predicted gene 29282 [Source:MGI Symbol;Acc:MGI:5579988]	lncRNA
chr1_155074804_155075596	26.9397	30.6136	33.8243	46.7114	66.1592	39.3892	42.5594	54.957	42.6442	0.146879	0.490967	0.762163	chr1	155074804	155075596	intron	lncRNA-intron (ENSMUST00000181160. intron 3 of 6)	8066	ENSMUST00000181160	ENSMUSG00000096950	Gm9530	1	155063447	155083266	predicted gene 9530 [Source:MGI Symbol;Acc:MGI:3779939]	lncRNA
chr1_155082989_155083911	39.5115	34.4403	38.4897	38.7363	67.362	46.3403	49.6527	42.5262	44.6324	0.250505	0.619944	0.316273	chr1	155082989	155083911	promoter-TSS	lncRNA-promoter-TSS (ENSMUST00000181160)	-184	ENSMUST00000181160	ENSMUSG00000096950	Gm9530	1	155063447	155083266	predicted gene 9530 [Source:MGI Symbol;Acc:MGI:3779939]	lncRNA
chr1_155098797_155099564	26.9397	49.7471	36.157	27.3433	36.0868	27.0318	41.2697	35.9837	35.0699	0.811179	0.944674	0.0176385	chr1	155098797	155099564	exon	protein_coding-exon (ENSMUST00000055322. exon 1 of 1)	456	ENSMUST00000055322	ENSMUSG00000056708	Ier5	1	155096361	155099636	immediate early response 5 [Source:MGI Symbol;Acc:MGI:1337072]	protein_coding
chr1_155122174_155122758	14.3678	30.6136	15.1626	12.5323	10.826	10.0404	18.7004	26.8242	17.3834	0.119652	0.444757	0.0248161	chr1	155122174	155122758	Intergenic	Intergenic	11556	ENSMUST00000191773	ENSMUSG00000026471	Mr1	1	155127277	155146814	major histocompatibility complex. class I-related [Source:MGI Symbol;Acc:MGI:1195463]	protein_coding
chr1_155158463_155159515	57.4713	53.5738	50.1533	47.8507	43.9056	50.202	59.9701	50.3772	51.688	0.824119	0.947865	-0.00968622	chr1	155158463	155159515	intron	protein_coding-intron (ENSMUST00000027743. intron 1 of 7)	190	ENSMUST00000191769	ENSMUSG00000026470	Stx6	1	155158715	155208256	syntaxin 6 [Source:MGI Symbol;Acc:MGI:1926235]	protein_coding
chr1_155218070_155218654	43.1035	47.8338	32.6579	30.7612	33.0796	38.6169	48.363	42.5262	39.6178	0.396986	0.749497	0.000676214	chr1	155218070	155218654	Distant-promoter	protein_coding-TTS (ENSMUST00000186551)	-4381	ENSMUST00000185937	ENSMUSG00000033722	BC034090	1	155212471	155244444	cDNA sequence BC034090 [Source:MGI Symbol;Acc:MGI:2672904]	protein_coding
chr1_155224074_155224658	77.2271	53.5738	51.3196	66.0796	52.3259	39.3892	32.242	39.255	51.4265	0.0482648	0.275948	-0.875503	chr1	155224074	155224658	intron	protein_coding-intron (ENSMUST00000035914. intron 2 of 6)	808	ENSMUST00000186551	ENSMUSG00000033722	BC034090	1	155212471	155244444	cDNA sequence BC034090 [Source:MGI Symbol;Acc:MGI:2672904]	protein_coding
chr1_155233820_155234490	39.5115	91.8408	51.3196	47.8507	51.123	53.2913	38.6904	43.8347	52.1828	0.314335	0.68384	-0.66302	chr1	155233820	155234490	Distant-promoter	lncRNA-TTS (ENSMUST00000192162)	-1244	ENSMUST00000187096	ENSMUSG00000033722	BC034090	1	155212471	155244444	cDNA sequence BC034090 [Source:MGI Symbol;Acc:MGI:2672904]	protein_coding
chr1_155244041_155244900	53.8793	57.4005	52.486	68.3582	55.3331	53.2913	44.4939	36.638	52.735	0.281365	0.650706	-0.454733	chr1	155244041	155244900	promoter-TSS	protein_coding-promoter-TSS (ENSMUST00000186156)	-26	ENSMUST00000186156	ENSMUSG00000033722	BC034090	1	155212471	155244444	cDNA sequence BC034090 [Source:MGI Symbol;Acc:MGI:2672904]	protein_coding
chr1_155281358_155281942	41.3075	53.5738	33.8243	33.0398	36.0868	31.6659	33.5317	40.5635	37.9492	0.5501	0.841627	-0.354099	chr1	155281358	155281942	TTS	protein_coding-TTS (ENSMUST00000139925)	10377	ENSMUST00000192359	ENSMUSG00000026469	Xpr1	1	155275701	155417415	xenotropic and polytropic retrovirus receptor 1 [Source:MGI Symbol;Acc:MGI:97932]	protein_coding
chr1_155293288_155293872	35.9196	42.0937	33.8243	39.8756	22.2535	27.0318	34.8213	37.2922	34.139	0.299686	0.670647	-0.111643	chr1	155293288	155293872	Distant-promoter	protein_coding-intron (ENSMUST00000027741. intron 11 of 14)	-1553	ENSMUST00000192359	ENSMUSG00000026469	Xpr1	1	155275701	155417415	xenotropic and polytropic retrovirus receptor 1 [Source:MGI Symbol;Acc:MGI:97932]	protein_coding
chr1_155516500_155517084	26.9397	38.267	34.9906	29.6219	33.0796	26.2595	29.0178	29.4412	30.9522	0.973962	0.993192	-0.153294	chr1	155516500	155517084	Intergenic	Intergenic	10319	ENSMUST00000097531	ENSMUSG00000073535	Gm5532	1	155520173	155527143	predicted gene 5532 [Source:MGI Symbol;Acc:MGI:3646828]	lncRNA
chr1_155537223_155537807	48.4914	28.7003	41.9888	25.0647	19.2463	27.0318	39.9801	39.9092	33.8016	0.193303	0.556991	0.0439551	chr1	155537223	155537807	Distant-promoter	Intergenic	-10372	ENSMUST00000194133	ENSMUSG00000073535	Gm5532	1	155520173	155527143	predicted gene 5532 [Source:MGI Symbol;Acc:MGI:3646828]	lncRNA
chr1_155557825_155558647	62.8592	53.5738	54.8187	36.4577	56.536	40.9339	52.8769	43.1805	50.1546	0.785754	0.93497	-0.278958	chr1	155557825	155558647	exon	protein_coding-exon (ENSMUST00000035560. exon 1 of 8)	110	ENSMUST00000097529	ENSMUSG00000033701	Acbd6	1	155558120	155691330	acyl-Coenzyme A binding domain containing 6 [Source:MGI Symbol;Acc:MGI:1919732]	protein_coding
chr1_155564664_155565259	23.3477	40.1804	29.1589	29.6219	18.0434	26.2595	21.2797	34.021	27.7391	0.687597	0.90075	-0.194872	chr1	155564664	155565259	intron	protein_coding-intron (ENSMUST00000035560. intron 2 of 7)	1844	ENSMUST00000194476	ENSMUSG00000033701	Acbd6	1	155558120	155691330	acyl-Coenzyme A binding domain containing 6 [Source:MGI Symbol;Acc:MGI:1919732]	protein_coding
chr1_155575186_155575770	52.0834	32.527	26.8262	27.3433	23.4564	38.6169	40.6249	38.6007	35.0098	0.365642	0.727664	-0.0997664	chr1	155575186	155575770	intron	protein_coding-intron (ENSMUST00000035560. intron 3 of 7)	8230	ENSMUST00000159339	ENSMUSG00000033701	Acbd6	1	155558120	155691330	acyl-Coenzyme A binding domain containing 6 [Source:MGI Symbol;Acc:MGI:1919732]	protein_coding
chr1_155576315_155576925	48.4914	47.8338	40.8224	46.7114	26.4637	38.6169	41.2697	52.9942	42.9004	0.341982	0.707184	-0.0317062	chr1	155576315	155576925	intron	protein_coding-intron (ENSMUST00000035560. intron 3 of 7)	9372	ENSMUST00000159339	ENSMUSG00000033701	Acbd6	1	155558120	155691330	acyl-Coenzyme A binding domain containing 6 [Source:MGI Symbol;Acc:MGI:1919732]	protein_coding
chr1_155784770_155785627	79.023	47.8338	39.6561	39.8756	51.7244	27.8042	36.7559	29.4412	44.0143	0.0892171	0.384866	-0.942304	chr1	155784770	155785627	Distant-promoter	protein_coding-intron (ENSMUST00000035325. intron 8 of 11)	-3202	ENSMUST00000130701	ENSMUSG00000033684	Qsox1	1	155776029	155812889	quiescin Q6 sulfhydryl oxidase 1 [Source:MGI Symbol;Acc:MGI:1330818]	protein_coding
chr1_155795717_155796201	14.3678	17.2202	23.3271	15.9502	41.4998	32.4382	32.8868	43.8347	27.6906	0.00986044	0.108468	1.2827	chr1	155795717	155796201	promoter-TSS	protein_coding-promoter-TSS (ENSMUST00000132495)	-542	ENSMUST00000132495	ENSMUSG00000033684	Qsox1	1	155776029	155812889	quiescin Q6 sulfhydryl oxidase 1 [Source:MGI Symbol;Acc:MGI:1330818]	protein_coding
chr1_155810260_155810744	14.3678	7.6534	12.8299	13.6716	12.6304	21.6255	23.2142	17.0105	15.3754	0.505065	0.818517	0.860898	chr1	155810260	155810744	intron	protein_coding-intron (ENSMUST00000035325. intron 1 of 11)	2318	ENSMUST00000151368	ENSMUSG00000033684	Qsox1	1	155776029	155812889	quiescin Q6 sulfhydryl oxidase 1 [Source:MGI Symbol;Acc:MGI:1330818]	protein_coding
chr1_155812217_155813025	43.1035	32.527	39.6561	26.204	42.7027	32.4382	39.9801	44.489	37.6376	0.819595	0.946485	0.155921	chr1	155812217	155813025	exon	protein_coding-exon (ENSMUST00000035325. exon 1 of 12)	199	ENSMUST00000151368	ENSMUSG00000033684	Qsox1	1	155776029	155812889	quiescin Q6 sulfhydryl oxidase 1 [Source:MGI Symbol;Acc:MGI:1330818]	protein_coding
chr1_155862812_155863536	26.9397	26.7869	11.6635	19.3682	19.2463	23.9425	16.121	17.6647	20.2166	0.431494	0.772914	-0.669451	chr1	155862812	155863536	Distant-promoter	protein_coding-TTS (ENSMUST00000129865)	-1786	ENSMUST00000192007	ENSMUSG00000103771	Gm36934	1	155864960	155865265	predicted gene. 36934 [Source:MGI Symbol;Acc:MGI:5610162]	processed_pseudogene
chr1_155972915_155973594	57.4713	36.3537	53.6523	35.3184	73.978	41.7063	67.7082	56.9197	52.8885	0.457953	0.789248	0.404843	chr1	155972915	155973594	promoter-TSS	protein_coding-promoter-TSS (ENSMUST00000124495)	1	ENSMUST00000138762	ENSMUSG00000033671	Cep350	1	155844964	155973255	centrosomal protein 350 [Source:MGI Symbol;Acc:MGI:1921331]	protein_coding
chr1_156035520_156036910	62.8592	68.8806	95.6411	95.7015	113.673	95.7699	109.623	122.999	95.6434	0.016079	0.147652	0.821429	chr1	156035520	156036910	promoter-TSS	protein_coding-promoter-TSS (ENSMUST00000123705)	-68	ENSMUST00000141980	ENSMUSG00000026466	Tor1aip1	1	156004599	156036480	torsin A interacting protein 1 [Source:MGI Symbol;Acc:MGI:3582693]	protein_coding
chr1_156042956_156043480	21.5517	28.7003	9.33084	34.1791	22.855	26.2595	27.7281	25.5157	24.515	0.952613	0.987423	0.0866278	chr1	156042956	156043480	intron	protein_coding-intron (ENSMUST00000060404. intron 1 of 4)	2301	ENSMUST00000097526	ENSMUSG00000050565	Tor1aip2	1	156035403	156068861	torsin A interacting protein 2 [Source:MGI Symbol;Acc:MGI:3582695]	protein_coding
chr1_156085705_156086334	37.7155	30.6136	25.6598	27.3433	33.681	27.0318	27.7281	29.4412	29.9018	0.86348	0.958699	-0.259874	chr1	156085705	156086334	intron	protein_coding-intron (ENSMUST00000015628. intron 2 of 4)	22806	ENSMUST00000125371	ENSMUSG00000050565	Tor1aip2	1	156035403	156068861	torsin A interacting protein 2 [Source:MGI Symbol;Acc:MGI:3582695]	protein_coding
chr1_156229362_156230161	26.9397	21.0469	25.6598	28.4826	28.268	28.5765	25.7936	26.17	26.3671	0.960089	0.989338	0.111517	chr1	156229362	156230161	Distant-promoter	Intergenic	-2468	ENSMUST00000193704	ENSMUSG00000102932	Gm38113	1	156227093	156227293	predicted gene. 38113 [Source:MGI Symbol;Acc:MGI:5611341]	processed_pseudogene
chr1_156263224_156263808	43.1035	45.9204	48.9869	33.0398	25.2608	40.9339	27.7281	25.5157	36.3111	0.240494	0.608444	-0.740753	chr1	156263224	156263808	promoter-TSS	protein_coding-promoter-TSS (ENSMUST00000193755)	12	ENSMUST00000193755	ENSMUSG00000060985	Tdrd5	1	156255296	156303664	tudor domain containing 5 [Source:MGI Symbol;Acc:MGI:2684949]	protein_coding
chr1_156418117_156418701	44.8995	26.7869	39.6561	38.7363	34.2825	33.9829	37.4007	37.9465	36.7114	0.955106	0.988246	0.0654122	chr1	156418117	156418701	TTS	protein_coding-TTS (ENSMUST00000179744)	901	ENSMUST00000177824	ENSMUSG00000026601	Axdnd1	1	156323509	156421159	axonemal dynein light chain domain containing 1 [Source:MGI Symbol;Acc:MGI:1924602]	protein_coding
chr1_156539710_156540649	53.8793	76.534	53.6523	34.1791	38.4926	40.1616	59.3253	57.574	51.7248	0.101746	0.411893	-0.154108	chr1	156539710	156540649	Intergenic	Intergenic	16167	ENSMUST00000190422	ENSMUSG00000101523	Csnk2a3	1	156524012	156526644	casein kinase 2 alpha 3 [Source:MGI Symbol;Acc:MGI:3704198]	processed_pseudogene
chr1_156558472_156559178	34.1236	45.9204	33.8243	47.8507	54.7317	48.6573	63.1943	48.4145	47.0896	0.403267	0.752821	0.483736	chr1	156558472	156559178	promoter-TSS	protein_coding-promoter-TSS (ENSMUST00000027888)	39	ENSMUST00000173929	ENSMUSG00000026596	Abl2	1	156558786	156649568	v-abl Abelson murine leukemia viral oncogene 2 (arg. Abelson-related gene) [Source:MGI Symbol;Acc:MGI:87860]	protein_coding
chr1_156614511_156615180	21.5517	42.0937	38.4897	37.597	22.2535	38.6169	34.1765	24.8615	32.4551	0.814866	0.946115	-0.100535	chr1	156614511	156615180	Distant-promoter	protein_coding-intron (ENSMUST00000027888. intron 1 of 11)	-1078	ENSMUST00000190749	ENSMUSG00000026596	Abl2	1	156558786	156649568	v-abl Abelson murine leukemia viral oncogene 2 (arg. Abelson-related gene) [Source:MGI Symbol;Acc:MGI:87860]	protein_coding
chr1_156633108_156633692	41.3075	40.1804	38.4897	51.2687	31.8767	29.3488	33.5317	36.638	37.8302	0.447974	0.783218	-0.216226	chr1	156633108	156633692	intron	protein_coding-intron (ENSMUST00000027888. intron 7 of 11)	17477	ENSMUST00000190749	ENSMUSG00000026596	Abl2	1	156558786	156649568	v-abl Abelson murine leukemia viral oncogene 2 (arg. Abelson-related gene) [Source:MGI Symbol;Acc:MGI:87860]	protein_coding
chr1_156659807_156660291	17.9598	24.8736	10.4972	12.5323	33.681	30.8935	29.0178	24.2072	22.9578	0.0218854	0.177632	0.317945	chr1	156659807	156660291	Distant-promoter	protein_coding-TTS (ENSMUST00000152604)	-1591	ENSMUST00000154353	ENSMUSG00000060519	Tor3a	1	156653617	156674356	torsin family 3. member A [Source:MGI Symbol;Acc:MGI:1353652]	protein_coding
chr1_156674279_156674863	26.9397	38.267	30.3252	19.3682	28.8694	25.4872	32.8868	23.553	28.2121	0.873134	0.961899	-0.203822	chr1	156674279	156674863	promoter-TSS	protein_coding-promoter-TSS (ENSMUST00000079625)	-215	ENSMUST00000150557	ENSMUSG00000060519	Tor3a	1	156653617	156674356	torsin family 3. member A [Source:MGI Symbol;Acc:MGI:1353652]	protein_coding
chr1_156718742_156719654	43.1035	34.4403	65.3159	41.0149	61.3476	58.6977	55.4562	52.9942	51.5463	0.35323	0.718145	0.48099	chr1	156718742	156719654	promoter-TSS	protein_coding-promoter-TSS (ENSMUST00000086153)	-112	ENSMUST00000086153	ENSMUSG00000033557	Fam20b	1	156678532	156719086	family with sequence similarity 20. member B [Source:MGI Symbol;Acc:MGI:2443990]	protein_coding
chr1_156741800_156742384	52.0834	68.8806	65.3159	44.4328	74.5794	61.787	60.6149	55.6112	60.4132	0.740185	0.919542	-0.054254	chr1	156741800	156742384	Intergenic	Intergenic	-23006	ENSMUST00000086153	ENSMUSG00000033557	Fam20b	1	156678532	156719086	family with sequence similarity 20. member B [Source:MGI Symbol;Acc:MGI:2443990]	protein_coding
chr1_156754909_156755393	17.9598	19.1335	22.1607	10.2537	28.8694	24.7148	11.6071	9.1595	17.9823	0.0666979	0.330625	-0.835592	chr1	156754909	156755393	Intergenic	Intergenic	-36065	ENSMUST00000086153	ENSMUSG00000033557	Fam20b	1	156678532	156719086	family with sequence similarity 20. member B [Source:MGI Symbol;Acc:MGI:2443990]	protein_coding
chr1_156781990_156782703	44.8995	28.7003	48.9869	46.7114	21.0506	20.8531	12.252	15.0477	29.8127	5.64e-05	0.00271311	-1.43636	chr1	156781990	156782703	Distant-promoter	Intergenic	-11166	ENSMUST00000121352	ENSMUSG00000046057	Gm15428	1	156793512	156793844	predicted pseudogene 15428 [Source:MGI Symbol;Acc:MGI:3642670]	processed_pseudogene
chr1_156829704_156830188	23.3477	11.4801	5.83177	13.6716	10.2246	11.5851	4.51388	7.851	11.0632	0.217092	0.582787	-1.50177	chr1	156829704	156830188	exon	protein_coding-exon (ENSMUST00000191503. exon 1 of 1)	901	ENSMUST00000191503	ENSMUSG00000026594	Ralgps2	1	156804166	156939626	Ral GEF with PH domain and SH3 binding motif 2 [Source:MGI Symbol;Acc:MGI:1925505]	protein_coding
chr1_156917414_156917898	37.7155	40.1804	33.8243	26.204	21.0506	18.5361	19.3452	15.702	26.5698	0.0328672	0.224881	-1.15113	chr1	156917414	156917898	intron	protein_coding-intron (ENSMUST00000027886. intron 1 of 18)	21125	ENSMUST00000189648	ENSMUSG00000026594	Ralgps2	1	156804166	156939626	Ral GEF with PH domain and SH3 binding motif 2 [Source:MGI Symbol;Acc:MGI:1925505]	protein_coding
chr1_157076173_157077531	88.0029	130.108	108.471	87.7264	92.6228	81.0955	56.7459	68.6962	89.1836	0.0195968	0.167269	-0.794517	chr1	157076173	157077531	Intergenic	Intergenic	-22818	ENSMUST00000190681	ENSMUSG00000101768	Gm28694	1	156972760	157054034	predicted gene 28694 [Source:MGI Symbol;Acc:MGI:5579400]	lncRNA
chr1_157079221_157079745	43.1035	32.527	16.329	27.3433	17.442	19.3085	17.4107	17.0105	23.8093	0.0604745	0.312467	-1.13841	chr1	157079221	157079745	Intergenic	Intergenic	-25449	ENSMUST00000190681	ENSMUSG00000101768	Gm28694	1	156972760	157054034	predicted gene 28694 [Source:MGI Symbol;Acc:MGI:5579400]	lncRNA
chr1_157086070_157086554	28.7357	22.9602	18.6617	33.0398	16.2391	23.9425	16.121	13.085	21.5981	0.306838	0.676531	-0.825879	chr1	157086070	157086554	Intergenic	Intergenic	22076	ENSMUST00000119526	ENSMUSG00000026592	Tex35	1	157099139	157108680	testis expressed 35 [Source:MGI Symbol;Acc:MGI:1920685]	protein_coding
chr1_157299414_157300060	34.1236	40.1804	30.3252	26.204	13.8333	25.4872	25.7936	29.4412	28.1736	0.228656	0.595793	-0.426326	chr1	157299414	157300060	intron	protein_coding-intron (ENSMUST00000078308. intron 1 of 17)	-43055	ENSMUST00000134543	ENSMUSG00000070565	Rasal2	1	157135182	157412595	RAS protein activator like 2 [Source:MGI Symbol;Acc:MGI:2443881]	protein_coding
chr1_157412067_157412823	53.8793	49.7471	37.3234	54.6866	49.9201	47.1126	56.1011	72.6217	52.674	0.409312	0.758051	0.311594	chr1	157412067	157412823	promoter-TSS	transcribed_processed_pseudogene-promoter-TSS (ENSMUST00000061537)	93	ENSMUST00000061537	ENSMUSG00000049881	2810025M15Rik	1	157412352	157420236	RIKEN cDNA 2810025M15 gene [Source:MGI Symbol;Acc:MGI:1917203]	transcribed_processed_pseudogene
chr1_157446044_157446840	37.7155	40.1804	41.9888	33.0398	24.6593	27.0318	28.3729	25.5157	32.313	0.297154	0.668532	-0.530622	chr1	157446044	157446840	Distant-promoter	Intergenic	-12135	ENSMUST00000193791	ENSMUSG00000033488	Cryzl2	1	157458577	157492638	crystallin zeta like 2 [Source:MGI Symbol;Acc:MGI:2448516]	protein_coding
chr1_157536344_157536964	28.7357	28.7003	31.4916	30.7612	39.6955	27.8042	47.0733	38.6007	34.1078	0.469044	0.796275	0.577149	chr1	157536344	157536964	Distant-promoter	protein_coding-intron (ENSMUST00000027881. intron 9 of 26)	-1397	ENSMUST00000155665	ENSMUSG00000026589	Sec16b	1	157506728	157568425	SEC16 homolog B (S. cerevisiae) [Source:MGI Symbol;Acc:MGI:2148802]	protein_coding
chr1_157537611_157538135	34.1236	36.3537	20.9944	25.0647	28.8694	26.2595	19.3452	28.787	27.4747	0.537665	0.835529	-0.550124	chr1	157537611	157538135	promoter-TSS	protein_coding-promoter-TSS (ENSMUST00000155665)	-178	ENSMUST00000155665	ENSMUSG00000026589	Sec16b	1	157506728	157568425	SEC16 homolog B (S. cerevisiae) [Source:MGI Symbol;Acc:MGI:2148802]	protein_coding
chr1_157552976_157553560	57.4713	55.4872	50.1533	46.7114	52.3259	62.5594	49.6527	50.3772	53.0923	0.823426	0.947743	-0.175815	chr1	157552976	157553560	intron	protein_coding-intron (ENSMUST00000027881. intron 15 of 26)	15217	ENSMUST00000155665	ENSMUSG00000026589	Sec16b	1	157506728	157568425	SEC16 homolog B (S. cerevisiae) [Source:MGI Symbol;Acc:MGI:2148802]	protein_coding
chr1_158654054_158655093	52.0834	63.1406	50.1533	62.6617	33.0796	42.4786	38.6904	36.638	47.3657	0.0949447	0.397486	-0.610918	chr1	158654054	158655093	Distant-promoter	protein_coding-intron (ENSMUST00000046110. intron 16 of 22)	-2576	ENSMUST00000194217	ENSMUSG00000026587	Astn1	1	158362273	158691781	astrotactin 1 [Source:MGI Symbol;Acc:MGI:1098567]	protein_coding
chr1_158670109_158670693	50.2874	44.0071	39.6561	43.2935	27.6666	32.4382	47.7181	51.0315	42.0123	0.147083	0.491246	0.0648932	chr1	158670109	158670693	Distant-promoter	protein_coding-intron (ENSMUST00000046110. intron 20 of 22)	-8393	ENSMUST00000194658	ENSMUSG00000026587	Astn1	1	158362273	158691781	astrotactin 1 [Source:MGI Symbol;Acc:MGI:1098567]	protein_coding
chr1_158713202_158714014	44.8995	45.9204	62.9832	55.8259	36.6883	34.7552	36.111	52.34	46.1904	0.185144	0.547142	-0.0384201	chr1	158713202	158714014	exon	protein_coding-exon (ENSMUST00000159861. exon 22 of 22)	34814	ENSMUST00000194658	ENSMUSG00000026587	Astn1	1	158362273	158691781	astrotactin 1 [Source:MGI Symbol;Acc:MGI:1098567]	protein_coding
chr1_158733295_158733779	25.1437	32.527	24.4934	34.1791	27.6666	17.7638	14.1865	10.468	23.3035	0.0435581	0.262473	-1.22245	chr1	158733295	158733779	intron	protein_coding-intron (ENSMUST00000159861. intron 20 of 21)	54743	ENSMUST00000194658	ENSMUSG00000026587	Astn1	1	158362273	158691781	astrotactin 1 [Source:MGI Symbol;Acc:MGI:1098567]	protein_coding
chr1_158852946_158853656	30.5316	36.3537	97.9738	48.99	25.8622	41.7063	22.5694	15.0477	39.8793	2.51e-05	0.00144246	-0.827556	chr1	158852946	158853656	Distant-promoter	protein_coding-intron (ENSMUST00000159861. intron 5 of 21)	-8269	ENSMUST00000159860	ENSMUSG00000073530	Pappa2	1	158711727	158980490	pappalysin 2 [Source:MGI Symbol;Acc:MGI:3051647]	protein_coding
chr1_158854188_158854772	25.1437	44.0071	31.4916	26.204	32.4781	26.2595	27.0833	19.6275	29.0368	0.650259	0.883965	-0.559291	chr1	158854188	158854772	Distant-promoter	protein_coding-intron (ENSMUST00000159861. intron 5 of 21)	-9448	ENSMUST00000159860	ENSMUSG00000073530	Pappa2	1	158711727	158980490	pappalysin 2 [Source:MGI Symbol;Acc:MGI:3051647]	protein_coding
chr1_158953439_158954023	39.5115	55.4872	40.8224	47.8507	42.7027	42.4786	40.6249	47.7602	44.6548	0.979452	0.994749	-0.10026	chr1	158953439	158954023	intron	protein_coding-intron (ENSMUST00000159861. intron 1 of 21)	4636	ENSMUST00000159861	ENSMUSG00000073530	Pappa2	1	158711727	158980490	pappalysin 2 [Source:MGI Symbol;Acc:MGI:3051647]	protein_coding
chr1_159135225_159135809	59.2673	68.8806	47.8205	44.4328	27.6666	45.5679	44.4939	41.2177	47.4184	0.126034	0.454897	-0.578607	chr1	159135225	159135809	intron	lncRNA-intron (ENSMUST00000195279. intron 2 of 4)	1245	ENSMUST00000195279	ENSMUSG00000104014	4930562F17Rik	1	159134272	159166387	RIKEN cDNA 4930562F17 gene [Source:MGI Symbol;Acc:MGI:1922506]	lncRNA
chr1_159186781_159187372	26.9397	9.56675	19.828	23.9254	58.3403	51.7467	41.9146	43.8347	34.512	0.000211035	0.00740827	1.21716	chr1	159186781	159187372	Distant-promoter	Intergenic	-18434	ENSMUST00000077309	ENSMUSG00000061992	Gm4953	1	159168160	159168642	predicted pseudogene 4953 [Source:MGI Symbol;Acc:MGI:3647627]	processed_pseudogene
chr1_159290141_159290774	30.5316	45.9204	33.8243	27.3433	21.6521	37.8446	30.3075	30.0955	32.1899	0.819216	0.946485	-0.335548	chr1	159290141	159290774	Distant-promoter	protein_coding-intron (ENSMUST00000076894. intron 11 of 19)	-16180	ENSMUST00000193776	ENSMUSG00000040782	Cop1	1	159232320	159347640	COP1. E3 ubiquitin ligase [Source:MGI Symbol;Acc:MGI:1347046]	protein_coding
chr1_159382853_159383337	25.1437	28.7003	26.8262	20.5075	20.4492	29.3488	14.8313	13.085	22.3615	0.204565	0.570731	-0.945862	chr1	159382853	159383337	Intergenic	Intergenic	4691	ENSMUST00000194705	ENSMUSG00000103289	Gm31256	1	159378404	159378909	predicted gene. 31256 [Source:MGI Symbol;Acc:MGI:5590415]	processed_pseudogene
chr1_159396354_159396954	37.7155	57.4005	44.3215	48.99	37.2897	38.6169	37.4007	29.4412	41.397	0.429732	0.771958	-0.503708	chr1	159396354	159396954	Intergenic	Intergenic	18250	ENSMUST00000194705	ENSMUSG00000103289	Gm31256	1	159378404	159378909	predicted gene. 31256 [Source:MGI Symbol;Acc:MGI:5590415]	processed_pseudogene
chr1_159523435_159524364	52.0834	51.6605	43.1551	45.5721	32.4781	40.9339	40.6249	41.872	43.5475	0.539669	0.83658	-0.330759	chr1	159523435	159524364	promoter-TSS	protein_coding-promoter-TSS (ENSMUST00000195199)	58	ENSMUST00000195199	ENSMUSG00000015829	Tnr	1	159523769	159931729	tenascin R [Source:MGI Symbol;Acc:MGI:99516]	protein_coding
chr1_159686430_159687126	37.7155	45.9204	50.1533	50.1293	67.9635	56.3807	39.3352	30.7497	47.2935	0.0568294	0.302103	-0.251989	chr1	159686430	159687126	intron	protein_coding-intron (ENSMUST00000192069. intron 1 of 22)	5116	ENSMUST00000194909	ENSMUSG00000073528	Gm10530	1	159614749	159684876	predicted gene 10530 [Source:MGI Symbol;Acc:MGI:3641765]	lncRNA
chr1_159783768_159784352	34.1236	22.9602	38.4897	30.7612	24.6593	27.8042	13.5416	21.5902	26.7413	0.162926	0.516398	-0.7059	chr1	159783768	159784352	intron	protein_coding-intron (ENSMUST00000111669. intron 1 of 21)	10290	ENSMUST00000193325	ENSMUSG00000015829	Tnr	1	159523769	159931729	tenascin R [Source:MGI Symbol;Acc:MGI:99516]	protein_coding
chr1_159922854_159923438	12.5718	22.9602	12.8299	23.9254	15.6376	16.9914	10.9623	17.0105	16.6111	0.899679	0.971231	-0.338853	chr1	159922854	159923438	intron	protein_coding-intron (ENSMUST00000111669. intron 20 of 21)	8580	ENSMUST00000195328	ENSMUSG00000103719	Gm38039	1	159928390	159931726	predicted gene. 38039 [Source:MGI Symbol;Acc:MGI:5611267]	lncRNA
chr1_159932008_159932492	28.7357	21.0469	22.1607	13.6716	29.4709	23.1701	19.99	24.2072	22.8067	0.67824	0.896027	-0.175709	chr1	159932008	159932492	promoter-TSS	lncRNA-promoter-TSS (ENSMUST00000195328)	-524	ENSMUST00000195328	ENSMUSG00000103719	Gm38039	1	159928390	159931726	predicted gene. 38039 [Source:MGI Symbol;Acc:MGI:5611267]	lncRNA
chr1_160044297_160044970	61.0633	55.4872	54.8187	61.5224	69.1664	61.787	50.9423	69.3505	60.5172	0.92745	0.980277	0.0439771	chr1	160044297	160044970	promoter-TSS	lncRNA-promoter-TSS (ENSMUST00000193461)	186	ENSMUST00000165923	ENSMUSG00000090394	4930523C07Rik	1	160044382	160080208	RIKEN cDNA 4930523C07 gene [Source:MGI Symbol;Acc:MGI:1914897]	protein_coding
chr1_160061882_160062366	21.5517	21.0469	23.3271	23.9254	18.6449	20.8531	25.7936	24.2072	22.4187	0.870881	0.96112	0.230928	chr1	160061882	160062366	Distant-promoter	protein_coding-intron (ENSMUST00000060298. intron 1 of 2)	-13038	ENSMUST00000097513	ENSMUSG00000090394	4930523C07Rik	1	160044382	160080208	RIKEN cDNA 4930523C07 gene [Source:MGI Symbol;Acc:MGI:1914897]	protein_coding
chr1_160079321_160079905	23.3477	26.7869	22.1607	36.4577	34.8839	21.6255	28.3729	31.404	28.1299	0.953295	0.987571	0.255379	chr1	160079321	160079905	Distant-promoter	protein_coding-exon (ENSMUST00000163892. exon 3 of 3)	-1628	ENSMUST00000164249	ENSMUSG00000026729	4930562F07Rik	1	160074735	160077985	RIKEN cDNA 4930562F07 gene [Source:MGI Symbol;Acc:MGI:1922505]	lncRNA
chr1_160080942_160081726	57.4713	36.3537	45.4878	30.7612	31.8767	39.3892	42.5594	47.106	41.3757	0.656454	0.886672	-0.0705973	chr1	160080942	160081726	Distant-promoter	Intergenic	-3349	ENSMUST00000164249	ENSMUSG00000026729	4930562F07Rik	1	160074735	160077985	RIKEN cDNA 4930562F07 gene [Source:MGI Symbol;Acc:MGI:1922505]	lncRNA
chr1_160099544_160100233	39.5115	30.6136	41.9888	44.4328	34.8839	31.6659	18.7004	25.5157	33.4141	0.0932057	0.393211	-0.669137	chr1	160099544	160100233	intron	protein_coding-intron (ENSMUST00000039178. intron 18 of 21)	-21903	ENSMUST00000164249	ENSMUSG00000026729	4930562F07Rik	1	160074735	160077985	RIKEN cDNA 4930562F07 gene [Source:MGI Symbol;Acc:MGI:1922505]	lncRNA
chr1_160184429_160185212	50.2874	34.4403	43.1551	35.3184	39.094	32.4382	29.0178	35.3295	37.3851	0.748458	0.922983	-0.401644	chr1	160184429	160185212	Distant-promoter	Intergenic	-10395	ENSMUST00000135680	ENSMUSG00000058267	Mrps14	1	160195215	160202170	mitochondrial ribosomal protein S14 [Source:MGI Symbol;Acc:MGI:1928141]	protein_coding
chr1_160194690_160195672	46.6954	66.9673	48.9869	59.2438	79.9924	63.3317	68.353	71.9675	63.1923	0.401911	0.752088	0.308364	chr1	160194690	160195672	promoter-TSS	protein_coding-promoter-TSS (ENSMUST00000078878)	-34	ENSMUST00000135680	ENSMUSG00000058267	Mrps14	1	160195215	160202170	mitochondrial ribosomal protein S14 [Source:MGI Symbol;Acc:MGI:1928141]	protein_coding
chr1_160213000_160213599	55.6753	44.0071	51.3196	58.1045	66.7606	50.202	68.9978	80.4727	59.4425	0.245756	0.614625	0.581238	chr1	160213000	160213599	promoter-TSS	protein_coding-promoter-TSS (ENSMUST00000014370)	356	ENSMUST00000193962	ENSMUSG00000103006	4933417C20Rik	1	160212943	160214816	RIKEN cDNA 4933417C20 gene [Source:MGI Symbol;Acc:MGI:1918378]	TEC
chr1_160230957_160231544	35.9196	36.3537	44.3215	47.8507	16.2391	42.4786	42.5594	34.021	37.4679	0.450801	0.784677	0.0839022	chr1	160230957	160231544	intron	protein_coding-intron (ENSMUST00000028052. intron 7 of 8)	617	ENSMUST00000192019	ENSMUSG00000026721	Rabgap1l	1	160219174	160793211	RAB GTPase activating protein 1-like [Source:MGI Symbol;Acc:MGI:1352507]	protein_coding
chr1_160233903_160234487	23.3477	13.3935	23.3271	22.7861	22.2535	20.8531	24.5039	28.787	22.4065	0.752222	0.924391	0.528714	chr1	160233903	160234487	Distant-promoter	protein_coding-intron (ENSMUST00000028052. intron 6 of 8)	-2328	ENSMUST00000192019	ENSMUSG00000026721	Rabgap1l	1	160219174	160793211	RAB GTPase activating protein 1-like [Source:MGI Symbol;Acc:MGI:1352507]	protein_coding
chr1_160263120_160263926	44.8995	36.3537	45.4878	43.2935	64.3548	35.5276	39.3352	38.6007	43.4816	0.728692	0.91504	-0.0625794	chr1	160263120	160263926	promoter-TSS	lncRNA-promoter-TSS (ENSMUST00000194105)	-801	ENSMUST00000194105	ENSMUSG00000104302	Gm36975	1	160264324	160443072	predicted gene. 36975 [Source:MGI Symbol;Acc:MGI:5610203]	lncRNA
chr1_160377514_160378098	39.5115	63.1406	34.9906	37.597	31.8767	44.0233	44.4939	55.6112	43.9056	0.379821	0.738386	-0.0314881	chr1	160377514	160378098	intron	protein_coding-intron (ENSMUST00000028049. intron 18 of 20)	-26235	ENSMUST00000028052	ENSMUSG00000026721	Rabgap1l	1	160219174	160793211	RAB GTPase activating protein 1-like [Source:MGI Symbol;Acc:MGI:1352507]	protein_coding
chr1_160399342_160400125	43.1035	40.1804	41.9888	36.4577	18.0434	35.5276	44.4939	42.5262	37.7902	0.23401	0.601602	0.0625925	chr1	160399342	160400125	intron	protein_coding-intron (ENSMUST00000028049. intron 17 of 20)	42134	ENSMUST00000191651	ENSMUSG00000026721	Rabgap1l	1	160219174	160793211	RAB GTPase activating protein 1-like [Source:MGI Symbol;Acc:MGI:1352507]	protein_coding
chr1_160410742_160411326	34.1236	24.8736	16.329	19.3682	10.2246	18.5361	30.9523	24.8615	22.4086	0.094765	0.397419	-0.0831059	chr1	160410742	160411326	intron	protein_coding-intron (ENSMUST00000028049. intron 17 of 20)	30833	ENSMUST00000191651	ENSMUSG00000026721	Rabgap1l	1	160219174	160793211	RAB GTPase activating protein 1-like [Source:MGI Symbol;Acc:MGI:1352507]	protein_coding
chr1_160531234_160532018	25.1437	26.7869	29.1589	20.5075	18.6449	26.2595	24.5039	34.6752	25.7101	0.815782	0.946175	0.188809	chr1	160531234	160532018	intron	protein_coding-intron (ENSMUST00000028049. intron 13 of 20)	42184	ENSMUST00000192582	ENSMUSG00000104026	Gm37212	1	160570161	160573810	predicted gene. 37212 [Source:MGI Symbol;Acc:MGI:5610440]	TEC
chr1_160692665_160693581	28.7357	26.7869	47.8205	48.99	31.2752	28.5765	37.4007	29.4412	34.8784	0.165066	0.519716	0.26709	chr1	160692665	160693581	intron	protein_coding-intron (ENSMUST00000028049. intron 10 of 20)	33558	ENSMUST00000193191	ENSMUSG00000103200	Gm37328	1	160726042	160726681	predicted gene. 37328 [Source:MGI Symbol;Acc:MGI:5610556]	lncRNA
chr1_160714670_160715254	43.1035	26.7869	18.6617	15.9502	19.8477	22.3978	27.7281	24.8615	24.9172	0.179946	0.539587	-0.415173	chr1	160714670	160715254	intron	protein_coding-intron (ENSMUST00000028049. intron 7 of 20)	11719	ENSMUST00000193191	ENSMUSG00000103200	Gm37328	1	160726042	160726681	predicted gene. 37328 [Source:MGI Symbol;Acc:MGI:5610556]	lncRNA
chr1_160717693_160718277	28.7357	19.1335	43.1551	29.6219	12.6304	31.6659	34.8213	26.17	28.2417	0.402355	0.752293	0.345178	chr1	160717693	160718277	intron	protein_coding-intron (ENSMUST00000028049. intron 7 of 20)	8696	ENSMUST00000193191	ENSMUSG00000103200	Gm37328	1	160726042	160726681	predicted gene. 37328 [Source:MGI Symbol;Acc:MGI:5610556]	lncRNA
chr1_160743187_160743771	41.3075	24.8736	27.9925	22.7861	10.2246	20.8531	21.2797	24.8615	24.2723	0.159788	0.511404	-0.525578	chr1	160743187	160743771	Distant-promoter	protein_coding-intron (ENSMUST00000028049. intron 1 of 20)	-12208	ENSMUST00000195297	ENSMUSG00000104053	Gm38126	1	160755687	160759689	predicted gene. 38126 [Source:MGI Symbol;Acc:MGI:5611354]	TEC
chr1_160792162_160792987	34.1236	34.4403	31.4916	41.0149	33.681	43.2509	45.1388	35.9837	37.3906	0.932819	0.98173	0.2431	chr1	160792162	160792987	intron	protein_coding-intron (ENSMUST00000028049. intron 1 of 20)	364	ENSMUST00000195442	ENSMUSG00000026721	Rabgap1l	1	160219174	160793211	RAB GTPase activating protein 1-like [Source:MGI Symbol;Acc:MGI:1352507]	protein_coding
chr1_160933997_160934786	52.0834	59.3139	39.6561	45.5721	37.8912	57.9254	47.7181	28.1327	46.0366	0.501357	0.816125	-0.552416	chr1	160933997	160934786	intron	protein_coding-intron (ENSMUST00000035911. intron 1 of 18)	4367	ENSMUST00000035911	ENSMUSG00000040423	Rc3h1	1	160906418	160974978	RING CCCH (C3H) domains 1 [Source:MGI Symbol;Acc:MGI:2685397]	protein_coding
chr1_160935449_160936033	34.1236	38.267	23.3271	23.9254	18.0434	27.0318	24.5039	32.0582	27.6601	0.411947	0.759849	-0.355116	chr1	160935449	160936033	intron	protein_coding-intron (ENSMUST00000035911. intron 1 of 18)	5717	ENSMUST00000035911	ENSMUSG00000040423	Rc3h1	1	160906418	160974978	RING CCCH (C3H) domains 1 [Source:MGI Symbol;Acc:MGI:2685397]	protein_coding
chr1_161034358_161035537	52.0834	55.4872	72.314	78.6119	95.63	88.0465	99.9502	107.951	81.2593	0.00481713	0.0680058	0.951443	chr1	161034358	161035537	promoter-TSS	lncRNA-promoter-TSS (ENSMUST00000065709)	18	ENSMUST00000159119	ENSMUSG00000053332	Gas5	1	161034422	161038539	growth arrest specific 5 [Source:MGI Symbol;Acc:MGI:95659]	lncRNA
chr1_16105496_16106086	50.2874	47.8338	72.314	59.2438	59.5432	57.153	51.5872	51.6857	56.206	0.545735	0.839693	0.0731556	chr1	16105496	16106086	promoter-TSS	protein_coding-promoter-TSS (ENSMUST00000027053)	17	ENSMUST00000027053	ENSMUSG00000025921	Rdh10	1	16105774	16133734	retinol dehydrogenase 10 (all-trans) [Source:MGI Symbol;Acc:MGI:1924238]	protein_coding
chr1_161070407_161070931	17.9598	22.9602	23.3271	19.3682	34.2825	21.6255	40.6249	40.5635	27.5889	0.0757173	0.353859	0.99192	chr1	161070407	161070931	promoter-TSS	protein_coding-promoter-TSS (ENSMUST00000028035)	-11	ENSMUST00000035430	ENSMUSG00000026709	Dars2	1	161040601	161070658	aspartyl-tRNA synthetase 2 (mitochondrial) [Source:MGI Symbol;Acc:MGI:2442510]	protein_coding
chr1_161131170_161131754	30.5316	32.527	39.6561	31.9005	53.5288	30.1212	52.8769	42.5262	39.2085	0.454433	0.787038	0.598404	chr1	161131170	161131754	promoter-TSS	protein_coding-promoter-TSS (ENSMUST00000111611)	-20	ENSMUST00000145736	ENSMUSG00000026705	Klhl20	1	161088375	161131511	kelch-like 20 [Source:MGI Symbol;Acc:MGI:2444855]	protein_coding
chr1_16113415_16113999	26.9397	11.4801	16.329	18.2289	18.6449	20.8531	28.3729	17.6647	19.8142	0.878498	0.963592	0.251718	chr1	16113415	16113999	intron	protein_coding-intron (ENSMUST00000027053. intron 2 of 5)	7933	ENSMUST00000027053	ENSMUSG00000025921	Rdh10	1	16105774	16133734	retinol dehydrogenase 10 (all-trans) [Source:MGI Symbol;Acc:MGI:1924238]	protein_coding
chr1_161170616_161171140	32.3276	34.4403	26.8262	19.3682	15.0362	23.1701	12.8968	15.0477	22.3891	0.0741798	0.349699	-1.25626	chr1	161170616	161171140	Distant-promoter	protein_coding-TTS (ENSMUST00000111608)	-6058	ENSMUST00000193379	ENSMUSG00000102817	Gm6185	1	161176936	161237307	predicted gene 6185 [Source:MGI Symbol;Acc:MGI:3648765]	transcribed_unprocessed_pseudogene
chr1_161180458_161181042	21.5517	34.4403	17.4953	29.6219	24.0579	15.4468	9.6726	16.3562	21.0803	0.198695	0.563532	-1.10143	chr1	161180458	161181042	intron	transcribed_unprocessed_pseudogene-intron (ENSMUST00000193379. intron 2 of 25)	3814	ENSMUST00000193379	ENSMUSG00000102817	Gm6185	1	161176936	161237307	predicted gene 6185 [Source:MGI Symbol;Acc:MGI:3648765]	transcribed_unprocessed_pseudogene
chr1_161195427_161196213	52.0834	38.267	43.1551	45.5721	48.7172	44.7956	34.8213	37.9465	43.1698	0.691258	0.902301	-0.316175	chr1	161195427	161196213	Distant-promoter	transcribed_unprocessed_pseudogene-intron (ENSMUST00000193379. intron 6 of 25)	-4989	ENSMUST00000212885	ENSMUSG00000102817	Gm6185	1	161176936	161237307	predicted gene 6185 [Source:MGI Symbol;Acc:MGI:3648765]	transcribed_unprocessed_pseudogene
chr1_161214378_161214962	30.5316	36.3537	26.8262	31.9005	25.8622	25.4872	25.7936	29.4412	29.0245	0.839785	0.952466	-0.274215	chr1	161214378	161214962	intron	transcribed_unprocessed_pseudogene-intron (ENSMUST00000193379. intron 17 of 25)	13861	ENSMUST00000212885	ENSMUSG00000102817	Gm6185	1	161176936	161237307	predicted gene 6185 [Source:MGI Symbol;Acc:MGI:3648765]	transcribed_unprocessed_pseudogene
chr1_161250805_161251329	23.3477	19.1335	19.828	26.204	26.4637	25.4872	32.8868	26.17	24.9401	0.742268	0.920525	0.472885	chr1	161250805	161251329	promoter-TSS	protein_coding-promoter-TSS (ENSMUST00000051925)	54	ENSMUST00000156318	ENSMUSG00000026701	Prdx6	1	161240112	161251219	peroxiredoxin 6 [Source:MGI Symbol;Acc:MGI:894320]	protein_coding
chr1_161286597_161287181	41.3075	45.9204	36.157	29.6219	28.268	32.4382	29.6626	37.2922	35.0835	0.583155	0.854854	-0.380763	chr1	161286597	161287181	Intergenic	Intergenic	12125	ENSMUST00000194329	ENSMUSG00000104163	Gm19057	1	161297818	161299014	predicted gene. 19057 [Source:MGI Symbol;Acc:MGI:5011242]	processed_pseudogene
chr1_161400041_161400625	37.7155	30.6136	33.8243	31.9005	21.0506	18.5361	29.6626	25.5157	28.6024	0.240232	0.60828	-0.310621	chr1	161400041	161400625	intron	protein_coding-intron (ENSMUST00000028024. intron 1 of 2)	4924	ENSMUST00000028024	ENSMUSG00000026700	Tnfsf4	1	161395409	161418410	tumor necrosis factor (ligand) superfamily. member 4 [Source:MGI Symbol;Acc:MGI:104511]	protein_coding
chr1_161687470_161688094	39.5115	26.7869	52.486	38.7363	23.4564	32.4382	25.1487	26.8242	33.1735	0.153006	0.500929	-0.356022	chr1	161687470	161688094	Intergenic	Intergenic	-25923	ENSMUST00000194337	ENSMUSG00000102860	Gm37638	1	161713705	161714827	predicted gene. 37638 [Source:MGI Symbol;Acc:MGI:5610866]	TEC
chr1_161736779_161737363	41.3075	68.8806	23.3271	37.597	21.0506	35.5276	23.2142	40.5635	36.4335	0.0993129	0.406328	-0.785482	chr1	161736779	161737363	Distant-promoter	Intergenic	-8985	ENSMUST00000195878	ENSMUSG00000102399	Gm5049	1	161746056	161747645	predicted gene 5049 [Source:MGI Symbol;Acc:MGI:3645970]	processed_pseudogene
chr1_161876347_161877093	43.1035	42.0937	41.9888	18.2289	49.3186	40.9339	43.8491	39.9092	39.9282	0.460393	0.790619	-0.0247111	chr1	161876347	161877093	promoter-TSS	protein_coding-promoter-TSS (ENSMUST00000048377)	-38	ENSMUST00000048377	ENSMUSG00000040297	Suco	1	161816114	161876682	SUN domain containing ossification factor [Source:MGI Symbol;Acc:MGI:2138346]	protein_coding
chr1_161968841_161969398	57.4713	74.6207	78.1458	72.9154	70.3693	73.3721	79.9601	73.276	72.5163	0.881361	0.965045	0.217683	chr1	161968841	161969398	promoter-TSS	protein_coding-promoter-TSS (ENSMUST00000028021)	29	ENSMUST00000141397	ENSMUSG00000086277	4930558K02Rik	1	161942086	161979636	RIKEN cDNA 4930558K02 gene [Source:MGI Symbol;Acc:MGI:1922618]	protein_coding
chr1_161976285_161976836	82.615	57.4005	65.3159	110.512	82.3982	57.9254	74.8014	87.6695	77.3298	0.654959	0.885982	0.210675	chr1	161976285	161976836	intron	lncRNA-intron (ENSMUST00000161826. intron 1 of 2)	3076	ENSMUST00000162676	ENSMUSG00000086277	4930558K02Rik	1	161942086	161979636	RIKEN cDNA 4930558K02 gene [Source:MGI Symbol;Acc:MGI:1922618]	protein_coding
chr1_161977230_161977714	30.5316	15.3068	15.1626	14.8109	25.8622	13.1297	21.9246	32.0582	21.0983	0.430619	0.772258	0.228159	chr1	161977230	161977714	intron	lncRNA-intron (ENSMUST00000161826. intron 1 of 2)	2164	ENSMUST00000162676	ENSMUSG00000086277	4930558K02Rik	1	161942086	161979636	RIKEN cDNA 4930558K02 gene [Source:MGI Symbol;Acc:MGI:1922618]	protein_coding
chr1_161983337_161983921	17.9598	32.527	24.4934	19.3682	12.6304	19.3085	29.0178	30.7497	23.2568	0.238991	0.606816	0.2503	chr1	161983337	161983921	exon	protein_coding-exon (ENSMUST00000195403. exon 1 of 1)	2100	ENSMUST00000195403	ENSMUSG00000040265	Dnm3	1	161982453	162478034	dynamin 3 [Source:MGI Symbol;Acc:MGI:1341299]	protein_coding
chr1_161999699_162000507	39.5115	45.9204	65.3159	69.4975	63.1519	66.4211	65.7737	52.34	58.4915	0.22268	0.589582	0.469794	chr1	161999699	162000507	Distant-promoter	protein_coding-intron (ENSMUST00000070330. intron 19 of 19)	-4089	ENSMUST00000193110	ENSMUSG00000040265	Dnm3	1	161982453	162478034	dynamin 3 [Source:MGI Symbol;Acc:MGI:1341299]	protein_coding
chr1_162000611_162001300	23.3477	32.527	23.3271	34.1791	30.0723	18.5361	13.5416	18.9732	24.313	0.29821	0.669381	-0.778036	chr1	162000611	162001300	Distant-promoter	protein_coding-intron (ENSMUST00000070330. intron 19 of 19)	-4014	ENSMUST00000161583	ENSMUSG00000090260	2810442N19Rik	1	162004969	162016494	RIKEN cDNA 2810442N19 gene [Source:MGI Symbol;Acc:MGI:1920003]	lncRNA
chr1_162075425_162075909	10.7759	13.3935	19.828	19.3682	25.8622	34.7552	28.3729	19.6275	21.4979	0.103265	0.414985	0.993806	chr1	162075425	162075909	intron	protein_coding-intron (ENSMUST00000070330. intron 16 of 19)	12801	ENSMUST00000193239	ENSMUSG00000102994	Gm37767	1	162086635	162088468	predicted gene. 37767 [Source:MGI Symbol;Acc:MGI:5610995]	TEC
chr1_162076455_162076939	12.5718	38.267	64.1495	51.2687	45.1085	37.8446	16.121	15.702	35.1291	4.34e-05	0.00222576	-0.662165	chr1	162076455	162076939	intron	protein_coding-intron (ENSMUST00000070330. intron 16 of 19)	11771	ENSMUST00000193239	ENSMUSG00000102994	Gm37767	1	162086635	162088468	predicted gene. 37767 [Source:MGI Symbol;Acc:MGI:5610995]	TEC
chr1_162092353_162092877	26.9397	36.3537	36.157	34.1791	28.268	33.9829	20.6349	28.1327	30.581	0.608824	0.86731	-0.372993	chr1	162092353	162092877	Distant-promoter	protein_coding-intron (ENSMUST00000070330. intron 15 of 19)	-4147	ENSMUST00000193239	ENSMUSG00000102994	Gm37767	1	162086635	162088468	predicted gene. 37767 [Source:MGI Symbol;Acc:MGI:5610995]	TEC
chr1_162136138_162136662	23.3477	17.2202	57.1514	52.408	17.442	28.5765	18.0555	16.3562	28.8197	0.000145222	0.00553246	-0.241529	chr1	162136138	162136662	Distant-promoter	protein_coding-intron (ENSMUST00000070330. intron 14 of 19)	-1648	ENSMUST00000161539	ENSMUSG00000040265	Dnm3	1	161982453	162478034	dynamin 3 [Source:MGI Symbol;Acc:MGI:1341299]	protein_coding
chr1_162217475_162217959	21.5517	24.8736	45.4878	34.1791	43.9056	30.8935	21.2797	26.8242	31.1244	0.131641	0.465283	0.0528233	chr1	162217475	162217959	promoter-TSS	miRNA-promoter-TSS (ENSMUST00000093618)	-6	ENSMUST00000185878	ENSMUSG00000078190	Dnm3os	1	162217623	162225550	dynamin 3. opposite strand [Source:MGI Symbol;Acc:MGI:3052332]	lncRNA
chr1_162276018_162276502	30.5316	21.0469	41.9888	26.204	25.2608	15.4468	14.8313	19.6275	24.3672	0.171351	0.528827	-0.586657	chr1	162276018	162276502	intron	protein_coding-intron (ENSMUST00000070330. intron 12 of 19)	19320	ENSMUST00000160665	ENSMUSG00000040265	Dnm3	1	161982453	162478034	dynamin 3 [Source:MGI Symbol;Acc:MGI:1341299]	protein_coding
chr1_16228212_16228873	26.9397	28.7003	52.486	70.6368	58.9418	37.8446	36.111	38.6007	43.7826	0.0246092	0.190196	0.426012	chr1	16228212	16228873	promoter-TSS	lncRNA-promoter-TSS (ENSMUST00000186343)	36	ENSMUST00000186343	ENSMUSG00000100868	Gm28095	1	16228506	16244062	predicted gene 28095 [Source:MGI Symbol;Acc:MGI:5578801]	lncRNA
chr1_162313505_162314089	55.6753	40.1804	53.6523	31.9005	31.8767	37.8446	55.4562	47.106	44.2115	0.395827	0.748874	0.094138	chr1	162313505	162314089	promoter-TSS	protein_coding-promoter-TSS (ENSMUST00000160173)	-114	ENSMUST00000160173	ENSMUSG00000040265	Dnm3	1	161982453	162478034	dynamin 3 [Source:MGI Symbol;Acc:MGI:1341299]	protein_coding
chr1_162322989_162323774	19.7558	32.527	46.6542	28.4826	24.6593	40.1616	53.5217	56.2655	37.7534	0.0469552	0.272463	1.07684	chr1	162322989	162323774	intron	protein_coding-intron (ENSMUST00000070330. intron 4 of 19)	7289	ENSMUST00000160695	ENSMUSG00000089933	Gm16101	1	162316092	162316521	predicted gene 16101 [Source:MGI Symbol;Acc:MGI:3801814]	processed_pseudogene
chr1_162328356_162328940	17.9598	11.4801	33.8243	35.3184	22.2535	28.5765	14.8313	22.8987	23.3928	0.0877612	0.381402	0.350584	chr1	162328356	162328940	intron	protein_coding-intron (ENSMUST00000070330. intron 4 of 19)	12556	ENSMUST00000160695	ENSMUSG00000089933	Gm16101	1	162316092	162316521	predicted gene 16101 [Source:MGI Symbol;Acc:MGI:3801814]	processed_pseudogene
chr1_162336530_162337114	34.1236	34.4403	30.3252	54.6866	23.4564	42.4786	55.4562	47.7602	40.3409	0.282643	0.652141	0.590417	chr1	162336530	162337114	intron	protein_coding-intron (ENSMUST00000070330. intron 4 of 19)	20730	ENSMUST00000160695	ENSMUSG00000089933	Gm16101	1	162316092	162316521	predicted gene 16101 [Source:MGI Symbol;Acc:MGI:3801814]	processed_pseudogene
chr1_162357881_162358465	28.7357	36.3537	36.157	39.8756	23.4564	33.2105	34.8213	28.787	32.6747	0.743183	0.920869	-0.0299679	chr1	162357881	162358465	intron	protein_coding-intron (ENSMUST00000070330. intron 2 of 19)	42081	ENSMUST00000160695	ENSMUSG00000089933	Gm16101	1	162316092	162316521	predicted gene 16101 [Source:MGI Symbol;Acc:MGI:3801814]	processed_pseudogene
chr1_16248968_16249478	25.1437	44.0071	25.6598	33.0398	9.62315	13.1297	9.6726	10.468	21.343	0.000229599	0.0078936	-1.77452	chr1	16248968	16249478	Distant-promoter	protein_coding-intron (ENSMUST00000027052. intron 11 of 12)	-4369	ENSMUST00000160446	ENSMUSG00000089982	Gm7568	1	16253592	16267921	predicted gene 7568 [Source:MGI Symbol;Acc:MGI:3649156]	lncRNA
chr1_162548290_162548873	30.5316	38.267	27.9925	29.6219	39.6955	50.202	45.1388	50.3772	38.9783	0.170183	0.527578	0.476211	chr1	162548290	162548873	promoter-TSS	protein_coding-promoter-TSS (ENSMUST00000028017)	-30	ENSMUST00000028017	ENSMUSG00000026694	Eef1aknmt	1	162532127	162548551	EEF1A lysine and N-terminal methyltransferase [Source:MGI Symbol;Acc:MGI:1918699]	protein_coding
chr1_162549735_162550321	48.4914	28.7003	37.3234	36.4577	30.6738	37.8446	37.4007	32.0582	36.1188	0.965411	0.990404	-0.158157	chr1	162549735	162550321	Distant-promoter	Intergenic	-1477	ENSMUST00000028017	ENSMUSG00000026694	Eef1aknmt	1	162532127	162548551	EEF1A lysine and N-terminal methyltransferase [Source:MGI Symbol;Acc:MGI:1918699]	protein_coding
chr1_162570295_162571117	41.3075	80.3607	71.1476	52.408	63.7534	50.202	70.2875	66.7335	62.025	0.852052	0.956119	0.178622	chr1	162570295	162571117	promoter-TSS	protein_coding-promoter-TSS (ENSMUST00000050010)	-63	ENSMUST00000194810	ENSMUSG00000026696	Vamp4	1	162570515	162599084	vesicle-associated membrane protein 4 [Source:MGI Symbol;Acc:MGI:1858730]	protein_coding
chr1_162665023_162665607	57.4713	28.7003	33.8243	58.1045	64.9563	43.2509	45.1388	45.7975	47.1555	0.815581	0.946115	0.0703065	chr1	162665023	162665607	Distant-promoter	Intergenic	-7096	ENSMUST00000169439	ENSMUSG00000091060	Myocos	1	162647193	162658219	myocilin opposite strand [Source:MGI Symbol;Acc:MGI:3642786]	protein_coding
chr1_162740351_162740941	26.9397	45.9204	44.3215	34.1791	33.681	40.1616	38.6904	35.3295	37.4029	0.992373	0.998026	0.029417	chr1	162740351	162740941	promoter-TSS	protein_coding-promoter-TSS (ENSMUST00000028016)	-90	ENSMUST00000182660	ENSMUSG00000040225	Prrc2c	1	162670725	162740556	proline-rich coiled-coil 2C [Source:MGI Symbol;Acc:MGI:1913754]	protein_coding
chr1_162813738_162814322	34.1236	32.527	36.157	25.0647	31.8767	34.7552	34.1765	41.872	33.8191	0.870966	0.96112	0.189404	chr1	162813738	162814322	promoter-TSS	protein_coding-promoter-TSS (ENSMUST00000111525)	-58	ENSMUST00000140274	ENSMUSG00000026692	Fmo4	1	162793188	162813972	flavin containing monooxygenase 4 [Source:MGI Symbol;Acc:MGI:2429497]	protein_coding
chr1_162817980_162818785	43.1035	19.1335	15.1626	35.3184	27.0651	35.5276	36.111	42.5262	31.7435	0.550531	0.841653	0.328895	chr1	162817980	162818785	Distant-promoter	Intergenic	-4410	ENSMUST00000140274	ENSMUSG00000026692	Fmo4	1	162793188	162813972	flavin containing monooxygenase 4 [Source:MGI Symbol;Acc:MGI:2429497]	protein_coding
chr1_162879935_162880470	28.7357	30.6136	45.4878	30.7612	34.2825	34.7552	25.1487	20.2817	31.2583	0.270961	0.639902	-0.384337	chr1	162879935	162880470	intron	protein_coding-intron (ENSMUST00000045902. intron 7 of 8)	529	ENSMUST00000194197	ENSMUSG00000040170	Fmo2	1	162874317	162898726	flavin containing monooxygenase 2 [Source:MGI Symbol;Acc:MGI:1916776]	protein_coding
chr1_162891735_162892547	34.1236	47.8338	73.4803	84.3084	87.8112	110.444	73.5117	99.446	76.3699	0.000763874	0.018814	1.08202	chr1	162891735	162892547	Distant-promoter	protein_coding-intron (ENSMUST00000045902. intron 2 of 8)	-5626	ENSMUST00000194061	ENSMUSG00000040170	Fmo2	1	162874317	162898726	flavin containing monooxygenase 2 [Source:MGI Symbol;Acc:MGI:1916776]	protein_coding
chr1_162895753_162896340	61.0633	38.267	60.6504	39.8756	39.6955	49.4296	41.2697	39.9092	46.2701	0.788925	0.936611	-0.296229	chr1	162895753	162896340	intron	protein_coding-intron (ENSMUST00000045902. intron 2 of 8)	2438	ENSMUST00000143123	ENSMUSG00000040170	Fmo2	1	162874317	162898726	flavin containing monooxygenase 2 [Source:MGI Symbol;Acc:MGI:1916776]	protein_coding
chr1_162938434_162939218	28.7357	24.8736	52.486	50.1293	33.0796	23.1701	23.8591	21.5902	32.2404	0.0130803	0.129703	-0.239987	chr1	162938434	162939218	Distant-promoter	Intergenic	-1311	ENSMUST00000195576	ENSMUSG00000095576	Fmo6	1	162916551	162937515	flavin containing monooxygenase 6 [Source:MGI Symbol;Acc:MGI:2681841]	protein_coding
chr1_16304793_16305377	46.6954	44.0071	32.6579	36.4577	36.0868	22.3978	29.6626	17.6647	33.2038	0.15632	0.506041	-0.938153	chr1	16304793	16305377	intron	protein_coding-intron (ENSMUST00000027052. intron 11 of 12)	51456	ENSMUST00000159190	ENSMUSG00000089982	Gm7568	1	16253592	16267921	predicted gene 7568 [Source:MGI Symbol;Acc:MGI:3649156]	lncRNA
chr1_163057268_163057852	46.6954	49.7471	44.3215	31.9005	27.0651	44.7956	22.5694	47.106	39.2751	0.678152	0.896027	-0.469342	chr1	163057268	163057852	Distant-promoter	protein_coding-intron (ENSMUST00000096608. intron 11 of 21)	-2609	ENSMUST00000104420	ENSMUSG00000077608	Gm22671	1	163054818	163054951	predicted gene. 22671 [Source:MGI Symbol;Acc:MGI:5452448]	snoRNA
chr1_163060237_163060821	25.1437	15.3068	25.6598	34.1791	31.2752	20.0808	42.5594	41.2177	29.4278	0.106387	0.420874	1.04352	chr1	163060237	163060821	Distant-promoter	protein_coding-intron (ENSMUST00000096608. intron 10 of 21)	-5578	ENSMUST00000104420	ENSMUSG00000077608	Gm22671	1	163054818	163054951	predicted gene. 22671 [Source:MGI Symbol;Acc:MGI:5452448]	snoRNA
chr1_163070372_163070956	25.1437	36.3537	38.4897	26.204	32.4781	39.3892	45.1388	62.1537	38.1689	0.108031	0.423601	0.807397	chr1	163070372	163070956	intron	protein_coding-intron (ENSMUST00000096608. intron 7 of 21)	15006	ENSMUST00000096608	ENSMUSG00000071890	Mroh9	1	163024302	163085670	maestro heat-like repeat family member 9 [Source:MGI Symbol;Acc:MGI:1925508]	protein_coding
chr1_163091383_163091967	30.5316	55.4872	40.8224	39.8756	34.2825	26.2595	36.111	37.2922	37.5828	0.599883	0.863144	-0.222227	chr1	163091383	163091967	Distant-promoter	Intergenic	-6005	ENSMUST00000096608	ENSMUSG00000071890	Mroh9	1	163024302	163085670	maestro heat-like repeat family member 9 [Source:MGI Symbol;Acc:MGI:1925508]	protein_coding
chr1_163146568_163147052	30.5316	19.1335	13.9963	17.0896	30.6738	21.6255	23.2142	12.4307	21.0869	0.394441	0.748504	-0.482584	chr1	163146568	163147052	Intergenic	Intergenic	28583	ENSMUST00000158549	ENSMUSG00000089174	Gm22434	1	163118227	163118348	predicted gene. 22434 [Source:MGI Symbol;Acc:MGI:5452211]	snoRNA
chr1_163150362_163151113	80.819	99.4942	99.1401	80.8905	76.9852	94.9976	92.2121	94.212	89.8438	0.966876	0.990996	0.0504633	chr1	163150362	163151113	Intergenic	Intergenic	32510	ENSMUST00000158549	ENSMUSG00000089174	Gm22434	1	163118227	163118348	predicted gene. 22434 [Source:MGI Symbol;Acc:MGI:5452211]	snoRNA
chr1_163231140_163231724	26.9397	34.4403	32.6579	25.0647	18.6449	32.4382	39.3352	38.6007	31.0152	0.443408	0.780558	0.347514	chr1	163231140	163231724	Intergenic	Intergenic	-48924	ENSMUST00000172793	ENSMUSG00000092188	Gm20471	1	163280356	163287045	predicted gene 20471 [Source:MGI Symbol;Acc:MGI:5141936]	lncRNA
chr1_163280590_163281100	32.3276	22.9602	55.985	37.597	30.6738	32.4382	25.7936	22.8987	32.5843	0.0925117	0.39178	-0.187551	chr1	163280590	163281100	intron	protein_coding-intron (ENSMUST00000027878. intron 1 of 3)	489	ENSMUST00000172793	ENSMUSG00000092188	Gm20471	1	163280356	163287045	predicted gene 20471 [Source:MGI Symbol;Acc:MGI:5141936]	lncRNA
chr1_163308444_163308928	19.7558	11.4801	31.4916	28.4826	26.4637	33.9829	20.6349	23.553	24.4806	0.21665	0.582496	0.492217	chr1	163308444	163308928	exon	TEC-exon (ENSMUST00000192190. exon 1 of 1)	381	ENSMUST00000192190	ENSMUSG00000103195	Gm37644	1	163306798	163309067	predicted gene. 37644 [Source:MGI Symbol;Acc:MGI:5610872]	TEC
chr1_163312026_163312610	32.3276	38.267	26.8262	28.4826	34.2825	22.3978	33.5317	34.6752	31.3488	0.786519	0.935274	-0.0476939	chr1	163312026	163312610	intron	protein_coding-intron (ENSMUST00000027878. intron 1 of 3)	1350	ENSMUST00000174397	ENSMUSG00000026586	Prrx1	1	163245119	163313710	paired related homeobox 1 [Source:MGI Symbol;Acc:MGI:97712]	protein_coding
chr1_163313489_163314062	43.1035	28.7003	43.1551	44.4328	31.8767	32.4382	19.3452	17.0105	32.5078	0.0126102	0.126512	-0.986457	chr1	163313489	163314062	promoter-TSS	protein_coding-promoter-TSS (ENSMUST00000027878)	-65	ENSMUST00000027878	ENSMUSG00000026586	Prrx1	1	163245119	163313710	paired related homeobox 1 [Source:MGI Symbol;Acc:MGI:97712]	protein_coding
chr1_163362238_163362952	17.9598	49.7471	59.4841	48.99	39.094	37.8446	25.7936	33.3667	39.035	0.123372	0.450562	-0.183629	chr1	163362238	163362952	Intergenic	Intergenic	-39688	ENSMUST00000158326	ENSMUSG00000088951	Gm24940	1	163402283	163402390	predicted gene. 24940 [Source:MGI Symbol;Acc:MGI:5454717]	snRNA
chr1_163379948_163380532	19.7558	34.4403	41.9888	42.1542	21.6521	31.6659	32.242	40.5635	33.0578	0.282292	0.651905	0.432754	chr1	163379948	163380532	Intergenic	Intergenic	-22043	ENSMUST00000158326	ENSMUSG00000088951	Gm24940	1	163402283	163402390	predicted gene. 24940 [Source:MGI Symbol;Acc:MGI:5454717]	snRNA
chr1_163382498_163383293	23.3477	26.7869	38.4897	34.1791	55.3331	42.4786	30.9523	26.17	34.7172	0.0578639	0.304911	0.190523	chr1	163382498	163383293	Distant-promoter	Intergenic	-19388	ENSMUST00000158326	ENSMUSG00000088951	Gm24940	1	163402283	163402390	predicted gene. 24940 [Source:MGI Symbol;Acc:MGI:5454717]	snRNA
chr1_163403519_163404124	26.9397	24.8736	50.1533	45.5721	65.5577	43.2509	43.2043	41.2177	42.5962	0.0534025	0.291981	0.703188	chr1	163403519	163404124	promoter-TSS	protein_coding-promoter-TSS (ENSMUST00000045138)	-152	ENSMUST00000045138	ENSMUSG00000040124	Gorab	1	163384908	163403669	golgin. RAB6-interacting [Source:MGI Symbol;Acc:MGI:2138271]	protein_coding
chr1_163563529_163564262	34.1236	28.7003	67.6486	48.99	37.2897	30.1212	33.5317	26.8242	38.4037	0.0292221	0.21111	-0.059728	chr1	163563529	163564262	Intergenic	Intergenic	-43482	ENSMUST00000185992	ENSMUSG00000101869	Gm29500	1	163607377	163610269	predicted gene 29500 [Source:MGI Symbol;Acc:MGI:5580206]	lncRNA
chr1_163575161_163575745	14.3678	9.56675	22.1607	11.393	6.61592	10.8127	22.5694	11.1222	13.5761	0.381293	0.739329	0.489105	chr1	163575161	163575745	Intergenic	Intergenic	-31924	ENSMUST00000185992	ENSMUSG00000101869	Gm29500	1	163607377	163610269	predicted gene 29500 [Source:MGI Symbol;Acc:MGI:5580206]	lncRNA
chr1_163580772_163581504	35.9196	15.3068	47.8205	42.1542	30.0723	40.1616	34.1765	30.7497	34.5452	0.324408	0.692886	0.331167	chr1	163580772	163581504	Intergenic	Intergenic	-26239	ENSMUST00000185992	ENSMUSG00000101869	Gm29500	1	163607377	163610269	predicted gene 29500 [Source:MGI Symbol;Acc:MGI:5580206]	lncRNA
chr1_163600257_163600767	32.3276	11.4801	51.3196	37.597	13.8333	17.7638	16.7658	15.0477	24.5169	0.00205953	0.0380059	-0.473152	chr1	163600257	163600767	Distant-promoter	Intergenic	-6865	ENSMUST00000185992	ENSMUSG00000101869	Gm29500	1	163607377	163610269	predicted gene 29500 [Source:MGI Symbol;Acc:MGI:5580206]	lncRNA
chr1_163607634_163608144	23.3477	30.6136	51.3196	60.3831	39.094	34.7552	25.1487	22.8987	35.9451	0.00503857	0.0700656	-0.163402	chr1	163607634	163608144	exon	lncRNA-exon (ENSMUST00000185992. exon 1 of 2)	512	ENSMUST00000185992	ENSMUSG00000101869	Gm29500	1	163607377	163610269	predicted gene 29500 [Source:MGI Symbol;Acc:MGI:5580206]	lncRNA
chr1_163672720_163673304	32.3276	17.2202	15.1626	10.2537	13.8333	19.3085	20.6349	21.5902	18.7914	0.343548	0.708218	-0.237415	chr1	163672720	163673304	Intergenic	Intergenic	49219	ENSMUST00000191040	ENSMUSG00000102117	Rpsa-ps1	1	163623793	163624678	ribosomal protein SA. pseudogene 1 [Source:MGI Symbol;Acc:MGI:3644886]	processed_pseudogene
chr1_163779210_163780045	64.6552	47.8338	58.3177	91.1443	66.1592	62.5594	61.9046	79.8185	66.5491	0.624071	0.873214	0.32938	chr1	163779210	163780045	promoter-TSS	protein_coding-promoter-TSS (ENSMUST00000027877)	44	ENSMUST00000027877	ENSMUSG00000026585	Kifap3	1	163779583	163917109	kinesin-associated protein 3 [Source:MGI Symbol;Acc:MGI:107566]	protein_coding
chr1_163833985_163834639	44.8995	40.1804	25.6598	29.6219	21.0506	27.0318	21.2797	31.404	30.141	0.215071	0.581419	-0.693274	chr1	163833985	163834639	intron	protein_coding-intron (ENSMUST00000027877. intron 10 of 19)	54729	ENSMUST00000027877	ENSMUSG00000026585	Kifap3	1	163779583	163917109	kinesin-associated protein 3 [Source:MGI Symbol;Acc:MGI:107566]	protein_coding
chr1_163907348_163907858	23.3477	13.3935	30.3252	39.8756	8.42026	13.9021	17.4107	7.19675	19.234	0.00590998	0.07817	-0.583096	chr1	163907348	163907858	intron	protein_coding-intron (ENSMUST00000027877. intron 19 of 19)	-21497	ENSMUST00000161908	ENSMUSG00000026584	Scyl3	1	163929100	163955126	SCY1-like 3 (S. cerevisiae) [Source:MGI Symbol;Acc:MGI:1921385]	protein_coding
chr1_163910253_163910837	34.1236	17.2202	50.1533	38.7363	24.0579	33.2105	27.7281	32.0582	32.161	0.250973	0.620452	0.210687	chr1	163910253	163910837	Distant-promoter	protein_coding-intron (ENSMUST00000027877. intron 19 of 19)	-18555	ENSMUST00000161908	ENSMUSG00000026584	Scyl3	1	163929100	163955126	SCY1-like 3 (S. cerevisiae) [Source:MGI Symbol;Acc:MGI:1921385]	protein_coding
chr1_163929639_163930617	57.4713	51.6605	59.4841	44.4328	51.7244	57.153	58.6804	66.0792	55.8357	0.824412	0.947865	0.191589	chr1	163929639	163930617	exon	protein_coding-exon (ENSMUST00000027876. exon 1 of 14)	323	ENSMUST00000162234	ENSMUSG00000026584	Scyl3	1	163929100	163955126	SCY1-like 3 (S. cerevisiae) [Source:MGI Symbol;Acc:MGI:1921385]	protein_coding
chr1_163994540_163995133	35.9196	11.4801	37.3234	42.1542	60.1447	43.2509	35.4662	30.7497	37.0611	0.06076	0.313289	0.468315	chr1	163994540	163995133	promoter-TSS	protein_coding-promoter-TSS (ENSMUST00000045694)	-40	ENSMUST00000045876	ENSMUSG00000041406	BC055324	1	163945993	163994796	cDNA sequence BC055324 [Source:MGI Symbol;Acc:MGI:3590554]	protein_coding
chr1_164057049_164057633	21.5517	15.3068	20.9944	10.2537	15.6376	16.2191	18.0555	19.6275	17.2058	0.93928	0.983843	0.0276508	chr1	164057049	164057633	Distant-promoter	protein_coding-exon (ENSMUST00000027874. exon 14 of 14)	-4641	ENSMUST00000192047	ENSMUSG00000026581	Sell	1	164061982	164084181	selectin. lymphocyte [Source:MGI Symbol;Acc:MGI:98279]	protein_coding
chr1_164061147_164061936	25.1437	61.2272	29.1589	34.1791	24.0579	27.8042	30.9523	37.9465	33.8087	0.392268	0.747166	-0.31787	chr1	164061147	164061936	promoter-TSS	protein_coding-promoter-TSS (ENSMUST00000027871)	-441	ENSMUST00000192047	ENSMUSG00000026581	Sell	1	164061982	164084181	selectin. lymphocyte [Source:MGI Symbol;Acc:MGI:98279]	protein_coding
chr1_164138602_164139332	102.371	68.8806	114.303	96.8408	104.05	99.6316	113.492	122.999	102.821	0.334429	0.700461	0.460709	chr1	164138602	164139332	Distant-promoter	protein_coding-intron (ENSMUST00000162746. intron 9 of 15)	-2351	ENSMUST00000160000	ENSMUSG00000026580	Selp	1	164115264	164150026	selectin. platelet [Source:MGI Symbol;Acc:MGI:98280]	protein_coding
chr1_164184448_164185032	37.7155	47.8338	34.9906	28.4826	24.0579	36.2999	33.5317	29.4412	34.0441	0.592789	0.859917	-0.439214	chr1	164184448	164185032	intron	protein_coding-intron (ENSMUST00000086040. intron 9 of 24)	18161	ENSMUST00000162889	ENSMUSG00000089790	Gm16588	1	164166579	164166933	predicted gene 16588 [Source:MGI Symbol;Acc:MGI:4415008]	processed_pseudogene
chr1_164261363_164261992	26.9397	13.3935	46.6542	31.9005	40.8984	29.3488	37.4007	34.021	32.5696	0.209087	0.575159	0.814786	chr1	164261363	164261992	promoter-TSS	protein_coding-promoter-TSS (ENSMUST00000160773)	-676	ENSMUST00000160773	ENSMUSG00000040918	Slc19a2	1	164249046	164265385	solute carrier family 19 (thiamine transporter). member 2 [Source:MGI Symbol;Acc:MGI:1928761]	protein_coding
chr1_164307028_164307795	25.1437	30.6136	38.4897	33.0398	55.9346	57.153	72.222	91.595	50.5239	1.5e-05	0.000974281	1.55765	chr1	164307028	164307795	promoter-TSS	protein_coding-promoter-TSS (ENSMUST00000027866)	60	ENSMUST00000148884	ENSMUSG00000026577	Blzf1	1	164289800	164307489	basic leucine zipper nuclear factor 1 [Source:MGI Symbol;Acc:MGI:1201607]	protein_coding
chr1_164316592_164317379	53.8793	57.4005	55.985	42.1542	41.4998	38.6169	37.4007	53.6485	47.5731	0.590247	0.85865	-0.289309	chr1	164316592	164317379	intron	protein_coding-intron (ENSMUST00000086028. intron 1 of 7)	4106	ENSMUST00000086028	ENSMUSG00000026575	Nme7	1	164304121	164437725	NME/NM23 family member 7 [Source:MGI Symbol;Acc:MGI:2449121]	protein_coding
chr1_16433318_16433874	32.3276	36.3537	45.4878	34.1791	25.8622	30.1212	21.2797	21.5902	30.9002	0.134747	0.46989	-0.678548	chr1	16433318	16433874	intron	protein_coding-intron (ENSMUST00000027052. intron 4 of 12)	-58201	ENSMUST00000115360	ENSMUSG00000025920	Stau2	1	16228674	16520112	staufen double-stranded RNA binding protein 2 [Source:MGI Symbol;Acc:MGI:1352508]	protein_coding
chr1_164366611_164367245	34.1236	51.6605	30.3252	53.5473	37.2897	29.3488	38.0455	27.4785	37.7274	0.660315	0.888109	-0.383859	chr1	164366611	164367245	Distant-promoter	protein_coding-intron (ENSMUST00000191947. intron 8 of 12)	-6341	ENSMUST00000192710	ENSMUSG00000026575	Nme7	1	164304121	164437725	NME/NM23 family member 7 [Source:MGI Symbol;Acc:MGI:2449121]	protein_coding
chr1_16440107_16440832	34.1236	34.4403	44.3215	39.8756	30.6738	33.2105	43.2043	32.7125	36.5703	0.724791	0.914259	0.147518	chr1	16440107	16440832	TTS	protein_coding-TTS (ENSMUST00000153966)	-65074	ENSMUST00000115360	ENSMUSG00000025920	Stau2	1	16228674	16520112	staufen double-stranded RNA binding protein 2 [Source:MGI Symbol;Acc:MGI:1352508]	protein_coding
chr1_164457705_164458189	30.5316	44.0071	26.8262	42.1542	28.8694	32.4382	23.2142	24.2072	31.531	0.421952	0.76599	-0.648387	chr1	164457705	164458189	promoter-TSS	protein_coding-promoter-TSS (ENSMUST00000192522)	75	ENSMUST00000192522	ENSMUSG00000026576	Atp1b1	1	164437109	164458355	ATPase. Na+/K+ transporting. beta 1 polypeptide [Source:MGI Symbol;Acc:MGI:88108]	protein_coding
chr1_164492863_164493468	30.5316	24.8736	24.4934	15.9502	21.0506	17.7638	27.7281	34.6752	24.6333	0.32876	0.696418	0.168862	chr1	164492863	164493468	Intergenic	Intergenic	4105	ENSMUST00000194377	ENSMUSG00000103226	Gm37732	1	164489060	164489375	predicted gene. 37732 [Source:MGI Symbol;Acc:MGI:5610960]	processed_pseudogene
chr1_164762177_164762761	12.5718	34.4403	25.6598	21.6468	24.0579	27.0318	18.7004	26.17	23.7848	0.981799	0.995131	-0.0565261	chr1	164762177	164762761	Intergenic	Intergenic	-34175	ENSMUST00000027861	ENSMUSG00000026574	Dpt	1	164796644	164824266	dermatopontin [Source:MGI Symbol;Acc:MGI:1928392]	protein_coding
chr1_164766572_164767156	19.7558	28.7003	41.9888	43.2935	29.4709	33.2105	32.8868	20.936	31.2803	0.240493	0.608444	0.15738	chr1	164766572	164767156	Intergenic	Intergenic	-29780	ENSMUST00000027861	ENSMUSG00000026574	Dpt	1	164796644	164824266	dermatopontin [Source:MGI Symbol;Acc:MGI:1928392]	protein_coding
chr1_164770466_164771050	46.6954	26.7869	34.9906	29.6219	28.8694	28.5765	34.1765	26.8242	32.0677	0.850113	0.955289	-0.274441	chr1	164770466	164771050	Intergenic	Intergenic	-25886	ENSMUST00000027861	ENSMUSG00000026574	Dpt	1	164796644	164824266	dermatopontin [Source:MGI Symbol;Acc:MGI:1928392]	protein_coding
chr1_164798455_164799168	35.9196	38.267	67.6486	69.4975	37.8912	42.4786	34.8213	26.17	44.0867	0.00329373	0.0524607	-0.281131	chr1	164798455	164799168	intron	protein_coding-intron (ENSMUST00000027861. intron 1 of 3)	2167	ENSMUST00000027861	ENSMUSG00000026574	Dpt	1	164796644	164824266	dermatopontin [Source:MGI Symbol;Acc:MGI:1928392]	protein_coding
chr1_164860721_164861205	28.7357	17.2202	8.16448	15.9502	16.8405	9.26806	10.3174	9.81375	14.5388	0.240646	0.608572	-1.19553	chr1	164860721	164861205	Distant-promoter	lncRNA-intron (ENSMUST00000193955. intron 1 of 2)	-2170	ENSMUST00000191735	ENSMUSG00000104117	Gm20743	1	164863133	164936775	predicted gene. 20743 [Source:MGI Symbol;Acc:MGI:5434099]	lncRNA
chr1_164898637_164899429	52.0834	45.9204	41.9888	43.2935	40.8984	40.9339	41.2697	33.3667	42.4694	0.739268	0.919201	-0.394083	chr1	164898637	164899429	intron	lncRNA-intron (ENSMUST00000193955. intron 1 of 2)	558	ENSMUST00000193955	ENSMUSG00000103659	Gm32569	1	164803969	164899591	predicted gene. 32569 [Source:MGI Symbol;Acc:MGI:5591728]	lncRNA
chr1_165035637_165036221	41.3075	30.6136	30.3252	37.597	19.2463	23.1701	26.4384	37.9465	30.8306	0.254086	0.624706	-0.163625	chr1	165035637	165036221	Intergenic	Intergenic	11584	ENSMUST00000116911	ENSMUSG00000080561	Gm26042	1	165024345	165024456	predicted gene. 26042 [Source:MGI Symbol;Acc:MGI:5455819]	miRNA
chr1_165120258_165121050	41.3075	53.5738	37.3234	38.7363	36.0868	34.7552	49.0078	40.5635	41.4193	0.61496	0.869797	-0.079725	chr1	165120258	165121050	Intergenic	Intergenic	28295	ENSMUST00000162550	ENSMUSG00000089967	Gm16550	1	165148824	165148949	predicted gene 16550 [Source:MGI Symbol;Acc:MGI:4414970]	processed_pseudogene
chr1_165132391_165132975	21.5517	45.9204	27.9925	45.5721	54.1302	32.4382	32.8868	26.17	35.8328	0.560653	0.845317	-0.183861	chr1	165132391	165132975	Intergenic	Intergenic	16266	ENSMUST00000162550	ENSMUSG00000089967	Gm16550	1	165148824	165148949	predicted gene 16550 [Source:MGI Symbol;Acc:MGI:4414970]	processed_pseudogene
chr1_16518618_16519102	30.5316	40.1804	16.329	17.0896	20.4492	11.5851	20.6349	11.7765	21.072	0.0695574	0.33862	-1.12201	chr1	16518618	16519102	intron	protein_coding-intron (ENSMUST00000027052. intron 1 of 12)	351	ENSMUST00000159558	ENSMUSG00000025920	Stau2	1	16228674	16520112	staufen double-stranded RNA binding protein 2 [Source:MGI Symbol;Acc:MGI:1352508]	protein_coding
chr1_165194159_165194643	26.9397	24.8736	19.828	29.6219	25.8622	23.1701	29.0178	31.404	26.3397	0.873924	0.962171	0.220604	chr1	165194159	165194643	promoter-TSS	protein_coding-promoter-TSS (ENSMUST00000043338)	37	ENSMUST00000043338	ENSMUSG00000040848	Sft2d2	1	165174337	165194438	SFT2 domain containing 2 [Source:MGI Symbol;Acc:MGI:1917362]	protein_coding
chr1_165236403_165237277	59.2673	28.7003	44.3215	58.1045	51.7244	55.6083	66.4185	89.6322	56.7221	0.0688816	0.336772	0.818057	chr1	165236403	165237277	promoter-TSS	protein_coding-promoter-TSS (ENSMUST00000142191)	82	ENSMUST00000142191	ENSMUSG00000040843	Tiprl	1	165212286	165236996	TIP41. TOR signalling pathway regulator-like (S. cerevisiae) [Source:MGI Symbol;Acc:MGI:1915087]	protein_coding
chr1_165240825_165241409	28.7357	36.3537	16.329	14.8109	17.442	19.3085	19.99	16.3562	21.1657	0.159166	0.510481	-0.837767	chr1	165240825	165241409	Distant-promoter	Intergenic	-4121	ENSMUST00000192436	ENSMUSG00000040843	Tiprl	1	165212286	165236996	TIP41. TOR signalling pathway regulator-like (S. cerevisiae) [Source:MGI Symbol;Acc:MGI:1915087]	protein_coding
chr1_165251937_165252521	46.6954	34.4403	32.6579	34.1791	29.4709	33.9829	31.5971	26.8242	33.731	0.675578	0.894755	-0.477075	chr1	165251937	165252521	Distant-promoter	Intergenic	-15233	ENSMUST00000192436	ENSMUSG00000040843	Tiprl	1	165212286	165236996	TIP41. TOR signalling pathway regulator-like (S. cerevisiae) [Source:MGI Symbol;Acc:MGI:1915087]	protein_coding
chr1_165282313_165282797	23.3477	13.3935	6.99813	20.5075	16.8405	19.3085	8.38292	7.19675	14.4969	0.176821	0.535584	-1.24317	chr1	165282313	165282797	Distant-promoter	Intergenic	-13234	ENSMUST00000178700	ENSMUSG00000040836	Gpr161	1	165295789	165326745	G protein-coupled receptor 161 [Source:MGI Symbol;Acc:MGI:2685054]	protein_coding
chr1_165320173_165321019	61.0633	44.0071	41.9888	55.8259	19.8477	40.9339	29.0178	26.17	39.8568	0.03565	0.234989	-0.931798	chr1	165320173	165321019	intron	protein_coding-intron (ENSMUST00000111450. intron 5 of 5)	17973	ENSMUST00000111450	ENSMUSG00000040836	Gpr161	1	165295789	165326745	G protein-coupled receptor 161 [Source:MGI Symbol;Acc:MGI:2685054]	protein_coding
chr1_165388768_165389352	26.9397	36.3537	27.9925	25.0647	18.6449	25.4872	25.7936	21.5902	25.9833	0.680894	0.897145	-0.413902	chr1	165388768	165389352	promoter-TSS	protein_coding-promoter-TSS (ENSMUST00000194869)	-299	ENSMUST00000195220	ENSMUSG00000026571	Dcaf6	1	165328698	165460475	DDB1 and CUL4 associated factor 6 [Source:MGI Symbol;Acc:MGI:1921356]	protein_coding
chr1_165460410_165461720	82.615	74.6207	106.138	88.8657	151.565	105.038	132.837	148.515	111.274	0.00424762	0.0623432	0.838074	chr1	165460410	165461720	promoter-TSS	protein_coding-promoter-TSS (ENSMUST00000027853)	28	ENSMUST00000027853	ENSMUSG00000026568	Mpc2	1	165460637	165481214	mitochondrial pyruvate carrier 2 [Source:MGI Symbol;Acc:MGI:1917706]	protein_coding
chr1_165484625_165485331	19.7558	22.9602	37.3234	26.204	51.123	67.1934	42.5594	35.3295	37.8061	0.00297173	0.0492141	0.869211	chr1	165484625	165485331	promoter-TSS	protein_coding-promoter-TSS (ENSMUST00000027852)	-205	ENSMUST00000148550	ENSMUSG00000026567	Adcy10	1	165485183	165576774	adenylate cyclase 10 [Source:MGI Symbol;Acc:MGI:2660854]	protein_coding
chr1_165503621_165504205	43.1035	36.3537	26.8262	30.7612	30.6738	33.2105	49.0078	52.9942	37.8664	0.0854937	0.376006	0.358114	chr1	165503621	165504205	promoter-TSS	protein_coding-promoter-TSS (ENSMUST00000193149)	-30	ENSMUST00000193149	ENSMUSG00000026567	Adcy10	1	165485183	165576774	adenylate cyclase 10 [Source:MGI Symbol;Acc:MGI:2660854]	protein_coding
chr1_165510188_165510672	23.3477	30.6136	20.9944	21.6468	41.4998	24.7148	27.7281	22.2445	26.5987	0.522058	0.827528	-0.107183	chr1	165510188	165510672	exon	protein_coding-exon (ENSMUST00000027852. exon 6 of 34)	519	ENSMUST00000195194	ENSMUSG00000026567	Adcy10	1	165485183	165576774	adenylate cyclase 10 [Source:MGI Symbol;Acc:MGI:2660854]	protein_coding
chr1_165579246_165579770	44.8995	40.1804	31.4916	29.6219	16.2391	35.5276	23.2142	12.4307	29.2006	0.0630189	0.32033	-1.25501	chr1	165579246	165579770	Distant-promoter	Intergenic	-5675	ENSMUST00000191944	ENSMUSG00000104474	Gm38210	1	165585183	165585991	predicted gene. 38210 [Source:MGI Symbol;Acc:MGI:5611438]	TEC
chr1_165583387_165583985	35.9196	38.267	30.3252	35.3184	34.8839	34.7552	47.0733	39.255	36.9747	0.704282	0.906184	0.219749	chr1	165583387	165583985	Distant-promoter	Intergenic	-1497	ENSMUST00000191944	ENSMUSG00000104474	Gm38210	1	165585183	165585991	predicted gene. 38210 [Source:MGI Symbol;Acc:MGI:5611438]	TEC
chr1_165634537_165635121	43.1035	40.1804	19.828	25.0647	29.4709	28.5765	35.4662	33.3667	31.8821	0.201566	0.566489	-0.275644	chr1	165634537	165635121	promoter-TSS	protein_coding-promoter-TSS (ENSMUST00000068705)	-291	ENSMUST00000193023	ENSMUSG00000026566	Mpzl1	1	165592240	165634538	myelin protein zero-like 1 [Source:MGI Symbol;Acc:MGI:1915731]	protein_coding
chr1_165641347_165642081	62.8592	66.9673	65.3159	66.0796	77.5866	74.1445	90.2776	103.371	75.8253	0.0859321	0.377123	0.577525	chr1	165641347	165642081	Intergenic	Intergenic	2974	ENSMUST00000192126	ENSMUSG00000104517	Gm18407	1	165643899	165644688	predicted gene. 18407 [Source:MGI Symbol;Acc:MGI:5010592]	processed_pseudogene
chr1_165642245_165643147	57.4713	53.5738	58.3177	39.8756	45.71	64.1041	70.2875	60.191	56.1914	0.617458	0.8702	0.232042	chr1	165642245	165643147	Intergenic	Intergenic	1992	ENSMUST00000192126	ENSMUSG00000104517	Gm18407	1	165643899	165644688	predicted gene. 18407 [Source:MGI Symbol;Acc:MGI:5010592]	processed_pseudogene
chr1_165658491_165659015	35.9196	36.3537	23.3271	29.6219	31.8767	27.8042	21.9246	26.8242	29.2065	0.57999	0.853994	-0.568322	chr1	165658491	165659015	Distant-promoter	protein_coding-intron (ENSMUST00000040357. intron 4 of 6)	-14065	ENSMUST00000192126	ENSMUSG00000104517	Gm18407	1	165643899	165644688	predicted gene. 18407 [Source:MGI Symbol;Acc:MGI:5010592]	processed_pseudogene
chr1_165660651_165661288	34.1236	45.9204	27.9925	37.597	27.6666	29.3488	38.0455	35.9837	34.5848	0.616674	0.870192	-0.109111	chr1	165660651	165661288	Distant-promoter	protein_coding-intron (ENSMUST00000040357. intron 3 of 6)	-16281	ENSMUST00000192126	ENSMUSG00000104517	Gm18407	1	165643899	165644688	predicted gene. 18407 [Source:MGI Symbol;Acc:MGI:5010592]	processed_pseudogene
chr1_165736045_165736629	48.4914	55.4872	33.8243	51.2687	39.6955	36.2999	39.3352	39.255	42.9571	0.609163	0.867316	-0.402339	chr1	165736045	165736629	promoter-TSS	processed_pseudogene-promoter-TSS (ENSMUST00000191813)	-676	ENSMUST00000191813	ENSMUSG00000103242	Gm34767	1	165734600	165735661	predicted gene. 34767 [Source:MGI Symbol;Acc:MGI:5593926]	processed_pseudogene
chr1_165771534_165772063	55.6753	45.9204	48.9869	46.7114	42.1013	41.7063	25.7936	37.2922	43.0234	0.216488	0.582359	-0.69033	chr1	165771534	165772063	intron	protein_coding-intron (ENSMUST00000040298. intron 3 of 3)	2322	ENSMUST00000040298	ENSMUSG00000040713	Creg1	1	165763746	165775308	cellular repressor of E1A-stimulated genes 1 [Source:MGI Symbol;Acc:MGI:1344382]	protein_coding
chr1_165775422_165776105	50.2874	44.0071	39.6561	41.0149	30.6738	22.3978	25.7936	27.4785	35.1636	0.0687613	0.336559	-0.82538	chr1	165775422	165776105	TTS	protein_coding-TTS (ENSMUST00000111432)	1392	ENSMUST00000194000	ENSMUSG00000104306	Gm36972	1	165775868	165777155	predicted gene. 36972 [Source:MGI Symbol;Acc:MGI:5610200]	lncRNA
chr1_165779751_165780308	43.1035	42.0937	23.3271	31.9005	23.4564	36.2999	19.3452	20.2817	29.976	0.0857074	0.376572	-1.10466	chr1	165779751	165780308	Distant-promoter	Intergenic	-1046	ENSMUST00000159138	ENSMUSG00000089829	Gm16565	1	165781075	165789367	predicted gene 16565 [Source:MGI Symbol;Acc:MGI:4414985]	lncRNA
chr1_165780409_165781003	46.6954	57.4005	52.486	42.1542	56.536	41.7063	33.5317	37.9465	46.0571	0.395423	0.74864	-0.540195	chr1	165780409	165781003	promoter-TSS	lncRNA-promoter-TSS (ENSMUST00000159138)	-369	ENSMUST00000159138	ENSMUSG00000089829	Gm16565	1	165781075	165789367	predicted gene 16565 [Source:MGI Symbol;Acc:MGI:4414985]	lncRNA
chr1_165853606_165854190	35.9196	32.527	37.3234	37.597	25.8622	37.0722	25.1487	35.3295	33.3474	0.859888	0.957974	-0.180308	chr1	165853606	165854190	Distant-promoter	protein_coding-intron (ENSMUST00000005907. intron 1 of 7)	-4318	ENSMUST00000159070	ENSMUSG00000005763	Cd247	1	165788681	165877277	CD247 antigen [Source:MGI Symbol;Acc:MGI:88334]	protein_coding
chr1_165966927_165967511	43.1035	22.9602	36.157	36.4577	21.6521	30.8935	46.4285	28.787	33.3049	0.573023	0.851202	0.180792	chr1	165966927	165967511	intron	protein_coding-intron (ENSMUST00000027850. intron 1 of 14)	25601	ENSMUST00000184037	ENSMUSG00000099008	Gm17976	1	165941618	165943526	predicted gene. 17976 [Source:MGI Symbol;Acc:MGI:5010161]	processed_pseudogene
chr1_166002176_166003278	48.4914	61.2272	87.4766	72.9154	96.2315	87.2742	95.4363	101.409	81.3077	0.0199692	0.169119	0.84649	chr1	166002176	166003278	promoter-TSS	protein_coding-promoter-TSS (ENSMUST00000027850)	-49	ENSMUST00000160260	ENSMUSG00000026565	Pou2f1	1	165865154	166002678	POU domain. class 2. transcription factor 1 [Source:MGI Symbol;Acc:MGI:101898]	protein_coding
chr1_166153247_166154612	93.3909	93.7542	87.4766	102.537	79.9924	103.493	90.9224	111.877	95.4305	0.932322	0.981562	0.115678	chr1	166153247	166154612	exon	protein_coding-exon (ENSMUST00000027847. exon 4 of 4)	23462	ENSMUST00000166860	ENSMUSG00000000544	Gpa33	1	166130238	166166510	glycoprotein A33 (transmembrane) [Source:MGI Symbol;Acc:MGI:1891703]	protein_coding
chr1_16618919_16619403	35.9196	34.4403	30.3252	19.3682	26.4637	34.7552	32.242	31.404	30.6148	0.721237	0.912792	-0.145136	chr1	16618919	16619403	promoter-TSS	protein_coding-promoter-TSS (ENSMUST00000133639)	98	ENSMUST00000133639	ENSMUSG00000025939	Ube2w	1	16540790	16619489	ubiquitin-conjugating enzyme E2W (putative) [Source:MGI Symbol;Acc:MGI:1914049]	protein_coding
chr1_166319073_166319657	26.9397	34.4403	19.828	14.8109	15.0362	20.0808	19.3452	16.3562	20.8547	0.28236	0.651938	-0.778883	chr1	166319073	166319657	Distant-promoter	Intergenic	-9780	ENSMUST00000168347	ENSMUSG00000091393	5330438I03Rik	1	166306741	166309585	RIKEN cDNA 5330438I03 gene [Source:MGI Symbol;Acc:MGI:2685831]	lncRNA
chr1_166360117_166360627	39.5115	34.4403	52.486	30.7612	30.0723	37.0722	27.7281	17.6647	33.7171	0.174972	0.53288	-0.704829	chr1	166360117	166360627	Distant-promoter	Intergenic	-18725	ENSMUST00000027846	ENSMUSG00000026563	Tada1	1	166379097	166393621	transcriptional adaptor 1 [Source:MGI Symbol;Acc:MGI:1196415]	protein_coding
chr1_16637766_16638350	21.5517	22.9602	12.8299	26.204	11.4275	10.0404	16.121	19.6275	17.5953	0.271155	0.64006	-0.315903	chr1	16637766	16638350	Intergenic	Intergenic	9981	ENSMUST00000185393	ENSMUSG00000079658	Eloc	1	16641725	16657042	elongin C [Source:MGI Symbol;Acc:MGI:1915173]	protein_coding
chr1_166378697_166379281	23.3477	15.3068	37.3234	17.0896	27.6666	30.8935	35.4662	35.9837	27.8847	0.334404	0.700461	0.880501	chr1	166378697	166379281	promoter-TSS	protein_coding-promoter-TSS (ENSMUST00000027846)	-108	ENSMUST00000027846	ENSMUSG00000026563	Tada1	1	166379097	166393621	transcriptional adaptor 1 [Source:MGI Symbol;Acc:MGI:1196415]	protein_coding
chr1_166409443_166410134	28.7357	28.7003	37.3234	45.5721	49.3186	58.6977	50.9423	35.3295	41.8274	0.144724	0.487499	0.587445	chr1	166409443	166410134	promoter-TSS	protein_coding-promoter-TSS (ENSMUST00000127596)	-1	ENSMUST00000148243	ENSMUSG00000040596	Pogk	1	166384622	166409863	pogo transposable element with KRAB domain [Source:MGI Symbol;Acc:MGI:1918842]	protein_coding
chr1_166428822_166429406	30.5316	40.1804	23.3271	26.204	12.0289	16.2191	12.8968	24.2072	23.1994	0.0467487	0.272075	-0.928774	chr1	166428822	166429406	Intergenic	Intergenic	2761	ENSMUST00000118577	ENSMUSG00000084093	Gm16418	1	166431705	166431875	predicted pseudogene 16418 [Source:MGI Symbol;Acc:MGI:3644548]	processed_pseudogene
chr1_16656649_16657385	28.7357	38.267	34.9906	36.4577	46.3114	54.0637	60.6149	67.3877	45.8536	0.0184822	0.16139	0.937836	chr1	16656649	16657385	promoter-TSS	protein_coding-promoter-TSS (ENSMUST00000115352)	1	ENSMUST00000186948	ENSMUSG00000079658	Eloc	1	16641725	16657042	elongin C [Source:MGI Symbol;Acc:MGI:1915173]	protein_coding
chr1_16665094_16665578	19.7558	26.7869	39.6561	26.204	22.2535	30.8935	36.7559	27.4785	28.723	0.665578	0.890055	0.469216	chr1	16665094	16665578	promoter-TSS	protein_coding-promoter-TSS (ENSMUST00000176451)	100	ENSMUST00000176451	ENSMUSG00000025940	Tmem70	1	16665207	16678275	transmembrane protein 70 [Source:MGI Symbol;Acc:MGI:1915068]	protein_coding
chr1_166737893_166738650	21.5517	36.3537	24.4934	43.2935	28.268	27.8042	29.0178	32.0582	30.3551	0.922083	0.978446	0.0830827	chr1	166737893	166738650	Intergenic	Intergenic	-23874	ENSMUST00000135069	ENSMUSG00000085841	Gm4954	1	166762145	166770485	predicted gene 4954 [Source:MGI Symbol;Acc:MGI:3648917]	processed_pseudogene
chr1_167212171_167212762	55.6753	38.267	27.9925	29.6219	30.6738	28.5765	32.8868	32.0582	34.469	0.267401	0.637268	-0.536568	chr1	167212171	167212762	Intergenic	Intergenic	24369	ENSMUST00000195443	ENSMUSG00000026558	Uck2	1	167222883	167285320	uridine-cytidine kinase 2 [Source:MGI Symbol;Acc:MGI:1931744]	protein_coding
chr1_167220451_167221035	75.4311	57.4005	32.6579	34.1791	48.7172	40.1616	38.0455	35.9837	45.3221	0.0279494	0.205563	-0.846129	chr1	167220451	167221035	Intergenic	Intergenic	16092	ENSMUST00000195443	ENSMUSG00000026558	Uck2	1	167222883	167285320	uridine-cytidine kinase 2 [Source:MGI Symbol;Acc:MGI:1931744]	protein_coding
chr1_167246859_167247443	37.7155	38.267	31.4916	19.3682	29.4709	28.5765	34.8213	27.4785	30.8987	0.619625	0.871532	-0.28591	chr1	167246859	167247443	Distant-promoter	protein_coding-intron (ENSMUST00000053686. intron 1 of 6)	-3993	ENSMUST00000027839	ENSMUSG00000026558	Uck2	1	167222883	167285320	uridine-cytidine kinase 2 [Source:MGI Symbol;Acc:MGI:1931744]	protein_coding
chr1_167283560_167284084	26.9397	9.56675	27.9925	23.9254	22.2535	16.9914	13.5416	20.936	20.2684	0.676811	0.895306	-0.0950577	chr1	167283560	167284084	intron	protein_coding-intron (ENSMUST00000053686. intron 1 of 6)	779	ENSMUST00000192269	ENSMUSG00000026558	Uck2	1	167222883	167285320	uridine-cytidine kinase 2 [Source:MGI Symbol;Acc:MGI:1931744]	protein_coding
chr1_167284207_167285209	59.2673	70.794	58.3177	60.3831	65.5577	48.6573	67.7082	55.6112	60.7871	0.950111	0.986811	-0.0744633	chr1	167284207	167285209	promoter-TSS	protein_coding-promoter-TSS (ENSMUST00000192269)	-1	ENSMUST00000193579	ENSMUSG00000026558	Uck2	1	167222883	167285320	uridine-cytidine kinase 2 [Source:MGI Symbol;Acc:MGI:1931744]	protein_coding
chr1_167306350_167306898	30.5316	42.0937	33.8243	25.0647	21.0506	24.7148	27.7281	26.8242	28.979	0.482427	0.804126	-0.409128	chr1	167306350	167306898	Distant-promoter	Intergenic	-1754	ENSMUST00000195015	ENSMUSG00000052428	Tmco1	1	167308378	167333978	transmembrane and coiled-coil domains 1 [Source:MGI Symbol;Acc:MGI:1921173]	protein_coding
chr1_167308417_167309060	48.4914	49.7471	41.9888	48.99	47.5143	44.0233	68.353	80.4727	53.6976	0.0378296	0.242975	0.599397	chr1	167308417	167309060	promoter-TSS	protein_coding-promoter-TSS (ENSMUST00000097473)	2	ENSMUST00000097473	ENSMUSG00000052428	Tmco1	1	167308378	167333978	transmembrane and coiled-coil domains 1 [Source:MGI Symbol;Acc:MGI:1921173]	protein_coding
chr1_167337309_167337893	32.3276	30.6136	31.4916	33.0398	19.8477	27.0318	29.6626	35.3295	29.918	0.582636	0.854831	0.045318	chr1	167337309	167337893	Intergenic	Intergenic	2823	ENSMUST00000157621	ENSMUSG00000088246	Gm25911	1	167340369	167340424	predicted gene. 25911 [Source:MGI Symbol;Acc:MGI:5455688]	miRNA
chr1_167349803_167350591	23.3477	34.4403	41.9888	36.4577	57.1374	36.2999	47.0733	43.8347	40.0725	0.309484	0.679031	0.659011	chr1	167349803	167350591	promoter-TSS	protein_coding-promoter-TSS (ENSMUST00000193091)	-39	ENSMUST00000194843	ENSMUSG00000026687	Aldh9a1	1	167349991	167368532	aldehyde dehydrogenase 9. subfamily A1 [Source:MGI Symbol;Acc:MGI:1861622]	protein_coding
chr1_167369836_167370371	80.819	82.2741	83.9775	80.8905	73.3765	67.9658	67.7082	82.4355	77.4309	0.816559	0.946175	-0.11944	chr1	167369836	167370371	Intergenic	Intergenic	5937	ENSMUST00000191715	ENSMUSG00000026687	Aldh9a1	1	167349991	167368532	aldehyde dehydrogenase 9. subfamily A1 [Source:MGI Symbol;Acc:MGI:1861622]	protein_coding
chr1_167381333_167381817	34.1236	17.2202	19.828	19.3682	31.8767	23.1701	17.4107	16.3562	22.4192	0.392577	0.747512	-0.612106	chr1	167381333	167381817	intron	protein_coding-intron (ENSMUST00000028005. intron 1 of 5)	12266	ENSMUST00000028005	ENSMUSG00000026688	Mgst3	1	167371966	167393841	microsomal glutathione S-transferase 3 [Source:MGI Symbol;Acc:MGI:1913697]	protein_coding
chr1_167385581_167386348	25.1437	30.6136	22.1607	28.4826	48.7172	46.3403	34.1765	35.3295	33.8705	0.0739974	0.349386	0.320663	chr1	167385581	167386348	intron	protein_coding-intron (ENSMUST00000028005. intron 1 of 5)	7877	ENSMUST00000028005	ENSMUSG00000026688	Mgst3	1	167371966	167393841	microsomal glutathione S-transferase 3 [Source:MGI Symbol;Acc:MGI:1913697]	protein_coding
chr1_167387172_167387830	19.7558	26.7869	75.8131	44.4328	54.7317	55.6083	72.222	60.191	51.1927	0.00118374	0.0257312	1.51339	chr1	167387172	167387830	intron	protein_coding-intron (ENSMUST00000028005. intron 1 of 5)	6340	ENSMUST00000028005	ENSMUSG00000026688	Mgst3	1	167371966	167393841	microsomal glutathione S-transferase 3 [Source:MGI Symbol;Acc:MGI:1913697]	protein_coding
chr1_167394031_167394687	43.1035	38.267	62.9832	58.1045	61.949	50.9743	74.8014	63.4622	56.7056	0.143706	0.485855	0.763378	chr1	167394031	167394687	promoter-TSS	protein_coding-promoter-TSS (ENSMUST00000028005)	-518	ENSMUST00000028005	ENSMUSG00000026688	Mgst3	1	167371966	167393841	microsomal glutathione S-transferase 3 [Source:MGI Symbol;Acc:MGI:1913697]	protein_coding
chr1_167414138_167414648	30.5316	15.3068	29.1589	22.7861	17.442	18.5361	8.38292	10.468	19.0765	0.0353018	0.233664	-1.2901	chr1	167414138	167414648	Intergenic	Intergenic	-20552	ENSMUST00000028005	ENSMUSG00000026688	Mgst3	1	167371966	167393841	microsomal glutathione S-transferase 3 [Source:MGI Symbol;Acc:MGI:1913697]	protein_coding
chr1_167414739_167415354	43.1035	55.4872	64.1495	51.2687	34.2825	54.836	61.9046	52.9942	52.2533	0.588055	0.8573	0.223997	chr1	167414739	167415354	Intergenic	Intergenic	-21205	ENSMUST00000028005	ENSMUSG00000026688	Mgst3	1	167371966	167393841	microsomal glutathione S-transferase 3 [Source:MGI Symbol;Acc:MGI:1913697]	protein_coding
chr1_16745925_16746509	44.8995	36.3537	33.8243	14.8109	14.4347	23.1701	29.0178	31.404	28.4894	0.0971981	0.401988	-0.429452	chr1	16745925	16746509	Intergenic	Intergenic	12406	ENSMUST00000185649	ENSMUSG00000100093	Gm29649	1	16758205	16758623	predicted gene 29649 [Source:MGI Symbol;Acc:MGI:5580355]	processed_pseudogene
chr1_167636927_167637511	59.2673	45.9204	33.8243	53.5473	41.4998	36.2999	35.4662	35.9837	42.7261	0.453891	0.786615	-0.560756	chr1	167636927	167637511	intron	protein_coding-intron (ENSMUST00000015987. intron 9 of 9)	18910	ENSMUST00000111380	ENSMUSG00000015843	Rxrg	1	167598384	167639623	retinoid X receptor gamma [Source:MGI Symbol;Acc:MGI:98216]	protein_coding
chr1_167644813_167645397	61.0633	53.5738	57.1514	68.3582	48.7172	47.885	38.0455	49.0687	52.9829	0.322712	0.691317	-0.398086	chr1	167644813	167645397	Intergenic	Intergenic	26796	ENSMUST00000111380	ENSMUSG00000015843	Rxrg	1	167598384	167639623	retinoid X receptor gamma [Source:MGI Symbol;Acc:MGI:98216]	protein_coding
chr1_167669669_167670253	30.5316	34.4403	15.1626	26.204	28.268	25.4872	21.2797	31.404	26.5972	0.623866	0.873141	-0.301703	chr1	167669669	167670253	Distant-promoter	Intergenic	-19276	ENSMUST00000111377	ENSMUSG00000026686	Lmx1a	1	167689237	167848741	LIM homeobox transcription factor 1 alpha [Source:MGI Symbol;Acc:MGI:1888519]	protein_coding
chr1_167782072_167782556	17.9598	15.3068	27.9925	22.7861	26.4637	23.1701	14.8313	17.6647	20.7719	0.379076	0.73783	-0.036417	chr1	167782072	167782556	intron	protein_coding-intron (ENSMUST00000028003. intron 2 of 7)	92757	ENSMUST00000028003	ENSMUSG00000026686	Lmx1a	1	167689237	167848741	LIM homeobox transcription factor 1 alpha [Source:MGI Symbol;Acc:MGI:1888519]	protein_coding
chr1_167941869_167942393	46.6954	42.0937	27.9925	18.2289	18.6449	22.3978	27.7281	17.0105	27.599	0.0453043	0.268102	-0.989017	chr1	167941869	167942393	Intergenic	Intergenic	-62008	ENSMUST00000177351	ENSMUSG00000093538	Gm20711	1	168004139	168122465	predicted gene 20711 [Source:MGI Symbol;Acc:MGI:5313158]	lncRNA
chr1_168214033_168214759	75.4311	44.0071	48.9869	45.5721	51.7244	54.836	48.363	68.042	54.6203	0.755943	0.926079	-0.0432713	chr1	168214033	168214759	intron	protein_coding-intron (ENSMUST00000064438. intron 2 of 6)	-49734	ENSMUST00000097471	ENSMUSG00000052534	Pbx1	1	168119364	168432270	pre B cell leukemia homeobox 1 [Source:MGI Symbol;Acc:MGI:97495]	protein_coding
chr1_168322829_168323313	26.9397	21.0469	27.9925	35.3184	19.8477	25.4872	12.8968	20.2817	23.7264	0.247583	0.617089	-0.536297	chr1	168322829	168323313	intron	protein_coding-intron (ENSMUST00000064438. intron 2 of 6)	14600	ENSMUST00000192272	ENSMUSG00000103780	Gm37524	1	168335980	168337671	predicted gene. 37524 [Source:MGI Symbol;Acc:MGI:5610752]	TEC
chr1_168362470_168363320	26.9397	36.3537	93.3084	86.5871	82.9997	76.4615	43.8491	46.4517	61.6188	3.14e-06	0.000287318	0.517349	chr1	168362470	168363320	Distant-promoter	protein_coding-intron (ENSMUST00000064438. intron 2 of 6)	-12087	ENSMUST00000193594	ENSMUSG00000102594	Gm38381	1	168348534	168350808	predicted gene. 38381 [Source:MGI Symbol;Acc:MGI:5611609]	TEC
chr1_168376280_168376864	34.1236	19.1335	18.6617	15.9502	11.4275	28.5765	27.7281	34.021	23.7028	0.321972	0.690379	0.207368	chr1	168376280	168376864	intron	protein_coding-intron (ENSMUST00000064438. intron 2 of 6)	-25764	ENSMUST00000193594	ENSMUSG00000102594	Gm38381	1	168348534	168350808	predicted gene. 38381 [Source:MGI Symbol;Acc:MGI:5611609]	TEC
chr1_168431806_168432681	59.2673	22.9602	41.9888	37.597	50.5215	37.8446	48.363	43.1805	42.7154	0.947178	0.985975	0.145049	chr1	168431806	168432681	promoter-TSS	protein_coding-promoter-TSS (ENSMUST00000064438)	27	ENSMUST00000188912	ENSMUSG00000052534	Pbx1	1	168119364	168432270	pre B cell leukemia homeobox 1 [Source:MGI Symbol;Acc:MGI:97495]	protein_coding
chr1_169165809_169166683	28.7357	24.8736	48.9869	46.7114	28.268	37.8446	24.5039	29.4412	33.6707	0.10913	0.425661	0.0066776	chr1	169165809	169166683	Intergenic	Intergenic	-147157	ENSMUST00000184979	ENSMUSG00000098829	Mir6354	1	169018974	169019089	microRNA 6354 [Source:MGI Symbol;Acc:MGI:5530664]	miRNA
chr1_169347368_169348217	46.6954	38.267	26.8262	30.7612	22.855	20.0808	22.5694	26.17	29.2781	0.102293	0.412922	-0.804143	chr1	169347368	169348217	promoter-TSS	lncRNA-promoter-TSS (ENSMUST00000192576)	-160	ENSMUST00000192576	ENSMUSG00000103530	Gm37839	1	169328529	169347632	predicted gene. 37839 [Source:MGI Symbol;Acc:MGI:5611067]	lncRNA
chr1_169459256_169459840	35.9196	36.3537	24.4934	43.2935	30.6738	32.4382	41.2697	24.8615	33.6629	0.974603	0.993382	-0.127301	chr1	169459256	169459840	Distant-promoter	Intergenic	-5679	ENSMUST00000076828	ENSMUSG00000058622	Gm5265	1	169453528	169453869	predicted pseudogene 5265 [Source:MGI Symbol;Acc:MGI:3643416]	processed_pseudogene
chr1_169517291_169518350	68.2472	45.9204	34.9906	51.2687	37.8912	33.9829	23.2142	17.6647	39.1475	0.00172214	0.0334116	-1.48495	chr1	169517291	169518350	intron	protein_coding-intron (ENSMUST00000028000. intron 6 of 14)	4562	ENSMUST00000195342	ENSMUSG00000026683	Nuf2	1	169497934	169531464	NUF2. NDC80 kinetochore complex component [Source:MGI Symbol;Acc:MGI:1914227]	protein_coding
chr1_169531227_169531812	23.3477	22.9602	54.8187	63.801	43.9056	49.4296	54.8114	58.2282	46.4128	0.00347008	0.0543715	1.28714	chr1	169531227	169531812	promoter-TSS	protein_coding-promoter-TSS (ENSMUST00000028000)	-55	ENSMUST00000111368	ENSMUSG00000026683	Nuf2	1	169497934	169531464	NUF2. NDC80 kinetochore complex component [Source:MGI Symbol;Acc:MGI:1914227]	protein_coding
chr1_169532046_169532791	23.3477	40.1804	32.6579	45.5721	24.6593	40.9339	38.6904	45.7975	36.4799	0.675279	0.894603	0.417651	chr1	169532046	169532791	promoter-TSS	protein_coding-promoter-TSS (ENSMUST00000028000)	-954	ENSMUST00000111368	ENSMUSG00000026683	Nuf2	1	169497934	169531464	NUF2. NDC80 kinetochore complex component [Source:MGI Symbol;Acc:MGI:1914227]	protein_coding
chr1_169670532_169671116	34.1236	28.7003	29.1589	48.99	31.8767	40.9339	38.6904	38.6007	36.3843	0.880652	0.964557	0.296768	chr1	169670532	169671116	intron	protein_coding-intron (ENSMUST00000027997. intron 1 of 4)	15302	ENSMUST00000152809	ENSMUSG00000026678	Rgs5	1	169655501	169695813	regulator of G-protein signaling 5 [Source:MGI Symbol;Acc:MGI:1098434]	protein_coding
chr1_169819673_169820157	17.9598	13.3935	11.6635	14.8109	27.6666	20.0808	11.6071	19.6275	17.1012	0.393686	0.748195	-0.0100904	chr1	169819673	169820157	Intergenic	Intergenic	-20359	ENSMUST00000177756	ENSMUSG00000096772	Gm22114	1	169799450	169799556	predicted gene. 22114 [Source:MGI Symbol;Acc:MGI:5451891]	snRNA
chr1_169917914_169918676	68.2472	59.3139	47.8205	39.8756	43.3042	32.4382	27.7281	28.787	43.4393	0.0100612	0.110037	-1.17599	chr1	169917914	169918676	Distant-promoter	Intergenic	-10353	ENSMUST00000094348	ENSMUSG00000070532	Ccdc190	1	169928648	169934653	coiled-coil domain containing 190 [Source:MGI Symbol;Acc:MGI:1925715]	protein_coding
chr1_169919098_169919682	34.1236	24.8736	51.3196	44.4328	36.6883	42.4786	49.6527	37.2922	40.1077	0.375266	0.734427	0.55547	chr1	169919098	169919682	Distant-promoter	Intergenic	-9258	ENSMUST00000094348	ENSMUSG00000070532	Ccdc190	1	169928648	169934653	coiled-coil domain containing 190 [Source:MGI Symbol;Acc:MGI:1925715]	protein_coding
chr1_169921512_169922036	37.7155	42.0937	30.3252	34.1791	35.4854	33.9829	21.2797	21.5902	32.0815	0.137722	0.47563	-0.895327	chr1	169921512	169922036	Distant-promoter	Intergenic	-6874	ENSMUST00000094348	ENSMUSG00000070532	Ccdc190	1	169928648	169934653	coiled-coil domain containing 190 [Source:MGI Symbol;Acc:MGI:1925715]	protein_coding
chr1_169924559_169925043	8.97989	13.3935	10.4972	15.9502	40.2969	18.5361	23.2142	17.6647	18.5666	0.0577497	0.304615	0.875636	chr1	169924559	169925043	Distant-promoter	Intergenic	-3847	ENSMUST00000094348	ENSMUSG00000070532	Ccdc190	1	169928648	169934653	coiled-coil domain containing 190 [Source:MGI Symbol;Acc:MGI:1925715]	protein_coding
chr1_169934204_169934928	68.2472	38.267	37.3234	61.5224	40.2969	34.7552	25.7936	39.9092	43.2644	0.226996	0.594255	-0.703053	chr1	169934204	169934928	promoter-TSS	lncRNA-promoter-TSS (ENSMUST00000159701)	-318	ENSMUST00000159701	ENSMUSG00000089990	Gm15852	1	169932698	169934248	predicted gene 15852 [Source:MGI Symbol;Acc:MGI:3801733]	lncRNA
chr1_169939281_169939947	62.8592	26.7869	44.3215	29.6219	27.0651	46.3403	32.242	34.021	37.9072	0.771038	0.930448	-0.44372	chr1	169939281	169939947	Distant-promoter	Intergenic	-5366	ENSMUST00000159701	ENSMUSG00000089990	Gm15852	1	169932698	169934248	predicted gene 15852 [Source:MGI Symbol;Acc:MGI:3801733]	lncRNA
chr1_169950637_169951121	10.7759	28.7003	16.329	28.4826	16.8405	23.9425	14.8313	11.1222	18.878	0.494897	0.812393	-0.594035	chr1	169950637	169951121	exon	protein_coding-exon (ENSMUST00000027989. exon 9 of 9)	14844	ENSMUST00000133563	ENSMUSG00000026675	Hsd17b7	1	169949535	169969241	hydroxysteroid (17-beta) dehydrogenase 7 [Source:MGI Symbol;Acc:MGI:1330808]	protein_coding
chr1_170081422_170082128	23.3477	21.0469	29.1589	48.99	40.2969	26.2595	22.5694	18.319	28.7485	0.104122	0.416692	-0.119691	chr1	170081422	170082128	intron	protein_coding-intron (ENSMUST00000027985. intron 2 of 17)	7169	ENSMUST00000170800	ENSMUSG00000026674	Ddr2	1	169972307	170110762	discoidin domain receptor family. member 2 [Source:MGI Symbol;Acc:MGI:1345277]	protein_coding
chr1_170110248_170110980	39.5115	53.5738	47.8205	55.8259	44.5071	37.8446	40.6249	45.1432	45.6064	0.767205	0.929215	-0.114535	chr1	170110248	170110980	promoter-TSS	protein_coding-promoter-TSS (ENSMUST00000027985)	-53	ENSMUST00000194690	ENSMUSG00000026674	Ddr2	1	169972307	170110762	discoidin domain receptor family. member 2 [Source:MGI Symbol;Acc:MGI:1345277]	protein_coding
chr1_170136255_170136839	62.8592	40.1804	80.4785	82.0298	66.7606	62.5594	61.2598	52.34	63.5585	0.160856	0.51296	0.135188	chr1	170136255	170136839	Intergenic	Intergenic	7166	ENSMUST00000161492	ENSMUSG00000026670	Uap1	1	170141938	170174957	UDP-N-acetylglucosamine pyrophosphorylase 1 [Source:MGI Symbol;Acc:MGI:1334459]	protein_coding
chr1_170174362_170174846	32.3276	24.8736	30.3252	13.6716	22.855	23.1701	25.7936	19.6275	24.0805	0.872238	0.96169	-0.335141	chr1	170174362	170174846	promoter-TSS	lncRNA-promoter-TSS (ENSMUST00000194379)	162	ENSMUST00000191797	ENSMUSG00000026670	Uap1	1	170141938	170174957	UDP-N-acetylglucosamine pyrophosphorylase 1 [Source:MGI Symbol;Acc:MGI:1334459]	protein_coding
chr1_170174866_170175697	41.3075	45.9204	32.6579	28.4826	55.9346	35.5276	57.3907	38.6007	41.9778	0.334122	0.700269	0.139781	chr1	170174866	170175697	promoter-TSS	protein_coding-promoter-TSS (ENSMUST00000027981)	101	ENSMUST00000194379	ENSMUSG00000104266	Gm37748	1	170175180	170176319	predicted gene. 37748 [Source:MGI Symbol;Acc:MGI:5610976]	lncRNA
chr1_170188483_170189273	23.3477	30.6136	71.1476	55.8259	35.4854	42.4786	52.8769	33.3667	43.1428	0.020766	0.172754	0.680967	chr1	170188483	170189273	Distant-promoter	Intergenic	-11106	ENSMUST00000192981	ENSMUSG00000103908	Gm37502	1	170175382	170177772	predicted gene. 37502 [Source:MGI Symbol;Acc:MGI:5610730]	lncRNA
chr1_170200293_170200817	17.9598	28.7003	22.1607	23.9254	21.0506	26.2595	18.0555	26.17	23.0352	0.99732	0.999478	-0.0721353	chr1	170200293	170200817	intron	protein_coding-intron (ENSMUST00000027979. intron 7 of 7)	14179	ENSMUST00000150821	ENSMUSG00000026667	Uhmk1	1	170193420	170215397	U2AF homology motif (UHM) kinase 1 [Source:MGI Symbol;Acc:MGI:1341908]	protein_coding
chr1_170214969_170215754	48.4914	40.1804	48.9869	30.7612	31.8767	40.9339	47.0733	42.5262	41.3538	0.804727	0.942792	0.012977	chr1	170214969	170215754	promoter-TSS	protein_coding-promoter-TSS (ENSMUST00000027979)	36	ENSMUST00000123399	ENSMUSG00000026667	Uhmk1	1	170193420	170215397	U2AF homology motif (UHM) kinase 1 [Source:MGI Symbol;Acc:MGI:1341908]	protein_coding
chr1_170292359_170293169	52.0834	47.8338	45.4878	50.1293	24.6593	38.6169	51.5872	47.7602	44.7697	0.161877	0.514941	-0.00912217	chr1	170292359	170293169	Intergenic	Intergenic	13568	ENSMUST00000179801	ENSMUSG00000102752	Gm7694	1	170298199	170306332	predicted gene 7694 [Source:MGI Symbol;Acc:MGI:3649135]	protein_coding
chr1_170613102_170613686	43.1035	63.1406	34.9906	41.0149	25.2608	37.8446	41.9146	45.1432	41.5516	0.223778	0.590711	-0.283433	chr1	170613102	170613686	Distant-promoter	Intergenic	-17527	ENSMUST00000194441	ENSMUSG00000102193	Gm7299	1	170630921	170631501	predicted gene 7299 [Source:MGI Symbol;Acc:MGI:3648716]	processed_pseudogene
chr1_170632337_170632847	68.2472	65.0539	68.8149	71.7761	89.6156	67.1934	83.1843	81.127	74.3766	0.680309	0.89698	0.301175	chr1	170632337	170632847	Intergenic	Intergenic	1671	ENSMUST00000194441	ENSMUSG00000102193	Gm7299	1	170630921	170631501	predicted gene 7299 [Source:MGI Symbol;Acc:MGI:3648716]	processed_pseudogene
chr1_170644091_170644675	12.5718	22.9602	24.4934	27.3433	16.2391	30.1212	20.6349	20.936	21.9125	0.779414	0.932656	0.234236	chr1	170644091	170644675	promoter-TSS	protein_coding-promoter-TSS (ENSMUST00000046792)	-149	ENSMUST00000046792	ENSMUSG00000038463	Olfml2b	1	170644532	170682789	olfactomedin-like 2B [Source:MGI Symbol;Acc:MGI:2443310]	protein_coding
chr1_170694594_170695178	32.3276	19.1335	20.9944	28.4826	29.4709	21.6255	39.3352	51.6857	30.3819	0.0700008	0.339886	0.815768	chr1	170694594	170695178	Intergenic	Intergenic	50354	ENSMUST00000046792	ENSMUSG00000038463	Olfml2b	1	170644532	170682789	olfactomedin-like 2B [Source:MGI Symbol;Acc:MGI:2443310]	protein_coding
chr1_170702903_170703460	32.3276	26.7869	29.1589	25.0647	31.2752	25.4872	23.2142	18.319	26.4542	0.638143	0.880111	-0.511079	chr1	170702903	170703460	Intergenic	Intergenic	48642	ENSMUST00000180190	ENSMUSG00000096310	Gm23523	1	170751717	170751823	predicted gene. 23523 [Source:MGI Symbol;Acc:MGI:5453300]	snRNA
chr1_170721454_170721938	14.3678	28.7003	18.6617	12.5323	33.681	27.8042	16.7658	18.9732	21.4358	0.172819	0.530235	-0.261003	chr1	170721454	170721938	intron	protein_coding-intron (ENSMUST00000027974. intron 15 of 15)	30127	ENSMUST00000180190	ENSMUSG00000096310	Gm23523	1	170751717	170751823	predicted gene. 23523 [Source:MGI Symbol;Acc:MGI:5453300]	snRNA
chr1_170867304_170868109	28.7357	49.7471	23.3271	39.8756	37.2897	49.4296	45.7836	50.3772	40.5707	0.444698	0.781302	0.299249	chr1	170867304	170868109	promoter-TSS	protein_coding-promoter-TSS (ENSMUST00000027974)	65	ENSMUST00000027974	ENSMUSG00000026663	Atf6	1	170704674	170867771	activating transcription factor 6 [Source:MGI Symbol;Acc:MGI:1926157]	protein_coding
chr1_170868364_170868951	32.3276	30.6136	25.6598	22.7861	36.0868	22.3978	39.3352	31.404	30.0764	0.63019	0.876318	0.168154	chr1	170868364	170868951	promoter-TSS	protein_coding-promoter-TSS (ENSMUST00000027974)	12	ENSMUST00000171747	ENSMUSG00000053925	Gm9929	1	170868645	170881721	predicted gene 9929 [Source:MGI Symbol;Acc:MGI:3708526]	lncRNA
chr1_170885165_170885781	48.4914	42.0937	72.314	47.8507	86.0069	51.7467	62.5495	60.191	58.9055	0.378992	0.737802	0.436593	chr1	170885165	170885781	promoter-TSS	protein_coding-promoter-TSS (ENSMUST00000027970)	-16	ENSMUST00000170420	ENSMUSG00000026659	Dusp12	1	170873498	170885540	dual specificity phosphatase 12 [Source:MGI Symbol;Acc:MGI:1890614]	protein_coding
chr1_170895173_170895757	39.5115	28.7003	50.1533	21.6468	16.8405	25.4872	24.5039	30.0955	29.6174	0.319934	0.688466	-0.324649	chr1	170895173	170895757	Distant-promoter	Intergenic	-9925	ENSMUST00000027970	ENSMUSG00000026659	Dusp12	1	170873498	170885540	dual specificity phosphatase 12 [Source:MGI Symbol;Acc:MGI:1890614]	protein_coding
chr1_170901111_170902081	43.1035	61.2272	64.1495	59.2438	36.0868	39.3892	50.9423	41.2177	49.42	0.163331	0.51674	-0.174428	chr1	170901111	170902081	Intergenic	Intergenic	11345	ENSMUST00000094337	ENSMUSG00000070524	Fcrlb	1	170907273	170912941	Fc receptor-like B [Source:MGI Symbol;Acc:MGI:3576487]	protein_coding
chr1_170992562_170993046	21.5517	40.1804	18.6617	21.6468	30.6738	15.4468	33.5317	20.2817	25.2468	0.682274	0.897944	-0.191422	chr1	170992562	170993046	Intergenic	Intergenic	10860	ENSMUST00000194503	ENSMUSG00000104340	Gm10522	1	170981944	170986466	predicted gene 10522 [Source:MGI Symbol;Acc:MGI:3642357]	lncRNA
chr1_170996674_170997258	26.9397	19.1335	24.4934	29.6219	16.2391	33.2105	22.5694	22.2445	24.3065	0.945921	0.985574	-0.0440636	chr1	170996674	170997258	Intergenic	Intergenic	15022	ENSMUST00000194503	ENSMUSG00000104340	Gm10522	1	170981944	170986466	predicted gene 10522 [Source:MGI Symbol;Acc:MGI:3642357]	lncRNA
chr1_171033660_171034244	34.1236	22.9602	37.3234	26.204	29.4709	30.8935	27.0833	32.0582	30.0146	0.989734	0.997206	0.0458174	chr1	171033660	171034244	Intergenic	Intergenic	5987	ENSMUST00000083971	ENSMUSG00000065905	Gm26110	1	171027965	171028129	predicted gene. 26110 [Source:MGI Symbol;Acc:MGI:5455887]	snRNA
chr1_171036756_171037340	16.1638	28.7003	26.8262	17.0896	15.6376	37.8446	31.5971	23.553	24.6765	0.888629	0.967568	0.304448	chr1	171036756	171037340	Intergenic	Intergenic	9083	ENSMUST00000083971	ENSMUSG00000065905	Gm26110	1	171027965	171028129	predicted gene. 26110 [Source:MGI Symbol;Acc:MGI:5455887]	snRNA
chr1_171037772_171038866	41.3075	34.4403	55.985	51.2687	31.2752	43.2509	57.3907	50.3772	45.662	0.20451	0.57062	0.506408	chr1	171037772	171038866	Intergenic	Intergenic	10354	ENSMUST00000083971	ENSMUSG00000065905	Gm26110	1	171027965	171028129	predicted gene. 26110 [Source:MGI Symbol;Acc:MGI:5455887]	snRNA
chr1_171043531_171044115	43.1035	47.8338	40.8224	34.1791	35.4854	55.6083	30.3075	41.872	41.1515	0.721499	0.91287	-0.33262	chr1	171043531	171044115	Intergenic	Intergenic	14231	ENSMUST00000168817	ENSMUSG00000059498	Fcgr3	1	171051174	171064935	Fc receptor. IgG. low affinity III [Source:MGI Symbol;Acc:MGI:95500]	protein_coding
chr1_171101756_171102472	50.2874	51.6605	38.4897	43.2935	53.5288	44.0233	49.6527	35.9837	45.8649	0.781163	0.933448	-0.250717	chr1	171101756	171102472	Distant-promoter	Intergenic	-11804	ENSMUST00000129651	ENSMUSG00000026649	Cfap126	1	171113918	171126967	cilia and flagella associated protein 126 [Source:MGI Symbol;Acc:MGI:1922722]	protein_coding
chr1_171102568_171103352	28.7357	28.7003	30.3252	50.1293	63.1519	47.885	71.5772	48.4145	46.1149	0.030263	0.215152	1.0633	chr1	171102568	171103352	Distant-promoter	Intergenic	-10958	ENSMUST00000129651	ENSMUSG00000026649	Cfap126	1	171113918	171126967	cilia and flagella associated protein 126 [Source:MGI Symbol;Acc:MGI:1922722]	protein_coding
chr1_171110865_171112061	70.0431	109.061	107.305	102.537	89.0141	112.761	108.978	111.877	101.447	0.689916	0.901803	0.307393	chr1	171110865	171112061	Distant-promoter	Intergenic	-2455	ENSMUST00000129651	ENSMUSG00000026649	Cfap126	1	171113918	171126967	cilia and flagella associated protein 126 [Source:MGI Symbol;Acc:MGI:1922722]	protein_coding
chr1_171118130_171118714	30.5316	36.3537	33.8243	33.0398	30.6738	34.7552	43.2043	41.2177	35.45	0.678254	0.896027	0.338309	chr1	171118130	171118714	Distant-promoter	protein_coding-intron (ENSMUST00000129651. intron 1 of 4)	-3239	ENSMUST00000027959	ENSMUSG00000026649	Cfap126	1	171113918	171126967	cilia and flagella associated protein 126 [Source:MGI Symbol;Acc:MGI:1922722]	protein_coding
chr1_171150241_171151197	39.5115	34.4403	40.8224	36.4577	56.536	38.6169	39.9801	38.6007	40.6207	0.718335	0.911975	0.0858916	chr1	171150241	171151197	promoter-TSS	protein_coding-promoter-TSS (ENSMUST00000070758)	6	ENSMUST00000238940	ENSMUSG00000056569	Mpz	1	171150711	171161130	myelin protein zero [Source:MGI Symbol;Acc:MGI:103177]	protein_coding
chr1_171220673_171221325	44.8995	44.0071	45.4878	43.2935	55.3331	41.7063	38.0455	39.9092	44.0853	0.797559	0.93952	-0.189983	chr1	171220673	171221325	TTS	protein_coding-TTS (ENSMUST00000130529)	1185	ENSMUST00000111327	ENSMUSG00000005674	Tomm40l	1	171216011	171222514	translocase of outer mitochondrial membrane 40-like [Source:MGI Symbol;Acc:MGI:3589112]	protein_coding
chr1_171222471_171223055	32.3276	19.1335	40.8224	30.7612	63.1519	41.7063	54.1665	62.808	43.1097	0.0119425	0.122531	1.17711	chr1	171222471	171223055	promoter-TSS	protein_coding-promoter-TSS (ENSMUST00000005817)	-249	ENSMUST00000005817	ENSMUSG00000005674	Tomm40l	1	171216011	171222514	translocase of outer mitochondrial membrane 40-like [Source:MGI Symbol;Acc:MGI:3589112]	protein_coding
chr1_171232908_171233392	12.5718	11.4801	31.4916	12.5323	31.2752	27.0318	23.8591	20.2817	21.3155	0.170458	0.527894	0.874822	chr1	171232908	171233392	intron	protein_coding-intron (ENSMUST00000079957. intron 1 of 4)	1157	ENSMUST00000193973	ENSMUSG00000058715	Fcer1g	1	171229572	171234365	Fc receptor. IgE. high affinity I. gamma polypeptide [Source:MGI Symbol;Acc:MGI:95496]	protein_coding
chr1_17123333_17123917	46.6954	28.7003	23.3271	25.0647	27.0651	24.7148	23.8591	21.5902	27.6271	0.349501	0.714762	-0.735239	chr1	17123333	17123917	Distant-promoter	Intergenic	-1122	ENSMUST00000188872	ENSMUSG00000100110	Gm28783	1	17124747	17128956	predicted gene 28783 [Source:MGI Symbol;Acc:MGI:5579489]	lncRNA
chr1_171238384_171238968	26.9397	34.4403	32.6579	29.6219	30.0723	37.0722	38.0455	34.6752	32.9406	0.917436	0.977274	0.247968	chr1	171238384	171238968	Distant-promoter	protein_coding-TTS (ENSMUST00000191871)	-1148	ENSMUST00000150108	ENSMUSG00000013593	Ndufs2	1	171234853	171251388	NADH:ubiquinone oxidoreductase core subunit S2 [Source:MGI Symbol;Acc:MGI:2385112]	protein_coding
chr1_171246868_171247618	46.6954	61.2272	53.6523	50.1293	69.1664	63.3317	97.3708	84.3982	65.7464	0.0126704	0.126909	0.755887	chr1	171246868	171247618	promoter-TSS	protein_coding-promoter-TSS (ENSMUST00000013737)	-121	ENSMUST00000136976	ENSMUSG00000013593	Ndufs2	1	171234853	171251388	NADH:ubiquinone oxidoreductase core subunit S2 [Source:MGI Symbol;Acc:MGI:2385112]	protein_coding
chr1_171257131_171257641	46.6954	36.3537	34.9906	35.3184	19.2463	35.5276	26.4384	25.5157	32.5108	0.317799	0.687274	-0.679282	chr1	171257131	171257641	intron	protein_coding-intron (ENSMUST00000111314. intron 6 of 7)	5270	ENSMUST00000111314	ENSMUSG00000006403	Adamts4	1	171250421	171260637	a disintegrin-like and metallopeptidase (reprolysin type) with thrombospondin type 1 motif. 4 [Source:MGI Symbol;Acc:MGI:1339949]	protein_coding
chr1_171281522_171282130	64.6552	53.5738	41.9888	37.597	58.3403	53.2913	60.6149	49.723	52.4731	0.332966	0.699606	-0.101562	chr1	171281522	171282130	promoter-TSS	protein_coding-promoter-TSS (ENSMUST00000073120)	-640	ENSMUST00000152689	ENSMUSG00000062729	Ppox	1	171275990	171281186	protoporphyrinogen oxidase [Source:MGI Symbol;Acc:MGI:104968]	protein_coding
chr1_171294281_171295107	32.3276	38.267	31.4916	34.1791	49.3186	40.9339	44.4939	56.2655	40.9097	0.262683	0.633189	0.515217	chr1	171294281	171295107	exon	protein_coding-exon (ENSMUST00000080001. exon 2 of 7)	246	ENSMUST00000152621	ENSMUSG00000062963	Ufc1	1	171288563	171295024	ubiquitin-fold modifier conjugating enzyme 1 [Source:MGI Symbol;Acc:MGI:1913405]	protein_coding
chr1_171321247_171321884	35.9196	26.7869	27.9925	34.1791	21.6521	31.6659	25.7936	26.17	28.77	0.869778	0.961107	-0.274637	chr1	171321247	171321884	exon	lncRNA-exon (ENSMUST00000192658. exon 1 of 1)	4612	ENSMUST00000192658	ENSMUSG00000103983	Gm20045	1	171320601	171326177	predicted gene. 20045 [Source:MGI Symbol;Acc:MGI:5012230]	lncRNA
chr1_171328764_171329750	61.0633	47.8338	82.8112	69.4975	93.8257	68.7381	114.137	88.978	78.3605	0.028069	0.206014	0.896415	chr1	171328764	171329750	promoter-TSS	protein_coding-promoter-TSS (ENSMUST00000064950)	112	ENSMUST00000111300	ENSMUSG00000013973	Dedd	1	171329145	171342331	death effector domain-containing [Source:MGI Symbol;Acc:MGI:1333874]	protein_coding
chr1_171344197_171344681	30.5316	36.3537	20.9944	18.2289	18.0434	17.7638	21.2797	17.6647	22.6075	0.215401	0.581625	-0.778043	chr1	171344197	171344681	promoter-TSS	protein_coding-promoter-TSS (ENSMUST00000136339)	28	ENSMUST00000136339	ENSMUSG00000013997	Nit1	1	171338008	171345646	nitrilase 1 [Source:MGI Symbol;Acc:MGI:1350916]	protein_coding
chr1_171345331_171345919	17.9598	30.6136	20.9944	25.0647	44.5071	27.0318	43.2043	26.17	29.4432	0.350881	0.716005	0.521296	chr1	171345331	171345919	promoter-TSS	protein_coding-promoter-TSS (ENSMUST00000006579)	0	ENSMUST00000156856	ENSMUSG00000013997	Nit1	1	171338008	171345646	nitrilase 1 [Source:MGI Symbol;Acc:MGI:1350916]	protein_coding
chr1_171347199_171347723	34.1236	7.6534	11.6635	10.2537	10.2246	12.3574	13.5416	14.3935	14.2764	0.444951	0.781302	-0.592705	chr1	171347199	171347723	intron	protein_coding-intron (ENSMUST00000006579. intron 1 of 3)	1731	ENSMUST00000006579	ENSMUSG00000006412	Pfdn2	1	171345670	171359254	prefoldin 2 [Source:MGI Symbol;Acc:MGI:1276111]	protein_coding
chr1_171358329_171358913	57.4713	32.527	40.8224	44.4328	19.2463	40.9339	34.1765	40.5635	38.7717	0.473991	0.798938	-0.273657	chr1	171358329	171358913	TTS	protein_coding-TTS (ENSMUST00000006579)	2177	ENSMUST00000061878	ENSMUSG00000045259	Klhdc9	1	171358446	171360798	kelch domain containing 9 [Source:MGI Symbol;Acc:MGI:1916124]	protein_coding
chr1_171361011_171361595	43.1035	42.0937	47.8205	29.6219	43.3042	30.8935	43.8491	31.404	39.0113	0.964254	0.990084	-0.178845	chr1	171361011	171361595	promoter-TSS	protein_coding-promoter-TSS (ENSMUST00000061878)	-505	ENSMUST00000061878	ENSMUSG00000045259	Klhdc9	1	171358446	171360798	kelch domain containing 9 [Source:MGI Symbol;Acc:MGI:1916124]	protein_coding
chr1_171411057_171411641	26.9397	13.3935	34.9906	29.6219	41.4998	46.3403	41.2697	51.6857	35.7177	0.0272611	0.202738	1.194	chr1	171411057	171411641	promoter-TSS	protein_coding-promoter-TSS (ENSMUST00000001284)	15	ENSMUST00000160335	ENSMUSG00000026641	Usf1	1	171411313	171419142	upstream transcription factor 1 [Source:MGI Symbol;Acc:MGI:99542]	protein_coding
chr1_171452803_171453507	25.1437	13.3935	11.6635	20.5075	54.1302	41.7063	29.0178	33.3667	28.6161	0.00129839	0.0274897	0.68607	chr1	171452803	171453507	Distant-promoter	protein_coding-intron (ENSMUST00000043839. intron 1 of 9)	-9695	ENSMUST00000155913	ENSMUSG00000038235	F11r	1	171437535	171464603	F11 receptor [Source:MGI Symbol;Acc:MGI:1321398]	protein_coding
chr1_171470159_171471063	70.0431	44.0071	54.8187	46.7114	43.9056	57.153	77.3808	67.3877	57.6759	0.244781	0.613594	0.338898	chr1	171470159	171471063	Intergenic	Intergenic	7761	ENSMUST00000155913	ENSMUSG00000038235	F11r	1	171437535	171464603	F11 receptor [Source:MGI Symbol;Acc:MGI:1321398]	protein_coding
chr1_171478888_171479646	34.1236	34.4403	34.9906	47.8507	25.8622	31.6659	43.2043	35.3295	35.9334	0.492474	0.81086	0.196274	chr1	171478888	171479646	Intergenic	Intergenic	16417	ENSMUST00000155913	ENSMUSG00000038235	F11r	1	171437535	171464603	F11 receptor [Source:MGI Symbol;Acc:MGI:1321398]	protein_coding
chr1_171501428_171502014	26.9397	28.7003	29.1589	27.3433	33.0796	29.3488	28.3729	39.9092	30.3566	0.87697	0.963051	0.295729	chr1	171501428	171502014	exon	lncRNA-exon (ENSMUST00000181170. exon 1 of 1)	1442	ENSMUST00000083099	ENSMUSG00000094668	Gm24871	1	171503048	171503163	predicted gene. 24871 [Source:MGI Symbol;Acc:MGI:5454648]	snRNA
chr1_171502330_171503056	23.3477	36.3537	51.3196	69.4975	40.2969	47.885	45.1388	38.6007	44.055	0.0735862	0.348029	0.494623	chr1	171502330	171503056	promoter-TSS	protein_coding-promoter-TSS (ENSMUST00000081527)	470	ENSMUST00000083099	ENSMUSG00000094668	Gm24871	1	171503048	171503163	predicted gene. 24871 [Source:MGI Symbol;Acc:MGI:5454648]	snRNA
chr1_171503174_171504037	84.411	72.7073	83.9775	69.4975	73.3765	110.444	108.333	106.643	88.6738	0.222045	0.588713	0.450626	chr1	171503174	171504037	promoter-TSS	snRNA-promoter-TSS (ENSMUST00000083099)	127	ENSMUST00000081527	ENSMUSG00000060244	Alyref2	1	171503478	171504750	Aly/REF export factor 2 [Source:MGI Symbol;Acc:MGI:1913144]	protein_coding
chr1_171517806_171518492	70.0431	68.8806	37.3234	33.0398	30.6738	27.8042	19.99	15.0477	37.8503	2.49e-06	0.000239607	-1.98675	chr1	171517806	171518492	TTS	protein_coding-TTS (ENSMUST00000043094)	2916	ENSMUST00000043170	ENSMUSG00000038218	Gm9765	1	171515233	171516922	predicted gene 9765 [Source:MGI Symbol;Acc:MGI:3642721]	unprocessed_pseudogene
chr1_171531410_171531894	71.8391	61.2272	37.3234	44.4328	40.8984	29.3488	12.252	16.3562	39.2097	5.97e-07	7.34e-05	-2.2199	chr1	171531410	171531894	promoter-TSS	protein_coding-promoter-TSS (ENSMUST00000168184)	81	ENSMUST00000168184	ENSMUSG00000038209	Itln1	1	171518122	171535294	intelectin 1 (galactofuranose binding) [Source:MGI Symbol;Acc:MGI:1333831]	protein_coding
chr1_171540531_171541825	213.721	185.595	79.3121	101.398	48.7172	61.787	52.232	55.6112	99.7967	1.27e-17	2.12e-14	-1.88978	chr1	171540531	171541825	promoter-TSS	processed_pseudogene-promoter-TSS (ENSMUST00000195218)	-514	ENSMUST00000195218	ENSMUSG00000103980	Gm37450	1	171541692	171541861	predicted gene. 37450 [Source:MGI Symbol;Acc:MGI:5610678]	processed_pseudogene
chr1_171558300_171558756	34.1236	30.6136	16.329	18.2289	7.81881	10.0404	5.15872	3.27125	15.698	9.21e-06	0.000666743	-2.94048	chr1	171558300	171558756	promoter-TSS	protein_coding-promoter-TSS (ENSMUST00000004829)	-665	ENSMUST00000194797	ENSMUSG00000004709	Cd244a	1	171559193	171609746	CD244 molecule A [Source:MGI Symbol;Acc:MGI:109294]	protein_coding
chr1_17163479_17164220	50.2874	30.6136	54.8187	47.8507	31.8767	28.5765	39.9801	35.3295	39.9166	0.201586	0.566489	-0.109097	chr1	17163479	17164220	Distant-promoter	protein_coding-exon (ENSMUST00000026879. exon 6 of 6)	-4554	ENSMUST00000187817	ENSMUSG00000099899	Gm28784	1	17168403	17173103	predicted gene 28784 [Source:MGI Symbol;Acc:MGI:5579490]	lncRNA
chr1_171815668_171816471	53.8793	45.9204	39.6561	36.4577	26.4637	23.1701	15.4762	28.1327	33.6445	0.0121813	0.124043	-1.19712	chr1	171815668	171816471	Intergenic	Intergenic	-23628	ENSMUST00000155802	ENSMUSG00000038147	Cd84	1	171839697	171890718	CD84 antigen [Source:MGI Symbol;Acc:MGI:1336885]	protein_coding
chr1_172011908_172012512	17.9598	26.7869	36.157	20.5075	35.4854	27.0318	25.7936	25.5157	26.9047	0.753414	0.925053	0.202693	chr1	172011908	172012512	Distant-promoter	protein_coding-intron (ENSMUST00000027837. intron 3 of 7)	-3181	ENSMUST00000148363	ENSMUSG00000026556	Vangl2	1	172000960	172028444	VANGL planar cell polarity 2 [Source:MGI Symbol;Acc:MGI:2135272]	protein_coding
chr1_172046781_172047378	32.3276	32.527	32.6579	42.1542	34.2825	33.9829	29.0178	35.3295	34.0349	0.941548	0.984657	-0.0115757	chr1	172046781	172047378	Intergenic	Intergenic	10494	ENSMUST00000059794	ENSMUSG00000051251	Nhlh1	1	172052292	172057573	nescient helix loop helix 1 [Source:MGI Symbol;Acc:MGI:98481]	protein_coding
chr1_172082398_172083119	46.6954	42.0937	48.9869	30.7612	51.123	50.9743	45.1388	39.255	44.3785	0.737649	0.918653	-0.0742958	chr1	172082398	172083119	promoter-TSS	protein_coding-promoter-TSS (ENSMUST00000003550)	37	ENSMUST00000003550	ENSMUSG00000003458	Ncstn	1	172066013	172082795	nicastrin [Source:MGI Symbol;Acc:MGI:1891700]	protein_coding
chr1_172119607_172120191	44.8995	34.4403	29.1589	22.7861	35.4854	42.4786	41.2697	44.489	36.8759	0.265978	0.636371	0.10892	chr1	172119607	172120191	TTS	protein_coding-TTS (ENSMUST00000142765)	1797	ENSMUST00000142765	ENSMUSG00000026553	Copa	1	172082529	172122330	coatomer protein complex subunit alpha [Source:MGI Symbol;Acc:MGI:1334462]	protein_coding
chr1_172126456_172126940	28.7357	9.56675	24.4934	19.3682	36.0868	22.3978	27.0833	35.9837	25.4645	0.43272	0.773757	0.706172	chr1	172126456	172126940	promoter-TSS	protein_coding-promoter-TSS (ENSMUST00000075895)	-57	ENSMUST00000075895	ENSMUSG00000003464	Pex19	1	172126755	172136493	peroxisomal biogenesis factor 19 [Source:MGI Symbol;Acc:MGI:1334458]	protein_coding
chr1_172143439_172144078	25.1437	19.1335	19.828	14.8109	23.4564	19.3085	22.5694	30.0955	21.7932	0.659872	0.887662	0.246451	chr1	172143439	172144078	TTS	processed_pseudogene-TTS (ENSMUST00000126220)	1143	ENSMUST00000126220	ENSMUSG00000089803	Gm10171	1	172144274	172144901	predicted gene 10171 [Source:MGI Symbol;Acc:MGI:3704203]	processed_pseudogene
chr1_172147925_172148409	21.5517	15.3068	19.828	27.3433	31.8767	30.1212	40.6249	26.17	26.6028	0.271122	0.64006	0.853457	chr1	172147925	172148409	promoter-TSS	protein_coding-promoter-TSS (ENSMUST00000074144)	-11	ENSMUST00000074144	ENSMUSG00000026554	Dcaf8	1	172148084	172197005	DDB1 and CUL4 associated factor 8 [Source:MGI Symbol;Acc:MGI:91860]	protein_coding
chr1_172206228_172207034	50.2874	44.0071	37.3234	20.5075	49.3186	29.3488	34.1765	35.9837	37.6191	0.403106	0.752821	-0.427931	chr1	172206228	172207034	promoter-TSS	protein_coding-promoter-TSS (ENSMUST00000155109)	66	ENSMUST00000155109	ENSMUSG00000013698	Pea15a	1	172196728	172206804	phosphoprotein enriched in astrocytes 15A [Source:MGI Symbol;Acc:MGI:104799]	protein_coding
chr1_172213961_172214445	19.7558	11.4801	6.99813	22.7861	18.0434	15.4468	11.6071	7.19675	14.1643	0.548778	0.841178	-0.737159	chr1	172213961	172214445	promoter-TSS	protein_coding-promoter-TSS (ENSMUST00000170638)	-248	ENSMUST00000170638	ENSMUSG00000007122	Casq1	1	172209894	172219868	calsequestrin 1 [Source:MGI Symbol;Acc:MGI:1309468]	protein_coding
chr1_172217050_172217560	43.1035	32.527	69.9813	53.5473	97.4344	82.6402	80.605	81.7812	67.7025	0.000569882	0.0153501	1.09814	chr1	172217050	172217560	intron	protein_coding-intron (ENSMUST00000003554. intron 2 of 10)	2410	ENSMUST00000170700	ENSMUSG00000007122	Casq1	1	172209894	172219868	calsequestrin 1 [Source:MGI Symbol;Acc:MGI:1309468]	protein_coding
chr1_172274429_172275013	10.7759	11.4801	12.8299	9.11443	11.4275	10.0404	26.4384	21.5902	14.2121	0.0741877	0.349699	1.11085	chr1	172274429	172275013	exon	protein_coding-exon (ENSMUST00000085913. exon 23 of 23)	1757	ENSMUST00000191781	ENSMUSG00000007097	Atp1a2	1	172271709	172298064	ATPase. Na+/K+ transporting. alpha 2 polypeptide [Source:MGI Symbol;Acc:MGI:88106]	protein_coding
chr1_172281773_172282357	14.3678	9.56675	11.6635	14.8109	24.0579	16.9914	24.5039	21.5902	17.1941	0.249998	0.619359	0.939731	chr1	172281773	172282357	Distant-promoter	protein_coding-intron (ENSMUST00000085913. intron 13 of 22)	-5587	ENSMUST00000191781	ENSMUSG00000007097	Atp1a2	1	172271709	172298064	ATPase. Na+/K+ transporting. alpha 2 polypeptide [Source:MGI Symbol;Acc:MGI:88106]	protein_coding
chr1_172296773_172297557	12.5718	26.7869	10.4972	13.6716	54.1302	59.47	56.7459	62.808	37.0852	2.61e-09	8.19e-07	1.61423	chr1	172296773	172297557	intron	protein_coding-intron (ENSMUST00000085913. intron 1 of 22)	899	ENSMUST00000085913	ENSMUSG00000007097	Atp1a2	1	172271709	172298064	ATPase. Na+/K+ transporting. alpha 2 polypeptide [Source:MGI Symbol;Acc:MGI:88106]	protein_coding
chr1_172309602_172310516	122.127	105.234	135.297	127.602	171.412	134.387	171.527	181.881	143.683	0.0209956	0.173788	0.634478	chr1	172309602	172310516	Distant-promoter	protein_coding-intron (ENSMUST00000139528. intron 3 of 8)	-1712	ENSMUST00000085912	ENSMUSG00000038034	Igsf8	1	172261641	172319841	immunoglobulin superfamily. member 8 [Source:MGI Symbol;Acc:MGI:2154090]	protein_coding
chr1_172324597_172325332	50.2874	40.1804	40.8224	42.1542	45.1085	30.8935	34.1765	32.0582	39.4601	0.661906	0.888512	-0.452283	chr1	172324597	172325332	TTS	protein_coding-TTS (ENSMUST00000194860)	1970	ENSMUST00000192957	ENSMUSG00000102413	Gm36937	1	172322994	172323661	predicted gene. 36937 [Source:MGI Symbol;Acc:MGI:5610165]	lncRNA
chr1_172357460_172358056	34.1236	30.6136	34.9906	21.6468	25.2608	39.3892	30.3075	36.638	31.6213	0.947099	0.985975	0.0468533	chr1	172357460	172358056	intron	protein_coding-intron (ENSMUST00000056136. intron 1 of 1)	16548	ENSMUST00000056136	ENSMUSG00000044708	Kcnj10	1	172341210	172374085	potassium inwardly-rectifying channel. subfamily J. member 10 [Source:MGI Symbol;Acc:MGI:1194504]	protein_coding
chr1_172376065_172376880	57.4713	38.267	36.157	39.8756	62.5505	48.6573	83.1843	61.4995	53.4578	0.0362669	0.236958	0.591186	chr1	172376065	172376880	promoter-TSS	protein_coding-promoter-TSS (ENSMUST00000052455)	-74	ENSMUST00000052455	ENSMUSG00000050229	Pigm	1	172376546	172384099	phosphatidylinositol glycan anchor biosynthesis. class M [Source:MGI Symbol;Acc:MGI:1914806]	protein_coding
chr1_172408681_172409502	41.3075	22.9602	44.3215	44.4328	31.8767	47.1126	43.8491	37.2922	39.1441	0.744176	0.921019	0.329194	chr1	172408681	172409502	Distant-promoter	Intergenic	-18102	ENSMUST00000193540	ENSMUSG00000102278	Gm37145	1	172388234	172390989	predicted gene. 37145 [Source:MGI Symbol;Acc:MGI:5610373]	TEC
chr1_172412094_172412859	52.0834	47.8338	31.4916	59.2438	49.3186	45.5679	39.9801	29.4412	44.37	0.481232	0.803347	-0.525775	chr1	172412094	172412859	Intergenic	Intergenic	-21487	ENSMUST00000193540	ENSMUSG00000102278	Gm37145	1	172388234	172390989	predicted gene. 37145 [Source:MGI Symbol;Acc:MGI:5610373]	TEC
chr1_172490281_172490865	53.8793	40.1804	46.6542	74.0547	59.5432	51.7467	53.5217	54.957	54.3171	0.792336	0.937386	0.202085	chr1	172490281	172490865	promoter-TSS	protein_coding-promoter-TSS (ENSMUST00000141888)	-514	ENSMUST00000141888	ENSMUSG00000037995	Igsf9	1	172481788	172498878	immunoglobulin superfamily. member 9 [Source:MGI Symbol;Acc:MGI:2135283]	protein_coding
chr1_172500929_172501413	16.1638	21.0469	45.4878	26.204	26.4637	20.0808	13.5416	21.5902	23.8224	0.124635	0.452607	-0.080256	chr1	172500929	172501413	promoter-TSS	protein_coding-promoter-TSS (ENSMUST00000111228)	-81	ENSMUST00000111228	ENSMUSG00000026547	Tagln2	1	172500047	172507380	transgelin 2 [Source:MGI Symbol;Acc:MGI:1312985]	protein_coding
chr1_172528614_172529324	62.8592	74.6207	75.8131	64.9403	89.6156	64.8764	51.5872	56.2655	67.5722	0.281976	0.651629	-0.348312	chr1	172528614	172529324	intron	protein_coding-intron (ENSMUST00000085894. intron 2 of 11)	2559	ENSMUST00000159395	ENSMUSG00000026546	Cfap45	1	172520801	172545870	cilia and flagella associated protein 45 [Source:MGI Symbol;Acc:MGI:1919120]	protein_coding
chr1_172562987_172563683	52.0834	45.9204	47.8205	52.408	29.4709	37.0722	21.9246	28.787	39.4359	0.0186724	0.162509	-0.952501	chr1	172562987	172563683	exon	protein_coding-exon (ENSMUST00000061835. exon 7 of 7)	3429	ENSMUST00000177086	ENSMUSG00000049598	Vsig8	1	172555938	172563717	V-set and immunoglobulin domain containing 8 [Source:MGI Symbol;Acc:MGI:3642995]	protein_coding
chr1_172594618_172595102	16.1638	21.0469	25.6598	15.9502	19.2463	17.7638	10.9623	10.468	17.1576	0.298162	0.669381	-0.792693	chr1	172594618	172595102	Distant-promoter	Intergenic	-4292	ENSMUST00000065679	ENSMUSG00000053318	Slamf8	1	172581758	172590568	SLAM family member 8 [Source:MGI Symbol;Acc:MGI:1921998]	protein_coding
chr1_172619141_172619725	28.7357	28.7003	26.8262	29.6219	18.0434	33.9829	25.7936	18.9732	26.3346	0.855756	0.957013	-0.359041	chr1	172619141	172619725	Intergenic	Intergenic	13529	ENSMUST00000027826	ENSMUSG00000026544	Dusp23	1	172630764	172632962	dual specificity phosphatase 23 [Source:MGI Symbol;Acc:MGI:1915690]	protein_coding
chr1_172632483_172633732	80.819	76.534	103.806	97.9801	106.456	98.0869	87.0534	93.5577	93.0366	0.441442	0.779531	0.198054	chr1	172632483	172633732	promoter-TSS	protein_coding-promoter-TSS (ENSMUST00000027826)	-145	ENSMUST00000027826	ENSMUSG00000026544	Dusp23	1	172630764	172632962	dual specificity phosphatase 23 [Source:MGI Symbol;Acc:MGI:1915690]	protein_coding
chr1_173323731_173324264	35.9196	26.7869	36.157	36.4577	19.2463	22.3978	19.3452	19.6275	26.9922	0.0877863	0.381426	-0.689699	chr1	173323731	173324264	Intergenic	Intergenic	9505	ENSMUST00000038227	ENSMUSG00000037872	Ackr1	1	173331886	173333750	atypical chemokine receptor 1 (Duffy blood group) [Source:MGI Symbol;Acc:MGI:1097689]	protein_coding
chr1_173398391_173399034	28.7357	32.527	29.1589	12.5323	24.6593	20.0808	23.2142	21.5902	24.0623	0.696275	0.90417	-0.44992	chr1	173398391	173399034	intron	protein_coding-intron (ENSMUST00000147604. intron 2 of 11)	-20484	ENSMUST00000174263	ENSMUSG00000037860	Aim2	1	173350879	173466040	absent in melanoma 2 [Source:MGI Symbol;Acc:MGI:2686159]	protein_coding
chr1_173456286_173457072	50.2874	38.267	44.3215	51.2687	44.5071	40.9339	43.8491	51.6857	45.64	0.949984	0.98677	0.105772	chr1	173456286	173457072	TTS	protein_coding-TTS (ENSMUST00000135370)	1191	ENSMUST00000135370	ENSMUSG00000037860	Aim2	1	173350879	173466040	absent in melanoma 2 [Source:MGI Symbol;Acc:MGI:2686159]	protein_coding
chr1_173508854_173509338	3.59196	13.3935	20.9944	13.6716	31.8767	30.8935	12.8968	18.319	18.2047	0.0131165	0.129955	0.896453	chr1	173508854	173509338	Distant-promoter	Intergenic	-14990	ENSMUST00000197288	ENSMUSG00000104989	Gm44481	1	173524086	173524169	predicted gene. 44481 [Source:MGI Symbol;Acc:MGI:5690873]	miRNA
chr1_173550375_173551189	10.7759	13.3935	41.9888	42.1542	66.7606	41.7063	65.1288	54.3027	42.0263	5.88e-06	0.000465493	2.30902	chr1	173550375	173551189	Distant-promoter	Intergenic	-14825	ENSMUST00000090406	ENSMUSG00000070501	Ifi214	1	173519717	173535957	interferon activated gene 214 [Source:MGI Symbol;Acc:MGI:3584522]	protein_coding
chr1_173563116_173563640	25.1437	9.56675	24.4934	13.6716	7.21736	18.5361	15.4762	8.50525	15.3263	0.6527	0.885136	-0.541608	chr1	173563116	173563640	Intergenic	Intergenic	16975	ENSMUST00000178186	ENSMUSG00000073491	Ifi213	1	173566283	173599274	interferon activated gene 213 [Source:MGI Symbol;Acc:MGI:3695276]	protein_coding
chr1_173622129_173622783	16.1638	11.4801	43.1551	41.0149	49.3186	44.7956	49.6527	42.5262	37.2634	0.000564895	0.0152445	1.73172	chr1	173622129	173622783	Distant-promoter	Intergenic	-8461	ENSMUST00000056071	ENSMUSG00000043263	Ifi209	1	173630917	173647928	interferon activated gene 209 [Source:MGI Symbol;Acc:MGI:2138243]	protein_coding
chr1_173657819_173658625	35.9196	22.9602	86.3102	66.0796	67.9635	67.9658	65.1288	64.1165	59.5555	0.00115728	0.0254124	1.12731	chr1	173657819	173658625	Distant-promoter	Intergenic	-14628	ENSMUST00000200598	ENSMUSG00000106299	Gm44339	1	173643511	173643594	predicted gene. 44339 [Source:MGI Symbol;Acc:MGI:5690731]	miRNA
chr1_173736951_173737435	17.9598	28.7003	15.1626	25.0647	31.8767	32.4382	14.8313	18.319	23.0441	0.173923	0.531841	-0.487815	chr1	173736951	173737435	intron	protein_coding-intron (ENSMUST00000042610. intron 1 of 7)	4554	ENSMUST00000127730	ENSMUSG00000073490	Ifi207	1	173723427	173741747	interferon activated gene 207 [Source:MGI Symbol;Acc:MGI:2138302]	protein_coding
chr1_174038366_174038913	19.7558	26.7869	46.6542	55.8259	39.094	42.4786	38.6904	37.2922	38.3222	0.058289	0.305832	0.71185	chr1	174038366	174038913	Distant-promoter	Intergenic	-2066	ENSMUST00000214690	ENSMUSG00000045381	Olfr433	1	174040705	174044411	olfactory receptor 433 [Source:MGI Symbol;Acc:MGI:3030267]	protein_coding
chr1_174103636_174104220	39.5115	26.7869	32.6579	20.5075	10.826	13.9021	26.4384	20.936	23.9458	0.0285845	0.208393	-0.488524	chr1	174103636	174104220	TTS	protein_coding-TTS (ENSMUST00000213832)	4468	ENSMUST00000080831	ENSMUSG00000059371	Olfr427	1	174096891	174103224	olfactory receptor 427 [Source:MGI Symbol;Acc:MGI:3030261]	protein_coding
chr1_174469616_174470200	8.97989	44.0071	29.1589	25.0647	25.8622	23.1701	25.7936	28.1327	26.2711	0.990035	0.997206	0.0396917	chr1	174469616	174470200	Intergenic	Intergenic	21283	ENSMUST00000085861	ENSMUSG00000066671	Olfr220	1	174442082	174451277	olfactory receptor 220 [Source:MGI Symbol;Acc:MGI:3030054]	protein_coding
chr1_174592319_174592974	39.5115	32.527	36.157	38.7363	21.0506	31.6659	40.6249	31.404	33.9596	0.520976	0.826798	-0.00213236	chr1	174592319	174592974	Distant-promoter	protein_coding-intron (ENSMUST00000030039. intron 3 of 17)	-17162	ENSMUST00000195300	ENSMUSG00000028354	Fmn2	1	174501825	174822729	formin 2 [Source:MGI Symbol;Acc:MGI:1859252]	protein_coding
chr1_174594859_174595446	52.0834	42.0937	50.1533	35.3184	30.6738	33.9829	38.0455	32.7125	39.3829	0.439989	0.778809	-0.414647	chr1	174594859	174595446	Distant-promoter	protein_coding-intron (ENSMUST00000030039. intron 4 of 17)	-14656	ENSMUST00000195300	ENSMUSG00000028354	Fmn2	1	174501825	174822729	formin 2 [Source:MGI Symbol;Acc:MGI:1859252]	protein_coding
chr1_174603204_174603850	17.9598	9.56675	30.3252	29.6219	27.0651	35.5276	36.7559	31.404	27.2783	0.0626444	0.318913	1.29848	chr1	174603204	174603850	Distant-promoter	protein_coding-intron (ENSMUST00000030039. intron 4 of 17)	-6281	ENSMUST00000195300	ENSMUSG00000028354	Fmn2	1	174501825	174822729	formin 2 [Source:MGI Symbol;Acc:MGI:1859252]	protein_coding
chr1_174748537_174749121	25.1437	9.56675	12.8299	21.6468	27.0651	28.5765	27.7281	27.4785	22.5044	0.306249	0.676086	0.657276	chr1	174748537	174749121	intron	protein_coding-intron (ENSMUST00000030039. intron 15 of 17)	34503	ENSMUST00000193905	ENSMUSG00000028354	Fmn2	1	174501825	174822729	formin 2 [Source:MGI Symbol;Acc:MGI:1859252]	protein_coding
chr1_174918158_174918983	43.1035	57.4005	43.1551	39.8756	25.2608	39.3892	30.9523	31.404	38.8176	0.220139	0.586711	-0.685628	chr1	174918158	174918983	intron	protein_coding-intron (ENSMUST00000055294. intron 1 of 1)	3249	ENSMUST00000055294	ENSMUSG00000050069	Grem2	1	174833785	174921819	gremlin 2. DAN family BMP antagonist [Source:MGI Symbol;Acc:MGI:1344367]	protein_coding
chr1_174999711_175000295	23.3477	40.1804	41.9888	33.0398	15.6376	24.7148	34.1765	30.0955	30.3976	0.173819	0.5317	0.0232516	chr1	174999711	175000295	Intergenic	Intergenic	-78184	ENSMUST00000055294	ENSMUSG00000050069	Grem2	1	174833785	174921819	gremlin 2. DAN family BMP antagonist [Source:MGI Symbol;Acc:MGI:1344367]	protein_coding
chr1_175041328_175042113	50.2874	65.0539	22.1607	20.5075	15.6376	25.4872	37.4007	22.2445	32.3474	0.0013061	0.0276211	-0.948549	chr1	175041328	175042113	Intergenic	Intergenic	37225	ENSMUST00000193798	ENSMUSG00000026527	Rgs7	1	175059087	175492500	regulator of G protein signaling 7 [Source:MGI Symbol;Acc:MGI:1346089]	protein_coding
chr1_175625066_175625750	43.1035	30.6136	37.3234	25.0647	32.4781	44.7956	46.4285	38.6007	37.301	0.707198	0.907657	0.202134	chr1	175625066	175625750	intron	protein_coding-intron (ENSMUST00000027810. intron 1 of 9)	165	ENSMUST00000154956	ENSMUSG00000026526	Fh1	1	175600374	175625635	fumarate hydratase 1 [Source:MGI Symbol;Acc:MGI:95530]	protein_coding
chr1_175625883_175626436	68.2472	45.9204	61.8168	63.801	54.7317	60.2424	67.0633	58.8825	60.0882	0.94155	0.984657	0.136967	chr1	175625883	175626436	promoter-TSS	protein_coding-promoter-TSS (ENSMUST00000027810)	-524	ENSMUST00000027810	ENSMUSG00000026526	Fh1	1	175600374	175625635	fumarate hydratase 1 [Source:MGI Symbol;Acc:MGI:95530]	protein_coding
chr1_175668887_175669661	57.4713	49.7471	36.157	55.8259	36.0868	28.5765	21.2797	33.3667	39.8139	0.0451241	0.267542	-0.974576	chr1	175668887	175669661	intron	protein_coding-intron (ENSMUST00000027809. intron 1 of 3)	19079	ENSMUST00000211207	ENSMUSG00000078185	Chml	1	175682237	175692901	choroideremia-like [Source:MGI Symbol;Acc:MGI:101913]	protein_coding
chr1_175692214_175693196	41.3075	22.9602	59.4841	58.1045	57.1374	51.7467	37.4007	43.1805	46.4152	0.0719663	0.344545	0.317955	chr1	175692214	175693196	promoter-TSS	protein_coding-promoter-TSS (ENSMUST00000027809)	71	ENSMUST00000027809	ENSMUSG00000026525	Opn3	1	175662421	175692776	opsin 3 [Source:MGI Symbol;Acc:MGI:1338022]	protein_coding
chr1_175923736_175924453	34.1236	42.0937	44.3215	43.2935	21.6521	28.5765	34.1765	27.4785	34.4645	0.164286	0.518419	-0.303011	chr1	175923736	175924453	Intergenic	Intergenic	3724	ENSMUST00000194391	ENSMUSG00000104158	Gm38100	1	175920329	175922225	predicted gene. 38100 [Source:MGI Symbol;Acc:MGI:5611328]	protein_coding
chr1_17594128_17594712	26.9397	9.56675	36.157	26.204	24.0579	27.0318	19.99	22.8987	24.1057	0.472262	0.797911	0.219255	chr1	17594128	17594712	Distant-promoter	Intergenic	-7481	ENSMUST00000088476	ENSMUSG00000067780	Pi15	1	17601901	17630939	peptidase inhibitor 15 [Source:MGI Symbol;Acc:MGI:1934659]	protein_coding
chr1_17629491_17629975	25.1437	40.1804	30.3252	20.5075	34.8839	28.5765	16.7658	20.2817	27.0831	0.226992	0.594255	-0.813386	chr1	17629491	17629975	exon	protein_coding-exon (ENSMUST00000088476. exon 6 of 6)	11348	ENSMUST00000186267	ENSMUSG00000100053	Gm28154	1	17615084	17641081	predicted gene 28154 [Source:MGI Symbol;Acc:MGI:5578860]	lncRNA
chr1_176712311_176712895	44.8995	32.527	39.6561	37.597	30.6738	38.6169	38.0455	43.1805	38.1495	0.920758	0.978285	0.0649471	chr1	176712311	176712895	Intergenic	Intergenic	11986	ENSMUST00000157250	ENSMUSG00000087875	Gm26104	1	176700617	176700724	predicted gene. 26104 [Source:MGI Symbol;Acc:MGI:5455881]	snRNA
chr1_176786897_176787481	19.7558	26.7869	10.4972	13.6716	10.2246	13.1297	10.3174	11.1222	14.4382	0.20272	0.568119	-1.11529	chr1	176786897	176787481	Distant-promoter	protein_coding-intron (ENSMUST00000057037. intron 4 of 19)	-4889	ENSMUST00000194371	ENSMUSG00000057335	Cep170	1	176733653	176814067	centrosomal protein 170 [Source:MGI Symbol;Acc:MGI:1918348]	protein_coding
chr1_176810139_176810663	8.97989	24.8736	31.4916	22.7861	10.826	19.3085	16.121	19.6275	19.2518	0.384046	0.741799	0.0901443	chr1	176810139	176810663	Distant-promoter	protein_coding-intron (ENSMUST00000192961. intron 1 of 6)	-3271	ENSMUST00000192643	ENSMUSG00000057335	Cep170	1	176733653	176814067	centrosomal protein 170 [Source:MGI Symbol;Acc:MGI:1918348]	protein_coding
chr1_176813357_176814032	25.1437	42.0937	50.1533	43.2935	38.4926	33.2105	37.4007	37.2922	38.385	0.620727	0.871976	0.158411	chr1	176813357	176814032	promoter-TSS	protein_coding-promoter-TSS (ENSMUST00000027785)	373	ENSMUST00000192961	ENSMUSG00000057335	Cep170	1	176733653	176814067	centrosomal protein 170 [Source:MGI Symbol;Acc:MGI:1918348]	protein_coding
chr1_176814483_176815183	23.3477	24.8736	33.8243	30.7612	31.2752	24.7148	30.3075	34.021	29.1407	0.765636	0.92864	0.416494	chr1	176814483	176815183	promoter-TSS	protein_coding-promoter-TSS (ENSMUST00000192961)	173	ENSMUST00000150429	ENSMUSG00000026504	Sdccag8	1	176814660	177020437	serologically defined colon cancer antigen 8 [Source:MGI Symbol;Acc:MGI:1924066]	protein_coding
chr1_176818735_176819319	12.5718	19.1335	27.9925	31.9005	31.8767	23.9425	38.6904	26.8242	26.6165	0.192483	0.556071	1.05387	chr1	176818735	176819319	intron	protein_coding-intron (ENSMUST00000027785. intron 1 of 17)	4367	ENSMUST00000150429	ENSMUSG00000026504	Sdccag8	1	176814660	177020437	serologically defined colon cancer antigen 8 [Source:MGI Symbol;Acc:MGI:1924066]	protein_coding
chr1_176862029_176862613	21.5517	51.6605	53.6523	33.0398	26.4637	34.7552	29.6626	39.255	36.2551	0.662152	0.888622	-0.0786495	chr1	176862029	176862613	Distant-promoter	protein_coding-TTS (ENSMUST00000056773)	-7762	ENSMUST00000193938	ENSMUSG00000103584	Gm38053	1	176854400	176854559	predicted gene. 38053 [Source:MGI Symbol;Acc:MGI:5611281]	unprocessed_pseudogene
chr1_176877629_176878237	37.7155	45.9204	50.1533	36.4577	27.0651	39.3892	51.5872	43.1805	41.4336	0.495567	0.812783	0.182849	chr1	176877629	176878237	Distant-promoter	protein_coding-intron (ENSMUST00000027785. intron 11 of 17)	-1901	ENSMUST00000175391	ENSMUSG00000093132	Gm25993	1	176879834	176879913	predicted gene. 25993 [Source:MGI Symbol;Acc:MGI:5455770]	miRNA
chr1_177013351_177014250	28.7357	40.1804	44.3215	44.4328	64.9563	64.8764	58.0356	58.2282	50.4708	0.0357216	0.235263	0.759402	chr1	177013351	177014250	intron	protein_coding-intron (ENSMUST00000027785. intron 17 of 17)	15791	ENSMUST00000139589	ENSMUSG00000026504	Sdccag8	1	176814660	177020437	serologically defined colon cancer antigen 8 [Source:MGI Symbol;Acc:MGI:1924066]	protein_coding
chr1_177014556_177015140	28.7357	24.8736	32.6579	20.5075	18.6449	14.6744	24.5039	20.2817	23.1099	0.454734	0.787224	-0.260832	chr1	177014556	177015140	intron	protein_coding-intron (ENSMUST00000027785. intron 17 of 17)	16839	ENSMUST00000139589	ENSMUSG00000026504	Sdccag8	1	176814660	177020437	serologically defined colon cancer antigen 8 [Source:MGI Symbol;Acc:MGI:1924066]	protein_coding
chr1_177045784_177046616	43.1035	11.4801	20.9944	17.0896	21.0506	28.5765	30.3075	34.6752	25.9097	0.456828	0.788466	0.238985	chr1	177045784	177046616	exon	TEC-exon (ENSMUST00000193760. exon 1 of 1)	573	ENSMUST00000193760	ENSMUSG00000102133	Gm37106	1	177045242	177046773	predicted gene. 37106 [Source:MGI Symbol;Acc:MGI:5610334]	TEC
chr1_177188689_177189273	25.1437	45.9204	57.1514	37.597	45.71	33.9829	52.8769	54.957	44.1674	0.379698	0.738265	0.60906	chr1	177188689	177189273	Distant-promoter	protein_coding-intron (ENSMUST00000019843. intron 1 of 12)	-18119	ENSMUST00000195379	ENSMUSG00000103646	Gm37706	1	177168098	177170862	predicted gene. 37706 [Source:MGI Symbol;Acc:MGI:5610934]	TEC
chr1_177441405_177441989	35.9196	17.2202	26.8262	27.3433	44.5071	39.3892	38.0455	32.7125	32.7454	0.295323	0.666049	0.403857	chr1	177441405	177441989	promoter-TSS	protein_coding-promoter-TSS (ENSMUST00000194319)	-654	ENSMUST00000195002	ENSMUSG00000063659	Zbtb18	1	177442351	177450764	zinc finger and BTB domain containing 18 [Source:MGI Symbol;Acc:MGI:1353609]	protein_coding
chr1_177648926_177649510	25.1437	24.8736	18.6617	20.5075	28.268	27.0318	25.1487	22.8987	24.0667	0.743118	0.920869	-0.0579455	chr1	177648926	177649510	Distant-promoter	Intergenic	-6275	ENSMUST00000189507	ENSMUSG00000101746	2310043L19Rik	1	177641542	177642943	RIKEN cDNA 2310043L19 gene [Source:MGI Symbol;Acc:MGI:1922839]	lncRNA
chr1_177684865_177685449	25.1437	34.4403	23.3271	33.0398	15.6376	23.9425	20.6349	20.2817	24.556	0.44928	0.784191	-0.538659	chr1	177684865	177685449	Intergenic	Intergenic	-42214	ENSMUST00000189507	ENSMUSG00000101746	2310043L19Rik	1	177641542	177642943	RIKEN cDNA 2310043L19 gene [Source:MGI Symbol;Acc:MGI:1922839]	lncRNA
chr1_177702723_177703516	41.3075	76.534	82.8112	67.2189	58.3403	59.47	61.9046	69.3505	64.6171	0.619751	0.871561	0.162581	chr1	177702723	177703516	Intergenic	Intergenic	-26695	ENSMUST00000016106	ENSMUSG00000015962	1700016C15Rik	1	177729814	177753324	RIKEN cDNA 1700016C15 gene [Source:MGI Symbol;Acc:MGI:1916678]	protein_coding
chr1_177770010_177770494	17.9598	21.0469	19.828	9.11443	25.8622	17.7638	18.7004	15.702	18.2472	0.716227	0.911326	-0.17904	chr1	177770010	177770494	Distant-promoter	protein_coding-intron (ENSMUST00000016105. intron 10 of 12)	-1651	ENSMUST00000159184	ENSMUSG00000015961	Adss	1	177762962	177796511	adenylosuccinate synthetase. non muscle [Source:MGI Symbol;Acc:MGI:87948]	protein_coding
chr1_177796108_177796866	46.6954	45.9204	30.3252	33.0398	55.3331	51.7467	54.8114	47.106	45.6222	0.131414	0.464837	0.138082	chr1	177796108	177796866	promoter-TSS	protein_coding-promoter-TSS (ENSMUST00000016105)	14	ENSMUST00000161808	ENSMUSG00000015961	Adss	1	177762962	177796511	adenylosuccinate synthetase. non muscle [Source:MGI Symbol;Acc:MGI:87948]	protein_coding
chr1_178187555_178188139	30.5316	13.3935	12.8299	14.8109	10.2246	10.8127	24.5039	17.6647	16.8465	0.181197	0.541273	-0.0669189	chr1	178187555	178188139	promoter-TSS	protein_coding-promoter-TSS (ENSMUST00000159284)	0	ENSMUST00000159284	ENSMUSG00000026502	Desi2	1	178187417	178257301	desumoylating isopeptidase 2 [Source:MGI Symbol;Acc:MGI:1926075]	protein_coding
chr1_178269878_178270362	14.3678	17.2202	10.4972	7.97512	9.0217	10.0404	9.02776	5.234	10.423	0.42238	0.766238	-1.14416	chr1	178269878	178270362	Intergenic	Intergenic	3916	ENSMUST00000195298	ENSMUSG00000103958	Gm8023	1	178266204	178267106	predicted gene 8023 [Source:MGI Symbol;Acc:MGI:3647988]	processed_pseudogene
chr1_178303287_178303871	26.9397	45.9204	34.9906	34.1791	28.268	40.9339	36.7559	41.2177	36.1507	0.95771	0.988545	0.103994	chr1	178303287	178303871	Intergenic	Intergenic	4183	ENSMUST00000195663	ENSMUSG00000104126	Gm37486	1	178299396	178299800	predicted gene. 37486 [Source:MGI Symbol;Acc:MGI:5610714]	processed_pseudogene
chr1_178318290_178319397	84.411	45.9204	73.4803	77.4726	115.478	103.493	118.006	132.158	93.8025	0.000907538	0.0212391	0.932831	chr1	178318290	178319397	promoter-TSS	protein_coding-promoter-TSS (ENSMUST00000027781)	-287	ENSMUST00000154437	ENSMUSG00000026500	Cox20	1	178319130	178322693	cytochrome c oxidase assembly protein 20 [Source:MGI Symbol;Acc:MGI:1913609]	protein_coding
chr1_178329156_178329740	14.3678	13.3935	5.83177	21.6468	8.42026	14.6744	12.8968	15.702	13.3667	0.956672	0.988478	0.041821	chr1	178329156	178329740	promoter-TSS	protein_coding-promoter-TSS (ENSMUST00000189450)	-41	ENSMUST00000189450	ENSMUSG00000039630	Hnrnpu	1	178321108	178337797	heterogeneous nuclear ribonucleoprotein U [Source:MGI Symbol;Acc:MGI:1858195]	protein_coding
chr1_178336319_178337665	86.207	80.3607	93.3084	58.1045	96.2315	78.0061	102.53	97.4832	86.5289	0.484205	0.805301	0.263258	chr1	178336319	178337665	promoter-TSS	protein_coding-promoter-TSS (ENSMUST00000134291)	-587	ENSMUST00000134291	ENSMUSG00000039630	Hnrnpu	1	178321108	178337797	heterogeneous nuclear ribonucleoprotein U [Source:MGI Symbol;Acc:MGI:1858195]	protein_coding
chr1_178368790_178369813	41.3075	61.2272	39.6561	62.6617	71.5722	56.3807	65.1288	86.361	60.5369	0.217194	0.582912	0.567422	chr1	178368790	178369813	Distant-promoter	Intergenic	-5780	ENSMUST00000185108	ENSMUSG00000099303	Gm27458	1	178363401	178363521	predicted gene. 27458 [Source:MGI Symbol;Acc:MGI:5530840]	miRNA
chr1_178376829_178377413	21.5517	21.0469	10.4972	10.2537	25.8622	16.9914	30.9523	24.8615	20.2521	0.0611732	0.314569	0.389799	chr1	178376829	178377413	Distant-promoter	Intergenic	-13600	ENSMUST00000185108	ENSMUSG00000099303	Gm27458	1	178363401	178363521	predicted gene. 27458 [Source:MGI Symbol;Acc:MGI:5530840]	miRNA
chr1_178405332_178405816	23.3477	17.2202	20.9944	37.597	37.8912	25.4872	39.9801	29.4412	28.9949	0.4329	0.773912	0.771295	chr1	178405332	178405816	promoter-TSS	protein_coding-promoter-TSS (ENSMUST00000027775)	-511	ENSMUST00000194861	ENSMUSG00000026495	Efcab2	1	178406085	178484513	EF-hand calcium binding domain 2 [Source:MGI Symbol;Acc:MGI:1915476]	protein_coding
chr1_178406138_178406867	41.3075	59.3139	55.985	61.5224	50.5215	54.836	85.7637	49.0687	57.2898	0.575144	0.85196	0.426949	chr1	178406138	178406867	intron	protein_coding-intron (ENSMUST00000027775. intron 1 of 6)	399	ENSMUST00000027775	ENSMUSG00000026495	Efcab2	1	178406085	178484513	EF-hand calcium binding domain 2 [Source:MGI Symbol;Acc:MGI:1915476]	protein_coding
chr1_178448854_178449675	53.8793	51.6605	51.3196	55.8259	62.5505	54.0637	58.6804	56.9197	55.6124	0.94953	0.986662	0.13086	chr1	178448854	178449675	intron	protein_coding-intron (ENSMUST00000027775. intron 2 of 6)	480	ENSMUST00000192905	ENSMUSG00000026495	Efcab2	1	178406085	178484513	EF-hand calcium binding domain 2 [Source:MGI Symbol;Acc:MGI:1915476]	protein_coding
chr1_178463642_178464366	79.023	59.3139	41.9888	63.801	72.1736	51.7467	63.8391	66.0792	62.2457	0.686783	0.900472	-0.093647	chr1	178463642	178464366	intron	protein_coding-intron (ENSMUST00000027775. intron 3 of 6)	15220	ENSMUST00000192905	ENSMUSG00000026495	Efcab2	1	178406085	178484513	EF-hand calcium binding domain 2 [Source:MGI Symbol;Acc:MGI:1915476]	protein_coding
chr1_178468172_178468756	32.3276	24.8736	40.8224	38.7363	22.855	30.1212	29.6626	39.255	32.3317	0.449686	0.784256	0.264986	chr1	178468172	178468756	intron	protein_coding-intron (ENSMUST00000027775. intron 3 of 6)	19680	ENSMUST00000192905	ENSMUSG00000026495	Efcab2	1	178406085	178484513	EF-hand calcium binding domain 2 [Source:MGI Symbol;Acc:MGI:1915476]	protein_coding
chr1_178527000_178527584	28.7357	34.4403	34.9906	25.0647	36.0868	46.3403	42.5594	35.3295	35.4434	0.582233	0.854724	0.304666	chr1	178527000	178527584	Distant-promoter	Intergenic	-1833	ENSMUST00000161017	ENSMUSG00000026494	Kif26b	1	178529125	178939200	kinesin family member 26B [Source:MGI Symbol;Acc:MGI:2447076]	protein_coding
chr1_178530418_178531003	80.819	57.4005	76.9794	85.4478	81.7968	53.2913	54.1665	44.489	66.7988	0.11547	0.43668	-0.489823	chr1	178530418	178531003	exon	protein_coding-exon (ENSMUST00000161017. exon 2 of 15)	1585	ENSMUST00000193931	ENSMUSG00000026494	Kif26b	1	178529125	178939200	kinesin family member 26B [Source:MGI Symbol;Acc:MGI:2447076]	protein_coding
chr1_178689445_178689955	25.1437	36.3537	30.3252	33.0398	15.6376	19.3085	14.1865	23.553	24.6935	0.123329	0.450562	-0.7013	chr1	178689445	178689955	intron	protein_coding-intron (ENSMUST00000161017. intron 3 of 14)	52795	ENSMUST00000083033	ENSMUSG00000064967	Gm24405	1	178636905	178637071	predicted gene. 24405 [Source:MGI Symbol;Acc:MGI:5454182]	snRNA
chr1_178960263_178960719	26.9397	66.9673	36.157	30.7612	25.8622	24.7148	20.6349	18.9732	31.3763	0.0314327	0.219424	-1.23736	chr1	178960263	178960719	intron	protein_coding-intron (ENSMUST00000068437. intron 8 of 8)	28854	ENSMUST00000129393	ENSMUSG00000055067	Smyd3	1	178951960	179518041	SET and MYND domain containing 3 [Source:MGI Symbol;Acc:MGI:1916976]	protein_coding
chr1_179041465_179041975	23.3477	26.7869	33.8243	30.7612	17.442	22.3978	10.9623	14.3935	22.4895	0.0329078	0.224881	-0.982437	chr1	179041465	179041975	intron	protein_coding-intron (ENSMUST00000068437. intron 7 of 8)	-52375	ENSMUST00000129393	ENSMUSG00000055067	Smyd3	1	178951960	179518041	SET and MYND domain containing 3 [Source:MGI Symbol;Acc:MGI:1916976]	protein_coding
chr1_179046241_179046756	19.7558	30.6136	61.8168	58.1045	47.5143	52.519	29.6626	14.3935	39.2975	0.000240806	0.00814138	-0.185798	chr1	179046241	179046756	intron	protein_coding-intron (ENSMUST00000068437. intron 6 of 8)	-57153	ENSMUST00000129393	ENSMUSG00000055067	Smyd3	1	178951960	179518041	SET and MYND domain containing 3 [Source:MGI Symbol;Acc:MGI:1916976]	protein_coding
chr1_179142101_179142954	59.2673	32.527	32.6579	36.4577	29.4709	39.3892	27.0833	43.1805	37.5042	0.692412	0.90255	-0.392155	chr1	179142101	179142954	intron	protein_coding-intron (ENSMUST00000068437. intron 2 of 8)	106313	ENSMUST00000068437	ENSMUSG00000055067	Smyd3	1	178951960	179518041	SET and MYND domain containing 3 [Source:MGI Symbol;Acc:MGI:1916976]	protein_coding
chr1_179231913_179232497	34.1236	38.267	43.1551	62.6617	36.0868	40.9339	34.1765	39.255	41.0825	0.367759	0.729179	0.0218651	chr1	179231913	179232497	intron	protein_coding-intron (ENSMUST00000068437. intron 1 of 8)	16635	ENSMUST00000068437	ENSMUSG00000055067	Smyd3	1	178951960	179518041	SET and MYND domain containing 3 [Source:MGI Symbol;Acc:MGI:1916976]	protein_coding
chr1_179458313_179458823	10.7759	7.6534	23.3271	27.3433	10.2246	10.8127	8.38292	10.468	13.6235	0.0288416	0.209227	0.0270197	chr1	179458313	179458823	intron	protein_coding-intron (ENSMUST00000111134. intron 1 of 5)	-53149	ENSMUST00000125756	ENSMUSG00000055067	Smyd3	1	178951960	179518041	SET and MYND domain containing 3 [Source:MGI Symbol;Acc:MGI:1916976]	protein_coding
chr1_179476933_179477517	39.5115	47.8338	39.6561	29.6219	34.2825	38.6169	43.2043	43.8347	39.5702	0.720343	0.912426	-0.00277958	chr1	179476933	179477517	intron	protein_coding-intron (ENSMUST00000111134. intron 1 of 5)	40780	ENSMUST00000194237	ENSMUSG00000055067	Smyd3	1	178951960	179518041	SET and MYND domain containing 3 [Source:MGI Symbol;Acc:MGI:1916976]	protein_coding
chr1_179502542_179503152	37.7155	44.0071	51.3196	45.5721	23.4564	44.7956	21.9246	37.2922	38.2604	0.303307	0.673289	-0.463905	chr1	179502542	179503152	intron	protein_coding-intron (ENSMUST00000111134. intron 1 of 5)	15158	ENSMUST00000194237	ENSMUSG00000055067	Smyd3	1	178951960	179518041	SET and MYND domain containing 3 [Source:MGI Symbol;Acc:MGI:1916976]	protein_coding
chr1_179506852_179507376	28.7357	44.0071	29.1589	20.5075	16.8405	22.3978	22.5694	14.3935	24.8263	0.154732	0.503811	-0.97174	chr1	179506852	179507376	intron	protein_coding-intron (ENSMUST00000111134. intron 1 of 5)	10891	ENSMUST00000194237	ENSMUSG00000055067	Smyd3	1	178951960	179518041	SET and MYND domain containing 3 [Source:MGI Symbol;Acc:MGI:1916976]	protein_coding
chr1_179517579_179518063	17.9598	15.3068	24.4934	25.0647	34.8839	20.0808	29.6626	15.702	22.8943	0.589208	0.85793	0.446219	chr1	179517579	179518063	exon	protein_coding-exon (ENSMUST00000111134. exon 1 of 6)	184	ENSMUST00000194237	ENSMUSG00000055067	Smyd3	1	178951960	179518041	SET and MYND domain containing 3 [Source:MGI Symbol;Acc:MGI:1916976]	protein_coding
chr1_179545996_179546905	28.7357	51.6605	54.8187	53.5473	59.5432	50.9743	41.9146	64.1165	50.6638	0.593257	0.859943	0.40597	chr1	179545996	179546905	promoter-TSS	protein_coding-promoter-TSS (ENSMUST00000027769)	-49	ENSMUST00000144370	ENSMUSG00000038949	Cnst	1	179546370	179627478	consortin. connexin sorting protein [Source:MGI Symbol;Acc:MGI:2445141]	protein_coding
chr1_179561022_179561783	23.3477	21.0469	18.6617	15.9502	27.0651	33.9829	32.242	27.4785	24.9719	0.240285	0.608342	0.42667	chr1	179561022	179561783	intron	protein_coding-intron (ENSMUST00000040706. intron 1 of 10)	14893	ENSMUST00000153962	ENSMUSG00000038949	Cnst	1	179546370	179627478	consortin. connexin sorting protein [Source:MGI Symbol;Acc:MGI:2445141]	protein_coding
chr1_179623556_179624814	66.4512	82.2741	69.9813	71.7761	61.949	57.9254	50.2975	47.106	63.4701	0.143543	0.485664	-0.608009	chr1	179623556	179624814	intron	protein_coding-intron (ENSMUST00000040706. intron 10 of 10)	30795	ENSMUST00000143270	ENSMUSG00000038949	Cnst	1	179546370	179627478	consortin. connexin sorting protein [Source:MGI Symbol;Acc:MGI:2445141]	protein_coding
chr1_179633293_179633836	37.7155	42.0937	34.9906	30.7612	24.6593	28.5765	23.2142	30.0955	31.5133	0.420576	0.765162	-0.581367	chr1	179633293	179633836	Intergenic	Intergenic	-34646	ENSMUST00000040538	ENSMUSG00000038936	Sccpdh	1	179668210	179687189	saccharopine dehydrogenase (putative) [Source:MGI Symbol;Acc:MGI:1924486]	protein_coding
chr1_179645565_179646165	35.9196	45.9204	60.6504	41.0149	41.4998	37.0722	52.8769	48.4145	45.4211	0.57819	0.853429	0.310891	chr1	179645565	179646165	Intergenic	Intergenic	-22345	ENSMUST00000040538	ENSMUSG00000038936	Sccpdh	1	179668210	179687189	saccharopine dehydrogenase (putative) [Source:MGI Symbol;Acc:MGI:1924486]	protein_coding
chr1_179667691_179668880	73.6351	78.4474	69.9813	45.5721	56.536	62.5594	59.9701	51.0315	62.2166	0.471029	0.797308	-0.45335	chr1	179667691	179668880	promoter-TSS	protein_coding-promoter-TSS (ENSMUST00000040538)	25	ENSMUST00000131039	ENSMUSG00000038936	Sccpdh	1	179668210	179687189	saccharopine dehydrogenase (putative) [Source:MGI Symbol;Acc:MGI:1924486]	protein_coding
chr1_179734316_179734900	35.9196	19.1335	39.6561	33.0398	29.4709	34.7552	19.3452	35.9837	30.913	0.776605	0.931657	-0.00102731	chr1	179734316	179734900	intron	protein_coding-intron (ENSMUST00000131716. intron 3 of 22)	10592	ENSMUST00000211943	ENSMUSG00000087236	Kif28	1	179695297	179745271	kinesin family member 28 [Source:MGI Symbol;Acc:MGI:2686151]	protein_coding
chr1_179844757_179845341	30.5316	51.6605	32.6579	30.7612	36.0868	27.0318	35.4662	39.255	35.4314	0.751019	0.924171	-0.131745	chr1	179844757	179845341	Intergenic	Intergenic	-41369	ENSMUST00000027768	ENSMUSG00000026491	Ahctf1	1	179744894	179803680	AT hook containing transcription factor 1 [Source:MGI Symbol;Acc:MGI:1915033]	protein_coding
chr1_179847631_179848215	44.8995	61.2272	57.1514	43.2935	68.5649	50.9743	54.8114	59.5367	55.0574	0.852807	0.956254	0.111237	chr1	179847631	179848215	Intergenic	Intergenic	-44243	ENSMUST00000027768	ENSMUSG00000026491	Ahctf1	1	179744894	179803680	AT hook containing transcription factor 1 [Source:MGI Symbol;Acc:MGI:1915033]	protein_coding
chr1_179859059_179859643	35.9196	47.8338	32.6579	43.2935	21.6521	39.3892	34.1765	34.6752	36.1997	0.690884	0.902238	-0.2796	chr1	179859059	179859643	Intergenic	Intergenic	-55671	ENSMUST00000027768	ENSMUSG00000026491	Ahctf1	1	179744894	179803680	AT hook containing transcription factor 1 [Source:MGI Symbol;Acc:MGI:1915033]	protein_coding
chr1_179873656_179874240	17.9598	26.7869	29.1589	29.6219	28.268	31.6659	35.4662	32.0582	28.8732	0.61505	0.869797	0.599435	chr1	179873656	179874240	Intergenic	Intergenic	51463	ENSMUST00000193272	ENSMUSG00000104418	Gm37070	1	179924952	179925411	predicted gene. 37070 [Source:MGI Symbol;Acc:MGI:5610298]	processed_pseudogene
chr1_179981173_179981757	30.5316	21.0469	20.9944	14.8109	24.0579	16.9914	20.6349	20.2817	21.1687	0.796605	0.93922	-0.338287	chr1	179981173	179981757	intron	protein_coding-intron (ENSMUST00000076687. intron 1 of 34)	5566	ENSMUST00000143350	ENSMUSG00000026490	Cdc42bpa	1	179960472	180165603	CDC42 binding protein kinase alpha [Source:MGI Symbol;Acc:MGI:2441841]	protein_coding
chr1_180007919_180008503	34.1236	32.527	19.828	13.6716	39.094	27.0318	36.111	29.4412	28.9785	0.0995916	0.407085	-0.0242394	chr1	180007919	180008503	Distant-promoter	protein_coding-intron (ENSMUST00000076687. intron 2 of 34)	-12851	ENSMUST00000191822	ENSMUSG00000102194	Gm38169	1	180021062	180023600	predicted gene. 38169 [Source:MGI Symbol;Acc:MGI:5611397]	TEC
chr1_180171815_180172339	8.97989	15.3068	16.329	18.2289	18.6449	27.0318	19.99	34.021	19.8165	0.200788	0.566184	1.16023	chr1	180171815	180172339	intron	protein_coding-intron (ENSMUST00000027766. intron 5 of 14)	6554	ENSMUST00000161300	ENSMUSG00000026489	Coq8a	1	180165238	180199602	coenzyme Q8A [Source:MGI Symbol;Acc:MGI:1914676]	protein_coding
chr1_180173091_180173882	12.5718	30.6136	13.9963	11.393	14.4347	13.9021	14.8313	15.0477	15.8488	0.624456	0.873353	-0.522342	chr1	180173091	180173882	intron	protein_coding-intron (ENSMUST00000027766. intron 5 of 14)	5145	ENSMUST00000161300	ENSMUSG00000026489	Coq8a	1	180165238	180199602	coenzyme Q8A [Source:MGI Symbol;Acc:MGI:1914676]	protein_coding
chr1_180175041_180175827	59.2673	53.5738	53.6523	50.1293	34.2825	39.3892	55.4562	39.9092	48.2075	0.292217	0.662275	-0.243402	chr1	180175041	180175827	intron	protein_coding-intron (ENSMUST00000162769. intron 1 of 4)	3197	ENSMUST00000161300	ENSMUSG00000026489	Coq8a	1	180165238	180199602	coenzyme Q8A [Source:MGI Symbol;Acc:MGI:1914676]	protein_coding
chr1_180196418_180197002	21.5517	22.9602	18.6617	19.3682	18.0434	13.9021	39.9801	31.404	23.2339	0.0427105	0.259241	0.682524	chr1	180196418	180197002	promoter-TSS	protein_coding-promoter-TSS (ENSMUST00000027766)	-635	ENSMUST00000161814	ENSMUSG00000026489	Coq8a	1	180165238	180199602	coenzyme Q8A [Source:MGI Symbol;Acc:MGI:1914676]	protein_coding
chr1_180209811_180210645	25.1437	17.2202	16.329	14.8109	17.442	27.0318	29.0178	35.3295	22.7906	0.169974	0.527578	0.597995	chr1	180209811	180210645	intron	lncRNA-intron (ENSMUST00000192794. intron 1 of 2)	2108	ENSMUST00000192794	ENSMUSG00000104520	Gm37336	1	180202303	180212401	predicted gene. 37336 [Source:MGI Symbol;Acc:MGI:5610564]	lncRNA
chr1_180214957_180215541	48.4914	44.0071	59.4841	38.7363	46.9129	61.787	45.1388	52.9942	49.694	0.929243	0.980701	0.0839026	chr1	180214957	180215541	Distant-promoter	Intergenic	-2848	ENSMUST00000193705	ENSMUSG00000104520	Gm37336	1	180202303	180212401	predicted gene. 37336 [Source:MGI Symbol;Acc:MGI:5610564]	lncRNA
chr1_180230484_180231268	21.5517	36.3537	43.1551	42.1542	32.4781	46.3403	44.4939	39.9092	38.3045	0.528159	0.830746	0.550792	chr1	180230484	180231268	promoter-TSS	protein_coding-promoter-TSS (ENSMUST00000130029)	-811	ENSMUST00000130711	ENSMUSG00000010609	Psen2	1	180227004	180263438	presenilin 2 [Source:MGI Symbol;Acc:MGI:109284]	protein_coding
chr1_180255703_180256395	34.1236	36.3537	38.4897	27.3433	43.3042	44.7956	57.3907	47.106	41.1133	0.21337	0.579894	0.569331	chr1	180255703	180256395	promoter-TSS	lncRNA-promoter-TSS (ENSMUST00000192164)	195	ENSMUST00000149590	ENSMUSG00000010609	Psen2	1	180227004	180263438	presenilin 2 [Source:MGI Symbol;Acc:MGI:109284]	protein_coding
chr1_180262102_180262626	32.3276	28.7003	9.33084	17.0896	27.0651	18.5361	18.7004	24.2072	21.9946	0.173436	0.53137	-0.509884	chr1	180262102	180262626	intron	protein_coding-intron (ENSMUST00000133340. intron 2 of 2)	1074	ENSMUST00000133340	ENSMUSG00000010609	Psen2	1	180227004	180263438	presenilin 2 [Source:MGI Symbol;Acc:MGI:109284]	protein_coding
chr1_180263319_180264014	41.3075	32.527	53.6523	43.2935	55.3331	58.6977	64.484	51.6857	50.1226	0.245605	0.6145	0.650842	chr1	180263319	180264014	promoter-TSS	protein_coding-promoter-TSS (ENSMUST00000133340)	-228	ENSMUST00000133340	ENSMUSG00000010609	Psen2	1	180227004	180263438	presenilin 2 [Source:MGI Symbol;Acc:MGI:109284]	protein_coding
chr1_180268544_180269312	64.6552	120.541	110.804	118.488	109.463	117.395	116.071	136.084	111.688	0.378248	0.737245	0.452008	chr1	180268544	180269312	Distant-promoter	lncRNA-intron (ENSMUST00000192164. intron 2 of 2)	-5490	ENSMUST00000133340	ENSMUSG00000010609	Psen2	1	180227004	180263438	presenilin 2 [Source:MGI Symbol;Acc:MGI:109284]	protein_coding
chr1_180330479_180331399	35.9196	34.4403	32.6579	37.597	35.4854	38.6169	34.8213	39.9092	36.181	0.992646	0.99812	0.0861818	chr1	180330479	180331399	promoter-TSS	transcribed_processed_pseudogene-promoter-TSS (ENSMUST00000050581)	-389	ENSMUST00000050581	ENSMUSG00000055676	Gm5069	1	180326970	180330550	predicted pseudogene 5069 [Source:MGI Symbol;Acc:MGI:3644516]	transcribed_processed_pseudogene
chr1_180406994_180407580	62.8592	53.5738	38.4897	43.2935	54.1302	47.885	49.0078	53.6485	50.361	0.53012	0.831623	-0.183699	chr1	180406994	180407580	intron	protein_coding-intron (ENSMUST00000070181. intron 2 of 7)	30843	ENSMUST00000194945	ENSMUSG00000103772	Gm36933	1	180376444	180379514	predicted gene. 36933 [Source:MGI Symbol;Acc:MGI:5610161]	TEC
chr1_180422029_180422615	48.4914	55.4872	53.6523	50.1293	55.9346	55.6083	49.0078	67.3877	54.4623	0.939833	0.983859	0.163976	chr1	180422029	180422615	exon	protein_coding-exon (ENSMUST00000070181. exon 8 of 8)	40290	ENSMUST00000210737	ENSMUSG00000053963	Stum	1	180432387	180483504	mechanosensory transduction mediator [Source:MGI Symbol;Acc:MGI:2138735]	protein_coding
chr1_180428269_180429037	61.0633	76.534	61.8168	50.1293	42.1013	48.6573	47.7181	66.0792	56.7624	0.326251	0.694498	-0.272034	chr1	180428269	180429037	Intergenic	Intergenic	33959	ENSMUST00000210737	ENSMUSG00000053963	Stum	1	180432387	180483504	mechanosensory transduction mediator [Source:MGI Symbol;Acc:MGI:2138735]	protein_coding
chr1_180434085_180434669	41.3075	44.0071	32.6579	27.3433	26.4637	29.3488	39.9801	35.3295	34.5547	0.365124	0.727469	-0.179029	chr1	180434085	180434669	exon	protein_coding-exon (ENSMUST00000136521. exon 4 of 4)	28235	ENSMUST00000210737	ENSMUSG00000053963	Stum	1	180432387	180483504	mechanosensory transduction mediator [Source:MGI Symbol;Acc:MGI:2138735]	protein_coding
chr1_180550729_180551313	34.1236	53.5738	37.3234	29.6219	27.0651	33.2105	30.3075	30.7497	34.4969	0.511523	0.821531	-0.517477	chr1	180550729	180551313	Distant-promoter	Intergenic	-17903	ENSMUST00000194608	ENSMUSG00000026496	Parp1	1	180568924	180601254	poly (ADP-ribose) polymerase family. member 1 [Source:MGI Symbol;Acc:MGI:1340806]	protein_coding
chr1_180568613_180569414	37.7155	28.7003	38.4897	45.5721	42.1013	44.7956	49.0078	43.8347	41.2771	0.637473	0.880062	0.479658	chr1	180568613	180569414	promoter-TSS	protein_coding-promoter-TSS (ENSMUST00000027777)	84	ENSMUST00000027777	ENSMUSG00000026496	Parp1	1	180568924	180601254	poly (ADP-ribose) polymerase family. member 1 [Source:MGI Symbol;Acc:MGI:1340806]	protein_coding
chr1_180626049_180626657	17.9598	19.1335	16.329	7.97512	45.1085	40.9339	44.4939	47.106	29.88	1.29e-05	0.000869697	1.30508	chr1	180626049	180626657	Distant-promoter	Intergenic	-14797	ENSMUST00000192561	ENSMUSG00000058729	Lin9	1	180641150	180690694	lin-9 homolog (C. elegans) [Source:MGI Symbol;Acc:MGI:1919818]	protein_coding
chr1_180640971_180641555	35.9196	21.0469	31.4916	20.5075	30.6738	34.7552	25.1487	33.3667	29.1137	0.893729	0.969409	0.0318966	chr1	180640971	180641555	promoter-TSS	protein_coding-promoter-TSS (ENSMUST00000085804)	-71	ENSMUST00000192725	ENSMUSG00000058729	Lin9	1	180641150	180690694	lin-9 homolog (C. elegans) [Source:MGI Symbol;Acc:MGI:1919818]	protein_coding
chr1_180720247_180720834	41.3075	34.4403	27.9925	26.204	31.2752	30.8935	25.1487	30.0955	30.9197	0.651254	0.884648	-0.457829	chr1	180720247	180720834	Distant-promoter	Intergenic	-1074	ENSMUST00000192796	ENSMUSG00000104202	Gm8101	1	180721614	180722091	predicted gene 8101 [Source:MGI Symbol;Acc:MGI:3649004]	processed_pseudogene
chr1_180725783_180726593	48.4914	34.4403	55.985	39.8756	56.536	69.5104	61.2598	64.1165	53.7769	0.205799	0.57191	0.59167	chr1	180725783	180726593	exon	protein_coding-exon (ENSMUST00000027780. exon 1 of 8)	145	ENSMUST00000027780	ENSMUSG00000026499	Acbd3	1	180726043	180754204	acyl-Coenzyme A binding domain containing 3 [Source:MGI Symbol;Acc:MGI:2181074]	protein_coding
chr1_180763897_180764381	30.5316	28.7003	40.8224	25.0647	36.6883	41.7063	27.7281	32.0582	32.9125	0.703159	0.905707	0.0124005	chr1	180763897	180764381	intron	lncRNA-intron (ENSMUST00000193209. intron 1 of 1)	4517	ENSMUST00000193209	ENSMUSG00000103156	Gm38293	1	180763497	180768656	predicted gene. 38293 [Source:MGI Symbol;Acc:MGI:5611521]	lncRNA
chr1_180768388_180769192	75.4311	70.794	89.8093	95.7015	59.5432	82.6402	76.0911	71.9675	77.7472	0.44393	0.780991	0.0172935	chr1	180768388	180769192	promoter-TSS	lncRNA-promoter-TSS (ENSMUST00000193209)	-134	ENSMUST00000193209	ENSMUSG00000103156	Gm38293	1	180763497	180768656	predicted gene. 38293 [Source:MGI Symbol;Acc:MGI:5611521]	lncRNA
chr1_180777455_180778280	57.4713	66.9673	62.9832	59.2438	57.1374	58.6977	69.6427	54.957	60.8875	0.980922	0.994778	0.00408051	chr1	180777455	180778280	Distant-promoter	Intergenic	-9211	ENSMUST00000193209	ENSMUSG00000103156	Gm38293	1	180763497	180768656	predicted gene. 38293 [Source:MGI Symbol;Acc:MGI:5611521]	lncRNA
chr1_180810834_180811358	39.5115	22.9602	22.1607	37.597	15.6376	20.0808	23.2142	20.936	25.2623	0.260894	0.631881	-0.506362	chr1	180810834	180811358	intron	protein_coding-intron (ENSMUST00000081026. intron 2 of 3)	2438	ENSMUST00000159789	ENSMUSG00000060743	H3f3a	1	180800832	180813943	H3.3 histone A [Source:MGI Symbol;Acc:MGI:1097686]	protein_coding
chr1_180811510_180812579	44.8995	49.7471	51.3196	62.6617	49.3186	38.6169	68.353	44.489	51.1757	0.607939	0.866981	0.255444	chr1	180811510	180812579	intron	protein_coding-intron (ENSMUST00000081026. intron 1 of 3)	1490	ENSMUST00000159789	ENSMUSG00000060743	H3f3a	1	180800832	180813943	H3.3 histone A [Source:MGI Symbol;Acc:MGI:1097686]	protein_coding
chr1_180813489_180814444	39.5115	42.0937	74.6467	56.9652	75.1809	67.1934	77.3808	75.893	63.6081	0.0327302	0.224241	0.910334	chr1	180813489	180814444	promoter-TSS	protein_coding-promoter-TSS (ENSMUST00000081026)	-23	ENSMUST00000162814	ENSMUSG00000060743	H3f3a	1	180800832	180813943	H3.3 histone A [Source:MGI Symbol;Acc:MGI:1097686]	protein_coding
chr1_180848495_180849436	28.7357	45.9204	52.486	52.408	88.4127	76.4615	59.3253	75.893	59.9553	0.00383851	0.0580832	0.863333	chr1	180848495	180849436	Distant-promoter	Intergenic	-2162	ENSMUST00000038091	ENSMUSG00000038806	Sde2	1	180851127	180868113	SDE2 telomere maintenance homolog (S. pombe) [Source:MGI Symbol;Acc:MGI:2384788]	protein_coding
chr1_180850749_180851561	46.6954	44.0071	38.4897	41.0149	87.8112	53.2913	59.9701	66.7335	54.7517	0.0394181	0.248522	0.481382	chr1	180850749	180851561	promoter-TSS	protein_coding-promoter-TSS (ENSMUST00000038091)	28	ENSMUST00000038091	ENSMUSG00000038806	Sde2	1	180851127	180868113	SDE2 telomere maintenance homolog (S. pombe) [Source:MGI Symbol;Acc:MGI:2384788]	protein_coding
chr1_180863564_180864560	48.4914	63.1406	53.6523	33.0398	54.1302	37.8446	36.7559	41.2177	46.0341	0.558075	0.844476	-0.515137	chr1	180863564	180864560	intron	protein_coding-intron (ENSMUST00000038091. intron 6 of 6)	1962	ENSMUST00000194948	ENSMUSG00000038806	Sde2	1	180851127	180868113	SDE2 telomere maintenance homolog (S. pombe) [Source:MGI Symbol;Acc:MGI:2384788]	protein_coding
chr1_180874009_180874493	21.5517	24.8736	31.4916	33.0398	33.681	27.8042	25.7936	27.4785	28.2142	0.719489	0.912323	0.200374	chr1	180874009	180874493	promoter-TSS	processed_pseudogene-promoter-TSS (ENSMUST00000195256)	-627	ENSMUST00000195256	ENSMUSG00000104251	Gm18036	1	180874878	180875326	predicted gene. 18036 [Source:MGI Symbol;Acc:MGI:5010221]	processed_pseudogene
chr1_180888752_180889236	25.1437	24.8736	27.9925	17.0896	49.9201	24.7148	19.99	17.6647	25.9236	0.136345	0.472923	-0.409507	chr1	180888752	180889236	Distant-promoter	Intergenic	-4114	ENSMUST00000085797	ENSMUSG00000066652	Lefty2	1	180893108	180899103	left-right determination factor 2 [Source:MGI Symbol;Acc:MGI:2443573]	protein_coding
chr1_180889784_180890533	26.9397	11.4801	18.6617	31.9005	24.6593	34.7552	13.5416	17.0105	22.3686	0.217839	0.583809	-0.341119	chr1	180889784	180890533	Distant-promoter	Intergenic	-2950	ENSMUST00000085797	ENSMUSG00000066652	Lefty2	1	180893108	180899103	left-right determination factor 2 [Source:MGI Symbol;Acc:MGI:2443573]	protein_coding
chr1_180901003_180901587	17.9598	30.6136	24.4934	20.5075	19.2463	27.8042	31.5971	26.8242	24.8808	0.824719	0.947882	0.273134	chr1	180901003	180901587	Distant-promoter	Intergenic	-2998	ENSMUST00000027802	ENSMUSG00000026520	Pycr2	1	180904293	180908088	pyrroline-5-carboxylate reductase family. member 2 [Source:MGI Symbol;Acc:MGI:1277956]	protein_coding
chr1_180904178_180904762	34.1236	32.527	17.4953	14.8109	22.855	25.4872	25.7936	30.0955	25.3985	0.178264	0.537573	-0.254837	chr1	180904178	180904762	exon	protein_coding-exon (ENSMUST00000027802. exon 1 of 7)	147	ENSMUST00000194253	ENSMUSG00000026520	Pycr2	1	180904293	180908088	pyrroline-5-carboxylate reductase family. member 2 [Source:MGI Symbol;Acc:MGI:1277956]	protein_coding
chr1_180966643_180967227	12.5718	17.2202	17.4953	21.6468	14.4347	7.72338	27.0833	9.81375	15.9987	0.546964	0.840435	0.313324	chr1	180966643	180967227	intron	protein_coding-intron (ENSMUST00000027800. intron 17 of 22)	6868	ENSMUST00000161942	ENSMUSG00000026519	Tmem63a	1	180942344	180975112	transmembrane protein 63a [Source:MGI Symbol;Acc:MGI:2384789]	protein_coding
chr1_180974306_180974890	32.3276	57.4005	40.8224	42.1542	44.5071	40.9339	37.4007	30.7497	40.787	0.713401	0.910209	-0.389972	chr1	180974306	180974890	exon	protein_coding-exon (ENSMUST00000027800. exon 23 of 23)	1691	ENSMUST00000191980	ENSMUSG00000103930	Gm36961	1	180976158	180976289	predicted gene. 36961 [Source:MGI Symbol;Acc:MGI:5610189]	unprocessed_pseudogene
chr1_180987682_180988266	53.8793	22.9602	34.9906	52.408	41.4998	44.0233	45.7836	45.1432	42.586	0.945916	0.985574	0.233317	chr1	180987682	180988266	intron	protein_coding-intron (ENSMUST00000154133. intron 4 of 4)	8196	ENSMUST00000154133	ENSMUSG00000038776	Ephx1	1	180976210	181020904	epoxide hydrolase 1. microsomal [Source:MGI Symbol;Acc:MGI:95405]	protein_coding
chr1_180992033_180992844	35.9196	61.2272	38.4897	39.8756	35.4854	32.4382	36.111	36.638	39.5231	0.56746	0.849111	-0.411402	chr1	180992033	180992844	intron	protein_coding-intron (ENSMUST00000036928. intron 6 of 8)	3732	ENSMUST00000154133	ENSMUSG00000038776	Ephx1	1	180976210	181020904	epoxide hydrolase 1. microsomal [Source:MGI Symbol;Acc:MGI:95405]	protein_coding
chr1_181009510_181010243	26.9397	24.8736	34.9906	28.4826	34.8839	30.8935	53.5217	41.872	34.5572	0.134632	0.469827	0.879746	chr1	181009510	181010243	intron	protein_coding-intron (ENSMUST00000036928. intron 1 of 8)	7693	ENSMUST00000111068	ENSMUSG00000038776	Ephx1	1	180976210	181020904	epoxide hydrolase 1. microsomal [Source:MGI Symbol;Acc:MGI:95405]	protein_coding
chr1_181017055_181017639	23.3477	34.4403	18.6617	15.9502	16.2391	7.72338	23.2142	18.9732	19.8187	0.13342	0.467824	-0.449787	chr1	181017055	181017639	intron	protein_coding-intron (ENSMUST00000036928. intron 1 of 8)	222	ENSMUST00000111068	ENSMUSG00000038776	Ephx1	1	180976210	181020904	epoxide hydrolase 1. microsomal [Source:MGI Symbol;Acc:MGI:95405]	protein_coding
chr1_181022147_181022731	34.1236	49.7471	47.8205	34.1791	36.0868	34.7552	41.9146	34.021	39.081	0.916272	0.976501	-0.138639	chr1	181022147	181022731	TTS	unprocessed_pseudogene-TTS (ENSMUST00000195102)	334	ENSMUST00000195102	ENSMUSG00000103516	Gm37431	1	181022663	181022773	predicted gene. 37431 [Source:MGI Symbol;Acc:MGI:5610659]	unprocessed_pseudogene
chr1_181039501_181040095	41.3075	51.6605	46.6542	51.2687	31.8767	36.2999	50.9423	34.021	43.0038	0.468155	0.795578	-0.126706	chr1	181039501	181040095	Distant-promoter	Intergenic	-11439	ENSMUST00000036819	ENSMUSG00000038768	9130409I23Rik	1	181051237	181060667	RIKEN cDNA 9130409I23 gene [Source:MGI Symbol;Acc:MGI:3588271]	protein_coding
chr1_18105959_18106469	14.3678	30.6136	33.8243	23.9254	21.0506	36.2999	21.9246	26.8242	26.1038	0.859713	0.957974	0.124762	chr1	18105959	18106469	Intergenic	Intergenic	30837	ENSMUST00000115340	ENSMUSG00000025774	Crisp4	1	18115191	18145902	cysteine-rich secretory protein 4 [Source:MGI Symbol;Acc:MGI:1925331]	protein_coding
chr1_181143946_181144791	35.9196	61.2272	58.3177	48.99	69.1664	44.0233	63.1943	73.276	56.7643	0.499898	0.815248	0.496381	chr1	181143946	181144791	promoter-TSS	protein_coding-promoter-TSS (ENSMUST00000027797)	-164	ENSMUST00000027797	ENSMUSG00000026516	Nvl	1	181087138	181144204	nuclear VCP-like [Source:MGI Symbol;Acc:MGI:1914709]	protein_coding
chr1_181150739_181151323	23.3477	13.3935	12.8299	29.6219	19.2463	21.6255	18.0555	23.553	20.2092	0.986206	0.996352	0.172389	chr1	181150739	181151323	promoter-TSS	protein_coding-promoter-TSS (ENSMUST00000111059)	100	ENSMUST00000111059	ENSMUSG00000062169	Cnih4	1	181144693	181168994	cornichon family AMPA receptor auxiliary protein 4 [Source:MGI Symbol;Acc:MGI:1925828]	protein_coding
chr1_181211869_181212598	46.6954	45.9204	50.1533	39.8756	61.3476	54.0637	56.1011	47.7602	50.2397	0.654122	0.885787	0.165355	chr1	181211869	181212598	promoter-TSS	protein_coding-promoter-TSS (ENSMUST00000036329)	-232	ENSMUST00000237749	ENSMUSG00000038733	Wdr26	1	181173228	181212001	WD repeat domain 26 [Source:MGI Symbol;Acc:MGI:1923825]	protein_coding
chr1_181232618_181233202	34.1236	30.6136	29.1589	31.9005	30.0723	47.1126	38.0455	34.021	34.381	0.841334	0.952639	0.153534	chr1	181232618	181233202	Intergenic	Intergenic	6834	ENSMUST00000066988	ENSMUSG00000054135	A430110L20Rik	1	181225986	181228498	RIKEN cDNA A430110L20 gene [Source:MGI Symbol;Acc:MGI:3036249]	lncRNA
chr1_181272771_181273360	48.4914	53.5738	45.4878	43.2935	52.9273	44.7956	45.7836	56.2655	48.8273	0.927733	0.980303	0.000683325	chr1	181272771	181273360	Distant-promoter	Intergenic	-8981	ENSMUST00000192106	ENSMUSG00000103260	Gm8146	1	181282046	181283892	predicted gene 8146 [Source:MGI Symbol;Acc:MGI:3644273]	processed_pseudogene
chr1_181319129_181319613	16.1638	21.0469	20.9944	10.2537	35.4854	25.4872	24.5039	11.7765	20.714	0.22802	0.595418	-0.0323109	chr1	181319129	181319613	Intergenic	Intergenic	-33257	ENSMUST00000161880	ENSMUSG00000026514	Cnih3	1	181352628	181460641	cornichon family AMPA receptor auxiliary protein 3 [Source:MGI Symbol;Acc:MGI:1920228]	protein_coding
chr1_181379590_181380174	30.5316	32.527	25.6598	28.4826	52.9273	25.4872	30.9523	25.5157	31.5104	0.541367	0.837401	-0.15826	chr1	181379590	181380174	Distant-promoter	protein_coding-intron (ENSMUST00000027795. intron 1 of 5)	-1296	ENSMUST00000192780	ENSMUSG00000102276	2900069G24Rik	1	181381178	181382488	RIKEN cDNA 2900069G24 gene [Source:MGI Symbol;Acc:MGI:1920218]	TEC
chr1_181422652_181423136	17.9598	17.2202	12.8299	10.2537	15.0362	22.3978	7.73808	9.81375	14.1562	0.20864	0.574662	-1.00415	chr1	181422652	181423136	intron	protein_coding-intron (ENSMUST00000027795. intron 3 of 5)	9506	ENSMUST00000160086	ENSMUSG00000089927	Gm16539	1	181431723	181432400	predicted gene 16539 [Source:MGI Symbol;Acc:MGI:4414959]	unprocessed_pseudogene
chr1_181445597_181446403	46.6954	53.5738	58.3177	29.6219	69.7678	38.6169	54.1665	50.3772	50.1422	0.852187	0.956183	0.061697	chr1	181445597	181446403	Distant-promoter	protein_coding-intron (ENSMUST00000027795. intron 3 of 5)	-13600	ENSMUST00000160086	ENSMUSG00000089927	Gm16539	1	181431723	181432400	predicted gene 16539 [Source:MGI Symbol;Acc:MGI:4414959]	unprocessed_pseudogene
chr1_181464914_181465498	23.3477	28.7003	17.4953	22.7861	24.0579	17.7638	27.7281	26.17	23.5061	0.740789	0.919719	0.053003	chr1	181464914	181465498	Intergenic	Intergenic	-32806	ENSMUST00000160086	ENSMUSG00000089927	Gm16539	1	181431723	181432400	predicted gene 16539 [Source:MGI Symbol;Acc:MGI:4414959]	unprocessed_pseudogene
chr1_181543921_181544505	41.3075	45.9204	43.1551	29.6219	34.2825	39.3892	27.7281	23.553	35.6197	0.255371	0.626224	-0.764843	chr1	181543921	181544505	Intergenic	Intergenic	-32346	ENSMUST00000208001	ENSMUSG00000047369	Dnah14	1	181576559	181815774	dynein. axonemal. heavy chain 14 [Source:MGI Symbol;Acc:MGI:2444525]	protein_coding
chr1_181545261_181545987	35.9196	59.3139	53.6523	59.2438	34.2825	40.1616	51.5872	43.8347	47.2494	0.345143	0.710067	0.00905286	chr1	181545261	181545987	Intergenic	Intergenic	-30935	ENSMUST00000208001	ENSMUSG00000047369	Dnah14	1	181576559	181815774	dynein. axonemal. heavy chain 14 [Source:MGI Symbol;Acc:MGI:2444525]	protein_coding
chr1_181616051_181616635	52.0834	63.1406	41.9888	48.99	33.681	37.8446	48.363	39.9092	45.7501	0.266998	0.636966	-0.381948	chr1	181616051	181616635	intron	protein_coding-intron (ENSMUST00000208001. intron 12 of 83)	34390	ENSMUST00000238412	ENSMUSG00000047369	Dnah14	1	181576559	181815774	dynein. axonemal. heavy chain 14 [Source:MGI Symbol;Acc:MGI:2444525]	protein_coding
chr1_181851425_181852009	25.1437	13.3935	19.828	20.5075	23.4564	24.7148	29.0178	18.319	21.7976	0.89651	0.970094	0.289419	chr1	181851425	181852009	exon	lncRNA-exon (ENSMUST00000070987. exon 2 of 2)	1472	ENSMUST00000070987	ENSMUSG00000056699	Gm5533	1	181851574	181853189	predicted gene 5533 [Source:MGI Symbol;Acc:MGI:3647595]	lncRNA
chr1_181881472_181881996	26.9397	26.7869	11.6635	13.6716	19.2463	11.5851	18.7004	26.8242	19.4272	0.18426	0.54587	-0.239545	chr1	181881472	181881996	Intergenic	Intergenic	25104	ENSMUST00000191649	ENSMUSG00000022995	Enah	1	181896384	182019990	ENAH actin regulator [Source:MGI Symbol;Acc:MGI:108360]	protein_coding
chr1_181888760_181889216	104.167	120.541	170.288	173.174	156.376	141.338	163.789	162.254	148.991	0.0312221	0.218537	0.538945	chr1	181888760	181889216	Intergenic	Intergenic	17850	ENSMUST00000191649	ENSMUSG00000022995	Enah	1	181896384	182019990	ENAH actin regulator [Source:MGI Symbol;Acc:MGI:108360]	protein_coding
chr1_182018413_182019288	26.9397	44.0071	33.8243	46.7114	37.8912	36.2999	36.7559	27.4785	36.2385	0.855605	0.956942	-0.13702	chr1	182018413	182019288	intron	protein_coding-intron (ENSMUST00000078719. intron 1 of 14)	811	ENSMUST00000193703	ENSMUSG00000022995	Enah	1	181896384	182019990	ENAH actin regulator [Source:MGI Symbol;Acc:MGI:108360]	protein_coding
chr1_182067665_182068399	28.7357	19.1335	53.6523	71.7761	10.2246	28.5765	9.6726	17.6647	29.9295	8.96e-06	0.000652632	-0.813938	chr1	182067665	182068399	Distant-promoter	Intergenic	-3371	ENSMUST00000193768	ENSMUSG00000103379	Gm37177	1	182071403	182071819	predicted gene. 37177 [Source:MGI Symbol;Acc:MGI:5610405]	processed_pseudogene
chr1_182087879_182088403	12.5718	19.1335	41.9888	35.3184	15.6376	20.0808	34.8213	20.2817	24.9793	0.0305283	0.215949	0.804194	chr1	182087879	182088403	Intergenic	Intergenic	16738	ENSMUST00000193768	ENSMUSG00000103379	Gm37177	1	182071403	182071819	predicted gene. 37177 [Source:MGI Symbol;Acc:MGI:5610405]	processed_pseudogene
chr1_182115070_182116170	86.207	93.7542	80.4785	77.4726	81.7968	78.7785	71.5772	65.425	79.4362	0.520939	0.826798	-0.39235	chr1	182115070	182116170	Distant-promoter	Intergenic	-9117	ENSMUST00000111018	ENSMUSG00000026511	Srp9	1	182124737	182132407	signal recognition particle 9 [Source:MGI Symbol;Acc:MGI:1350930]	protein_coding
chr1_182124366_182125239	57.4713	65.0539	89.8093	87.7264	64.3548	76.4615	68.353	72.6217	72.7315	0.305629	0.675787	0.20391	chr1	182124366	182125239	promoter-TSS	protein_coding-promoter-TSS (ENSMUST00000027792)	21	ENSMUST00000191799	ENSMUSG00000026511	Srp9	1	182124737	182132407	signal recognition particle 9 [Source:MGI Symbol;Acc:MGI:1350930]	protein_coding
chr1_182140275_182140859	66.4512	42.0937	64.1495	60.3831	36.0868	52.519	35.4662	39.9092	49.6323	0.136962	0.474033	-0.531331	chr1	182140275	182140859	Intergenic	Intergenic	9868	ENSMUST00000193005	ENSMUSG00000026511	Srp9	1	182124737	182132407	signal recognition particle 9 [Source:MGI Symbol;Acc:MGI:1350930]	protein_coding
chr1_182149939_182150423	16.1638	15.3068	15.1626	26.204	19.2463	18.5361	23.2142	24.2072	19.7551	0.72989	0.91546	0.590711	chr1	182149939	182150423	Intergenic	Intergenic	7917	ENSMUST00000169123	ENSMUSG00000091013	Vmn1r1	1	182154704	182164486	vomeronasal 1 receptor 1 [Source:MGI Symbol;Acc:MGI:3647849]	protein_coding
chr1_182282204_182282979	41.3075	28.7003	58.3177	36.4577	42.1013	37.8446	60.6149	58.2282	45.4465	0.152494	0.500018	0.758696	chr1	182282204	182282979	promoter-TSS	protein_coding-promoter-TSS (ENSMUST00000133052)	213	ENSMUST00000035295	ENSMUSG00000038633	Degs1	1	182275772	182282804	delta(4)-desaturase. sphingolipid 1 [Source:MGI Symbol;Acc:MGI:1097711]	protein_coding
chr1_182287706_182288190	23.3477	15.3068	12.8299	17.0896	31.8767	24.7148	31.5971	24.2072	22.6212	0.181082	0.541273	0.524516	chr1	182287706	182288190	promoter-TSS	lncRNA-promoter-TSS (ENSMUST00000189594)	-42	ENSMUST00000189594	ENSMUSG00000100147	1700047M11Rik	1	182287990	182303325	RIKEN cDNA 1700047M11 gene [Source:MGI Symbol;Acc:MGI:1914580]	lncRNA
chr1_182341113_182341697	32.3276	22.9602	31.4916	19.3682	34.2825	23.9425	34.1765	37.9465	29.5619	0.649923	0.883964	0.379127	chr1	182341113	182341697	exon	protein_coding-exon (ENSMUST00000051431. exon 1 of 5)	166	ENSMUST00000195061	ENSMUSG00000047539	Fbxo28	1	182313102	182341629	F-box protein 28 [Source:MGI Symbol;Acc:MGI:1261890]	protein_coding
chr1_182376073_182376870	44.8995	47.8338	40.8224	33.0398	22.2535	45.5679	42.5594	40.5635	39.6925	0.668563	0.891831	-0.157124	chr1	182376073	182376870	Intergenic	Intergenic	17064	ENSMUST00000181525	ENSMUSG00000097260	Gm5706	1	182392543	182393535	predicted gene 5706 [Source:MGI Symbol;Acc:MGI:3643223]	processed_pseudogene
chr1_182406469_182407053	26.9397	22.9602	17.4953	12.5323	9.62315	10.0404	17.4107	20.2817	17.1604	0.100717	0.409643	-0.40674	chr1	182406469	182407053	Intergenic	Intergenic	2259	ENSMUST00000097444	ENSMUSG00000073482	Gm10517	1	182408264	182409021	predicted gene 10517 [Source:MGI Symbol;Acc:MGI:3642267]	TEC
chr1_182408885_182409668	43.1035	30.6136	32.6579	48.99	40.2969	56.3807	45.1388	48.4145	43.1995	0.730617	0.915893	0.339406	chr1	182408885	182409668	promoter-TSS	TEC-promoter-TSS (ENSMUST00000097444)	104	ENSMUST00000117245	ENSMUSG00000026510	Trp53bp2	1	182409172	182462432	transformation related protein 53 binding protein 2 [Source:MGI Symbol;Acc:MGI:2138319]	protein_coding
chr1_182439802_182440386	14.3678	15.3068	20.9944	28.4826	39.6955	41.7063	53.5217	47.7602	32.7294	0.000320885	0.00997467	1.77227	chr1	182439802	182440386	Distant-promoter	protein_coding-intron (ENSMUST00000117245. intron 5 of 17)	-1982	ENSMUST00000191804	ENSMUSG00000026510	Trp53bp2	1	182409172	182462432	transformation related protein 53 binding protein 2 [Source:MGI Symbol;Acc:MGI:2138319]	protein_coding
chr1_182489635_182490368	59.2673	76.534	88.643	85.4478	64.9563	81.0955	85.1188	91.595	79.0822	0.417272	0.763486	0.38308	chr1	182489635	182490368	promoter-TSS	lncRNA-promoter-TSS (ENSMUST00000195868)	-28	ENSMUST00000195868	ENSMUSG00000102234	Gm37885	1	182484179	182492473	predicted gene. 37885 [Source:MGI Symbol;Acc:MGI:5611113]	lncRNA
chr1_182506144_182506994	39.5115	42.0937	47.8205	39.8756	43.9056	31.6659	52.8769	52.34	43.7612	0.511923	0.821788	0.367457	chr1	182506144	182506994	intron	protein_coding-intron (ENSMUST00000068505. intron 2 of 20)	10955	ENSMUST00000068505	ENSMUSG00000026509	Capn2	1	182467260	182517608	calpain 2 [Source:MGI Symbol;Acc:MGI:88264]	protein_coding
chr1_182517332_182517916	43.1035	55.4872	75.8131	41.0149	69.7678	61.0147	63.8391	70.0047	60.0056	0.555143	0.843292	0.443986	chr1	182517332	182517916	promoter-TSS	protein_coding-promoter-TSS (ENSMUST00000068505)	-16	ENSMUST00000192483	ENSMUSG00000026509	Capn2	1	182467260	182517608	calpain 2 [Source:MGI Symbol;Acc:MGI:88264]	protein_coding
chr1_182519053_182519842	16.1638	21.0469	26.8262	28.4826	27.0651	22.3978	43.8491	36.638	27.8087	0.0775607	0.358814	1.11721	chr1	182519053	182519842	Distant-promoter	Intergenic	-1839	ENSMUST00000192483	ENSMUSG00000026509	Capn2	1	182467260	182517608	calpain 2 [Source:MGI Symbol;Acc:MGI:88264]	protein_coding
chr1_182519967_182520770	48.4914	59.3139	74.6467	62.6617	84.804	58.6977	67.0633	88.978	68.0821	0.400358	0.751203	0.535662	chr1	182519967	182520770	Distant-promoter	Intergenic	-2760	ENSMUST00000192483	ENSMUSG00000026509	Capn2	1	182467260	182517608	calpain 2 [Source:MGI Symbol;Acc:MGI:88264]	protein_coding
chr1_182538983_182539811	19.7558	32.527	41.9888	26.204	30.6738	32.4382	33.5317	34.6752	31.4743	0.816824	0.946218	0.390085	chr1	182538983	182539811	Distant-promoter	Intergenic	-6853	ENSMUST00000193422	ENSMUSG00000103878	Gm8197	1	182546250	182555480	predicted gene 8197 [Source:MGI Symbol;Acc:MGI:3643349]	transcribed_processed_pseudogene
chr1_182560223_182561019	48.4914	34.4403	29.1589	26.204	27.6666	16.9914	21.9246	24.2072	28.6355	0.156158	0.505803	-0.849785	chr1	182560223	182561019	Distant-promoter	Intergenic	-4386	ENSMUST00000193260	ENSMUSG00000038599	Capn8	1	182565007	182632352	calpain 8 [Source:MGI Symbol;Acc:MGI:2181366]	protein_coding
chr1_182657691_182658215	35.9196	26.7869	26.8262	25.0647	24.6593	19.3085	25.7936	17.0105	25.1711	0.621674	0.872277	-0.553423	chr1	182657691	182658215	Intergenic	Intergenic	-21986	ENSMUST00000192593	ENSMUSG00000104376	Gm37516	1	182679939	182681892	predicted gene. 37516 [Source:MGI Symbol;Acc:MGI:5610744]	TEC
chr1_182960053_182960577	43.1035	26.7869	31.4916	20.5075	19.8477	13.9021	17.4107	20.2817	24.1665	0.117536	0.440487	-0.895811	chr1	182960053	182960577	intron	protein_coding-intron (ENSMUST00000110997. intron 1 of 3)	5487	ENSMUST00000195614	ENSMUSG00000079164	Tlr5	1	182954788	182976044	toll-like receptor 5 [Source:MGI Symbol;Acc:MGI:1858171]	protein_coding
chr1_182982701_182983437	48.4914	26.7869	43.1551	31.9005	24.0579	27.0318	19.99	23.553	30.6208	0.142349	0.483321	-0.796441	chr1	182982701	182983437	Intergenic	Intergenic	6793	ENSMUST00000195603	ENSMUSG00000104367	Gm38079	1	182976276	182976429	predicted gene. 38079 [Source:MGI Symbol;Acc:MGI:5611307]	lncRNA
chr1_182990830_182991414	48.4914	53.5738	47.8205	59.2438	39.094	47.1126	43.2043	50.3772	48.6147	0.772843	0.930789	-0.124227	chr1	182990830	182991414	Intergenic	Intergenic	14846	ENSMUST00000195603	ENSMUSG00000104367	Gm38079	1	182976276	182976429	predicted gene. 38079 [Source:MGI Symbol;Acc:MGI:5611307]	lncRNA
chr1_183047464_183047948	19.7558	13.3935	32.6579	20.5075	15.0362	20.0808	17.4107	12.4307	18.9091	0.384725	0.742212	-0.156098	chr1	183047464	183047948	Intergenic	Intergenic	-26900	ENSMUST00000178492	ENSMUSG00000094807	Gm24975	1	183074606	183074706	predicted gene. 24975 [Source:MGI Symbol;Acc:MGI:5454752]	miRNA
chr1_183221250_183221734	19.7558	22.9602	30.3252	28.4826	36.6883	33.9829	25.7936	27.4785	28.1834	0.414692	0.761382	0.320684	chr1	183221250	183221734	promoter-TSS	protein_coding-promoter-TSS (ENSMUST00000003035)	-2	ENSMUST00000195372	ENSMUSG00000030768	Disp1	1	183086266	183221522	dispatched RND transporter family member 1 [Source:MGI Symbol;Acc:MGI:1916147]	protein_coding
chr1_183237854_183238438	35.9196	40.1804	25.6598	29.6219	30.6738	32.4382	39.3352	33.3667	33.3994	0.670898	0.892628	-0.0642857	chr1	183237854	183238438	Distant-promoter	Intergenic	-16624	ENSMUST00000194033	ENSMUSG00000030768	Disp1	1	183086266	183221522	dispatched RND transporter family member 1 [Source:MGI Symbol;Acc:MGI:1916147]	protein_coding
chr1_183296821_183297624	23.3477	26.7869	24.4934	42.1542	52.3259	34.7552	55.4562	45.1432	38.0579	0.0823181	0.369127	1.00687	chr1	183296821	183297624	promoter-TSS	protein_coding-promoter-TSS (ENSMUST00000057062)	6	ENSMUST00000195054	ENSMUSG00000046836	Brox	1	183276352	183297269	BRO1 domain and CAAX motif containing [Source:MGI Symbol;Acc:MGI:1918928]	protein_coding
chr1_183345358_183346069	34.1236	44.0071	33.8243	30.7612	58.9418	35.5276	29.6626	29.4412	37.0362	0.246209	0.615128	-0.399688	chr1	183345358	183346069	promoter-TSS	protein_coding-promoter-TSS (ENSMUST00000109158)	-199	ENSMUST00000195233	ENSMUSG00000056050	Mia3	1	183326725	183369553	melanoma inhibitory activity 3 [Source:MGI Symbol;Acc:MGI:2443183]	protein_coding
chr1_183349804_183350388	43.1035	40.1804	24.4934	31.9005	35.4854	30.8935	28.3729	34.6752	33.6381	0.594502	0.860655	-0.402721	chr1	183349804	183350388	intron	protein_coding-intron (ENSMUST00000069922. intron 2 of 22)	1012	ENSMUST00000192090	ENSMUSG00000056050	Mia3	1	183326725	183369553	melanoma inhibitory activity 3 [Source:MGI Symbol;Acc:MGI:2443183]	protein_coding
chr1_183369182_183369750	35.9196	34.4403	36.157	38.7363	43.9056	29.3488	24.5039	33.3667	34.5473	0.753301	0.924975	-0.282946	chr1	183369182	183369750	promoter-TSS	protein_coding-promoter-TSS (ENSMUST00000194543)	87	ENSMUST00000194543	ENSMUSG00000056050	Mia3	1	183326725	183369553	melanoma inhibitory activity 3 [Source:MGI Symbol;Acc:MGI:2443183]	protein_coding
chr1_183378412_183378896	16.1638	19.1335	38.4897	38.7363	40.2969	36.2999	28.3729	22.2445	29.9672	0.0410198	0.254064	0.523157	chr1	183378412	183378896	Intergenic	Intergenic	7578	ENSMUST00000194142	ENSMUSG00000103415	Gm37339	1	183371076	183371467	predicted gene. 37339 [Source:MGI Symbol;Acc:MGI:5610567]	processed_pseudogene
chr1_183388653_183389445	30.5316	34.4403	24.4934	30.7612	31.8767	33.9829	45.1388	53.6485	35.6092	0.108045	0.423601	0.605888	chr1	183388653	183389445	promoter-TSS	protein_coding-promoter-TSS (ENSMUST00000097043)	64	ENSMUST00000192076	ENSMUSG00000072258	Taf1a	1	183388981	183410198	TATA-box binding protein associated factor. RNA polymerase I. A [Source:MGI Symbol;Acc:MGI:109578]	protein_coding
chr1_183442016_183442600	46.6954	51.6605	37.3234	35.3184	40.2969	40.1616	54.1665	47.7602	44.1729	0.428371	0.770748	0.0528673	chr1	183442016	183442600	Intergenic	Intergenic	21653	ENSMUST00000192860	ENSMUSG00000104022	Gm37214	1	183420655	183422213	predicted gene. 37214 [Source:MGI Symbol;Acc:MGI:5610442]	lncRNA
chr1_183656960_183657544	26.9397	34.4403	30.3252	29.6219	28.8694	27.8042	27.0833	27.4785	29.0703	0.977564	0.994249	-0.166785	chr1	183656960	183657544	Intergenic	Intergenic	24879	ENSMUST00000172123	ENSMUSG00000090533	Gm8214	1	183681781	183682131	predicted gene 8214 [Source:MGI Symbol;Acc:MGI:3646554]	processed_pseudogene
chr1_183895896_183896480	28.7357	9.56675	29.1589	25.0647	26.4637	16.2191	23.8591	33.3667	24.0543	0.645204	0.88253	0.566121	chr1	183895896	183896480	Intergenic	Intergenic	-21942	ENSMUST00000194189	ENSMUSG00000104007	Gm38332	1	183918130	183918276	predicted gene. 38332 [Source:MGI Symbol;Acc:MGI:5611560]	processed_pseudogene
chr1_183898006_183898590	39.5115	34.4403	43.1551	46.7114	57.7389	47.1126	31.5971	31.404	41.4589	0.135985	0.472348	-0.233023	chr1	183898006	183898590	Distant-promoter	Intergenic	-19832	ENSMUST00000194189	ENSMUSG00000104007	Gm38332	1	183918130	183918276	predicted gene. 38332 [Source:MGI Symbol;Acc:MGI:5611560]	processed_pseudogene
chr1_183905353_183906216	25.1437	45.9204	54.8187	52.408	85.4055	68.7381	75.4462	65.425	59.1632	0.00538559	0.0734014	0.995945	chr1	183905353	183906216	Distant-promoter	Intergenic	-12346	ENSMUST00000194189	ENSMUSG00000104007	Gm38332	1	183918130	183918276	predicted gene. 38332 [Source:MGI Symbol;Acc:MGI:5611560]	processed_pseudogene
chr1_183921143_183921727	14.3678	22.9602	36.157	17.0896	33.681	39.3892	43.8491	37.2922	30.5983	0.0783657	0.361012	1.12707	chr1	183921143	183921727	Intergenic	Intergenic	3305	ENSMUST00000194189	ENSMUSG00000104007	Gm38332	1	183918130	183918276	predicted gene. 38332 [Source:MGI Symbol;Acc:MGI:5611560]	processed_pseudogene
chr1_184004349_184004973	32.3276	32.527	36.157	37.597	63.1519	42.4786	39.9801	43.1805	40.925	0.24195	0.610127	0.358661	chr1	184004349	184004973	Distant-promoter	Intergenic	-8641	ENSMUST00000139839	ENSMUSG00000039384	Dusp10	1	184013302	184075636	dual specificity phosphatase 10 [Source:MGI Symbol;Acc:MGI:1927070]	protein_coding
chr1_184033567_184034366	53.8793	68.8806	65.3159	61.5224	73.3765	71.0551	90.9224	76.5472	70.1874	0.341958	0.707184	0.451461	chr1	184033567	184034366	promoter-TSS	protein_coding-promoter-TSS (ENSMUST00000048655)	32	ENSMUST00000050306	ENSMUSG00000044854	1700056E22Rik	1	184033030	184034301	RIKEN cDNA 1700056E22 gene [Source:MGI Symbol;Acc:MGI:1920613]	protein_coding
chr1_184041564_184042148	26.9397	28.7003	17.4953	19.3682	20.4492	20.0808	23.8591	26.8242	22.9646	0.588154	0.857374	-0.13403	chr1	184041564	184042148	intron	protein_coding-intron (ENSMUST00000048655. intron 2 of 3)	7475	ENSMUST00000048655	ENSMUSG00000039384	Dusp10	1	184013302	184075636	dual specificity phosphatase 10 [Source:MGI Symbol;Acc:MGI:1927070]	protein_coding
chr1_184187582_184188066	19.7558	40.1804	18.6617	22.7861	31.8767	29.3488	23.2142	30.0955	26.9899	0.620518	0.871964	-0.161428	chr1	184187582	184188066	Intergenic	Intergenic	153443	ENSMUST00000048655	ENSMUSG00000039384	Dusp10	1	184013302	184075636	dual specificity phosphatase 10 [Source:MGI Symbol;Acc:MGI:1927070]	protein_coding
chr1_184235487_184236011	44.8995	32.527	23.3271	31.9005	19.2463	20.8531	20.6349	20.2817	26.7088	0.102896	0.414289	-0.923501	chr1	184235487	184236011	Intergenic	Intergenic	-122580	ENSMUST00000195070	ENSMUSG00000102682	Gm37223	1	184358329	184394271	predicted gene. 37223 [Source:MGI Symbol;Acc:MGI:5610451]	lncRNA
chr1_184265997_184266581	35.9196	57.4005	59.4841	46.7114	63.7534	38.6169	59.9701	56.2655	52.2652	0.84084	0.952639	0.32227	chr1	184265997	184266581	Intergenic	Intergenic	-92040	ENSMUST00000195070	ENSMUSG00000102682	Gm37223	1	184358329	184394271	predicted gene. 37223 [Source:MGI Symbol;Acc:MGI:5610451]	lncRNA
chr1_184446991_184447598	21.5517	17.2202	32.6579	31.9005	30.0723	30.1212	56.1011	54.957	34.3227	0.00164117	0.0322974	1.5147	chr1	184446991	184447598	Intergenic	Intergenic	4314	ENSMUST00000191770	ENSMUSG00000104419	2900092O11Rik	1	184442980	184443734	RIKEN cDNA 2900092O11 gene [Source:MGI Symbol;Acc:MGI:1920315]	TEC
chr1_184447803_184448387	55.6753	45.9204	41.9888	34.1791	30.6738	38.6169	49.6527	44.489	42.6495	0.357154	0.721579	-0.111981	chr1	184447803	184448387	Intergenic	Intergenic	5115	ENSMUST00000191770	ENSMUSG00000104419	2900092O11Rik	1	184442980	184443734	RIKEN cDNA 2900092O11 gene [Source:MGI Symbol;Acc:MGI:1920315]	TEC
chr1_184519520_184520459	34.1236	36.3537	51.3196	51.2687	87.2098	85.7295	79.3153	62.1537	60.9342	0.000402151	0.0118973	1.00655	chr1	184519520	184520459	Intergenic	Intergenic	37702	ENSMUST00000188766	ENSMUSG00000101574	1700112H15Rik	1	184527841	184557691	RIKEN cDNA 1700112H15 gene [Source:MGI Symbol;Acc:MGI:1920840]	lncRNA
chr1_184617863_184618347	21.5517	15.3068	9.33084	20.5075	40.2969	24.7148	21.9246	19.6275	21.6576	0.124318	0.452197	0.168766	chr1	184617863	184618347	promoter-TSS	lncRNA-promoter-TSS (ENSMUST00000192129)	-134	ENSMUST00000192129	ENSMUSG00000103308	Gm37800	1	184610280	184629473	predicted gene. 37800 [Source:MGI Symbol;Acc:MGI:5611028]	lncRNA
chr1_184731537_184732121	37.7155	49.7471	25.6598	23.9254	34.8839	30.8935	39.3352	25.5157	33.4595	0.321551	0.690041	-0.427928	chr1	184731537	184732121	promoter-TSS	protein_coding-promoter-TSS (ENSMUST00000174257)	-231	ENSMUST00000174257	ENSMUSG00000039377	Hlx	1	184727140	184732619	H2.0-like homeobox [Source:MGI Symbol;Acc:MGI:96109]	protein_coding
chr1_184737779_184738368	28.7357	51.6605	52.486	38.7363	41.4998	19.3085	39.9801	48.4145	40.1027	0.487609	0.80792	0.142575	chr1	184737779	184738368	intron	lncRNA-intron (ENSMUST00000192139. intron 1 of 1)	1096	ENSMUST00000192139	ENSMUSG00000102158	Gm34342	1	184736977	184739520	predicted gene. 34342 [Source:MGI Symbol;Acc:MGI:5593501]	lncRNA
chr1_184761946_184762430	10.7759	15.3068	19.828	10.2537	32.4781	17.7638	18.0555	25.5157	18.7472	0.294398	0.664895	0.744659	chr1	184761946	184762430	Intergenic	Intergenic	25211	ENSMUST00000192139	ENSMUSG00000102158	Gm34342	1	184736977	184739520	predicted gene. 34342 [Source:MGI Symbol;Acc:MGI:5593501]	lncRNA
chr1_184763004_184764247	41.3075	36.3537	32.6579	22.7861	48.7172	33.2105	60.6149	51.0315	40.8349	0.0553467	0.297622	0.522309	chr1	184763004	184764247	Intergenic	Intergenic	26648	ENSMUST00000192139	ENSMUSG00000102158	Gm34342	1	184736977	184739520	predicted gene. 34342 [Source:MGI Symbol;Acc:MGI:5593501]	lncRNA
chr1_184771507_184772091	39.5115	19.1335	15.1626	23.9254	27.6666	25.4872	34.8213	22.2445	25.9941	0.634214	0.878814	-0.0464159	chr1	184771507	184772091	Intergenic	Intergenic	34822	ENSMUST00000192139	ENSMUSG00000102158	Gm34342	1	184736977	184739520	predicted gene. 34342 [Source:MGI Symbol;Acc:MGI:5593501]	lncRNA
chr1_184786621_184787205	19.7558	17.2202	20.9944	25.0647	22.2535	23.1701	23.8591	24.8615	22.1474	0.884803	0.966363	0.395946	chr1	184786621	184787205	TTS	protein_coding-TTS (ENSMUST00000189492)	21940	ENSMUST00000189492	ENSMUSG00000026621	Mtarc1	1	184786767	184811313	mitochondrial amidoxime reducing component 1 [Source:MGI Symbol;Acc:MGI:1913362]	protein_coding
chr1_184790961_184791565	26.9397	44.0071	34.9906	36.4577	30.0723	21.6255	19.99	33.3667	30.9312	0.563926	0.846608	-0.406561	chr1	184790961	184791565	intron	protein_coding-intron (ENSMUST00000048462. intron 6 of 6)	17590	ENSMUST00000189492	ENSMUSG00000026621	Mtarc1	1	184786767	184811313	mitochondrial amidoxime reducing component 1 [Source:MGI Symbol;Acc:MGI:1913362]	protein_coding
chr1_184807798_184808808	26.9397	28.7003	23.3271	37.597	41.4998	40.9339	41.9146	45.7975	35.8387	0.26386	0.634281	0.657417	chr1	184807798	184808808	intron	protein_coding-intron (ENSMUST00000048462. intron 1 of 6)	550	ENSMUST00000189492	ENSMUSG00000026621	Mtarc1	1	184786767	184811313	mitochondrial amidoxime reducing component 1 [Source:MGI Symbol;Acc:MGI:1913362]	protein_coding
chr1_184824442_184825588	88.0029	91.8408	76.9794	85.4478	106.456	80.3232	87.6982	94.8662	88.9518	0.863092	0.958646	0.0220486	chr1	184824442	184825588	Distant-promoter	protein_coding-intron (ENSMUST00000068725. intron 4 of 7)	-1980	ENSMUST00000161341	ENSMUSG00000073481	Mtarc2	1	184813068	184846451	mitochondrial amidoxime reducing component 2 [Source:MGI Symbol;Acc:MGI:1914497]	protein_coding
chr1_184829790_184830374	23.3477	9.56675	13.9963	17.0896	39.094	20.8531	25.7936	34.021	22.9703	0.107479	0.422561	0.850345	chr1	184829790	184830374	Distant-promoter	protein_coding-exon (ENSMUST00000160982. exon 3 of 3)	-2600	ENSMUST00000161359	ENSMUSG00000073481	Mtarc2	1	184813068	184846451	mitochondrial amidoxime reducing component 2 [Source:MGI Symbol;Acc:MGI:1914497]	protein_coding
chr1_184832073_184832719	37.7155	36.3537	29.1589	25.0647	18.6449	24.7148	23.2142	20.2817	26.8935	0.243653	0.611954	-0.768144	chr1	184832073	184832719	Distant-promoter	protein_coding-exon (ENSMUST00000160982. exon 3 of 3)	-4914	ENSMUST00000161359	ENSMUSG00000073481	Mtarc2	1	184813068	184846451	mitochondrial amidoxime reducing component 2 [Source:MGI Symbol;Acc:MGI:1914497]	protein_coding
chr1_184844670_184845426	30.5316	47.8338	46.6542	38.7363	37.2897	35.5276	34.8213	29.4412	37.6045	0.721652	0.912891	-0.280524	chr1	184844670	184845426	intron	protein_coding-intron (ENSMUST00000068725. intron 1 of 7)	523	ENSMUST00000162501	ENSMUSG00000073481	Mtarc2	1	184813068	184846451	mitochondrial amidoxime reducing component 2 [Source:MGI Symbol;Acc:MGI:1914497]	protein_coding
chr1_184852210_184852997	57.4713	59.3139	51.3196	37.597	31.8767	40.9339	52.8769	58.2282	48.7022	0.144642	0.487311	-0.071709	chr1	184852210	184852997	Intergenic	Intergenic	5809	ENSMUST00000157937	ENSMUSG00000088562	Gm23780	1	184858138	184858412	predicted gene. 23780 [Source:MGI Symbol;Acc:MGI:5453557]	misc_RNA
chr1_184853165_184854097	28.7357	36.3537	38.4897	37.597	39.6955	43.2509	58.6804	65.425	43.5285	0.0346887	0.231227	0.934302	chr1	184853165	184854097	Intergenic	Intergenic	4781	ENSMUST00000157937	ENSMUSG00000088562	Gm23780	1	184858138	184858412	predicted gene. 23780 [Source:MGI Symbol;Acc:MGI:5453557]	misc_RNA
chr1_184871340_184871924	34.1236	22.9602	13.9963	17.0896	36.0868	41.7063	59.3253	62.1537	35.9302	1.2e-05	0.000823661	1.08408	chr1	184871340	184871924	TTS	protein_coding-TTS (ENSMUST00000048308)	11586	ENSMUST00000048308	ENSMUSG00000039349	C130074G19Rik	1	184871926	184883218	RIKEN cDNA C130074G19 gene [Source:MGI Symbol;Acc:MGI:2444831]	protein_coding
chr1_184891877_184892466	28.7357	19.1335	4.66542	17.0896	16.2391	14.6744	28.3729	38.6007	20.9389	0.0129992	0.129073	0.479826	chr1	184891877	184892466	Distant-promoter	Intergenic	-8953	ENSMUST00000048308	ENSMUSG00000039349	C130074G19Rik	1	184871926	184883218	RIKEN cDNA C130074G19 gene [Source:MGI Symbol;Acc:MGI:2444831]	protein_coding
chr1_185047792_185048376	19.7558	17.2202	8.16448	18.2289	12.6304	12.3574	16.7658	27.4785	16.5752	0.37958	0.738221	0.256728	chr1	185047792	185048376	Intergenic	Intergenic	37880	ENSMUST00000195441	ENSMUSG00000103942	Gm34732	1	185082738	185085964	predicted gene. 34732 [Source:MGI Symbol;Acc:MGI:5593891]	lncRNA
chr1_185187278_185187862	37.7155	19.1335	20.9944	20.5075	15.6376	21.6255	19.99	12.4307	21.0043	0.440578	0.778871	-0.816139	chr1	185187278	185187862	Distant-promoter	Intergenic	-16547	ENSMUST00000069652	ENSMUSG00000039318	Rab3gap2	1	185204117	185286759	RAB3 GTPase activating protein subunit 2 [Source:MGI Symbol;Acc:MGI:1916043]	protein_coding
chr1_185193527_185194392	46.6954	66.9673	24.4934	37.597	24.0579	40.1616	32.8868	43.8347	39.5868	0.11632	0.438312	-0.564172	chr1	185193527	185194392	Distant-promoter	Intergenic	-10158	ENSMUST00000069652	ENSMUSG00000039318	Rab3gap2	1	185204117	185286759	RAB3 GTPase activating protein subunit 2 [Source:MGI Symbol;Acc:MGI:1916043]	protein_coding
chr1_185253124_185253608	23.3477	11.4801	3.49906	11.393	28.8694	37.8446	23.8591	17.0105	19.6629	0.00299733	0.0494594	0.222776	chr1	185253124	185253608	Distant-promoter	protein_coding-intron (ENSMUST00000069652. intron 17 of 34)	-5477	ENSMUST00000193245	ENSMUSG00000103613	Gm34882	1	185243713	185247889	predicted gene. 34882 [Source:MGI Symbol;Acc:MGI:5594041]	lncRNA
chr1_185284674_185285158	10.7759	15.3068	9.33084	17.0896	24.0579	23.9425	24.5039	24.8615	18.7336	0.14045	0.48041	0.925547	chr1	185284674	185285158	TTS	protein_coding-TTS (ENSMUST00000131770)	3366	ENSMUST00000131770	ENSMUSG00000026618	Iars2	1	185284726	185329396	isoleucine-tRNA synthetase 2. mitochondrial [Source:MGI Symbol;Acc:MGI:1919586]	protein_coding
chr1_185546208_185546792	46.6954	47.8338	12.8299	27.3433	34.8839	30.1212	32.242	24.8615	32.1014	0.0529856	0.290612	-0.726531	chr1	185546208	185546792	Intergenic	Intergenic	49112	ENSMUST00000192616	ENSMUSG00000102185	5033404E19Rik	1	185487294	185498159	RIKEN cDNA 5033404E19 gene [Source:MGI Symbol;Acc:MGI:2149700]	transcribed_processed_pseudogene
chr1_185681788_185682385	34.1236	51.6605	37.3234	52.408	33.0796	42.4786	36.7559	39.255	40.8855	0.864914	0.959244	-0.169767	chr1	185681788	185682385	Intergenic	Intergenic	-62717	ENSMUST00000195210	ENSMUSG00000103799	Gm38093	1	185744803	185757772	predicted gene. 38093 [Source:MGI Symbol;Acc:MGI:5611321]	lncRNA
chr1_185918568_185919052	17.9598	7.6534	20.9944	18.2289	17.442	16.9914	7.73808	4.57975	13.9485	0.0411938	0.254717	-1.06532	chr1	185918568	185919052	Intergenic	Intergenic	-39925	ENSMUST00000194568	ENSMUSG00000102546	Gm9722	1	185878084	185878885	predicted gene 9722 [Source:MGI Symbol;Acc:MGI:3646115]	processed_pseudogene
[truncated: 34,535 more rows]

## Sheet: 2_Differential binding sites
ID	Day-2_rep1	Day-2_rep2	Day+1_rep1	Day+1_rep2	Day+3_rep1	Day+3_rep2	Day+7_rep1	Day+7_rep2	baseMean	pvalue	padj	log2FoldChange	peak.chr	peak.start	peak.end	Annotation	Detailed.Annotation	Distance.to.TSS	Nearest.PromoterID	ensembl_gene_id	gene_name	Chromosome name	Start gene position	End gene position	description	Gene biotype
[truncated: 1,850 more rows]

[truncated: 4 more sheets: 3_SUMO sites in modules, 4_AD DEGs vs SUMO sites, 5_ML792 DEGs vs SUMO sites, 6_coactivation & corepression]
