# Supplementary material for: Waves of sumoylation support transcription dynamics during adipocyte differentiation
Source: Nucleic Acids Res. 2022 Jan 31;50(3):1351–69. doi: 10.1093/nar/gkac027 (PMC8860575; doi:10.1093/nar/gkac027)
Supplement: gkac027_Supplemental_Files [file gkac027_supplemental_files.zip › Supplementary_Table_S7_-_Integration_of_PPAR,_RXR_and_SUMO_ChIPseq_datasets.xlsx]

## Sheet: Table legend
Supplementary Table S7 - Integration of PPAR, RXR and SUMO ChIPseq datasets
0: occurrence
1: no occurrence

## Sheet: common sites of PPAR RXR SUMO
chr	start	end	Annotation	Detailed.Annotation	Distance.to.TSS	Nearest.PromoterID	ensembl_gene_id	gene name	Description	Biotype	PPARγ_Day1	RXR_Day1	Sumo-2/3_Day1	PPARγ_Day2	RXR_Day2	Sumo-2/3_Day3	PPARγ_Day6	RXR_Day6	Sumo-2/3_Day7
chr6	148945764	148946020	exon	lncRNA-exon (ENSMUST00000047953, exon 4 of 5)	263	ENSMUST00000132696	ENSMUSG00000039985	Sinhcaf	SIN3-HDAC complex associated factor [Source:MGI Symbol;Acc:MGI:1929091]	protein_coding	0	0	0	0	1	0	0	0	0
chr16	18443538	18443803	TTS	protein_coding-TTS (ENSMUST00000144233)	2869	ENSMUST00000138310	ENSMUSG00000075704	Txnrd2	thioredoxin reductase 2 [Source:MGI Symbol;Acc:MGI:1347023]	protein_coding	0	1	1	0	0	1	0	0	1
chr10	42294008	42294259	Distant-promoter	Intergenic	-15642	ENSMUST00000157540	ENSMUSG00000088165	Gm23533	predicted gene, 23533 [Source:MGI Symbol;Acc:MGI:5453310]	misc_RNA	0	1	0	0	1	0	0	0	0
chr1	34867094	34867604	Distant-promoter	protein_coding-intron (ENSMUST00000027297, intron 6 of 7)	-10307	ENSMUST00000191722	ENSMUSG00000026123	Plekhb2	pleckstrin homology domain containing, family B (evectins) member 2 [Source:MGI Symbol;Acc:MGI:2385825]	protein_coding	0	0	1	0	0	0	0	0	0
chr11	29528738	29529322	intron	protein_coding-intron (ENSMUST00000020749, intron 1 of 13)	2573	ENSMUST00000093239	ENSMUSG00000020459	Mtif2	mitochondrial translational initiation factor 2 [Source:MGI Symbol;Acc:MGI:1924034]	protein_coding	0	0	0	0	0	0	0	0	1
chr6	136920493	136920977	intron	protein_coding-intron (ENSMUST00000032343, intron 2 of 6)	1405	ENSMUST00000162755	ENSMUSG00000030219	Erp27	endoplasmic reticulum protein 27 [Source:MGI Symbol;Acc:MGI:1916437]	protein_coding	0	0	0	0	0	1	0	0	1
chr17	87620058	87620258	Distant-promoter	Intergenic	-15821	ENSMUST00000235125	ENSMUSG00000045394	Epcam	epithelial cell adhesion molecule [Source:MGI Symbol;Acc:MGI:106653]	protein_coding	0	0	0	0	0	0	0	1	0
chr9	48594847	48595113	intron	protein_coding-intron (ENSMUST00000034808, intron 2 of 2)	2395	ENSMUST00000136813	ENSMUSG00000032271	Nnmt	nicotinamide N-methyltransferase [Source:MGI Symbol;Acc:MGI:1099443]	protein_coding	0	0	0	0	1	0	1	1	0
chr19	57137883	57138467	Distant-promoter	protein_coding-intron (ENSMUST00000079360, intron 4 of 25)	-2450	ENSMUST00000128212	ENSMUSG00000025085	Ablim1	actin-binding LIM protein 1 [Source:MGI Symbol;Acc:MGI:1194500]	protein_coding	0	0	0	0	0	0	0	0	1
chr9	121382669	121383045	promoter-TSS	protein_coding-promoter-TSS (ENSMUST00000209995)	63	ENSMUST00000209995	ENSMUSG00000032536	Trak1	trafficking protein, kinesin binding 1 [Source:MGI Symbol;Acc:MGI:1914345]	protein_coding	0	0	0	0	1	1	1	1	1
chr6	136029551	136030061	intron	protein_coding-intron (ENSMUST00000053880, intron 3 of 13)	142083	ENSMUST00000188999	ENSMUSG00000030209	Grin2b	glutamate receptor, ionotropic, NMDA2B (epsilon 2) [Source:MGI Symbol;Acc:MGI:95821]	protein_coding	0	0	1	0	0	0	0	0	0
chr10	42346465	42346773	Distant-promoter	protein_coding-intron (ENSMUST00000041024, intron 8 of 12)	-15356	ENSMUST00000120526	ENSMUSG00000081873	Gm15197	predicted gene 15197 [Source:MGI Symbol;Acc:MGI:3708123]	processed_pseudogene	0	0	0	0	1	0	1	1	0
chr6	108524033	108524239	intron	protein_coding-intron (ENSMUST00000032192, intron 60 of 61)	1551	ENSMUST00000203360	ENSMUSG00000107458	Gm44040	predicted gene, 44040 [Source:MGI Symbol;Acc:MGI:5690432]	lncRNA	0	0	0	0	0	0	0	1	0
chr2	48001796	48002280	Intergenic	Intergenic	-138108	ENSMUST00000122057	ENSMUSG00000082278	Gm13471	predicted gene 13471 [Source:MGI Symbol;Acc:MGI:3649390]	processed_pseudogene	0	0	0	0	0	1	0	0	1
chr17	75119498	75119698	intron	protein_coding-intron (ENSMUST00000001927, intron 3 of 33)	-45609	ENSMUST00000120159	ENSMUSG00000084025	Gm6276	predicted pseudogene 6276 [Source:MGI Symbol;Acc:MGI:3645369]	processed_pseudogene	0	1	0	0	0	0	0	0	0
chr3	96545456	96546040	Intergenic	Intergenic	12067	ENSMUST00000098839	ENSMUSG00000074398	Gm15441	predicted gene 15441 [Source:MGI Symbol;Acc:MGI:3641753]	antisense	0	0	0	0	0	0	0	0	1
chr7	139969483	139970067	intron	lncRNA-intron (ENSMUST00000139218, intron 2 of 4)	7091	ENSMUST00000210415	ENSMUSG00000086742	Gm16201	predicted gene 16201 [Source:MGI Symbol;Acc:MGI:3802153]	processed_transcript	0	0	1	0	0	1	0	0	1
chr19	27519819	27520019	Intergenic	Intergenic	7411	ENSMUST00000235994	ENSMUSG00000118072	Gm50101	predicted gene, 50101 [Source:MGI Symbol;Acc:MGI:6302831]	processed_pseudogene	0	1	0	0	1	1	1	0	0
chr4	141430935	141431419	Intergenic	Intergenic	4928	ENSMUST00000094544	ENSMUSG00000070637	Srarp	steroid receptor associated and regulated protein [Source:MGI Symbol;Acc:MGI:2685540]	protein_coding	0	0	0	0	0	1	0	0	1
chrX	7776637	7777121	Intergenic	Intergenic	7449	ENSMUST00000133456	ENSMUSG00000000134	Tfe3	transcription factor E3 [Source:MGI Symbol;Acc:MGI:98511]	protein_coding	0	0	0	0	0	1	0	0	1
chr19	29370191	29370430	intron	protein_coding-intron (ENSMUST00000016640, intron 1 of 6)	2855	ENSMUST00000016640	ENSMUSG00000016496	Cd274	CD274 antigen [Source:MGI Symbol;Acc:MGI:1926446]	protein_coding	0	0	0	0	0	1	1	0	0
chr6	121338107	121338691	Distant-promoter	protein_coding-TTS (ENSMUST00000064580)	-4677	ENSMUST00000166457	ENSMUSG00000030109	Slc6a12	solute carrier family 6 (neurotransmitter transporter, betaine/GABA), member 12 [Source:MGI Symbol;Acc:MGI:95628]	protein_coding	0	0	0	0	0	1	0	0	1
chr19	61048851	61049054	intron	protein_coding-intron (ENSMUST00000003313, intron 4 of 15)	-35407	ENSMUST00000158269	ENSMUSG00000088894	Gm22520	predicted gene, 22520 [Source:MGI Symbol;Acc:MGI:5452297]	snoRNA	0	1	0	0	1	0	1	1	1
chr17	47750099	47750441	Distant-promoter	protein_coding-intron (ENSMUST00000086932, intron 1 of 8)	-4056	ENSMUST00000137845	ENSMUSG00000023990	Tfeb	transcription factor EB [Source:MGI Symbol;Acc:MGI:103270]	protein_coding	0	0	0	0	1	0	1	1	0
chr6	47978926	47979436	Distant-promoter	Intergenic	-1305	ENSMUST00000203599	ENSMUSG00000107824	Gm6443	predicted gene 6443 [Source:MGI Symbol;Acc:MGI:3646734]	processed_pseudogene	0	0	1	0	1	1	0	0	1
chr1	169754157	169754357	Distant-promoter	Intergenic	-6615	ENSMUST00000111357	ENSMUSG00000038530	Rgs4	regulator of G-protein signaling 4 [Source:MGI Symbol;Acc:MGI:108409]	protein_coding	0	0	0	0	0	0	0	1	0
chr2	84855760	84856244	intron	protein_coding-intron (ENSMUST00000028469, intron 8 of 14)	15377	ENSMUST00000111625	ENSMUSG00000027075	Slc43a1	solute carrier family 43, member 1 [Source:MGI Symbol;Acc:MGI:1931352]	protein_coding	0	0	0	0	0	1	0	0	1
chr11	75460931	75461515	promoter-TSS	protein_coding-promoter-TSS (ENSMUST00000124718)	-316	ENSMUST00000149940	ENSMUSG00000085148	Mir22hg	Mir22 host gene (non-protein coding) [Source:MGI Symbol;Acc:MGI:1914348]	processed_transcript	0	0	0	0	0	0	0	0	1
chr12	8288188	8288388	Intergenic	Intergenic	5406	ENSMUST00000217967	ENSMUSG00000112441	Gm48898	predicted gene, 48898 [Source:MGI Symbol;Acc:MGI:6098663]	lncRNA	0	0	0	0	0	0	1	0	0
chr11	3472461	3472971	Distant-promoter	lncRNA-intron (ENSMUST00000142397, intron 2 of 3)	-1339	ENSMUST00000120551	ENSMUSG00000081059	Gm11945	predicted gene 11945 [Source:MGI Symbol;Acc:MGI:3650072]	processed_pseudogene	0	0	1	0	0	1	0	0	1
chr5	147894706	147894962	promoter-TSS	protein_coding-promoter-TSS (ENSMUST00000031655)	-19	ENSMUST00000031655	ENSMUSG00000029650	Slc46a3	solute carrier family 46, member 3 [Source:MGI Symbol;Acc:MGI:1918956]	protein_coding	0	0	0	0	1	1	0	0	1
chr9	119322874	119323133	promoter-TSS	protein_coding-promoter-TSS (ENSMUST00000040853)	-576	ENSMUST00000040853	ENSMUSG00000036737	Oxsr1	oxidative-stress responsive 1 [Source:MGI Symbol;Acc:MGI:1917378]	protein_coding	1	1	0	1	1	0	1	1	1
chr2	172580996	172581292	Intergenic	Intergenic	29028	ENSMUST00000142633	ENSMUSG00000028640	Tfap2c	transcription factor AP-2, gamma [Source:MGI Symbol;Acc:MGI:106032]	protein_coding	0	0	0	0	0	0	1	1	0
chr17	83706221	83706805	intron	protein_coding-intron (ENSMUST00000067826, intron 1 of 16)	322	ENSMUST00000067826	ENSMUSG00000055817	Mta3	metastasis associated 3 [Source:MGI Symbol;Acc:MGI:2151172]	protein_coding	0	0	0	0	0	1	0	0	1
chr10	117063687	117064022	promoter-TSS	protein_coding-promoter-TSS (ENSMUST00000047672)	-40	ENSMUST00000047672	ENSMUSG00000034024	Cct2	chaperonin containing Tcp1, subunit 2 (beta) [Source:MGI Symbol;Acc:MGI:107186]	protein_coding	0	1	0	0	1	1	0	1	1
chr16	37868233	37868673	promoter-TSS	protein_coding-promoter-TSS (ENSMUST00000078717)	64	ENSMUST00000078717	ENSMUSG00000034158	Lrrc58	leucine rich repeat containing 58 [Source:MGI Symbol;Acc:MGI:2443542]	protein_coding	0	0	0	0	1	0	0	1	1
chr8	84737585	84737816	intron	protein_coding-intron (ENSMUST00000076715, intron 2 of 8)	14693	ENSMUST00000098571	ENSMUSG00000074203	G430095P16Rik	RIKEN cDNA G430095P16 gene [Source:MGI Symbol;Acc:MGI:3588227]	protein_coding	0	0	1	0	0	1	0	0	1
chr4	119994547	119994873	intron	protein_coding-intron (ENSMUST00000106307, intron 1 of 8)	-38056	ENSMUST00000227491	ENSMUSG00000028634	Hivep3	human immunodeficiency virus type I enhancer binding protein 3 [Source:MGI Symbol;Acc:MGI:106589]	protein_coding	0	0	0	0	0	0	1	0	0
chr19	37025990	37026190	intron	protein_coding-intron (ENSMUST00000079754, intron 10 of 10)	64775	ENSMUST00000236343	ENSMUSG00000040565	Btaf1	B-TFIID TATA-box binding protein associated factor 1 [Source:MGI Symbol;Acc:MGI:2147538]	protein_coding	0	0	0	0	1	0	0	0	0
chr19	30217251	30217735	Distant-promoter	Intergenic	-15449	ENSMUST00000025797	ENSMUSG00000024863	Mbl2	mannose-binding lectin (protein C) 2 [Source:MGI Symbol;Acc:MGI:96924]	protein_coding	0	0	0	0	0	1	0	0	1
chr17	14516058	14516568	Intergenic	Intergenic	66742	ENSMUST00000232609	ENSMUSG00000116801	Gm38551	predicted gene, 38551 [Source:MGI Symbol;Acc:MGI:5621436]	lincRNA	0	0	1	0	0	0	0	0	0
chr19	5060587	5060787	Distant-promoter	Intergenic	-7391	ENSMUST00000070630	ENSMUSG00000056481	Cd248	CD248 antigen, endosialin [Source:MGI Symbol;Acc:MGI:1917695]	protein_coding	0	1	0	0	1	0	0	0	0
chr9	107872837	107873321	promoter-TSS	protein_coding-promoter-TSS (ENSMUST00000035201)	158	ENSMUST00000182445	ENSMUSG00000032582	Rbm6	RNA binding motif protein 6 [Source:MGI Symbol;Acc:MGI:1338037]	protein_coding	0	0	0	0	0	1	0	1	1
chr5	136262310	136262576	Distant-promoter	protein_coding-intron (ENSMUST00000175918, intron 13 of 20)	-12553	ENSMUST00000148082	ENSMUSG00000086220	Gm16599	predicted gene, 16599 [Source:MGI Symbol;Acc:MGI:4439523]	lncRNA	0	0	0	0	0	0	1	1	0
chrX	151139733	151139936	Distant-promoter	Intergenic	-16773	ENSMUST00000119370	ENSMUSG00000081942	Gm15149	predicted gene 15149 [Source:MGI Symbol;Acc:MGI:3705399]	processed_pseudogene	0	0	0	1	0	0	1	1	0
chr1	63475634	63475872	intron	protein_coding-intron (ENSMUST00000087374, intron 2 of 25)	5134	ENSMUST00000190658	ENSMUSG00000025964	Adam23	a disintegrin and metallopeptidase domain 23 [Source:MGI Symbol;Acc:MGI:1345162]	protein_coding	0	1	0	0	1	1	1	1	0
chr5	81095037	81095621	intron	protein_coding-intron (ENSMUST00000117253, intron 2 of 26)	73519	ENSMUST00000127046	ENSMUSG00000037605	Adgrl3	adhesion G protein-coupled receptor L3 [Source:MGI Symbol;Acc:MGI:2441950]	protein_coding	0	0	0	0	0	0	0	1	1
chr10	80656493	80656977	promoter-TSS	protein_coding-promoter-TSS (ENSMUST00000126980)	-241	ENSMUST00000126980	ENSMUSG00000003344	Btbd2	BTB (POZ) domain containing 2 [Source:MGI Symbol;Acc:MGI:1933831]	protein_coding	0	0	0	0	0	1	0	1	1
chr8	126558894	126559252	Distant-promoter	Intergenic	-7897	ENSMUST00000181773	ENSMUSG00000097060	Gm26759	predicted gene, 26759 [Source:MGI Symbol;Acc:MGI:5477253]	lncRNA	0	0	0	1	0	0	0	0	0
chr9	56506063	56506647	exon	TEC-exon (ENSMUST00000216940, exon 1 of 1)	306	ENSMUST00000216940	ENSMUSG00000111343	Gm47175	predicted gene, 47175 [Source:MGI Symbol;Acc:MGI:6095958]	TEC	0	0	1	0	1	1	0	1	1
chr3	151836758	151837067	promoter-TSS	protein_coding-promoter-TSS (ENSMUST00000106126)	407	ENSMUST00000197392	ENSMUSG00000105403	Gm43618	predicted gene 43618 [Source:MGI Symbol;Acc:MGI:5663755]	TEC	0	1	1	0	1	1	0	0	1
chr5	97834820	97835404	Intergenic	Intergenic	160983	ENSMUST00000202736	ENSMUSG00000029338	Antxr2	anthrax toxin receptor 2 [Source:MGI Symbol;Acc:MGI:1919164]	protein_coding	0	1	0	0	1	0	1	1	1
chr17	35843385	35843969	intron	protein_coding-intron (ENSMUST00000082337, intron 1 of 15)	2001	ENSMUST00000174124	ENSMUSG00000061607	Mdc1	mediator of DNA damage checkpoint 1 [Source:MGI Symbol;Acc:MGI:3525201]	protein_coding	0	0	0	0	0	0	0	0	1
chr1	160079462	160079776	Distant-promoter	protein_coding-exon (ENSMUST00000163892, exon 3 of 3)	-1634	ENSMUST00000164249	ENSMUSG00000026729	4930562F07Rik	RIKEN cDNA 4930562F07 gene [Source:MGI Symbol;Acc:MGI:1922505]	lncRNA	0	1	0	0	1	0	1	1	1
chr5	4323527	4324111	Intergenic	Intergenic	131452	ENSMUST00000177258	ENSMUSG00000053178	Mterf1b	mitochondrial transcription termination factor 1b [Source:MGI Symbol;Acc:MGI:3704243]	protein_coding	0	1	0	0	1	0	0	0	1
chr10	120617103	120617303	Intergenic	Intergenic	11666	ENSMUST00000158299	ENSMUSG00000088924	Gm24298	predicted gene, 24298 [Source:MGI Symbol;Acc:MGI:5454075]	snoRNA	0	1	0	0	0	0	0	0	0
chr2	33401121	33401605	Intergenic	Intergenic	26859	ENSMUST00000091037	ENSMUSG00000068966	Zbtb34	zinc finger and BTB domain containing 34 [Source:MGI Symbol;Acc:MGI:2685195]	protein_coding	0	0	0	0	0	1	0	0	0
chr16	33380666	33381150	promoter-TSS	protein_coding-promoter-TSS (ENSMUST00000165418)	45	ENSMUST00000232023	ENSMUSG00000022811	Zfp148	zinc finger protein 148 [Source:MGI Symbol;Acc:MGI:1332234]	protein_coding	0	0	0	0	1	1	0	1	1
chr8	107436278	107436762	intron	protein_coding-intron (ENSMUST00000166615, intron 1 of 23)	104	ENSMUST00000212645	ENSMUSG00000031930	Wwp2	WW domain containing E3 ubiquitin protein ligase 2 [Source:MGI Symbol;Acc:MGI:1914144]	protein_coding	0	0	0	0	0	1	0	0	0
chr13	78634089	78634289	Distant-promoter	Intergenic	-3828	ENSMUST00000226045	ENSMUSG00000114594	Gm48402	predicted gene, 48402 [Source:MGI Symbol;Acc:MGI:6097890]	lncRNA	0	0	0	0	1	0	1	0	0
chr17	28386351	28386835	Intergenic	Intergenic	-21371	ENSMUST00000041819	ENSMUSG00000037446	Tulp1	tubby like protein 1 [Source:MGI Symbol;Acc:MGI:109571]	protein_coding	0	0	0	0	0	1	0	0	0
chr17	69417317	69417801	promoter-TSS	lncRNA-promoter-TSS (ENSMUST00000097289)	98	ENSMUST00000097289	ENSMUSG00000073374	C030034I22Rik	RIKEN cDNA C030034I22 gene [Source:MGI Symbol;Acc:MGI:1924783]	lincRNA	0	0	0	0	0	1	0	0	1
chr2	142253894	142254378	intron	protein_coding-intron (ENSMUST00000078027, intron 11 of 17)	77529	ENSMUST00000156619	ENSMUSG00000068205	Macrod2	mono-ADP ribosylhydrolase 2 [Source:MGI Symbol;Acc:MGI:1920149]	protein_coding	0	0	0	0	0	1	0	0	1
chr2	105058815	105059033	Intergenic	Intergenic	19183	ENSMUST00000099647	ENSMUSG00000074987	Wt1os	Wilms tumor 1 homolog, opposite strand [Source:MGI Symbol;Acc:MGI:2138884]	lncRNA	0	0	0	0	1	0	1	1	0
chr5	3935855	3936055	intron	protein_coding-intron (ENSMUST00000044492, intron 1 of 47)	7681	ENSMUST00000044492	ENSMUSG00000040407	Akap9	A kinase (PRKA) anchor protein (yotiao) 9 [Source:MGI Symbol;Acc:MGI:2178217]	protein_coding	0	0	0	0	1	0	1	1	0
chr1	171431072	171431272	Distant-promoter	Intergenic	-6363	ENSMUST00000043839	ENSMUSG00000038235	F11r	F11 receptor [Source:MGI Symbol;Acc:MGI:1321398]	protein_coding	0	0	0	0	0	0	1	1	0
chr4	59928432	59928632	Distant-promoter	Intergenic	-13476	ENSMUST00000030081	ENSMUSG00000028386	Slc46a2	solute carrier family 46, member 2 [Source:MGI Symbol;Acc:MGI:1353616]	protein_coding	0	0	1	0	0	1	0	1	1
chr8	124872855	124873150	Distant-promoter	protein_coding-intron (ENSMUST00000034466, intron 2 of 15)	-9882	ENSMUST00000034465	ENSMUSG00000031984	2810004N23Rik	RIKEN cDNA 2810004N23 gene [Source:MGI Symbol;Acc:MGI:1913773]	protein_coding	0	0	0	1	1	0	1	1	0
chr7	88097683	88098167	Distant-promoter	protein_coding-intron (ENSMUST00000107263, intron 7 of 7)	-10674	ENSMUST00000157322	ENSMUSG00000087947	Gm24249	predicted gene, 24249 [Source:MGI Symbol;Acc:MGI:5454026]	snRNA	0	0	0	0	0	1	0	0	1
chr7	30287100	30287393	Distant-promoter	protein_coding-intron (ENSMUST00000014072, intron 2 of 3)	-4482	ENSMUST00000145253	ENSMUSG00000013921	Clip3	CAP-GLY domain containing linker protein 3 [Source:MGI Symbol;Acc:MGI:1923936]	protein_coding	0	0	0	0	0	0	1	1	0
chr9	70049697	70050281	Distant-promoter	Intergenic	-11901	ENSMUST00000034751	ENSMUSG00000032226	Gcnt3	glucosaminyl (N-acetyl) transferase 3, mucin type [Source:MGI Symbol;Acc:MGI:1919327]	protein_coding	0	0	0	0	0	0	0	0	1
chr7	110164272	110164631	Distant-promoter	Intergenic	-13249	ENSMUST00000185931	ENSMUSG00000101585	1600010M07Rik	RIKEN cDNA 1600010M07 gene [Source:MGI Symbol;Acc:MGI:1917031]	lncRNA	0	1	0	0	1	1	0	0	1
chr19	24225120	24225704	promoter-TSS	protein_coding-promoter-TSS (ENSMUST00000099558)	-382	ENSMUST00000232956	ENSMUSG00000024812	Tjp2	tight junction protein 2 [Source:MGI Symbol;Acc:MGI:1341872]	protein_coding	0	0	0	0	0	1	0	0	1
chr8	10574151	10574421	intron	protein_coding-intron (ENSMUST00000042103, intron 32 of 34)	102627	ENSMUST00000208649	ENSMUSG00000109258	5330413D20Rik	RIKEN cDNA 5330413D20 gene [Source:MGI Symbol;Acc:MGI:3588224]	lincRNA	0	0	1	0	0	1	0	0	1
chr15	101266616	101267100	promoter-TSS	protein_coding-promoter-TSS (ENSMUST00000023779)	12	ENSMUST00000023779	ENSMUSG00000023034	Nr4a1	nuclear receptor subfamily 4, group A, member 1 [Source:MGI Symbol;Acc:MGI:1352454]	protein_coding	0	0	0	0	0	1	0	0	0
chr19	4297290	4297533	Distant-promoter	protein_coding-intron (ENSMUST00000025791, intron 2 of 21)	-5600	ENSMUST00000169991	ENSMUSG00000024858	Grk2	G protein-coupled receptor kinase 2 [Source:MGI Symbol;Acc:MGI:87940]	protein_coding	0	0	0	0	0	0	1	1	0
chr4	139993823	139994026	Intergenic	Intergenic	-25898	ENSMUST00000105031	ENSMUSG00000078234	Klhdc7a	kelch domain containing 7A [Source:MGI Symbol;Acc:MGI:2444612]	protein_coding	0	0	0	1	0	0	0	0	0
chr6	72244313	72244544	Distant-promoter	Intergenic	-8851	ENSMUST00000042646	ENSMUSG00000037621	Atoh8	atonal bHLH transcription factor 8 [Source:MGI Symbol;Acc:MGI:1918343]	protein_coding	0	0	0	0	1	0	0	1	0
chr8	124200474	124200830	intron	protein_coding-intron (ENSMUST00000127664, intron 1 of 15)	-30739	ENSMUST00000034458	ENSMUSG00000089704	Galnt2	polypeptide N-acetylgalactosaminyltransferase 2 [Source:MGI Symbol;Acc:MGI:894694]	protein_coding	0	1	1	0	1	1	1	1	1
chr4	57916499	57916719	promoter-TSS	protein_coding-promoter-TSS (ENSMUST00000063816)	-312	ENSMUST00000063816	ENSMUSG00000052117	D630039A03Rik	RIKEN cDNA D630039A03 gene [Source:MGI Symbol;Acc:MGI:2442889]	protein_coding	0	0	0	0	0	0	1	1	0
chr1	134151607	134152117	TTS	protein_coding-TTS (ENSMUST00000086475)	13216	ENSMUST00000086475	ENSMUSG00000026450	Chit1	chitinase 1 (chitotriosidase) [Source:MGI Symbol;Acc:MGI:1919134]	protein_coding	0	0	1	0	0	1	0	0	1
chr1	144197617	144198127	Intergenic	Intergenic	-20500	ENSMUST00000052375	ENSMUSG00000051079	Rgs13	regulator of G-protein signaling 13 [Source:MGI Symbol;Acc:MGI:2180585]	protein_coding	0	0	1	0	0	1	0	0	0
chr3	41349530	41349827	Distant-promoter	Intergenic	-4469	ENSMUST00000196973	ENSMUSG00000105297	1700052H01Rik	RIKEN cDNA 1700052H01 gene [Source:MGI Symbol;Acc:MGI:1920712]	lncRNA	0	1	0	0	0	0	0	0	0
chr18	80655654	80655951	intron	protein_coding-intron (ENSMUST00000035800, intron 6 of 7)	-46827	ENSMUST00000237776	ENSMUSG00000033016	Nfatc1	nuclear factor of activated T cells, cytoplasmic, calcineurin dependent 1 [Source:MGI Symbol;Acc:MGI:102469]	protein_coding	0	0	0	0	0	0	1	0	0
chr4	108369388	108369627	intron	protein_coding-intron (ENSMUST00000053157, intron 2 of 2)	13842	ENSMUST00000053157	ENSMUSG00000059816	Shisal2a	shisa like 2A [Source:MGI Symbol;Acc:MGI:3651644]	protein_coding	0	0	0	0	1	0	0	1	0
chr15	62903054	62903376	Intergenic	Intergenic	-77433	ENSMUST00000201023	ENSMUSG00000106988	Tsg101-ps	tumor susceptibility gene 101, pseudogene [Source:MGI Symbol;Acc:MGI:1335078]	processed_pseudogene	0	0	0	0	1	0	1	1	0
chr7	38157065	38157309	Intergenic	Intergenic	19484	ENSMUST00000158605	ENSMUSG00000089230	Gm22203	predicted gene, 22203 [Source:MGI Symbol;Acc:MGI:5451980]	snRNA	0	0	0	0	0	0	1	0	0
chr16	55790373	55790589	Distant-promoter	Intergenic	-11337	ENSMUST00000157825	ENSMUSG00000088450	Gm26369	predicted gene, 26369 [Source:MGI Symbol;Acc:MGI:5456146]	snRNA	0	1	0	0	1	0	1	1	0
chr4	9665604	9666088	intron	protein_coding-intron (ENSMUST00000038564, intron 1 of 4)	3240	ENSMUST00000130617	ENSMUSG00000028207	Asph	aspartate-beta-hydroxylase [Source:MGI Symbol;Acc:MGI:1914186]	protein_coding	0	0	1	0	0	1	0	0	1
chr6	143373799	143374309	Intergenic	Intergenic	88004	ENSMUST00000160951	ENSMUSG00000072679	D6Ertd474e	DNA segment, Chr 6, ERATO Doi 474, expressed [Source:MGI Symbol;Acc:MGI:1196315]	lincRNA	0	0	1	0	0	1	0	0	1
chr3	104511948	104512223	promoter-TSS	protein_coding-promoter-TSS (ENSMUST00000046316)	-167	ENSMUST00000196518	ENSMUSG00000032913	Lrig2	leucine-rich repeats and immunoglobulin-like domains 2 [Source:MGI Symbol;Acc:MGI:2443718]	protein_coding	0	0	1	0	0	1	1	1	1
chr9	100520724	100521208	intron	protein_coding-intron (ENSMUST00000116522, intron 1 of 3)	10105	ENSMUST00000189857	ENSMUSG00000100176	Gm28586	predicted gene 28586 [Source:MGI Symbol;Acc:MGI:5579292]	sense_intronic	0	0	0	0	0	1	0	0	0
chr2	168207242	168207462	promoter-TSS	protein_coding-promoter-TSS (ENSMUST00000057793)	-240	ENSMUST00000088001	ENSMUSG00000051149	Adnp	activity-dependent neuroprotective protein [Source:MGI Symbol;Acc:MGI:1338758]	protein_coding	0	0	1	0	1	1	0	0	1
chr8	107389753	107389953	intron	protein_coding-intron (ENSMUST00000003947, intron 5 of 5)	13353	ENSMUST00000003947	ENSMUSG00000003849	Nqo1	NAD(P)H dehydrogenase, quinone 1 [Source:MGI Symbol;Acc:MGI:103187]	protein_coding	0	0	0	0	1	0	0	0	0
chr1	194624329	194624839	intron	protein_coding-intron (ENSMUST00000027952, intron 1 of 31)	4759	ENSMUST00000027952	ENSMUSG00000026640	Plxna2	plexin A2 [Source:MGI Symbol;Acc:MGI:107684]	protein_coding	0	0	1	0	0	0	0	0	0
chr13	28953286	28953508	exon	protein_coding-exon (ENSMUST00000067230, exon 1 of 1)	316	ENSMUST00000067230	ENSMUSG00000076431	Sox4	SRY (sex determining region Y)-box 4 [Source:MGI Symbol;Acc:MGI:98366]	protein_coding	0	1	0	0	0	1	0	0	1
chr5	103852520	103853104	exon	protein_coding-exon (ENSMUST00000031256, exon 20 of 20)	21557	ENSMUST00000147184	ENSMUSG00000029312	Klhl8	kelch-like 8 [Source:MGI Symbol;Acc:MGI:2179430]	protein_coding	0	0	0	0	0	0	0	0	1
chr4	57813325	57813533	Distant-promoter	protein_coding-intron (ENSMUST00000098065, intron 2 of 2)	-7621	ENSMUST00000238994	ENSMUSG00000038729	Pakap	paralemmin A kinase anchor protein [Source:MGI Symbol;Acc:MGI:5141924]	protein_coding	0	0	0	1	1	1	0	1	0
chr11	76677103	76677314	Distant-promoter	Intergenic	-2600	ENSMUST00000062024	ENSMUSG00000046275	Trarg1	trafficking regulator of GLUT4 (SLC2A4) 1 [Source:MGI Symbol;Acc:MGI:3029307]	protein_coding	0	0	1	0	0	1	1	0	1
chr5	138441480	138441680	promoter-TSS	protein_coding-promoter-TSS (ENSMUST00000100524)	40	ENSMUST00000100524	ENSMUSG00000036898	Zfp157	zinc finger protein 157 [Source:MGI Symbol;Acc:MGI:1919404]	protein_coding	0	0	0	0	1	1	0	1	1
chr4	127235661	127236145	Distant-promoter	protein_coding-intron (ENSMUST00000046659, intron 11 of 11)	-7881	ENSMUST00000142029	ENSMUSG00000042380	Smim12	small integral membrane protein 12 [Source:MGI Symbol;Acc:MGI:1933141]	protein_coding	0	0	0	0	0	1	0	0	0
chr13	35793628	35793828	Distant-promoter	protein_coding-intron (ENSMUST00000075220, intron 4 of 9)	-5022	ENSMUST00000224988	ENSMUSG00000114555	Gm48706	predicted gene, 48706 [Source:MGI Symbol;Acc:MGI:6098347]	TEC	0	0	0	0	0	0	0	1	0
chr3	37419204	37419404	promoter-TSS	protein_coding-promoter-TSS (ENSMUST00000029277)	253	ENSMUST00000198158	ENSMUSG00000050174	Nudt6	nudix (nucleoside diphosphate linked moiety X)-type motif 6 [Source:MGI Symbol;Acc:MGI:2387618]	protein_coding	0	0	0	0	0	0	0	1	0
chr2	127008607	127009091	promoter-TSS	protein_coding-promoter-TSS (ENSMUST00000110393)	95	ENSMUST00000175663	ENSMUSG00000001998	Ap4e1	adaptor-related protein complex AP-4, epsilon 1 [Source:MGI Symbol;Acc:MGI:1336993]	protein_coding	0	1	1	0	1	1	0	1	1
chr17	26744162	26744366	intron	protein_coding-intron (ENSMUST00000062519, intron 4 of 8)	1280	ENSMUST00000132972	ENSMUSG00000048249	Crebrf	CREB3 regulatory factor [Source:MGI Symbol;Acc:MGI:1924378]	protein_coding	0	0	0	0	1	0	0	0	0
chr7	24298948	24299532	promoter-TSS	protein_coding-promoter-TSS (ENSMUST00000138619)	58	ENSMUST00000138619	ENSMUSG00000050605	Zfp61	zinc finger protein 61 [Source:MGI Symbol;Acc:MGI:99663]	protein_coding	0	0	0	0	0	0	0	0	1
chr19	58708552	58708897	exon	transcribed_unprocessed_pseudogene-exon (ENSMUST00000189764, exon 5 of 11)	9642	ENSMUST00000189764	ENSMUSG00000101088	1810018F18Rik	RIKEN cDNA 1810018F18 gene [Source:MGI Symbol;Acc:MGI:1921421]	transcribed_unprocessed_pseudogene	0	1	0	0	1	0	0	0	0
chr1	45502400	45502662	intron	protein_coding-intron (ENSMUST00000086430, intron 1 of 53)	751	ENSMUST00000134681	ENSMUSG00000026042	Col5a2	collagen, type V, alpha 2 [Source:MGI Symbol;Acc:MGI:88458]	protein_coding	0	0	0	0	0	0	0	1	0
chr17	80728480	80728787	promoter-TSS	protein_coding-promoter-TSS (ENSMUST00000025089)	-148	ENSMUST00000234249	ENSMUSG00000024242	Map4k3	mitogen-activated protein kinase kinase kinase kinase 3 [Source:MGI Symbol;Acc:MGI:2154405]	protein_coding	0	0	0	0	1	0	1	1	0
chr2	114622223	114622707	intron	protein_coding-intron (ENSMUST00000028640, intron 3 of 7)	-31960	ENSMUST00000153726	ENSMUSG00000084785	Gm13972	predicted gene 13972 [Source:MGI Symbol;Acc:MGI:3649226]	processed_transcript	0	0	0	0	0	1	0	0	0
chr1	88224456	88224701	Distant-promoter	Intergenic	-2408	ENSMUST00000148474	ENSMUSG00000079429	Mroh2a	maestro heat-like repeat family member 2A [Source:MGI Symbol;Acc:MGI:3705228]	protein_coding	0	1	0	0	1	0	0	1	0
chrX	18945956	18946440	Intergenic	Intergenic	3586	ENSMUST00000121177	ENSMUSG00000081654	Gm5383	predicted gene 5383 [Source:MGI Symbol;Acc:MGI:3646658]	processed_pseudogene	0	0	0	0	0	1	0	0	0
chr6	145746617	145746884	promoter-TSS	protein_coding-promoter-TSS (ENSMUST00000111704)	2	ENSMUST00000111704	ENSMUSG00000030259	Rassf8	Ras association (RalGDS/AF-6) domain family (N-terminal) member 8 [Source:MGI Symbol;Acc:MGI:1918573]	protein_coding	0	0	0	0	0	1	0	1	1
chr19	44535295	44535879	intron	protein_coding-intron (ENSMUST00000063632, intron 5 of 25)	10260	ENSMUST00000111985	ENSMUSG00000051984	Sec31b	Sec31 homolog B (S. cerevisiae) [Source:MGI Symbol;Acc:MGI:2685187]	protein_coding	0	0	0	0	0	0	0	0	1
chr2	167687738	167687982	Distant-promoter	protein_coding-intron (ENSMUST00000148262, intron 1 of 5)	-1055	ENSMUST00000070642	ENSMUSG00000056501	Cebpb	CCAAT/enhancer binding protein (C/EBP), beta [Source:MGI Symbol;Acc:MGI:88373]	protein_coding	0	0	0	0	1	1	1	1	0
chr4	117139224	117139708	Distant-promoter	Intergenic	-5503	ENSMUST00000076859	ENSMUSG00000028680	Plk3	polo like kinase 3 [Source:MGI Symbol;Acc:MGI:109604]	protein_coding	0	0	0	0	0	1	0	0	1
chr4	129000915	129001170	intron	protein_coding-intron (ENSMUST00000030583, intron 2 of 5)	7689	ENSMUST00000152762	ENSMUSG00000028792	Ak2	adenylate kinase 2 [Source:MGI Symbol;Acc:MGI:87978]	protein_coding	0	0	0	0	1	1	1	0	0
chr12	21525394	21525978	Distant-promoter	Intergenic	-17621	ENSMUST00000211164	ENSMUSG00000109975	Gm19196	predicted gene, 19196 [Source:MGI Symbol;Acc:MGI:5011381]	transcribed_unprocessed_pseudogene	0	0	0	0	0	0	0	0	1
chr18	10181833	10182253	promoter-TSS	protein_coding-promoter-TSS (ENSMUST00000067947)	2	ENSMUST00000067947	ENSMUSG00000024290	Rock1	Rho-associated coiled-coil containing protein kinase 1 [Source:MGI Symbol;Acc:MGI:107927]	protein_coding	0	0	0	0	1	0	0	0	0
chr4	5205895	5206196	Intergenic	Intergenic	-227171	ENSMUST00000118541	ENSMUSG00000083228	Gm11779	predicted gene 11779 [Source:MGI Symbol;Acc:MGI:3650487]	processed_pseudogene	0	0	0	0	1	0	1	1	1
chr10	8767912	8768496	Distant-promoter	protein_coding-intron (ENSMUST00000015449, intron 8 of 19)	-5730	ENSMUST00000212553	ENSMUSG00000015305	Sash1	SAM and SH3 domain containing 1 [Source:MGI Symbol;Acc:MGI:1917347]	protein_coding	0	0	0	0	0	0	0	0	1
chr7	122101104	122101381	exon	protein_coding-exon (ENSMUST00000145863, exon 1 of 3)	105	ENSMUST00000145863	ENSMUSG00000030869	Ndufab1	NADH:ubiquinone oxidoreductase subunit AB1 [Source:MGI Symbol;Acc:MGI:1917566]	protein_coding	0	0	0	0	0	0	0	1	0
chr4	47310950	47311150	intron	protein_coding-intron (ENSMUST00000082303, intron 38 of 38)	7328	ENSMUST00000107730	ENSMUSG00000028339	Col15a1	collagen, type XV, alpha 1 [Source:MGI Symbol;Acc:MGI:88449]	protein_coding	0	1	0	0	0	0	0	0	0
chr18	36280608	36280808	promoter-TSS	protein_coding-promoter-TSS (ENSMUST00000051301)	-389	ENSMUST00000051301	ENSMUSG00000043991	Pura	purine rich element binding protein A [Source:MGI Symbol;Acc:MGI:103079]	protein_coding	0	0	0	0	1	0	0	0	0
chr9	61960915	61961399	Distant-promoter	protein_coding-intron (ENSMUST00000034817, intron 7 of 7)	-14383	ENSMUST00000034815	ENSMUSG00000032254	Kif23	kinesin family member 23 [Source:MGI Symbol;Acc:MGI:1919069]	protein_coding	0	0	0	0	1	1	1	1	0
chr8	105397637	105398221	Distant-promoter	protein_coding-intron (ENSMUST00000063071, intron 2 of 16)	-12512	ENSMUST00000168196	ENSMUSG00000051648	Kctd19	potassium channel tetramerisation domain containing 19 [Source:MGI Symbol;Acc:MGI:3045294]	protein_coding	0	0	1	0	0	0	0	0	1
chr3	75556620	75557098	promoter-TSS	protein_coding-promoter-TSS (ENSMUST00000029423)	-3	ENSMUST00000161137	ENSMUSG00000027835	Pdcd10	programmed cell death 10 [Source:MGI Symbol;Acc:MGI:1928396]	protein_coding	0	0	0	0	1	0	0	0	0
chr2	173338812	173339040	Intergenic	Intergenic	-55640	ENSMUST00000147357	ENSMUSG00000086114	Gm14642	predicted gene 14642 [Source:MGI Symbol;Acc:MGI:3705301]	lncRNA	0	1	0	0	1	0	0	0	0
chr4	108347228	108347457	Intergenic	Intergenic	19153	ENSMUST00000147054	ENSMUSG00000048351	Coa7	cytochrome c oxidase assembly factor 7 [Source:MGI Symbol;Acc:MGI:1917143]	protein_coding	1	1	0	1	1	0	1	1	0
chr9	21241336	21241820	Distant-promoter	Intergenic	-2217	ENSMUST00000216436	ENSMUSG00000003308	Keap1	kelch-like ECH-associated protein 1 [Source:MGI Symbol;Acc:MGI:1858732]	protein_coding	0	0	0	0	0	1	0	0	1
chr13	31827223	31827503	intron	protein_coding-intron (ENSMUST00000041859, intron 9 of 10)	7373	ENSMUST00000221416	ENSMUSG00000113119	Gm48883	predicted gene, 48883 [Source:MGI Symbol;Acc:MGI:6098639]	TEC	0	0	0	0	1	0	0	0	0
chr6	97145063	97145647	TTS	protein_coding-TTS (ENSMUST00000142116)	2429	ENSMUST00000136575	ENSMUSG00000035245	Eogt	EGF domain-specific O-linked N-acetylglucosamine (GlcNAc) transferase [Source:MGI Symbol;Acc:MGI:2141669]	protein_coding	0	0	0	0	0	0	0	0	1
chr6	89403910	89404114	intron	protein_coding-intron (ENSMUST00000032172, intron 6 of 7)	-41392	ENSMUST00000163139	ENSMUSG00000030084	Plxna1	plexin A1 [Source:MGI Symbol;Acc:MGI:107685]	protein_coding	0	0	0	0	0	0	1	0	1
chr1	174044539	174044768	TTS	protein_coding-TTS (ENSMUST00000214690)	3535	ENSMUST00000052975	ENSMUSG00000045381	Olfr433	olfactory receptor 433 [Source:MGI Symbol;Acc:MGI:3030267]	protein_coding	0	0	0	0	0	0	1	0	0
chr8	128359230	128359814	TTS	miRNA-TTS (ENSMUST00000122574)	125	ENSMUST00000212933	ENSMUSG00000025810	Nrp1	neuropilin 1 [Source:MGI Symbol;Acc:MGI:106206]	protein_coding	0	1	1	0	0	0	1	1	1
chr4	65473169	65473397	intron	protein_coding-intron (ENSMUST00000068214, intron 19 of 22)	-131703	ENSMUST00000107366	ENSMUSG00000051675	Trim32	tripartite motif-containing 32 [Source:MGI Symbol;Acc:MGI:1917057]	protein_coding	0	1	0	0	1	0	1	1	0
chr5	81227428	81227660	intron	protein_coding-intron (ENSMUST00000117253, intron 3 of 26)	-21705	ENSMUST00000201153	ENSMUSG00000107226	Gm43594	predicted gene 43594 [Source:MGI Symbol;Acc:MGI:5663731]	TEC	0	0	0	0	1	0	0	0	0
chr1	145570186	145570455	Intergenic	Intergenic	-243629	ENSMUST00000194549	ENSMUSG00000103055	Gm38269	predicted gene, 38269 [Source:MGI Symbol;Acc:MGI:5611497]	TEC	0	0	0	0	0	0	0	1	0
chr11	3903174	3903658	Intergenic	Intergenic	8176	ENSMUST00000109996	ENSMUSG00000047205	Dusp18	dual specificity phosphatase 18 [Source:MGI Symbol;Acc:MGI:1922469]	protein_coding	0	1	0	0	1	1	1	1	1
chr7	142481306	142481557	Distant-promoter	protein_coding-intron (ENSMUST00000018963, intron 1 of 10)	-1828	ENSMUST00000140626	ENSMUSG00000018819	Lsp1	lymphocyte specific 1 [Source:MGI Symbol;Acc:MGI:96832]	protein_coding	0	1	0	0	1	1	0	1	1
chr3	106721574	106721834	promoter-TSS	protein_coding-promoter-TSS (ENSMUST00000098750)	-24	ENSMUST00000130105	ENSMUSG00000056260	Lrif1	ligand dependent nuclear receptor interacting factor 1 [Source:MGI Symbol;Acc:MGI:2445214]	protein_coding	0	0	0	0	0	0	0	1	1
chr2	141229807	141230043	TTS	lncRNA-TTS (ENSMUST00000151538)	2445	ENSMUST00000178769	ENSMUSG00000074763	Macrod2os2	mono-ADP ribosylhydrolase 2, opposite strand 2 [Source:MGI Symbol;Acc:MGI:3651295]	lncRNA	0	0	0	0	0	0	1	0	0
chr2	28008433	28008652	Distant-promoter	protein_coding-intron (ENSMUST00000028280, intron 43 of 65)	-8899	ENSMUST00000145423	ENSMUSG00000026837	Col5a1	collagen, type V, alpha 1 [Source:MGI Symbol;Acc:MGI:88457]	protein_coding	0	0	0	0	0	0	1	1	0
chr8	91780791	91781035	Intergenic	Intergenic	13335	ENSMUST00000210339	ENSMUSG00000110304	Gm36380	predicted gene, 36380 [Source:MGI Symbol;Acc:MGI:5595539]	lncRNA	0	0	0	0	1	0	1	1	1
chr3	90710180	90710356	promoter-TSS	processed_pseudogene-promoter-TSS (ENSMUST00000200512)	-654	ENSMUST00000200512	ENSMUSG00000105819	Gm42579	predicted gene 42579 [Source:MGI Symbol;Acc:MGI:5662716]	processed_pseudogene	0	0	1	0	1	1	0	0	1
chr9	57589401	57589885	promoter-TSS	protein_coding-promoter-TSS (ENSMUST00000213212)	65	ENSMUST00000213212	ENSMUSG00000032308	Ulk3	unc-51-like kinase 3 [Source:MGI Symbol;Acc:MGI:1918992]	protein_coding	0	0	0	0	0	1	0	0	0
chr1	51478502	51478894	promoter-TSS	protein_coding-promoter-TSS (ENSMUST00000027279)	-273	ENSMUST00000188051	ENSMUSG00000026107	Nabp1	nucleic acid binding protein 1 [Source:MGI Symbol;Acc:MGI:1923258]	protein_coding	0	1	0	0	1	1	1	1	1
chr6	55167210	55167412	TTS	lncRNA-TTS (ENSMUST00000204585)	7703	ENSMUST00000152720	ENSMUSG00000003477	Inmt	indolethylamine N-methyltransferase [Source:MGI Symbol;Acc:MGI:102963]	protein_coding	0	0	1	0	1	1	0	0	1
chr8	80996510	80997094	Distant-promoter	protein_coding-intron (ENSMUST00000042724, intron 4 of 9)	-16774	ENSMUST00000123595	ENSMUSG00000037982	Gm9725	predicted gene 9725 [Source:MGI Symbol;Acc:MGI:3646552]	antisense	0	0	0	0	0	0	0	0	1
chr2	144004603	144005187	intron	protein_coding-intron (ENSMUST00000016072, intron 1 of 23)	6368	ENSMUST00000037875	ENSMUSG00000027422	Rrbp1	ribosome binding protein 1 [Source:MGI Symbol;Acc:MGI:1932395]	protein_coding	0	0	0	0	0	0	0	0	1
chr5	66143180	66143380	intron	protein_coding-intron (ENSMUST00000094756, intron 1 of 5)	7676	ENSMUST00000202794	ENSMUSG00000070780	Rbm47	RNA binding motif protein 47 [Source:MGI Symbol;Acc:MGI:2384294]	protein_coding	0	0	0	0	0	0	0	1	0
chr2	36136973	36137173	promoter-TSS	protein_coding-promoter-TSS (ENSMUST00000028251)	-300	ENSMUST00000028251	ENSMUSG00000026889	Rbm18	RNA binding motif protein 18 [Source:MGI Symbol;Acc:MGI:1915139]	protein_coding	0	1	0	0	0	0	0	0	0
chr4	134713855	134714339	Distant-promoter	Intergenic	-9807	ENSMUST00000054096	ENSMUSG00000037306	Man1c1	mannosidase, alpha, class 1C, member 1 [Source:MGI Symbol;Acc:MGI:2446214]	protein_coding	0	0	0	0	0	1	0	0	0
chr2	159718197	159718459	Intergenic	Intergenic	59879	ENSMUST00000119101	ENSMUSG00000083451	Gm11445	predicted gene 11445 [Source:MGI Symbol;Acc:MGI:3651163]	processed_pseudogene	0	0	0	0	0	0	1	0	0
chr13	47078772	47079256	intron	protein_coding-intron (ENSMUST00000037025, intron 18 of 20)	12556	ENSMUST00000128977	ENSMUSG00000038080	Kdm1b	lysine (K)-specific demethylase 1B [Source:MGI Symbol;Acc:MGI:2145261]	protein_coding	0	0	0	0	0	1	0	0	0
chr11	40775373	40775957	Intergenic	Intergenic	-20354	ENSMUST00000020576	ENSMUSG00000020326	Ccng1	cyclin G1 [Source:MGI Symbol;Acc:MGI:102890]	protein_coding	0	0	0	0	0	0	0	0	1
chr6	66955202	66955686	intron	protein_coding-intron (ENSMUST00000043148, intron 3 of 4)	52969	ENSMUST00000205197	ENSMUSG00000107634	Gm36816	predicted gene, 36816 [Source:MGI Symbol;Acc:MGI:5595975]	antisense	0	0	0	0	0	1	0	0	1
chr10	59974119	59974413	Intergenic	Intergenic	16117	ENSMUST00000182925	ENSMUSG00000020107	Anapc16	anaphase promoting complex subunit 16 [Source:MGI Symbol;Acc:MGI:1289325]	protein_coding	0	0	0	0	1	0	0	0	1
chr3	104523719	104523919	Distant-promoter	Intergenic	-11901	ENSMUST00000196518	ENSMUSG00000032913	Lrig2	leucine-rich repeats and immunoglobulin-like domains 2 [Source:MGI Symbol;Acc:MGI:2443718]	protein_coding	0	0	0	0	1	0	1	1	0
chr9	53384604	53384827	intron	protein_coding-intron (ENSMUST00000037853, intron 1 of 7)	690	ENSMUST00000037853	ENSMUSG00000034487	Poglut3	protein O-glucosyltransferase 3 [Source:MGI Symbol;Acc:MGI:1923765]	protein_coding	0	0	0	0	1	1	1	1	1
chr6	128843243	128843727	promoter-TSS	lncRNA-promoter-TSS (ENSMUST00000203263)	-314	ENSMUST00000203263	ENSMUSG00000107946	Gm44066	predicted gene, 44066 [Source:MGI Symbol;Acc:MGI:5690458]	lincRNA	0	1	0	0	1	1	0	0	1
chr11	68229413	68229621	intron	protein_coding-intron (ENSMUST00000021284, intron 5 of 6)	8625	ENSMUST00000183592	ENSMUSG00000099174	Mir6406	microRNA 6406 [Source:MGI Symbol;Acc:MGI:5531363]	miRNA	0	1	0	0	0	0	0	0	0
chr4	154160567	154161151	promoter-TSS	protein_coding-promoter-TSS (ENSMUST00000030896)	-193	ENSMUST00000134492	ENSMUSG00000029030	Tprgl	transformation related protein 63 regulated like [Source:MGI Symbol;Acc:MGI:1915058]	protein_coding	0	0	0	0	0	1	0	0	1
chr12	4393615	4393815	promoter-TSS	misc_RNA-promoter-TSS (ENSMUST00000122648)	-767	ENSMUST00000122648	ENSMUSG00000084597	Gm22343	predicted gene, 22343 [Source:MGI Symbol;Acc:MGI:5452120]	misc_RNA	0	0	0	0	1	0	0	0	0
chr13	52777903	52778103	Intergenic	Intergenic	-20798	ENSMUST00000223209	ENSMUSG00000113737	BB123696	expressed sequence BB123696 [Source:MGI Symbol;Acc:MGI:2145475]	lncRNA	0	0	0	0	1	0	0	0	0
chr13	3896877	3897361	intron	protein_coding-intron (ENSMUST00000091853, intron 3 of 11)	3129	ENSMUST00000223370	ENSMUSG00000113128	Gm47813	predicted gene, 47813 [Source:MGI Symbol;Acc:MGI:6096997]	TEC	0	0	1	0	0	1	0	0	1
chr4	43711784	43712294	Distant-promoter	Intergenic	-1784	ENSMUST00000107862	ENSMUSG00000046450	Olfr71	olfactory receptor 71 [Source:MGI Symbol;Acc:MGI:1860080]	protein_coding	0	0	1	0	0	1	0	0	1
chr9	121458398	121458982	intron	protein_coding-intron (ENSMUST00000045903, intron 13 of 15)	4394	ENSMUST00000209446	ENSMUSG00000032536	Trak1	trafficking protein, kinesin binding 1 [Source:MGI Symbol;Acc:MGI:1914345]	protein_coding	0	0	0	0	0	0	0	0	1
chr10	43441425	43441625	TTS	protein_coding-TTS (ENSMUST00000095725)	14976	ENSMUST00000178135	ENSMUSG00000094955	Gm3699	predicted gene 3699 [Source:MGI Symbol;Acc:MGI:3781875]	processed_pseudogene	0	0	0	0	0	0	1	0	0
chr6	16221222	16221706	Intergenic	Intergenic	12026	ENSMUST00000203972	ENSMUSG00000107885	Gm43993	predicted gene, 43993 [Source:MGI Symbol;Acc:MGI:5690385]	processed_pseudogene	0	0	0	0	0	1	0	0	1
chr13	37325451	37325935	promoter-TSS	lncRNA-promoter-TSS (ENSMUST00000224579)	-773	ENSMUST00000224579	ENSMUSG00000114508	Gm47711	predicted gene, 47711 [Source:MGI Symbol;Acc:MGI:6096833]	lincRNA	0	0	0	0	0	1	0	0	1
chr19	21272678	21273262	promoter-TSS	protein_coding-promoter-TSS (ENSMUST00000025659)	-276	ENSMUST00000025659	ENSMUSG00000024750	Zfand5	zinc finger, AN1-type domain 5 [Source:MGI Symbol;Acc:MGI:1278334]	protein_coding	0	1	1	0	1	1	1	1	1
chr14	32586959	32587443	Distant-promoter	Intergenic	-8132	ENSMUST00000226540	ENSMUSG00000115281	Gm49743	predicted gene, 49743 [Source:MGI Symbol;Acc:MGI:6215234]	TEC	0	0	0	0	0	1	0	0	1
chr4	119951020	119951273	intron	protein_coding-intron (ENSMUST00000106307, intron 1 of 8)	-81620	ENSMUST00000227491	ENSMUSG00000028634	Hivep3	human immunodeficiency virus type I enhancer binding protein 3 [Source:MGI Symbol;Acc:MGI:106589]	protein_coding	0	0	0	0	0	0	1	1	0
chr6	37277326	37277656	intron	protein_coding-intron (ENSMUST00000042075, intron 2 of 32)	22146	ENSMUST00000042075	ENSMUSG00000038665	Dgki	diacylglycerol kinase, iota [Source:MGI Symbol;Acc:MGI:2443430]	protein_coding	0	1	0	0	1	1	1	1	0
chr17	66485702	66486186	Intergenic	Intergenic	14375	ENSMUST00000155026	ENSMUSG00000023460	Rab12	RAB12, member RAS oncogene family [Source:MGI Symbol;Acc:MGI:894284]	protein_coding	0	0	0	0	0	1	0	0	0
chr6	29396066	29396272	promoter-TSS	protein_coding-promoter-TSS (ENSMUST00000096084)	-140	ENSMUST00000132232	ENSMUSG00000029769	Ccdc136	coiled-coil domain containing 136 [Source:MGI Symbol;Acc:MGI:1918128]	protein_coding	0	0	0	0	1	0	0	0	0
chr2	135201653	135201889	intron	protein_coding-intron (ENSMUST00000070724, intron 3 of 31)	13845	ENSMUST00000138303	ENSMUSG00000085247	4930545L23Rik	RIKEN cDNA 4930545L23 gene [Source:MGI Symbol;Acc:MGI:1926055]	lncRNA	0	0	0	0	0	0	1	1	0
chr10	11149931	11150242	intron	protein_coding-intron (ENSMUST00000044053, intron 1 of 29)	562	ENSMUST00000054814	ENSMUSG00000090112	Shprh	SNF2 histone linker PHD RING helicase [Source:MGI Symbol;Acc:MGI:1917581]	protein_coding	0	0	0	0	0	0	1	0	0
chr13	32547248	32547564	Distant-promoter	Intergenic	-10991	ENSMUST00000221163	ENSMUSG00000113449	Gm48073	predicted gene, 48073 [Source:MGI Symbol;Acc:MGI:6097405]	lncRNA	0	1	0	0	0	0	0	0	0
chr11	120529643	120529980	promoter-TSS	protein_coding-promoter-TSS (ENSMUST00000026119)	743	ENSMUST00000140989	ENSMUSG00000084983	Gm11789	predicted gene 11789 [Source:MGI Symbol;Acc:MGI:3650495]	lncRNA	0	0	0	0	1	0	1	1	0
chr7	75371132	75371716	Intergenic	Intergenic	5369	ENSMUST00000091506	ENSMUSG00000069196	Gm10161	predicted pseudogene 10161 [Source:MGI Symbol;Acc:MGI:3642846]	processed_pseudogene	0	0	1	0	0	1	0	0	1
chr7	30758712	30759296	Distant-promoter	Intergenic	-4752	ENSMUST00000165887	ENSMUSG00000060962	Dmkn	dermokine [Source:MGI Symbol;Acc:MGI:1920962]	protein_coding	0	0	0	0	0	1	0	0	1
chr14	76805362	76805587	Intergenic	Intergenic	24647	ENSMUST00000226490	ENSMUSG00000115817	Gm30246	predicted gene, 30246 [Source:MGI Symbol;Acc:MGI:5589405]	lncRNA	0	1	0	0	0	0	0	0	0
chr6	84426705	84426937	Distant-promoter	Intergenic	-2983	ENSMUST00000203521	ENSMUSG00000107797	Gm10445	predicted gene 10445 [Source:MGI Symbol;Acc:MGI:3642570]	lncRNA	0	0	0	0	0	0	1	1	0
chr5	100536636	100537220	intron	protein_coding-intron (ENSMUST00000045993, intron 6 of 9)	4686	ENSMUST00000123559	ENSMUSG00000035297	Cops4	COP9 signalosome subunit 4 [Source:MGI Symbol;Acc:MGI:1349414]	protein_coding	0	0	0	0	0	0	0	0	1
chr5	97128429	97128913	Distant-promoter	Intergenic	-14355	ENSMUST00000198559	ENSMUSG00000104736	Gm33609	predicted gene, 33609 [Source:MGI Symbol;Acc:MGI:5592768]	lincRNA	0	0	0	0	0	1	0	0	1
chr5	90626022	90626273	intron	protein_coding-intron (ENSMUST00000031317, intron 2 of 10)	14340	ENSMUST00000031317	ENSMUSG00000029370	Rassf6	Ras association (RalGDS/AF-6) domain family member 6 [Source:MGI Symbol;Acc:MGI:1920496]	protein_coding	0	0	0	0	1	0	0	0	0
chr4	123411992	123412220	exon	protein_coding-exon (ENSMUST00000125447, exon 1 of 6)	122	ENSMUST00000125447	ENSMUSG00000028649	Macf1	microtubule-actin crosslinking factor 1 [Source:MGI Symbol;Acc:MGI:108559]	protein_coding	0	0	0	0	0	0	0	1	0
chr9	40321479	40321963	promoter-TSS	protein_coding-promoter-TSS (ENSMUST00000239052)	-801	ENSMUST00000239052	ENSMUSG00000040111	Gramd1b	GRAM domain containing 1B [Source:MGI Symbol;Acc:MGI:1925037]	protein_coding	0	1	0	0	1	1	1	1	0
chr10	26919490	26920000	Intergenic	Intergenic	-29995	ENSMUST00000220276	ENSMUSG00000112751	Gm48084	predicted gene, 48084 [Source:MGI Symbol;Acc:MGI:6097423]	antisense	0	0	1	0	0	1	0	0	1
chr17	12887147	12887347	Intergenic	Intergenic	2927	ENSMUST00000233098	ENSMUSG00000073460	Pnldc1	poly(A)-specific ribonuclease (PARN)-like domain containing 1 [Source:MGI Symbol;Acc:MGI:2685159]	protein_coding	0	0	0	0	0	0	0	1	0
chr17	27028538	27028775	promoter-TSS	protein_coding-promoter-TSS (ENSMUST00000025034)	38	ENSMUST00000143158	ENSMUSG00000057789	Bak1	BCL2-antagonist/killer 1 [Source:MGI Symbol;Acc:MGI:1097161]	protein_coding	0	0	1	0	0	1	0	1	1
chr17	50080269	50080475	intron	protein_coding-intron (ENSMUST00000044503, intron 4 of 9)	13960	ENSMUST00000113195	ENSMUSG00000039316	Rftn1	raftlin lipid raft linker 1 [Source:MGI Symbol;Acc:MGI:1923688]	protein_coding	0	0	0	0	0	0	1	0	0
chr13	72625116	72625600	TTS	lncRNA-TTS (ENSMUST00000177421)	3206	ENSMUST00000177421	ENSMUSG00000093587	Gm20554	predicted gene, 20554 [Source:MGI Symbol;Acc:MGI:5295661]	lincRNA	0	0	1	0	0	1	0	0	1
chr5	122131660	122132144	intron	protein_coding-intron (ENSMUST00000058960, intron 2 of 12)	101	ENSMUST00000132701	ENSMUSG00000043036	Ccdc63	coiled-coil domain containing 63 [Source:MGI Symbol;Acc:MGI:3607777]	protein_coding	0	0	0	0	0	1	0	0	1
chr16	43464312	43464524	intron	protein_coding-intron (ENSMUST00000079441, intron 3 of 8)	-39196	ENSMUST00000126100	ENSMUSG00000022708	Zbtb20	zinc finger and BTB domain containing 20 [Source:MGI Symbol;Acc:MGI:1929213]	protein_coding	0	0	0	0	1	0	0	0	0
chr11	28951892	28952126	Distant-promoter	Intergenic	-4715	ENSMUST00000121462	ENSMUSG00000081695	Rpsa-ps5	ribosomal protein SA, pseudogene 5 [Source:MGI Symbol;Acc:MGI:3650550]	processed_pseudogene	0	0	0	0	0	0	1	1	0
chr9	44772759	44773343	promoter-TSS	protein_coding-promoter-TSS (ENSMUST00000124534)	0	ENSMUST00000143654	ENSMUSG00000002031	Ift46	intraflagellar transport 46 [Source:MGI Symbol;Acc:MGI:1923818]	protein_coding	0	1	1	0	0	1	0	1	1
chr15	28187999	28188483	Intergenic	Intergenic	3881	ENSMUST00000228611	ENSMUSG00000115806	Gm49234	predicted gene, 49234 [Source:MGI Symbol;Acc:MGI:6118697]	TEC	0	0	0	0	0	1	0	0	0
chr6	29322447	29322834	TTS	lncRNA-TTS (ENSMUST00000171782)	566	ENSMUST00000171782	ENSMUSG00000090692	Gm17172	predicted gene 17172 [Source:MGI Symbol;Acc:MGI:4937999]	lncRNA	0	0	0	0	0	0	1	1	0
chr1	89029158	89029425	Intergenic	Intergenic	13178	ENSMUST00000186180	ENSMUSG00000099378	1700067G17Rik	RIKEN cDNA 1700067G17 gene [Source:MGI Symbol;Acc:MGI:1920725]	lncRNA	0	0	0	0	0	0	0	1	0
chrX	162872147	162872347	intron	protein_coding-intron (ENSMUST00000033723, intron 5 of 8)	2748	ENSMUST00000175011	ENSMUSG00000092752	Mir3473a	microRNA 3473a [Source:MGI Symbol;Acc:MGI:4441440]	miRNA	0	1	1	0	1	1	1	1	1
chr7	24971426	24971910	exon	protein_coding-exon (ENSMUST00000205771, exon 3 of 3)	316	ENSMUST00000206222	ENSMUSG00000003380	Rabac1	Rab acceptor 1 (prenylated) [Source:MGI Symbol;Acc:MGI:1201692]	protein_coding	0	0	1	0	0	1	0	0	1
chr5	136446929	136447196	intron	protein_coding-intron (ENSMUST00000004097, intron 2 of 23)	-71259	ENSMUST00000200230	ENSMUSG00000106479	Mir721	microRNA 721 [Source:MGI Symbol;Acc:MGI:3624349]	miRNA	0	0	0	0	0	0	1	0	0
chr6	34593045	34593250	Distant-promoter	Intergenic	-5353	ENSMUST00000079391	ENSMUSG00000029761	Cald1	caldesmon 1 [Source:MGI Symbol;Acc:MGI:88250]	protein_coding	0	0	0	0	0	0	1	0	0
chr7	73036853	73037068	Intergenic	Intergenic	-46807	ENSMUST00000182995	ENSMUSG00000098035	Gm5335	predicted gene 5335 [Source:MGI Symbol;Acc:MGI:3647920]	processed_pseudogene	0	0	0	0	1	1	1	0	1
chr9	18292034	18292453	promoter-TSS	protein_coding-promoter-TSS (ENSMUST00000213605)	-57	ENSMUST00000216526	ENSMUSG00000001774	Chordc1	cysteine and histidine-rich domain (CHORD)-containing, zinc-binding protein 1 [Source:MGI Symbol;Acc:MGI:1914167]	protein_coding	0	1	0	0	1	1	0	1	0
chr19	24271817	24272042	intron	protein_coding-intron (ENSMUST00000081333, intron 3 of 4)	6242	ENSMUST00000132688	ENSMUSG00000059363	Fxn	frataxin [Source:MGI Symbol;Acc:MGI:1096879]	protein_coding	0	1	1	0	1	1	1	1	1
chr13	75707108	75707335	promoter-TSS	protein_coding-promoter-TSS (ENSMUST00000220572)	-49	ENSMUST00000223032	ENSMUSG00000114125	1700037F03Rik	RIKEN cDNA 1700037F03 gene [Source:MGI Symbol;Acc:MGI:1914566]	lncRNA	0	0	0	0	0	0	1	0	1
chr6	17522453	17522693	Distant-promoter	protein_coding-intron (ENSMUST00000080469, intron 2 of 19)	-12428	ENSMUST00000152802	ENSMUSG00000009376	Met	met proto-oncogene [Source:MGI Symbol;Acc:MGI:96969]	protein_coding	0	1	0	1	1	1	1	1	1
chr17	86964601	86964960	intron	protein_coding-intron (ENSMUST00000024956, intron 2 of 4)	1488	ENSMUST00000139344	ENSMUSG00000024143	Rhoq	ras homolog family member Q [Source:MGI Symbol;Acc:MGI:1931553]	protein_coding	0	0	0	0	0	0	0	1	0
chrX	71648962	71649214	Distant-promoter	Intergenic	-14579	ENSMUST00000070449	ENSMUSG00000056380	Gpr50	G-protein-coupled receptor 50 [Source:MGI Symbol;Acc:MGI:1333877]	protein_coding	0	0	0	0	0	0	0	1	1
chr15	80709643	80710127	Distant-promoter	Intergenic	-1428	ENSMUST00000067689	ENSMUSG00000047888	Tnrc6b	trinucleotide repeat containing 6b [Source:MGI Symbol;Acc:MGI:2443730]	protein_coding	0	0	0	0	1	1	1	1	1
chr7	99107450	99108034	Distant-promoter	protein_coding-intron (ENSMUST00000037968, intron 3 of 14)	-8315	ENSMUST00000208012	ENSMUSG00000035354	Uvrag	UV radiation resistance associated gene [Source:MGI Symbol;Acc:MGI:1925860]	protein_coding	0	0	0	0	0	0	0	0	1
chr2	112538866	112539066	intron	protein_coding-intron (ENSMUST00000003705, intron 2 of 5)	-20316	ENSMUST00000127894	ENSMUSG00000003604	Aven	apoptosis, caspase activation inhibitor [Source:MGI Symbol;Acc:MGI:1921518]	protein_coding	0	0	0	0	0	1	1	1	0
chr14	65358267	65358751	promoter-TSS	protein_coding-promoter-TSS (ENSMUST00000066994)	-25	ENSMUST00000225865	ENSMUSG00000034522	Zfp395	zinc finger protein 395 [Source:MGI Symbol;Acc:MGI:2682318]	protein_coding	0	1	0	0	1	1	0	1	0
chr13	114460541	114461051	Distant-promoter	lncRNA-intron (ENSMUST00000225706, intron 1 of 2)	-1845	ENSMUST00000223640	ENSMUSG00000021765	Fst	follistatin [Source:MGI Symbol;Acc:MGI:95586]	protein_coding	0	0	1	0	0	0	0	0	0
chr17	29136289	29136612	TTS	processed_pseudogene-TTS (ENSMUST00000147311)	112	ENSMUST00000139931	ENSMUSG00000064147	Rab44	RAB44, member RAS oncogene family [Source:MGI Symbol;Acc:MGI:3045302]	protein_coding	0	0	0	0	0	1	1	1	0
chr11	117114891	117115193	promoter-TSS	protein_coding-promoter-TSS (ENSMUST00000021177)	-126	ENSMUST00000127090	ENSMUSG00000020823	Sec14l1	SEC14-like lipid binding 1 [Source:MGI Symbol;Acc:MGI:1921386]	protein_coding	0	0	0	0	1	1	0	1	0
chr12	100106188	100106772	Distant-promoter	Intergenic	-3674	ENSMUST00000021595	ENSMUSG00000021178	Psmc1	protease (prosome, macropain) 26S subunit, ATPase 1 [Source:MGI Symbol;Acc:MGI:106054]	protein_coding	0	0	0	0	0	0	0	0	1
chr3	126641913	126642121	Distant-promoter	protein_coding-intron (ENSMUST00000066466, intron 2 of 18)	-2444	ENSMUST00000199979	ENSMUSG00000105586	Gm43009	predicted gene 43009 [Source:MGI Symbol;Acc:MGI:5663146]	TEC	0	0	0	1	0	0	0	0	0
chr11	79081252	79081836	Distant-promoter	protein_coding-intron (ENSMUST00000018478, intron 1 of 18)	-7058	ENSMUST00000208969	ENSMUSG00000018334	Ksr1	kinase suppressor of ras 1 [Source:MGI Symbol;Acc:MGI:105051]	protein_coding	0	1	1	0	1	1	1	1	1
chr15	54851703	54852287	intron	protein_coding-intron (ENSMUST00000041591, intron 19 of 24)	10691	ENSMUST00000228823	ENSMUSG00000022425	Enpp2	ectonucleotide pyrophosphatase/phosphodiesterase 2 [Source:MGI Symbol;Acc:MGI:1321390]	protein_coding	0	0	0	0	0	0	0	0	1
chr11	5527414	5527998	Intergenic	Intergenic	5783	ENSMUST00000149159	ENSMUSG00000020484	Xbp1	X-box binding protein 1 [Source:MGI Symbol;Acc:MGI:98970]	protein_coding	0	0	0	0	0	0	0	0	1
chr7	16804663	16804914	Intergenic	Intergenic	10733	ENSMUST00000206259	ENSMUSG00000048920	Fkrp	fukutin related protein [Source:MGI Symbol;Acc:MGI:2447586]	protein_coding	0	0	0	0	0	0	1	1	1
chrX	97376391	97376752	intron	protein_coding-intron (ENSMUST00000037353, intron 1 of 7)	579	ENSMUST00000113832	ENSMUSG00000034457	Eda2r	ectodysplasin A2 receptor [Source:MGI Symbol;Acc:MGI:2442860]	protein_coding	0	1	0	0	1	0	0	1	0
chr4	19696644	19697228	intron	protein_coding-intron (ENSMUST00000108246, intron 1 of 24)	12057	ENSMUST00000108246	ENSMUSG00000041058	Wwp1	WW domain containing E3 ubiquitin protein ligase 1 [Source:MGI Symbol;Acc:MGI:1861728]	protein_coding	0	0	0	0	0	0	0	0	1
chr11	3153714	3153949	Distant-promoter	protein_coding-intron (ENSMUST00000141422, intron 3 of 3)	-2876	ENSMUST00000120853	ENSMUSG00000081208	Gm11400	predicted gene 11400 [Source:MGI Symbol;Acc:MGI:3705645]	processed_pseudogene	0	1	0	0	0	0	0	0	0
chr2	170116618	170117102	intron	protein_coding-intron (ENSMUST00000063710, intron 2 of 5)	14360	ENSMUST00000149088	ENSMUSG00000052056	Zfp217	zinc finger protein 217 [Source:MGI Symbol;Acc:MGI:2685408]	protein_coding	0	0	1	0	0	1	0	0	1
chr6	87868898	87869223	Intergenic	Intergenic	17851	ENSMUST00000204964	ENSMUSG00000107798	Gm44064	predicted gene, 44064 [Source:MGI Symbol;Acc:MGI:5690456]	TEC	0	1	0	0	0	0	0	0	0
chr11	100555430	100556014	Distant-promoter	protein_coding-intron (ENSMUST00000006976, intron 7 of 10)	-3735	ENSMUST00000239071	ENSMUSG00000118532	BX842667.1	tetratricopeptide repeat domain 25 (Ttc25) pseudogene	unprocessed_pseudogene	0	0	0	0	0	0	0	0	1
chr16	49946283	49946483	Intergenic	Intergenic	79550	ENSMUST00000229104	ENSMUSG00000055447	Cd47	CD47 antigen (Rh-related antigen, integrin-associated signal transducer) [Source:MGI Symbol;Acc:MGI:96617]	protein_coding	0	0	0	0	0	0	0	1	0
chr19	5829007	5829591	Distant-promoter	lncRNA-exon (ENSMUST00000173672, exon 1 of 1)	-1287	ENSMUST00000232969	ENSMUSG00000092274	Neat1	nuclear paraspeckle assembly transcript 1 (non-protein coding) [Source:MGI Symbol;Acc:MGI:1914211]	lincRNA	0	0	0	0	0	1	0	0	1
chr1	33739297	33739781	TTS	protein_coding-TTS (ENSMUST00000122822)	1402	ENSMUST00000132066	ENSMUSG00000004768	Rab23	RAB23, member RAS oncogene family [Source:MGI Symbol;Acc:MGI:99833]	protein_coding	0	0	1	0	0	1	0	0	1
chr1	128103318	128103654	promoter-TSS	protein_coding-promoter-TSS (ENSMUST00000097597)	155	ENSMUST00000185389	ENSMUSG00000056211	R3hdm1	R3H domain containing 1 [Source:MGI Symbol;Acc:MGI:2448514]	protein_coding	0	0	0	0	1	0	0	0	0
chr15	79028160	79028644	promoter-TSS	protein_coding-promoter-TSS (ENSMUST00000180086)	-48	ENSMUST00000180086	ENSMUSG00000096210	H1f0	H1.0 linker histone [Source:MGI Symbol;Acc:MGI:95893]	protein_coding	0	0	0	0	0	1	0	0	1
chr10	37170895	37171114	Intergenic	Intergenic	29915	ENSMUST00000217338	ENSMUSG00000046463	5930403N24Rik	RIKEN cDNA 5930403N24 gene [Source:MGI Symbol;Acc:MGI:2444171]	lncRNA	0	1	0	0	1	0	0	0	0
chr14	76414637	76415221	promoter-TSS	protein_coding-promoter-TSS (ENSMUST00000048371)	-32	ENSMUST00000110888	ENSMUSG00000022010	Tsc22d1	TSC22 domain family, member 1 [Source:MGI Symbol;Acc:MGI:109127]	protein_coding	0	0	0	0	1	1	0	0	1
chr1	51223395	51223692	intron	lncRNA-intron (ENSMUST00000189867, intron 4 of 4)	28322	ENSMUST00000190705	ENSMUSG00000099625	Gm29325	predicted gene 29325 [Source:MGI Symbol;Acc:MGI:5580031]	lncRNA	0	0	0	0	0	0	0	1	0
chr2	70278355	70278939	intron	protein_coding-intron (ENSMUST00000060208, intron 23 of 34)	-180335	ENSMUST00000140507	ENSMUSG00000047965	Rpl9-ps7	ribosomal protein L9, pseudogene 7 [Source:MGI Symbol;Acc:MGI:3642824]	processed_pseudogene	0	0	0	0	0	0	0	0	1
chr16	44168098	44168303	Distant-promoter	Intergenic	-5046	ENSMUST00000119746	ENSMUSG00000068284	Usf3	upstream transcription factor family member 3 [Source:MGI Symbol;Acc:MGI:2685454]	protein_coding	0	0	0	0	0	0	1	1	0
chr11	103232938	103233422	intron	protein_coding-intron (ENSMUST00000021324, intron 6 of 15)	6954	ENSMUST00000152677	ENSMUSG00000020941	Map3k14	mitogen-activated protein kinase kinase kinase 14 [Source:MGI Symbol;Acc:MGI:1858204]	protein_coding	0	0	0	0	0	1	0	0	1
chr19	52534765	52535031	Intergenic	Intergenic	197733	ENSMUST00000236031	ENSMUSG00000118114	Gm50332	predicted gene, 50332 [Source:MGI Symbol;Acc:MGI:6303200]	lncRNA	0	0	0	0	0	0	0	1	0
chr9	83576095	83576295	promoter-TSS	protein_coding-promoter-TSS (ENSMUST00000185664)	-636	ENSMUST00000185664	ENSMUSG00000032261	Sh3bgrl2	SH3 domain binding glutamic acid-rich protein like 2 [Source:MGI Symbol;Acc:MGI:1915350]	protein_coding	0	1	0	0	0	0	0	0	0
chr4	91355895	91356095	intron	protein_coding-intron (ENSMUST00000008633, intron 1 of 6)	687	ENSMUST00000177109	ENSMUSG00000008489	Elavl2	ELAV like RNA binding protein 1 [Source:MGI Symbol;Acc:MGI:1100887]	protein_coding	0	0	0	0	0	0	1	0	0
chr13	31171908	31172108	Intergenic	Intergenic	-27078	ENSMUST00000117348	ENSMUSG00000084175	Gm11372	predicted gene 11372 [Source:MGI Symbol;Acc:MGI:3651830]	processed_pseudogene	0	0	0	0	0	0	0	1	0
chr1	133101360	133101844	intron	protein_coding-intron (ENSMUST00000077730, intron 28 of 32)	-29541	ENSMUST00000052529	ENSMUSG00000046062	Ppp1r15b	protein phosphatase 1, regulatory subunit 15B [Source:MGI Symbol;Acc:MGI:2444211]	protein_coding	0	0	0	0	0	1	0	0	0
chr6	114478781	114479093	intron	protein_coding-intron (ENSMUST00000088987, intron 2 of 2)	20418	ENSMUST00000160780	ENSMUSG00000053004	Hrh1	histamine receptor H1 [Source:MGI Symbol;Acc:MGI:107619]	protein_coding	0	1	0	0	1	0	0	0	0
chr6	128318324	128318808	Intergenic	Intergenic	5209	ENSMUST00000118863	ENSMUSG00000053173	Rpl18-ps2	ribosomal protein L18, pseudogene 2 [Source:MGI Symbol;Acc:MGI:3646997]	processed_pseudogene	0	0	1	0	0	1	0	0	1
chr1	14739938	14740522	Distant-promoter	Intergenic	-12707	ENSMUST00000187401	ENSMUSG00000054493	Gm9947	predicted gene 9947 [Source:MGI Symbol;Acc:MGI:3642739]	antisense	0	0	0	0	0	0	0	0	1
chr17	34031968	34032452	promoter-TSS	protein_coding-promoter-TSS (ENSMUST00000025186)	14	ENSMUST00000173354	ENSMUSG00000039656	Rxrb	retinoid X receptor beta [Source:MGI Symbol;Acc:MGI:98215]	protein_coding	0	0	1	0	0	1	0	1	1
chr11	64898687	64899171	Intergenic	Intergenic	-55176	ENSMUST00000122911	ENSMUSG00000086490	Gm12292	predicted gene 12292 [Source:MGI Symbol;Acc:MGI:3649414]	lincRNA	0	0	0	0	0	1	0	0	0
chr2	94245254	94245764	Distant-promoter	lncRNA-intron (ENSMUST00000210851, intron 2 of 5)	-2171	ENSMUST00000210721	ENSMUSG00000075020	Mir670hg	MIR670 host gene (non-protein coding) [Source:MGI Symbol;Acc:MGI:3041234]	lincRNA	0	0	1	0	0	1	0	0	1
chr17	46836099	46836461	Distant-promoter	protein_coding-intron (ENSMUST00000233455, intron 1 of 4)	-3966	ENSMUST00000233537	ENSMUSG00000036568	Bicral	BRD4 interacting chromatin remodeling complex associated protein like [Source:MGI Symbol;Acc:MGI:2673855]	protein_coding	0	0	0	1	0	0	0	0	0
chr12	39952037	39952382	Distant-promoter	Intergenic	-1577	ENSMUST00000222820	ENSMUSG00000114147	Gm18939	predicted gene, 18939 [Source:MGI Symbol;Acc:MGI:5011124]	transcribed_processed_pseudogene	0	0	0	0	0	0	1	0	0
chr8	123048538	123048757	intron	protein_coding-intron (ENSMUST00000127664, intron 1 of 15)	6181	ENSMUST00000186531	ENSMUSG00000099881	2810013P06Rik	RIKEN cDNA 2810013P06 gene [Source:MGI Symbol;Acc:MGI:1914456]	lncRNA	0	0	0	0	1	0	0	0	0
chr14	29017910	29018190	promoter-TSS	protein_coding-promoter-TSS (ENSMUST00000055662)	-158	ENSMUST00000055662	ENSMUSG00000045776	Lrtm1	leucine-rich repeats and transmembrane domains 1 [Source:MGI Symbol;Acc:MGI:2442106]	protein_coding	0	1	0	0	1	1	1	1	0
chr9	122481714	122481914	Intergenic	Intergenic	3064	ENSMUST00000214531	ENSMUSG00000110725	Gm47129	predicted gene, 47129 [Source:MGI Symbol;Acc:MGI:6095882]	processed_pseudogene	0	0	0	0	1	0	1	1	1
chr11	86582046	86582530	Intergenic	Intergenic	1870	ENSMUST00000083521	ENSMUSG00000065455	Mir21a	microRNA 21a [Source:MGI Symbol;Acc:MGI:2676885]	miRNA	0	0	0	0	0	1	0	0	1
chr10	117692553	117692847	Distant-promoter	protein_coding-exon (ENSMUST00000020408, exon 10 of 12)	-1180	ENSMUST00000131627	ENSMUSG00000020184	Mdm2	transformed mouse 3T3 cell double minute 2 [Source:MGI Symbol;Acc:MGI:96952]	protein_coding	0	1	0	0	0	0	0	1	0
chr13	23732421	23732905	Intergenic	Intergenic	4115	ENSMUST00000120086	ENSMUSG00000083206	Gm11338	predicted gene 11338 [Source:MGI Symbol;Acc:MGI:3651857]	unprocessed_pseudogene	0	0	0	0	0	1	0	0	1
chr17	31834799	31835033	Intergenic	Intergenic	16659	ENSMUST00000234867	ENSMUSG00000024042	Sik1	salt inducible kinase 1 [Source:MGI Symbol;Acc:MGI:104754]	protein_coding	0	0	0	0	0	0	1	1	1
chr17	81267516	81267895	Intergenic	Intergenic	-20967	ENSMUST00000234904	ENSMUSG00000117496	Gm50042	predicted gene, 50042 [Source:MGI Symbol;Acc:MGI:6275350]	processed_pseudogene	0	0	0	0	0	0	0	1	0
chr13	13550457	13550660	Intergenic	Intergenic	35820	ENSMUST00000221249	ENSMUSG00000114068	Gm48783	predicted gene, 48783 [Source:MGI Symbol;Acc:MGI:6098481]	TEC	0	0	0	0	0	0	1	0	0
chr17	21438830	21439100	intron	lncRNA-intron (ENSMUST00000232563, intron 1 of 3)	11302	ENSMUST00000232563	ENSMUSG00000116771	Gm49691	predicted gene, 49691 [Source:MGI Symbol;Acc:MGI:6215143]	lncRNA	0	0	0	0	0	0	1	1	0
chr3	8594596	8595180	Intergenic	Intergenic	21616	ENSMUST00000182857	ENSMUSG00000098047	Gm18822	predicted gene, 18822 [Source:MGI Symbol;Acc:MGI:5011007]	processed_pseudogene	0	0	0	0	0	0	0	0	1
chr9	80025909	80026393	Distant-promoter	Intergenic	-11278	ENSMUST00000158283	ENSMUSG00000088908	Gm25433	predicted gene, 25433 [Source:MGI Symbol;Acc:MGI:5455210]	misc_RNA	0	0	1	0	0	1	0	0	1
chr11	48874402	48874886	Distant-promoter	Intergenic	-2961	ENSMUST00000147151	ENSMUSG00000046879	Irgm1	immunity-related GTPase family M member 1 [Source:MGI Symbol;Acc:MGI:107567]	protein_coding	0	0	0	0	0	1	0	0	1
chr1	51514897	51515481	Distant-promoter	lncRNA-intron (ENSMUST00000189410, intron 3 of 3)	-2860	ENSMUST00000190169	ENSMUSG00000099413	Gm17767	predicted gene, 17767 [Source:MGI Symbol;Acc:MGI:5009931]	lincRNA	0	0	0	0	0	0	0	0	1
chr2	75736885	75737369	Distant-promoter	Intergenic	-6955	ENSMUST00000123829	ENSMUSG00000087527	Gm13656	predicted gene 13656 [Source:MGI Symbol;Acc:MGI:3650910]	lincRNA	0	0	0	0	0	1	0	0	0
chr6	100789064	100789347	Distant-promoter	protein_coding-intron (ENSMUST00000032157, intron 5 of 6)	-2624	ENSMUST00000203856	ENSMUSG00000107989	Gm19692	predicted gene, 19692 [Source:MGI Symbol;Acc:MGI:5011877]	TEC	0	1	0	0	1	0	1	1	0
chr6	84419405	84419605	intron	lncRNA-intron (ENSMUST00000203521, intron 3 of 3)	4333	ENSMUST00000203521	ENSMUSG00000107797	Gm10445	predicted gene 10445 [Source:MGI Symbol;Acc:MGI:3642570]	lncRNA	0	1	0	0	1	1	1	1	1
chr12	100529372	100529572	Distant-promoter	Intergenic	-8646	ENSMUST00000062957	ENSMUSG00000033530	Ttc7b	tetratricopeptide repeat domain 7B [Source:MGI Symbol;Acc:MGI:2144724]	protein_coding	0	1	0	0	1	0	0	1	0
chr9	44127381	44127745	Distant-promoter	lncRNA-intron (ENSMUST00000180670, intron 1 of 1)	-6906	ENSMUST00000149241	ENSMUSG00000032135	Mcam	melanoma cell adhesion molecule [Source:MGI Symbol;Acc:MGI:1933966]	protein_coding	0	0	0	0	0	1	1	1	0
chr19	40506999	40507315	intron	protein_coding-intron (ENSMUST00000224227, intron 1 of 21)	6516	ENSMUST00000225148	ENSMUSG00000025006	Sorbs1	sorbin and SH3 domain containing 1 [Source:MGI Symbol;Acc:MGI:700014]	protein_coding	0	0	0	1	1	1	1	1	0
chr19	57483020	57483504	Distant-promoter	protein_coding-intron (ENSMUST00000026072, intron 4 of 6)	-14128	ENSMUST00000234319	ENSMUSG00000117655	6720468P15Rik	RIKEN cDNA 6720468P15 gene [Source:MGI Symbol;Acc:MGI:1925323]	lincRNA	0	0	0	0	0	1	0	0	0
chr9	37147219	37147729	promoter-TSS	protein_coding-promoter-TSS (ENSMUST00000039674)	-67	ENSMUST00000039674	ENSMUSG00000035934	Pknox2	Pbx/knotted 1 homeobox 2 [Source:MGI Symbol;Acc:MGI:2445415]	protein_coding	0	0	1	0	0	1	0	0	1
chr1	171541341	171541825	promoter-TSS	processed_pseudogene-promoter-TSS (ENSMUST00000195218)	-109	ENSMUST00000195218	ENSMUSG00000103980	Gm37450	predicted gene, 37450 [Source:MGI Symbol;Acc:MGI:5610678]	processed_pseudogene	0	0	0	0	0	1	0	0	1
chr17	29414493	29414977	Distant-promoter	Intergenic	-18100	ENSMUST00000234231	ENSMUSG00000117427	Gm36199	predicted gene, 36199 [Source:MGI Symbol;Acc:MGI:5595358]	lincRNA	0	0	0	0	0	1	0	0	0
chr19	46869443	46869927	intron	protein_coding-intron (ENSMUST00000077666, intron 5 of 6)	4025	ENSMUST00000235671	ENSMUSG00000064105	Cnnm2	cyclin M2 [Source:MGI Symbol;Acc:MGI:2151054]	protein_coding	0	0	0	0	0	1	0	0	0
chr9	119806451	119806660	intron	protein_coding-intron (ENSMUST00000070617, intron 8 of 26)	17305	ENSMUST00000215718	ENSMUSG00000034115	Scn11a	sodium channel, voltage-gated, type XI, alpha [Source:MGI Symbol;Acc:MGI:1345149]	protein_coding	0	0	0	1	1	0	1	1	0
chr8	90955222	90955505	promoter-TSS	protein_coding-promoter-TSS (ENSMUST00000209341)	-72	ENSMUST00000209341	ENSMUSG00000056608	Chd9	chromodomain helicase DNA binding protein 9 [Source:MGI Symbol;Acc:MGI:1924001]	protein_coding	0	0	0	0	1	0	1	1	1
chr12	30160478	30160700	Intergenic	Intergenic	-27965	ENSMUST00000021005	ENSMUSG00000020673	Tpo	thyroid peroxidase [Source:MGI Symbol;Acc:MGI:98813]	protein_coding	0	0	0	0	0	0	1	0	0
chr11	101467519	101468003	promoter-TSS	protein_coding-promoter-TSS (ENSMUST00000001347)	-414	ENSMUST00000001347	ENSMUSG00000001313	Rnd2	Rho family GTPase 2 [Source:MGI Symbol;Acc:MGI:1338755]	protein_coding	0	0	1	0	0	1	0	0	1
chr10	13793479	13793963	intron	protein_coding-intron (ENSMUST00000019942, intron 3 of 5)	50565	ENSMUST00000162174	ENSMUSG00000019806	Aig1	androgen-induced 1 [Source:MGI Symbol;Acc:MGI:1913503]	protein_coding	0	0	0	0	0	1	0	0	0
chr6	34188042	34188626	Intergenic	Intergenic	9102	ENSMUST00000145644	ENSMUSG00000087613	Gm13855	predicted gene 13855 [Source:MGI Symbol;Acc:MGI:3652198]	lincRNA	0	1	0	0	1	1	1	1	1
chr19	28759112	28759596	Intergenic	Intergenic	4076	ENSMUST00000166459	ENSMUSG00000090737	Gm6788	predicted gene 6788 [Source:MGI Symbol;Acc:MGI:3646480]	processed_pseudogene	0	0	1	0	0	1	0	0	1
chr17	94778840	94779324	intron	lncRNA-intron (ENSMUST00000182639, intron 3 of 3)	14257	ENSMUST00000157966	ENSMUSG00000088591	Gm23964	predicted gene, 23964 [Source:MGI Symbol;Acc:MGI:5453741]	rRNA	0	0	0	1	1	1	1	1	1
chr2	58655160	58655670	intron	protein_coding-intron (ENSMUST00000071543, intron 1 of 7)	22334	ENSMUST00000230667	ENSMUSG00000026839	Upp2	uridine phosphorylase 2 [Source:MGI Symbol;Acc:MGI:1923904]	protein_coding	0	0	1	0	0	0	0	0	0
chr18	46859582	46859887	intron	protein_coding-intron (ENSMUST00000025358, intron 1 of 19)	9695	ENSMUST00000234519	ENSMUSG00000024481	Lvrn	laeverin [Source:MGI Symbol;Acc:MGI:1921824]	protein_coding	0	0	0	0	0	1	1	1	0
chr15	98662837	98663047	promoter-TSS	protein_coding-promoter-TSS (ENSMUST00000003450)	-48	ENSMUST00000228973	ENSMUSG00000003360	Ddx23	DEAD (Asp-Glu-Ala-Asp) box polypeptide 23 [Source:MGI Symbol;Acc:MGI:1921601]	protein_coding	0	1	0	0	1	0	0	0	0
chr11	74925833	74926417	promoter-TSS	protein_coding-promoter-TSS (ENSMUST00000065211)	-177	ENSMUST00000121738	ENSMUSG00000001323	Srr	serine racemase [Source:MGI Symbol;Acc:MGI:1351636]	protein_coding	0	0	0	0	1	1	0	1	1
chr7	13009759	13009973	promoter-TSS	protein_coding-promoter-TSS (ENSMUST00000051390)	-36	ENSMUST00000209997	ENSMUSG00000049600	Zbtb45	zinc finger and BTB domain containing 45 [Source:MGI Symbol;Acc:MGI:2685003]	protein_coding	0	1	1	0	1	1	0	1	1
chr3	100973833	100974417	Distant-promoter	Intergenic	-4462	ENSMUST00000127357	ENSMUSG00000033222	Ttf2	transcription termination factor, RNA polymerase II [Source:MGI Symbol;Acc:MGI:1921294]	protein_coding	0	0	0	0	0	0	0	0	1
chr11	55505560	55505825	TTS	protein_coding-TTS (ENSMUST00000018727)	4466	ENSMUST00000185156	ENSMUSG00000098906	Mir7652	microRNA 7652 [Source:MGI Symbol;Acc:MGI:5531314]	miRNA	0	1	0	0	1	1	0	0	0
chr4	115903037	115903621	Intergenic	Intergenic	12663	ENSMUST00000165938	ENSMUSG00000034185	6430628N08Rik	RIKEN cDNA 6430628N08 gene [Source:MGI Symbol;Acc:MGI:1923487]	protein_coding	0	0	0	0	0	0	0	0	1
chr1	45825127	45825611	Intergenic	Intergenic	2811	ENSMUST00000186651	ENSMUSG00000025995	Wdr75	WD repeat domain 75 [Source:MGI Symbol;Acc:MGI:1920924]	protein_coding	0	0	0	0	0	1	0	0	1
chr14	67012437	67012921	Distant-promoter	Intergenic	-3802	ENSMUST00000022634	ENSMUSG00000022051	Bnip3l	BCL2/adenovirus E1B interacting protein 3-like [Source:MGI Symbol;Acc:MGI:1332659]	protein_coding	0	0	0	0	0	1	0	0	0
chr4	137287929	137288413	intron	protein_coding-intron (ENSMUST00000045747, intron 1 of 4)	10682	ENSMUST00000045747	ENSMUSG00000036856	Wnt4	wingless-type MMTV integration site family, member 4 [Source:MGI Symbol;Acc:MGI:98957]	protein_coding	0	0	0	0	0	1	0	0	0
chr5	115134619	115135103	promoter-TSS	protein_coding-promoter-TSS (ENSMUST00000153403)	64	ENSMUST00000153403	ENSMUSG00000046562	Unc119b	unc-119 lipid binding chaperone B [Source:MGI Symbol;Acc:MGI:2147162]	protein_coding	0	0	0	0	0	1	0	0	0
chr18	32535654	32535874	promoter-TSS	protein_coding-promoter-TSS (ENSMUST00000172434)	-346	ENSMUST00000172434	ENSMUSG00000090523	Gypc	glycophorin C [Source:MGI Symbol;Acc:MGI:1098566]	protein_coding	0	0	0	0	1	0	0	0	0
chr9	96727692	96728061	intron	protein_coding-intron (ENSMUST00000093798, intron 1 of 2)	1160	ENSMUST00000143906	ENSMUSG00000040433	Zbtb38	zinc finger and BTB domain containing 38 [Source:MGI Symbol;Acc:MGI:2442866]	protein_coding	0	0	0	0	1	0	0	1	0
chr8	118453126	118453610	intron	protein_coding-intron (ENSMUST00000117160, intron 1 of 13)	-26769	ENSMUST00000082867	ENSMUSG00000064801	Gm24035	predicted gene, 24035 [Source:MGI Symbol;Acc:MGI:5453812]	snRNA	0	0	0	0	0	1	0	0	0
chr18	61250109	61250593	intron	protein_coding-intron (ENSMUST00000025468, intron 7 of 21)	9610	ENSMUST00000076842	ENSMUSG00000091957	Rps2-ps10	ribosomal protein S2, pseudogene 10 [Source:MGI Symbol;Acc:MGI:3645604]	transcribed_processed_pseudogene	0	0	0	0	0	1	0	0	0
chr17	86032241	86032825	intron	protein_coding-intron (ENSMUST00000095187, intron 16 of 20)	7831	ENSMUST00000234951	ENSMUSG00000024135	Srbd1	S1 RNA binding domain 1 [Source:MGI Symbol;Acc:MGI:1925836]	protein_coding	0	0	0	0	0	0	0	0	1
chr6	8259651	8259925	promoter-TSS	protein_coding-promoter-TSS (ENSMUST00000012627)	338	ENSMUST00000162564	ENSMUSG00000107705	Gm45062	predicted gene 45062 [Source:MGI Symbol;Acc:MGI:5753638]	protein_coding	0	1	0	0	1	1	1	1	1
chr2	141734956	141735156	intron	protein_coding-intron (ENSMUST00000078027, intron 7 of 17)	94566	ENSMUST00000083413	ENSMUSG00000065347	Gm25583	predicted gene, 25583 [Source:MGI Symbol;Acc:MGI:5455360]	snRNA	0	0	0	0	1	1	1	1	0
chr2	30685051	30685294	Distant-promoter	lncRNA-intron (ENSMUST00000146702, intron 2 of 3)	-7161	ENSMUST00000144704	ENSMUSG00000087268	Gm14486	predicted gene 14486 [Source:MGI Symbol;Acc:MGI:3649723]	lncRNA	0	0	0	0	0	0	0	1	0
chr2	110564972	110565456	Intergenic	Intergenic	31423	ENSMUST00000099624	ENSMUSG00000074970	Gm10794	predicted gene 10794 [Source:MGI Symbol;Acc:MGI:3708664]	pseudogene	0	0	0	0	0	1	0	0	1
chr11	28909103	28909587	Distant-promoter	protein_coding-intron (ENSMUST00000020759, intron 4 of 10)	-6322	ENSMUST00000139713	ENSMUSG00000020467	Efemp1	epidermal growth factor-containing fibulin-like extracellular matrix protein 1 [Source:MGI Symbol;Acc:MGI:1339998]	protein_coding	0	1	1	0	1	1	0	1	0
chr2	112379124	112379551	exon	protein_coding-exon (ENSMUST00000028552, exon 1 of 10)	111	ENSMUST00000151257	ENSMUSG00000027132	Katnbl1	katanin p80 subunit B like 1 [Source:MGI Symbol;Acc:MGI:1919675]	protein_coding	0	0	1	0	1	1	0	1	1
chr1	136045941	136046425	Distant-promoter	Intergenic	-4621	ENSMUST00000180436	ENSMUSG00000097918	Ascl5	achaete-scute family bHLH transcription factor 5 [Source:MGI Symbol;Acc:MGI:2685043]	protein_coding	0	0	0	0	0	1	0	0	1
chr11	60914021	60914402	promoter-TSS	protein_coding-promoter-TSS (ENSMUST00000019075)	-399	ENSMUST00000019075	ENSMUSG00000018931	Natd1	N-acetyltransferase domain containing 1 [Source:MGI Symbol;Acc:MGI:1344388]	protein_coding	0	1	0	0	1	0	1	1	0
chr3	145079319	145079519	intron	protein_coding-intron (ENSMUST00000040465, intron 10 of 13)	19685	ENSMUST00000040465	ENSMUSG00000036960	Clca2	chloride channel accessory 2 [Source:MGI Symbol;Acc:MGI:2139758]	protein_coding	0	0	0	1	0	0	1	0	0
chr2	109841127	109841424	Intergenic	Intergenic	-48741	ENSMUST00000120873	ENSMUSG00000083915	Gm13932	predicted gene 13932 [Source:MGI Symbol;Acc:MGI:3650981]	processed_pseudogene	0	0	0	0	1	0	0	0	0
chr4	116053599	116053864	promoter-TSS	protein_coding-promoter-TSS (ENSMUST00000165493)	145	ENSMUST00000030475	ENSMUSG00000028706	Nsun4	NOL1/NOP2/Sun domain family, member 4 [Source:MGI Symbol;Acc:MGI:1919431]	protein_coding	0	1	0	0	1	0	0	0	1
chr19	36645517	36645722	TTS	lncRNA-TTS (ENSMUST00000144045)	12965	ENSMUST00000150138	ENSMUSG00000087579	Hectd2os	Hectd2, opposite strand [Source:MGI Symbol;Acc:MGI:1919243]	lncRNA	0	1	0	0	1	0	0	1	0
chr1	173323780	173324264	Intergenic	Intergenic	9480	ENSMUST00000038227	ENSMUSG00000037872	Ackr1	atypical chemokine receptor 1 (Duffy blood group) [Source:MGI Symbol;Acc:MGI:1097689]	protein_coding	0	0	1	0	0	1	0	0	0
chr2	145861947	145862431	promoter-TSS	protein_coding-promoter-TSS (ENSMUST00000145874)	-455	ENSMUST00000145874	ENSMUSG00000001768	Rin2	Ras and Rab interactor 2 [Source:MGI Symbol;Acc:MGI:1921280]	protein_coding	0	0	0	0	0	1	0	0	0
chr7	41480845	41481429	TTS	protein_coding-TTS (ENSMUST00000205572)	1429	ENSMUST00000205572	ENSMUSG00000074166	AW146154	expressed sequence AW146154 [Source:MGI Symbol;Acc:MGI:2142212]	protein_coding	0	0	0	0	0	1	0	0	1
chr15	12576937	12577521	intron	protein_coding-intron (ENSMUST00000075317, intron 1 of 23)	2340	ENSMUST00000100754	ENSMUSG00000078300	Gm2606	predicted pseudogene 2606 [Source:MGI Symbol;Acc:MGI:3780774]	processed_pseudogene	0	0	0	0	0	0	0	0	1
chr14	122060757	122060973	Intergenic	Intergenic	26191	ENSMUST00000045976	ENSMUSG00000071229	Timm8a2	translocase of inner mitochondrial membrane 8A2 [Source:MGI Symbol;Acc:MGI:3615492]	protein_coding	0	0	0	0	1	1	0	0	1
chr17	49852242	49852726	intron	protein_coding-intron (ENSMUST00000162854, intron 15 of 22)	-30659	ENSMUST00000159971	ENSMUSG00000090012	Gm16555	predicted gene 16555 [Source:MGI Symbol;Acc:MGI:4414975]	antisense	0	0	0	0	0	1	0	0	1
chr9	48972511	48972995	Distant-promoter	Intergenic	-7763	ENSMUST00000008734	ENSMUSG00000008590	Htr3b	5-hydroxytryptamine (serotonin) receptor 3B [Source:MGI Symbol;Acc:MGI:1861899]	protein_coding	0	0	0	0	0	1	0	0	0
chr7	127760948	127761532	Distant-promoter	protein_coding-intron (ENSMUST00000033081, intron 7 of 10)	-8575	ENSMUST00000118865	ENSMUSG00000043964	Orai3	ORAI calcium release-activated calcium modulator 3 [Source:MGI Symbol;Acc:MGI:3039586]	protein_coding	0	0	0	0	0	0	0	0	1
chr3	131552516	131553000	Distant-promoter	Intergenic	-12010	ENSMUST00000029666	ENSMUSG00000028032	Papss1	3'-phosphoadenosine 5'-phosphosulfate synthase 1 [Source:MGI Symbol;Acc:MGI:1330587]	protein_coding	0	0	0	0	0	1	0	0	1
chr8	41017606	41017978	promoter-TSS	lncRNA-promoter-TSS (ENSMUST00000152188)	54	ENSMUST00000152188	ENSMUSG00000084960	B430010I23Rik	RIKEN cDNA B430010I23 gene [Source:MGI Symbol;Acc:MGI:1926099]	lncRNA	0	0	0	1	1	0	0	0	0
chr17	14570407	14570752	Intergenic	Intergenic	100287	ENSMUST00000232616	ENSMUSG00000023885	Thbs2	thrombospondin 2 [Source:MGI Symbol;Acc:MGI:98738]	protein_coding	0	1	1	0	1	0	0	1	0
chr5	107168021	107168505	Distant-promoter	protein_coding-intron (ENSMUST00000031224, intron 4 of 16)	-7692	ENSMUST00000198390	ENSMUSG00000105033	Gm43423	predicted gene 43423 [Source:MGI Symbol;Acc:MGI:5663560]	TEC	0	0	1	0	0	1	0	0	1
chr8	94098311	94098550	exon	protein_coding-exon (ENSMUST00000034206, exon 1 of 17)	498	ENSMUST00000034206	ENSMUSG00000031755	Bbs2	Bardet-Biedl syndrome 2 (human) [Source:MGI Symbol;Acc:MGI:2135267]	protein_coding	0	0	0	0	1	0	0	1	0
chr10	123091687	123092271	Distant-promoter	Intergenic	-15474	ENSMUST00000073792	ENSMUSG00000034602	Mon2	MON2 homolog, regulator of endosome to Golgi trafficking [Source:MGI Symbol;Acc:MGI:1914324]	protein_coding	0	0	0	0	0	0	0	0	1
chr3	65365287	65365487	exon	protein_coding-exon (ENSMUST00000159525, exon 13 of 13)	11620	ENSMUST00000161956	ENSMUSG00000027827	Kcnab1	potassium voltage-gated channel, shaker-related subfamily, beta member 1 [Source:MGI Symbol;Acc:MGI:109155]	protein_coding	0	0	0	0	1	0	1	1	0
chr13	59608677	59608882	promoter-TSS	protein_coding-promoter-TSS (ENSMUST00000163395)	-478	ENSMUST00000163395	ENSMUSG00000021555	Naa35	N(alpha)-acetyltransferase 35, NatC auxiliary subunit [Source:MGI Symbol;Acc:MGI:1925939]	protein_coding	0	0	0	0	0	0	1	1	0
chr17	49771997	49772324	intron	protein_coding-intron (ENSMUST00000162854, intron 13 of 22)	18249	ENSMUST00000162419	ENSMUSG00000023999	Kif6	kinesin family member 6 [Source:MGI Symbol;Acc:MGI:1098238]	protein_coding	0	0	0	0	1	0	0	1	0
chr9	102977915	102978218	Distant-promoter	Intergenic	-10646	ENSMUST00000185215	ENSMUSG00000032548	Slco2a1	solute carrier organic anion transporter family, member 2a1 [Source:MGI Symbol;Acc:MGI:1346021]	protein_coding	0	1	1	0	0	1	0	0	0
chr5	90681979	90682179	Intergenic	Intergenic	-41422	ENSMUST00000202704	ENSMUSG00000029370	Rassf6	Ras association (RalGDS/AF-6) domain family member 6 [Source:MGI Symbol;Acc:MGI:1920496]	protein_coding	0	1	0	0	0	0	1	1	0
chr14	18377910	18378494	Intergenic	Intergenic	-46343	ENSMUST00000022296	ENSMUSG00000021774	Ube2e1	ubiquitin-conjugating enzyme E2E 1 [Source:MGI Symbol;Acc:MGI:107411]	protein_coding	0	0	0	0	0	0	0	0	1
chr16	77644447	77644695	Distant-promoter	lncRNA-intron (ENSMUST00000182820, intron 7 of 8)	-1702	ENSMUST00000083538	ENSMUSG00000065472	Mir125b-2	microRNA 125b-2 [Source:MGI Symbol;Acc:MGI:3618706]	miRNA	0	0	0	0	1	0	0	1	0
chr2	92941885	92942369	intron	protein_coding-intron (ENSMUST00000028648, intron 2 of 5)	27029	ENSMUST00000028648	ENSMUSG00000027220	Syt13	synaptotagmin XIII [Source:MGI Symbol;Acc:MGI:1933945]	protein_coding	0	1	0	0	1	1	0	0	0
chr11	115514272	115514482	promoter-TSS	protein_coding-promoter-TSS (ENSMUST00000021083)	-6	ENSMUST00000155399	ENSMUSG00000020737	Jpt1	Jupiter microtubule associated homolog 1 [Source:MGI Symbol;Acc:MGI:1096361]	protein_coding	0	0	0	0	0	0	0	1	0
chr6	36766895	36767194	intron	protein_coding-intron (ENSMUST00000101534, intron 1 of 4)	43135	ENSMUST00000201321	ENSMUSG00000029838	Ptn	pleiotrophin [Source:MGI Symbol;Acc:MGI:97804]	protein_coding	0	0	0	0	0	0	1	0	0
chr7	19824239	19824552	Distant-promoter	Intergenic	-1625	ENSMUST00000120537	ENSMUSG00000053175	Bcl3	B cell leukemia/lymphoma 3 [Source:MGI Symbol;Acc:MGI:88140]	protein_coding	0	0	0	0	1	0	0	1	1
chr11	54921248	54921523	promoter-TSS	protein_coding-promoter-TSS (ENSMUST00000132224)	-310	ENSMUST00000132224	ENSMUSG00000020400	Tnip1	TNFAIP3 interacting protein 1 [Source:MGI Symbol;Acc:MGI:1926194]	protein_coding	0	0	0	0	0	0	1	1	0
chr8	106009892	106010376	Distant-promoter	protein_coding-exon (ENSMUST00000058579, exon 1 of 1)	-1373	ENSMUST00000034375	ENSMUSG00000031901	Dus2	dihydrouridine synthase 2 [Source:MGI Symbol;Acc:MGI:1913619]	protein_coding	0	0	0	0	0	1	0	0	0
chr2	145860633	145861217	Distant-promoter	protein_coding-exon (ENSMUST00000094480, exon 9 of 13)	-1719	ENSMUST00000145874	ENSMUSG00000001768	Rin2	Ras and Rab interactor 2 [Source:MGI Symbol;Acc:MGI:1921280]	protein_coding	0	0	1	0	1	1	0	0	1
chr4	26346518	26347099	promoter-TSS	protein_coding-promoter-TSS (ENSMUST00000041374)	46	ENSMUST00000140492	ENSMUSG00000040520	Manea	mannosidase, endo-alpha [Source:MGI Symbol;Acc:MGI:2444484]	protein_coding	0	0	0	0	1	0	0	1	1
chr4	150371593	150372177	intron	protein_coding-intron (ENSMUST00000105682, intron 1 of 22)	-34509	ENSMUST00000131600	ENSMUSG00000039852	Rere	arginine glutamic acid dipeptide (RE) repeats [Source:MGI Symbol;Acc:MGI:2683486]	protein_coding	0	0	0	0	0	1	0	0	1
chr7	118940850	118941050	intron	protein_coding-intron (ENSMUST00000098087, intron 7 of 8)	3827	ENSMUST00000132148	ENSMUSG00000073856	Iqck	IQ motif containing K [Source:MGI Symbol;Acc:MGI:3612188]	protein_coding	0	0	0	1	0	0	0	0	0
chr2	167790042	167790626	Intergenic	Intergenic	8281	ENSMUST00000124850	ENSMUSG00000087624	9230111E07Rik	RIKEN cDNA 9230111E07 gene [Source:MGI Symbol;Acc:MGI:1924998]	lincRNA	0	1	1	0	1	1	0	1	1
chr2	160731513	160731997	promoter-TSS	protein_coding-promoter-TSS (ENSMUST00000109462)	22	ENSMUST00000109462	ENSMUSG00000016933	Plcg1	phospholipase C, gamma 1 [Source:MGI Symbol;Acc:MGI:97615]	protein_coding	0	0	0	0	0	1	0	0	1
chr16	30388724	30388986	promoter-TSS	protein_coding-promoter-TSS (ENSMUST00000061350)	-18	ENSMUST00000136065	ENSMUSG00000022533	Atp13a3	ATPase type 13A3 [Source:MGI Symbol;Acc:MGI:2685387]	protein_coding	0	0	0	0	1	0	0	0	0
chr16	10786429	10786672	Distant-promoter	Intergenic	-1014	ENSMUST00000229866	ENSMUSG00000038037	Socs1	suppressor of cytokine signaling 1 [Source:MGI Symbol;Acc:MGI:1354910]	protein_coding	0	0	1	0	0	1	0	1	1
chr3	152477848	152478048	intron	protein_coding-intron (ENSMUST00000045262, intron 12 of 13)	567	ENSMUST00000198552	ENSMUSG00000039058	Ak5	adenylate kinase 5 [Source:MGI Symbol;Acc:MGI:2677491]	protein_coding	0	0	1	0	0	1	0	1	1
chr17	71002795	71003043	promoter-TSS	protein_coding-promoter-TSS (ENSMUST00000123686)	-41	ENSMUST00000123686	ENSMUSG00000024048	Myl12a	myosin, light chain 12A, regulatory, non-sarcomeric [Source:MGI Symbol;Acc:MGI:1914518]	protein_coding	0	1	1	0	1	1	1	1	1
chr3	122984611	122984814	promoter-TSS	protein_coding-promoter-TSS (ENSMUST00000090379)	-202	ENSMUST00000090379	ENSMUSG00000039701	Usp53	ubiquitin specific peptidase 53 [Source:MGI Symbol;Acc:MGI:2139607]	protein_coding	0	0	0	0	1	1	0	1	1
chr6	52609669	52609869	Distant-promoter	protein_coding-intron (ENSMUST00000031788, intron 4 of 7)	-6524	ENSMUST00000203918	ENSMUSG00000107813	Gm44434	predicted gene, 44434 [Source:MGI Symbol;Acc:MGI:5690826]	TEC	0	0	0	0	1	0	0	1	0
chr2	65238841	65239087	promoter-TSS	protein_coding-promoter-TSS (ENSMUST00000090896)	80	ENSMUST00000155916	ENSMUSG00000034903	Cobll1	Cobl-like 1 [Source:MGI Symbol;Acc:MGI:2442894]	protein_coding	0	0	0	0	1	0	0	1	1
chr15	77750452	77750936	intron	protein_coding-intron (ENSMUST00000070911, intron 3 of 3)	4545	ENSMUST00000229445	ENSMUSG00000056656	Apol8	apolipoprotein L 8 [Source:MGI Symbol;Acc:MGI:2444921]	protein_coding	0	0	0	0	0	1	0	0	0
chr9	21313469	21313704	Distant-promoter	Intergenic	-1249	ENSMUST00000115433	ENSMUSG00000003309	Ap1m2	adaptor protein complex AP-1, mu 2 subunit [Source:MGI Symbol;Acc:MGI:1336974]	protein_coding	0	0	1	0	1	1	0	1	1
chr6	143170375	143170602	intron	protein_coding-intron (ENSMUST00000032413, intron 1 of 7)	3234	ENSMUST00000203341	ENSMUSG00000030275	Etnk1	ethanolamine kinase 1 [Source:MGI Symbol;Acc:MGI:1922570]	protein_coding	0	0	0	0	0	0	1	0	0
chr9	65577775	65578259	promoter-TSS	protein_coding-promoter-TSS (ENSMUST00000213554)	-917	ENSMUST00000213554	ENSMUSG00000050721	Plekho2	pleckstrin homology domain containing, family O member 2 [Source:MGI Symbol;Acc:MGI:2143132]	protein_coding	0	0	0	0	0	1	0	0	0
chr11	106066104	106066588	promoter-TSS	lncRNA-promoter-TSS (ENSMUST00000140736)	-41	ENSMUST00000140736	ENSMUSG00000085255	Taco1os	translational activator of mitochondrially encoded cytochrome c oxidase I, opposite strand [Source:MGI Symbol;Acc:MGI:1915441]	antisense	0	1	0	0	1	1	0	1	1
chr19	3674166	3674750	intron	protein_coding-intron (ENSMUST00000025856, intron 1 of 22)	12098	ENSMUST00000025856	ENSMUSG00000024913	Lrp5	low density lipoprotein receptor-related protein 5 [Source:MGI Symbol;Acc:MGI:1278315]	protein_coding	0	1	0	0	1	1	1	1	1
chr11	3622699	3623000	Intergenic	Intergenic	2999	ENSMUST00000117640	ENSMUSG00000084211	Gm11949	predicted gene 11949 [Source:MGI Symbol;Acc:MGI:3650314]	processed_pseudogene	0	1	0	0	0	0	0	0	0
chr5	93093292	93093776	promoter-TSS	protein_coding-promoter-TSS (ENSMUST00000074733)	-2	ENSMUST00000202415	ENSMUSG00000058013	Septin11	septin 11 [Source:MGI Symbol;Acc:MGI:1277214]	protein_coding	0	0	1	0	1	1	0	0	1
chr2	165849198	165849498	intron	protein_coding-intron (ENSMUST00000018050, intron 4 of 23)	2774	ENSMUST00000139202	ENSMUSG00000039671	Zmynd8	zinc finger, MYND-type containing 8 [Source:MGI Symbol;Acc:MGI:1918025]	protein_coding	0	0	0	0	0	0	1	1	0
chr2	51147772	51147972	intron	protein_coding-intron (ENSMUST00000017288, intron 2 of 4)	1222	ENSMUST00000140864	ENSMUSG00000017144	Rnd3	Rho family GTPase 3 [Source:MGI Symbol;Acc:MGI:1921444]	protein_coding	0	1	1	0	1	1	0	1	1
chr1	93691950	93692219	Distant-promoter	protein_coding-intron (ENSMUST00000027499, intron 3 of 4)	-1733	ENSMUST00000185685	ENSMUSG00000026278	Bok	BCL2-related ovarian killer [Source:MGI Symbol;Acc:MGI:1858494]	protein_coding	0	0	0	0	1	0	0	0	0
chr6	72330306	72330509	intron	protein_coding-intron (ENSMUST00000070345, intron 7 of 12)	2961	ENSMUST00000154799	ENSMUSG00000056305	Usp39	ubiquitin specific peptidase 39 [Source:MGI Symbol;Acc:MGI:107622]	protein_coding	0	0	0	1	1	0	1	1	0
chr9	106687157	106687741	Distant-promoter	protein_coding-TTS (ENSMUST00000046502)	-1522	ENSMUST00000188892	ENSMUSG00000040813	Tex264	testis expressed gene 264 [Source:MGI Symbol;Acc:MGI:1096570]	protein_coding	0	0	0	0	0	0	0	0	1
chr12	32678509	32679093	Distant-promoter	Intergenic	-5507	ENSMUST00000220414	ENSMUSG00000112617	Gm47937	predicted gene, 47937 [Source:MGI Symbol;Acc:MGI:6097200]	processed_pseudogene	0	0	0	0	0	0	0	0	1
chr5	122284542	122285126	exon	protein_coding-exon (ENSMUST00000053426, exon 1 of 6)	469	ENSMUST00000053426	ENSMUSG00000038582	Pptc7	PTC7 protein phosphatase homolog [Source:MGI Symbol;Acc:MGI:2444593]	protein_coding	0	0	0	0	0	1	0	0	1
chr15	25376240	25376440	intron	protein_coding-intron (ENSMUST00000058845, intron 1 of 1)	37358	ENSMUST00000228597	ENSMUSG00000045763	Basp1	brain abundant, membrane attached signal protein 1 [Source:MGI Symbol;Acc:MGI:1917600]	protein_coding	0	1	0	0	0	0	0	0	0
chr2	91455759	91456243	Distant-promoter	Intergenic	-1510	ENSMUST00000028689	ENSMUSG00000027253	Lrp4	low density lipoprotein receptor-related protein 4 [Source:MGI Symbol;Acc:MGI:2442252]	protein_coding	0	0	0	0	0	1	0	0	1
chr15	32339065	32339384	intron	protein_coding-intron (ENSMUST00000067458, intron 1 of 22)	94121	ENSMUST00000227976	ENSMUSG00000022231	Sema5a	sema domain, seven thrombospondin repeats (type 1 and type 1-like), transmembrane domain (TM) and short cytoplasmic domain, (semaphorin) 5A [Source:MGI Symbol;Acc:MGI:107556]	protein_coding	0	0	0	0	0	0	1	1	0
chr18	6241109	6241331	promoter-TSS	protein_coding-promoter-TSS (ENSMUST00000234166)	-84	ENSMUST00000234166	ENSMUSG00000006740	Kif5b	kinesin family member 5B [Source:MGI Symbol;Acc:MGI:1098268]	protein_coding	0	0	0	0	1	0	0	0	1
chr13	93793597	93794181	intron	protein_coding-intron (ENSMUST00000091403, intron 2 of 7)	3112	ENSMUST00000176635	ENSMUSG00000093480	Mir5624	microRNA 5624 [Source:MGI Symbol;Acc:MGI:5454852]	miRNA	0	0	0	0	0	1	0	0	1
chr10	24312324	24312834	Intergenic	Intergenic	89034	ENSMUST00000154916	ENSMUSG00000020000	Moxd1	monooxygenase, DBH-like 1 [Source:MGI Symbol;Acc:MGI:1921582]	protein_coding	0	0	1	0	0	0	0	0	1
chr15	76212445	76212645	intron	protein_coding-intron (ENSMUST00000074834, intron 1 of 31)	1660	ENSMUST00000157503	ENSMUSG00000088128	Gm25720	predicted gene, 25720 [Source:MGI Symbol;Acc:MGI:5455497]	snRNA	0	0	0	0	0	0	1	1	0
chr4	148591470	148591954	promoter-TSS	protein_coding-promoter-TSS (ENSMUST00000152701)	-206	ENSMUST00000152701	ENSMUSG00000006442	Srm	spermidine synthase [Source:MGI Symbol;Acc:MGI:102690]	protein_coding	0	0	0	0	0	1	0	0	1
chr14	121423004	121423325	Intergenic	Intergenic	32598	ENSMUST00000227451	ENSMUSG00000115123	Gm33299	predicted gene, 33299 [Source:MGI Symbol;Acc:MGI:5592458]	lncRNA	0	0	0	0	0	0	1	1	0
chr4	126309798	126310282	TTS	protein_coding-TTS (ENSMUST00000128435)	9510	ENSMUST00000128435	ENSMUSG00000056174	Col8a2	collagen, type VIII, alpha 2 [Source:MGI Symbol;Acc:MGI:88464]	protein_coding	0	0	1	0	0	1	0	0	1
chr12	32109261	32109492	intron	lncRNA-intron (ENSMUST00000218145, intron 1 of 1)	14326	ENSMUST00000218145	ENSMUSG00000112071	5430401H09Rik	RIKEN cDNA 5430401H09 gene [Source:MGI Symbol;Acc:MGI:1918646]	lncRNA	1	1	0	1	1	1	1	1	1
chr6	98003074	98003658	intron	protein_coding-intron (ENSMUST00000043628, intron 4 of 8)	11445	ENSMUST00000203938	ENSMUSG00000035158	Mitf	melanogenesis associated transcription factor [Source:MGI Symbol;Acc:MGI:104554]	protein_coding	0	0	0	0	0	0	0	0	1
chr15	88850522	88850783	Distant-promoter	Intergenic	-11534	ENSMUST00000042818	ENSMUSG00000035828	Pim3	proviral integration site 3 [Source:MGI Symbol;Acc:MGI:1355297]	protein_coding	0	0	0	0	1	1	1	1	1
chr2	91438455	91438660	intron	protein_coding-intron (ENSMUST00000064652, intron 1 of 8)	6065	ENSMUST00000064652	ENSMUSG00000040591	1110051M20Rik	RIKEN cDNA 1110051M20 gene [Source:MGI Symbol;Acc:MGI:1915079]	protein_coding	0	0	0	0	0	0	1	1	0
chr7	99375361	99375871	Distant-promoter	Intergenic	-5798	ENSMUST00000037528	ENSMUSG00000035314	Gdpd5	glycerophosphodiester phosphodiesterase domain containing 5 [Source:MGI Symbol;Acc:MGI:2686926]	protein_coding	0	0	1	0	0	0	0	0	1
chr8	87048498	87048982	TTS	processed_pseudogene-TTS (ENSMUST00000183478)	1051	ENSMUST00000183478	ENSMUSG00000066362	Rps13-ps1	ribosomal protein S13, pseudogene 1 [Source:MGI Symbol;Acc:MGI:3647042]	processed_pseudogene	0	0	0	0	0	1	0	0	0
chr6	140715157	140715641	Distant-promoter	Intergenic	-13885	ENSMUST00000111844	ENSMUSG00000079264	Gm11077	predicted gene 11077 [Source:MGI Symbol;Acc:MGI:3779304]	protein_coding	0	0	1	0	1	1	0	0	1
chrX	51207343	51207683	promoter-TSS	protein_coding-promoter-TSS (ENSMUST00000156028)	-981	ENSMUST00000156028	ENSMUSG00000036109	Mbnl3	muscleblind like splicing factor 3 [Source:MGI Symbol;Acc:MGI:2444912]	protein_coding	0	0	0	0	1	0	0	0	0
chr1	133180906	133181390	promoter-TSS	protein_coding-promoter-TSS (ENSMUST00000187285)	-173	ENSMUST00000187285	ENSMUSG00000041757	Plekha6	pleckstrin homology domain containing, family A member 6 [Source:MGI Symbol;Acc:MGI:2388662]	protein_coding	0	0	1	0	0	1	0	0	1
chr5	119467553	119467753	Intergenic	Intergenic	60301	ENSMUST00000201435	ENSMUSG00000106938	Gm31314	predicted gene, 31314 [Source:MGI Symbol;Acc:MGI:5590473]	lncRNA	0	1	0	0	0	0	0	0	0
chr8	68392787	68393007	intron	protein_coding-intron (ENSMUST00000078350, intron 5 of 9)	24431	ENSMUST00000139265	ENSMUSG00000085197	1700125H03Rik	RIKEN cDNA 1700125H03 gene [Source:MGI Symbol;Acc:MGI:1920859]	lncRNA	0	0	1	0	1	1	1	0	0
chr8	8992687	8993271	Intergenic	Intergenic	-60280	ENSMUST00000209045	ENSMUSG00000109346	Gm44515	predicted gene 44515 [Source:MGI Symbol;Acc:MGI:5753091]	lincRNA	0	0	0	0	0	0	0	0	1
chr2	170459819	170460104	Intergenic	Intergenic	3858	ENSMUST00000120455	ENSMUSG00000084067	Gm14269	predicted gene 14269 [Source:MGI Symbol;Acc:MGI:3650060]	processed_pseudogene	0	0	0	0	0	0	1	1	0
chr15	85036768	85037352	promoter-TSS	protein_coding-promoter-TSS (ENSMUST00000023069)	-29	ENSMUST00000023069	ENSMUSG00000022434	Fam118a	family with sequence similarity 118, member A [Source:MGI Symbol;Acc:MGI:1920475]	protein_coding	0	0	0	0	0	0	0	0	1
chr11	102656437	102657021	Intergenic	Intergenic	2951	ENSMUST00000102175	ENSMUSG00000076129	Gm22920	predicted gene, 22920 [Source:MGI Symbol;Acc:MGI:5452697]	miRNA	0	0	0	0	0	0	0	0	1
chr8	107255145	107255520	Intergenic	Intergenic	7916	ENSMUST00000080443	ENSMUSG00000057657	Rps18-ps3	ribosomal protein S18, pseudogene 3 [Source:MGI Symbol;Acc:MGI:3642474]	processed_pseudogene	0	1	0	0	1	0	0	0	0
chr6	67014840	67015105	intron	protein_coding-intron (ENSMUST00000043148, intron 3 of 4)	2487	ENSMUST00000121764	ENSMUSG00000084154	Gm15644	predicted gene 15644 [Source:MGI Symbol;Acc:MGI:3783088]	processed_pseudogene	0	0	0	0	0	0	1	1	0
chr17	26487337	26487537	intron	lncRNA-intron (ENSMUST00000235705, intron 1 of 2)	3472	ENSMUST00000237346	ENSMUSG00000118107	Gm34455	predicted gene, 34455 [Source:MGI Symbol;Acc:MGI:5593614]	lncRNA	0	0	0	0	1	0	0	0	0
chr5	91960604	91961188	Distant-promoter	protein_coding-TTS (ENSMUST00000200905)	-1493	ENSMUST00000193925	ENSMUSG00000102644	Thap6	THAP domain containing 6 [Source:MGI Symbol;Acc:MGI:1922436]	transcribed_unitary_pseudogene	0	0	0	0	0	0	0	0	1
chr8	68101912	68102112	intron	protein_coding-intron (ENSMUST00000185416, intron 1 of 1)	19301	ENSMUST00000185416	ENSMUSG00000030465	Psd3	pleckstrin and Sec7 domain containing 3 [Source:MGI Symbol;Acc:MGI:1918215]	protein_coding	0	0	0	0	0	0	0	1	0
chr8	115599724	115599924	Distant-promoter	Intergenic	-8551	ENSMUST00000083156	ENSMUSG00000065090	Gm23677	predicted gene, 23677 [Source:MGI Symbol;Acc:MGI:5453454]	snRNA	0	0	0	0	1	0	0	0	0
chr6	52358068	52358268	promoter-TSS	processed_pseudogene-promoter-TSS (ENSMUST00000117393)	-344	ENSMUST00000117393	ENSMUSG00000084282	Gm15054	predicted gene 15054 [Source:MGI Symbol;Acc:MGI:3705761]	processed_pseudogene	0	0	0	0	0	0	0	1	0
chr13	63719183	63719383	Distant-promoter	lncRNA-intron (ENSMUST00000222372, intron 4 of 4)	-10866	ENSMUST00000222256	ENSMUSG00000114071	Gm47390	predicted gene, 47390 [Source:MGI Symbol;Acc:MGI:6096312]	lncRNA	0	0	0	0	0	0	1	0	0
chr8	23109550	23110060	Distant-promoter	protein_coding-intron (ENSMUST00000084038, intron 22 of 44)	-7709	ENSMUST00000197671	ENSMUSG00000106605	Gm44365	predicted gene, 44365 [Source:MGI Symbol;Acc:MGI:5690757]	miRNA	0	0	1	0	0	1	0	0	1
chr1	134803365	134803565	exon	protein_coding-exon (ENSMUST00000141419, exon 1 of 2)	386	ENSMUST00000238280	ENSMUSG00000073557	Ppp1r12b	protein phosphatase 1, regulatory subunit 12B [Source:MGI Symbol;Acc:MGI:1916417]	protein_coding	0	0	0	0	0	0	1	0	0
chr2	13484845	13485429	intron	protein_coding-intron (ENSMUST00000091436, intron 6 of 66)	6676	ENSMUST00000091436	ENSMUSG00000026726	Cubn	cubilin (intrinsic factor-cobalamin receptor) [Source:MGI Symbol;Acc:MGI:1931256]	protein_coding	0	0	0	0	0	0	0	0	1
chr4	122808074	122808558	Distant-promoter	Intergenic	-14567	ENSMUST00000119988	ENSMUSG00000083494	Gm12873	predicted gene 12873 [Source:MGI Symbol;Acc:MGI:3651900]	unprocessed_pseudogene	0	0	0	0	0	1	0	0	1
chr2	27756115	27756599	intron	protein_coding-intron (ENSMUST00000077257, intron 8 of 9)	16156	ENSMUST00000148756	ENSMUSG00000015846	Rxra	retinoid X receptor alpha [Source:MGI Symbol;Acc:MGI:98214]	protein_coding	0	0	0	0	0	1	0	0	0
chr6	127126414	127126638	TTS	lncRNA-TTS (ENSMUST00000201546)	3560	ENSMUST00000201546	ENSMUSG00000107379	Gm43126	predicted gene 43126 [Source:MGI Symbol;Acc:MGI:5663263]	lncRNA	0	0	0	0	1	0	0	0	0
chr8	61611404	61611888	intron	protein_coding-intron (ENSMUST00000034057, intron 10 of 19)	-20504	ENSMUST00000121200	ENSMUSG00000058056	Palld	palladin, cytoskeletal associated protein [Source:MGI Symbol;Acc:MGI:1919583]	protein_coding	0	0	0	0	0	1	0	0	0
chr11	117942118	117942324	Intergenic	Intergenic	20316	ENSMUST00000121028	ENSMUSG00000082562	Gm11726	predicted gene 11726 [Source:MGI Symbol;Acc:MGI:3650543]	processed_pseudogene	0	1	0	0	0	0	1	1	0
chr4	114665677	114666161	Intergenic	Intergenic	7421	ENSMUST00000189251	ENSMUSG00000100998	Gm28864	predicted gene 28864 [Source:MGI Symbol;Acc:MGI:5579570]	lincRNA	0	0	0	0	0	1	0	0	1
chr16	78468937	78469226	Intergenic	Intergenic	11458	ENSMUST00000231464	ENSMUSG00000116539	Gm49603	predicted gene, 49603 [Source:MGI Symbol;Acc:MGI:6215015]	TEC	0	0	0	0	0	0	1	0	0
chr8	27089838	27090422	intron	protein_coding-intron (ENSMUST00000033876, intron 1 of 18)	4532	ENSMUST00000033876	ENSMUSG00000031486	Adgra2	adhesion G protein-coupled receptor A2 [Source:MGI Symbol;Acc:MGI:1925810]	protein_coding	0	1	1	0	1	1	0	0	1
chr5	104074520	104074747	Distant-promoter	protein_coding-intron (ENSMUST00000164471, intron 4 of 9)	-2308	ENSMUST00000198340	ENSMUSG00000105261	Gm43333	predicted gene 43333 [Source:MGI Symbol;Acc:MGI:5663470]	TEC	0	1	0	0	0	1	0	0	1
chr2	153142760	153143244	Distant-promoter	protein_coding-intron (ENSMUST00000003370, intron 10 of 12)	-12011	ENSMUST00000158874	ENSMUSG00000089499	Gm25643	predicted gene, 25643 [Source:MGI Symbol;Acc:MGI:5455420]	snRNA	0	0	0	0	0	1	0	0	0
chr12	35308478	35309062	promoter-TSS	miRNA-promoter-TSS (ENSMUST00000199843)	-121	ENSMUST00000199843	ENSMUSG00000105488	Gm44396	predicted gene, 44396 [Source:MGI Symbol;Acc:MGI:5690788]	miRNA	0	0	0	0	0	0	0	0	1
chr1	93755030	93755614	promoter-TSS	protein_coding-promoter-TSS (ENSMUST00000112905)	160	ENSMUST00000189152	ENSMUSG00000026280	Atg4b	autophagy related 4B, cysteine peptidase [Source:MGI Symbol;Acc:MGI:1913865]	protein_coding	0	0	0	0	0	0	0	0	1
chr4	31627166	31627366	Intergenic	Intergenic	246794	ENSMUST00000118967	ENSMUSG00000082254	Gm11922	predicted gene 11922 [Source:MGI Symbol;Acc:MGI:3650177]	processed_pseudogene	0	1	0	0	0	0	0	0	0
chr2	28388037	28388237	Intergenic	Intergenic	-58663	ENSMUST00000128199	ENSMUSG00000035829	Ppp1r26	protein phosphatase 1, regulatory subunit 26 [Source:MGI Symbol;Acc:MGI:2685193]	protein_coding	0	0	0	0	0	0	0	1	0
chr8	35946545	35946777	Intergenic	Intergenic	30917	ENSMUST00000116942	ENSMUSG00000080592	Gm22030	predicted gene, 22030 [Source:MGI Symbol;Acc:MGI:5451807]	miRNA	0	0	0	0	1	0	1	1	0
chr4	6225396	6225980	Intergenic	Intergenic	34590	ENSMUST00000029907	ENSMUSG00000028243	Ubxn2b	UBX domain protein 2B [Source:MGI Symbol;Acc:MGI:1915303]	protein_coding	0	0	0	0	0	1	0	0	1
chr15	44678568	44679152	intron	protein_coding-intron (ENSMUST00000090057, intron 5 of 7)	59269	ENSMUST00000022964	ENSMUSG00000022339	Ebag9	estrogen receptor-binding fragment-associated gene 9 [Source:MGI Symbol;Acc:MGI:1859920]	protein_coding	0	0	0	0	0	0	0	0	1
chr1	91858243	91858727	Intergenic	Intergenic	35970	ENSMUST00000188329	ENSMUSG00000101414	Gm29101	predicted gene 29101 [Source:MGI Symbol;Acc:MGI:5579807]	sense_intronic	0	0	0	0	1	1	0	0	1
chr15	79224676	79225160	Distant-promoter	lncRNA-intron (ENSMUST00000144651, intron 3 of 3)	-4255	ENSMUST00000163571	ENSMUSG00000068206	Pick1	protein interacting with C kinase 1 [Source:MGI Symbol;Acc:MGI:894645]	protein_coding	0	0	0	0	0	1	0	0	1
chr2	103661763	103662021	intron	protein_coding-intron (ENSMUST00000076212, intron 1 of 16)	-53143	ENSMUST00000138580	ENSMUSG00000032724	Abtb2	ankyrin repeat and BTB (POZ) domain containing 2 [Source:MGI Symbol;Acc:MGI:2139365]	protein_coding	0	1	0	0	0	0	0	0	0
chr6	4664405	4664635	Intergenic	Intergenic	33393	ENSMUST00000204372	ENSMUSG00000015189	Casd1	CAS1 domain containing 1 [Source:MGI Symbol;Acc:MGI:2384865]	protein_coding	0	1	0	0	1	0	0	0	0
chr16	90322855	90323339	intron	lncRNA-intron (ENSMUST00000232436, intron 1 of 1)	8217	ENSMUST00000232142	ENSMUSG00000116600	Gm49707	predicted gene, 49707 [Source:MGI Symbol;Acc:MGI:6215171]	lincRNA	0	0	0	0	0	1	0	0	0
chr15	101293103	101293587	exon	protein_coding-exon (ENSMUST00000071328, exon 1 of 3)	113	ENSMUST00000191426	ENSMUSG00000075408	Smim41	small integral membrane protein 41 [Source:MGI Symbol;Acc:MGI:1924967]	protein_coding	0	0	0	0	0	1	0	0	0
chr11	17083022	17083606	Intergenic	Intergenic	12330	ENSMUST00000121971	ENSMUSG00000082099	Gm12013	predicted gene 12013 [Source:MGI Symbol;Acc:MGI:3651371]	processed_pseudogene	0	0	0	0	0	1	0	0	1
chr5	51799646	51799846	Intergenic	Intergenic	59029	ENSMUST00000195938	ENSMUSG00000105663	Gm43606	predicted gene 43606 [Source:MGI Symbol;Acc:MGI:5663743]	TEC	0	1	0	0	0	0	0	0	0
chr18	66041210	66041720	Intergenic	Intergenic	4638	ENSMUST00000235539	ENSMUSG00000117907	Gm50142	predicted gene, 50142 [Source:MGI Symbol;Acc:MGI:6302893]	lincRNA	0	0	1	0	0	1	0	0	1
chr5	141188274	141188476	Intergenic	Intergenic	-53115	ENSMUST00000085774	ENSMUSG00000039683	Sdk1	sidekick cell adhesion molecule 1 [Source:MGI Symbol;Acc:MGI:2444413]	protein_coding	0	0	0	1	0	0	0	0	0
chr11	5762274	5762579	promoter-TSS	protein_coding-promoter-TSS (ENSMUST00000053427)	-50	ENSMUST00000170116	ENSMUSG00000049680	Urgcp	upregulator of cell proliferation [Source:MGI Symbol;Acc:MGI:1919296]	protein_coding	0	0	0	0	1	1	0	1	0
chr17	56107135	56107719	intron	protein_coding-intron (ENSMUST00000002908, intron 4 of 8)	2375	ENSMUST00000002908	ENSMUSG00000002831	Plin4	perilipin 4 [Source:MGI Symbol;Acc:MGI:1929709]	protein_coding	0	0	0	0	0	0	0	0	1
chr2	32387942	32388426	promoter-TSS	protein_coding-promoter-TSS (ENSMUST00000050785)	68	ENSMUST00000192241	ENSMUSG00000026822	Lcn2	lipocalin 2 [Source:MGI Symbol;Acc:MGI:96757]	protein_coding	0	0	0	0	1	1	0	0	0
chr7	143605008	143605267	Intergenic	Intergenic	5003	ENSMUST00000141299	ENSMUSG00000086828	Gm15579	predicted gene 15579 [Source:MGI Symbol;Acc:MGI:3783027]	lncRNA	0	0	0	0	0	0	1	1	0
chr9	60088072	60088556	intron	protein_coding-intron (ENSMUST00000034829, intron 1 of 11)	-46135	ENSMUST00000157465	ENSMUSG00000088090	Gm23668	predicted gene, 23668 [Source:MGI Symbol;Acc:MGI:5453445]	rRNA	0	0	0	0	0	1	0	0	0
chr5	16309562	16310046	Distant-promoter	protein_coding-intron (ENSMUST00000039370, intron 12 of 38)	-16181	ENSMUST00000200158	ENSMUSG00000040118	Cacna2d1	calcium channel, voltage-dependent, alpha2/delta subunit 1 [Source:MGI Symbol;Acc:MGI:88295]	protein_coding	0	0	1	0	0	1	0	0	1
chr17	44663322	44663576	intron	protein_coding-intron (ENSMUST00000113568, intron 4 of 7)	-22306	ENSMUST00000093699	ENSMUSG00000070209	n-R5s27	nuclear encoded rRNA 5S 27 [Source:MGI Symbol;Acc:MGI:4421872]	rRNA	0	0	0	0	0	0	1	0	0
chr7	98372678	98372898	Distant-promoter	Intergenic	-11460	ENSMUST00000165257	ENSMUSG00000049580	Tsku	tsukushi, small leucine rich proteoglycan [Source:MGI Symbol;Acc:MGI:2443855]	protein_coding	0	0	0	0	0	0	1	0	0
chr16	24978086	24978286	intron	protein_coding-intron (ENSMUST00000038053, intron 12 of 12)	-81453	ENSMUST00000181655	ENSMUSG00000096960	A230028O05Rik	RIKEN cDNA A230028O05 gene [Source:MGI Symbol;Acc:MGI:2442126]	lncRNA	0	0	0	0	0	0	0	1	0
chr11	64968509	64968993	Distant-promoter	Intergenic	-10287	ENSMUST00000071891	ENSMUSG00000020549	Elac2	elaC ribonuclease Z 2 [Source:MGI Symbol;Acc:MGI:1890496]	protein_coding	0	0	0	0	0	1	0	0	1
chr11	105359550	105359769	Distant-promoter	Intergenic	-3593	ENSMUST00000153672	ENSMUSG00000086487	Gm11638	predicted gene 11638 [Source:MGI Symbol;Acc:MGI:3651788]	lncRNA	0	0	0	0	0	0	1	0	0
chr13	49341359	49341943	promoter-TSS	protein_coding-promoter-TSS (ENSMUST00000048544)	55	ENSMUST00000110085	ENSMUSG00000037933	Bicd2	BICD cargo adaptor 2 [Source:MGI Symbol;Acc:MGI:1924145]	protein_coding	0	0	0	0	0	0	0	0	1
chr14	74903116	74903316	Distant-promoter	protein_coding-intron (ENSMUST00000088970, intron 1 of 19)	-3494	ENSMUST00000227433	ENSMUSG00000068015	Lrch1	leucine-rich repeats and calponin homology (CH) domain containing 1 [Source:MGI Symbol;Acc:MGI:2443390]	protein_coding	0	0	0	0	1	0	0	0	0
chr4	117928128	117928612	exon	protein_coding-exon (ENSMUST00000150612, exon 3 of 3)	1043	ENSMUST00000150612	ENSMUSG00000028539	Artn	artemin [Source:MGI Symbol;Acc:MGI:1333791]	protein_coding	0	0	0	0	0	1	0	0	1
chr4	47057328	47057528	promoter-TSS	protein_coding-promoter-TSS (ENSMUST00000084616)	-1	ENSMUST00000229609	ENSMUSG00000066191	Anks6	ankyrin repeat and sterile alpha motif domain containing 6 [Source:MGI Symbol;Acc:MGI:1922941]	protein_coding	0	0	0	0	0	1	0	1	0
chr1	180992100	180992584	intron	protein_coding-intron (ENSMUST00000036928, intron 6 of 8)	3828	ENSMUST00000154133	ENSMUSG00000038776	Ephx1	epoxide hydrolase 1, microsomal [Source:MGI Symbol;Acc:MGI:95405]	protein_coding	0	0	0	0	0	1	0	0	1
chr10	119240025	119240225	promoter-TSS	protein_coding-promoter-TSS (ENSMUST00000020315)	-70	ENSMUST00000020315	ENSMUSG00000020114	Cand1	cullin associated and neddylation disassociated 1 [Source:MGI Symbol;Acc:MGI:1261820]	protein_coding	0	0	0	0	1	0	0	1	1
chr15	101042440	101043024	exon	protein_coding-exon (ENSMUST00000082209, exon 27 of 27)	4665	ENSMUST00000222611	ENSMUSG00000113558	Tmdd1	transmembrane and death domain 1 [Source:MGI Symbol;Acc:MGI:6097044]	protein_coding	0	0	0	0	0	0	0	0	1
chr7	6730092	6730676	promoter-TSS	protein_coding-promoter-TSS (ENSMUST00000051209)	35	ENSMUST00000150182	ENSMUSG00000002265	Peg3	paternally expressed 3 [Source:MGI Symbol;Acc:MGI:104748]	protein_coding	0	0	0	0	0	0	0	0	1
chr5	33685167	33685454	Distant-promoter	Intergenic	-2336	ENSMUST00000201254	ENSMUSG00000106971	Gm42965	predicted gene 42965 [Source:MGI Symbol;Acc:MGI:5663102]	processed_pseudogene	0	0	0	0	1	0	0	0	0
chr6	101341811	101342103	intron	protein_coding-intron (ENSMUST00000075994, intron 3 of 9)	3893	ENSMUST00000203019	ENSMUSG00000107448	Gm43947	predicted gene, 43947 [Source:MGI Symbol;Acc:MGI:5690339]	TEC	0	0	0	0	0	0	1	1	0
chrX	95026634	95026932	promoter-TSS	protein_coding-promoter-TSS (ENSMUST00000096367)	-101	ENSMUST00000096367	ENSMUSG00000071722	Spin4	spindlin family, member 4 [Source:MGI Symbol;Acc:MGI:2444925]	protein_coding	0	0	0	0	1	0	1	0	0
chr14	77927944	77928528	intron	protein_coding-intron (ENSMUST00000022591, intron 2 of 11)	23829	ENSMUST00000169978	ENSMUSG00000022014	Epsti1	epithelial stromal interaction 1 (breast) [Source:MGI Symbol;Acc:MGI:1915168]	protein_coding	0	0	0	0	0	0	0	0	1
chr4	15288643	15288873	Intergenic	Intergenic	22927	ENSMUST00000062684	ENSMUSG00000043252	Tmem64	transmembrane protein 64 [Source:MGI Symbol;Acc:MGI:2140359]	protein_coding	0	0	0	0	1	0	0	0	0
chr4	125160431	125161015	Intergenic	Intergenic	-32883	ENSMUST00000036188	ENSMUSG00000042677	Zc3h12a	zinc finger CCCH type containing 12A [Source:MGI Symbol;Acc:MGI:2385891]	protein_coding	0	0	1	0	0	1	0	0	1
chr18	64953994	64954478	intron	protein_coding-intron (ENSMUST00000163516, intron 1 of 29)	-22595	ENSMUST00000238122	ENSMUSG00000024589	Nedd4l	neural precursor cell expressed, developmentally down-regulated gene 4-like [Source:MGI Symbol;Acc:MGI:1933754]	protein_coding	0	0	1	0	0	1	0	0	1
chr14	52023157	52023741	exon	lncRNA-exon (ENSMUST00000227187, exon 1 of 1)	165	ENSMUST00000227187	ENSMUSG00000115141	Gm49256	predicted gene, 49256 [Source:MGI Symbol;Acc:MGI:6118728]	lincRNA	0	0	0	0	0	1	0	0	1
chr6	51416101	51416685	Distant-promoter	Intergenic	-14174	ENSMUST00000205236	ENSMUSG00000108236	0610033M10Rik	RIKEN cDNA 0610033M10 gene [Source:MGI Symbol;Acc:MGI:1921343]	lincRNA	0	0	0	0	0	0	0	0	1
chr17	26606576	26606811	Distant-promoter	protein_coding-intron (ENSMUST00000001619, intron 2 of 8)	-1138	ENSMUST00000235197	ENSMUSG00000001576	Ergic1	endoplasmic reticulum-golgi intermediate compartment (ERGIC) 1 [Source:MGI Symbol;Acc:MGI:1914708]	protein_coding	0	0	0	0	1	0	1	1	0
chr2	154592834	154593418	intron	protein_coding-intron (ENSMUST00000000896, intron 2 of 3)	10562	ENSMUST00000109703	ENSMUSG00000000876	Pxmp4	peroxisomal membrane protein 4 [Source:MGI Symbol;Acc:MGI:1891701]	protein_coding	0	0	0	0	0	0	0	0	1
chr1	36556692	36556914	promoter-TSS	lncRNA-promoter-TSS (ENSMUST00000194426)	723	ENSMUST00000191642	ENSMUSG00000026121	Sema4c	sema domain, immunoglobulin domain (Ig), transmembrane domain (TM) and short cytoplasmic domain, (semaphorin) 4C [Source:MGI Symbol;Acc:MGI:109252]	protein_coding	0	0	0	0	1	0	0	1	0
chrY	1090781	1091145	Intergenic	Intergenic	-32095	ENSMUST00000172304	ENSMUSG00000091749	Tspy-ps	testis specific protein-Y encoded, pseudogene [Source:MGI Symbol;Acc:MGI:1201688]	transcribed_unprocessed_pseudogene	0	0	0	1	0	0	0	0	0
chr5	12583324	12583633	intron	protein_coding-intron (ENSMUST00000030868, intron 17 of 17)	7684	ENSMUST00000195923	ENSMUSG00000040254	Sema3d	sema domain, immunoglobulin domain (Ig), short basic domain, secreted, (semaphorin) 3D [Source:MGI Symbol;Acc:MGI:1860118]	protein_coding	0	0	0	0	0	0	0	1	0
chr9	22002970	22003264	promoter-TSS	protein_coding-promoter-TSS (ENSMUST00000003493)	51	ENSMUST00000115331	ENSMUSG00000003402	Prkcsh	protein kinase C substrate 80K-H [Source:MGI Symbol;Acc:MGI:107877]	protein_coding	0	1	0	0	1	1	1	1	1
chr12	78982291	78982521	intron	protein_coding-intron (ENSMUST00000056660, intron 1 of 2)	1072	ENSMUST00000070174	ENSMUSG00000046157	Tmem229b	transmembrane protein 229B [Source:MGI Symbol;Acc:MGI:2444389]	protein_coding	0	0	0	0	0	0	0	1	0
chr9	70863454	70863727	intron	protein_coding-intron (ENSMUST00000034731, intron 1 of 8)	11014	ENSMUST00000179930	ENSMUSG00000096160	Gm3436	predicted pseudogene 3436 [Source:MGI Symbol;Acc:MGI:3781613]	processed_pseudogene	0	1	0	0	1	0	1	1	0
chr14	25582657	25582945	intron	protein_coding-intron (ENSMUST00000007961, intron 6 of 23)	-24556	ENSMUST00000160190	ENSMUSG00000007817	Zmiz1	zinc finger, MIZ-type containing 1 [Source:MGI Symbol;Acc:MGI:3040693]	protein_coding	0	0	0	0	0	0	1	0	0
chr9	56950966	56951166	intron	protein_coding-intron (ENSMUST00000068856, intron 1 of 8)	188	ENSMUST00000068856	ENSMUSG00000055334	Snupn	snurportin 1 [Source:MGI Symbol;Acc:MGI:1913319]	protein_coding	0	0	0	0	1	0	1	1	0
chr1	186448906	186449132	Intergenic	Intergenic	101704	ENSMUST00000192552	ENSMUSG00000102217	Gm37491	predicted gene, 37491 [Source:MGI Symbol;Acc:MGI:5610719]	TEC	0	0	0	0	1	0	0	0	0
chr10	78184989	78185291	promoter-TSS	protein_coding-promoter-TSS (ENSMUST00000042556)	9	ENSMUST00000042556	ENSMUSG00000032834	Pwp2	PWP2 periodic tryptophan protein homolog (yeast) [Source:MGI Symbol;Acc:MGI:1341200]	protein_coding	0	0	0	0	1	0	0	0	0
chr11	79746225	79746709	Intergenic	Intergenic	20067	ENSMUST00000083555	ENSMUSG00000065489	Mir365-2	microRNA 365-2 [Source:MGI Symbol;Acc:MGI:3619372]	miRNA	0	0	0	0	0	1	0	0	0
chr2	148580537	148581021	Intergenic	Intergenic	-43932	ENSMUST00000158245	ENSMUSG00000088870	Gm25866	predicted gene, 25866 [Source:MGI Symbol;Acc:MGI:5455643]	snoRNA	0	0	1	0	0	1	0	0	1
chr8	31187244	31187828	intron	protein_coding-intron (ENSMUST00000066173, intron 1 of 4)	189	ENSMUST00000161502	ENSMUSG00000046152	Fut10	fucosyltransferase 10 [Source:MGI Symbol;Acc:MGI:2384748]	protein_coding	0	1	0	0	1	0	0	1	1
chr19	40499984	40500270	Distant-promoter	protein_coding-intron (ENSMUST00000224227, intron 1 of 21)	-12381	ENSMUST00000224233	ENSMUSG00000025006	Sorbs1	sorbin and SH3 domain containing 1 [Source:MGI Symbol;Acc:MGI:700014]	protein_coding	0	0	0	0	0	0	1	0	0
chr18	52735284	52735490	Intergenic	Intergenic	-32322	ENSMUST00000115410	ENSMUSG00000024534	Sncaip	synuclein, alpha interacting protein (synphilin) [Source:MGI Symbol;Acc:MGI:1915097]	protein_coding	0	0	0	0	0	0	1	0	1
chr13	98492495	98492722	promoter-TSS	protein_coding-promoter-TSS (ENSMUST00000170205)	-607	ENSMUST00000170205	ENSMUSG00000092116	Gm10320	predicted pseudogene 10320 [Source:MGI Symbol;Acc:MGI:3642323]	protein_coding	0	1	0	0	0	0	1	0	1
chr2	26501631	26501833	exon	protein_coding-exon (ENSMUST00000131393, exon 2 of 2)	2090	ENSMUST00000028288	ENSMUSG00000026923	Notch1	notch 1 [Source:MGI Symbol;Acc:MGI:97363]	protein_coding	0	0	0	0	1	0	0	0	0
chr1	40715038	40715314	Distant-promoter	protein_coding-intron (ENSMUST00000027231, intron 1 of 11)	-17540	ENSMUST00000193691	ENSMUSG00000103679	Gm37623	predicted gene, 37623 [Source:MGI Symbol;Acc:MGI:5610851]	lncRNA	0	0	0	0	0	0	1	0	0
chr7	89216646	89216961	exon	TEC-exon (ENSMUST00000208963, exon 1 of 1)	294	ENSMUST00000208963	ENSMUSG00000109576	Gm44704	predicted gene 44704 [Source:MGI Symbol;Acc:MGI:5753280]	TEC	0	0	0	0	0	1	1	1	0
chr9	42750153	42750436	intron	protein_coding-intron (ENSMUST00000034515, intron 1 of 18)	58405	ENSMUST00000034515	ENSMUSG00000032017	Grik4	glutamate receptor, ionotropic, kainate 4 [Source:MGI Symbol;Acc:MGI:95817]	protein_coding	0	0	0	0	0	0	0	1	0
chr6	88822006	88822246	Distant-promoter	protein_coding-intron (ENSMUST00000089449, intron 6 of 7)	-1004	ENSMUST00000205045	ENSMUSG00000033174	Mgll	monoglyceride lipase [Source:MGI Symbol;Acc:MGI:1346042]	protein_coding	0	0	0	0	0	0	0	1	0
chr1	125857867	125858219	intron	protein_coding-intron (ENSMUST00000027581, intron 1 of 1)	18040	ENSMUST00000159359	ENSMUSG00000026343	Gpr39	G protein-coupled receptor 39 [Source:MGI Symbol;Acc:MGI:1918361]	protein_coding	0	0	0	0	1	0	1	1	0
chr8	71519268	71519752	Distant-promoter	protein_coding-TTS (ENSMUST00000207913)	-4064	ENSMUST00000212909	ENSMUSG00000110619	Gm7850	predicted gene 7850 [Source:MGI Symbol;Acc:MGI:3645028]	processed_pseudogene	0	0	0	0	0	1	0	0	1
chr2	148639566	148639908	Intergenic	Intergenic	15026	ENSMUST00000158245	ENSMUSG00000088870	Gm25866	predicted gene, 25866 [Source:MGI Symbol;Acc:MGI:5455643]	snoRNA	0	0	0	0	0	0	1	0	0
chrX	169178712	169178955	intron	protein_coding-intron (ENSMUST00000033721, intron 1 of 12)	8367	ENSMUST00000154923	ENSMUSG00000031354	Amelx	amelogenin, X-linked [Source:MGI Symbol;Acc:MGI:88005]	protein_coding	0	0	0	0	0	0	1	0	0
chr4	46611164	46611648	Distant-promoter	protein_coding-intron (ENSMUST00000084621, intron 9 of 12)	-9204	ENSMUST00000107756	ENSMUSG00000028337	Coro2a	coronin, actin binding protein 2A [Source:MGI Symbol;Acc:MGI:1345966]	protein_coding	0	0	0	0	0	1	0	0	1
chr11	6484316	6484647	Distant-promoter	lncRNA-intron (ENSMUST00000124274, intron 1 of 2)	-8564	ENSMUST00000179343	ENSMUSG00000094483	Purb	purine rich element binding protein B [Source:MGI Symbol;Acc:MGI:1338779]	protein_coding	0	0	0	0	0	0	1	1	0
chr18	36559601	36560085	promoter-TSS	protein_coding-promoter-TSS (ENSMUST00000006205)	-144	ENSMUST00000134146	ENSMUSG00000024483	Ankhd1	ankyrin repeat and KH domain containing 1 [Source:MGI Symbol;Acc:MGI:1921733]	protein_coding	0	0	0	0	0	1	0	0	0
chr1	54695421	54695756	Distant-promoter	protein_coding-intron (ENSMUST00000044359, intron 16 of 27)	-4641	ENSMUST00000177704	ENSMUSG00000052331	Ankrd44	ankyrin repeat domain 44 [Source:MGI Symbol;Acc:MGI:3045243]	protein_coding	0	0	0	0	1	0	0	1	1
chr8	46927897	46928158	Intergenic	Intergenic	20772	ENSMUST00000210613	ENSMUSG00000109759	1700011L03Rik	RIKEN cDNA 1700011L03 gene [Source:MGI Symbol;Acc:MGI:1916535]	lncRNA	0	0	0	0	0	0	1	1	0
chr7	130649297	130649550	intron	protein_coding-intron (ENSMUST00000059145, intron 2 of 20)	3180	ENSMUST00000209108	ENSMUSG00000030852	Tacc2	transforming, acidic coiled-coil containing protein 2 [Source:MGI Symbol;Acc:MGI:1928899]	protein_coding	0	0	0	0	0	0	0	1	0
chr2	18376751	18377116	intron	protein_coding-intron (ENSMUST00000028072, intron 1 of 10)	15487	ENSMUST00000163130	ENSMUSG00000026740	Dnajc1	DnaJ heat shock protein family (Hsp40) member C1 [Source:MGI Symbol;Acc:MGI:103268]	protein_coding	0	0	0	1	0	0	1	0	0
chr15	84132125	84132375	intron	lncRNA-intron (ENSMUST00000231019, intron 3 of 3)	4946	ENSMUST00000231019	ENSMUSG00000115925	Gm33432	predicted gene, 33432 [Source:MGI Symbol;Acc:MGI:5592591]	lncRNA	0	0	0	0	0	0	0	1	0
chr17	79136462	79136728	Intergenic	Intergenic	-32851	ENSMUST00000232888	ENSMUSG00000117054	Gm49869	predicted gene, 49869 [Source:MGI Symbol;Acc:MGI:6270544]	processed_pseudogene	0	1	0	0	1	0	1	1	0
chr3	27237173	27237657	intron	protein_coding-intron (ENSMUST00000046515, intron 3 of 4)	-40645	ENSMUST00000193346	ENSMUSG00000102186	Gm37191	predicted gene, 37191 [Source:MGI Symbol;Acc:MGI:5610419]	processed_pseudogene	0	0	0	0	0	1	0	0	1
chr17	23969168	23969652	Intergenic	Intergenic	4337	ENSMUST00000234145	ENSMUSG00000024124	Prss30	protease, serine 30 [Source:MGI Symbol;Acc:MGI:1353645]	protein_coding	0	0	1	0	0	1	0	0	1
chr12	71137076	71137287	promoter-TSS	protein_coding-promoter-TSS (ENSMUST00000021486)	333	ENSMUST00000149564	ENSMUSG00000034601	2700049A03Rik	RIKEN cDNA 2700049A03 gene [Source:MGI Symbol;Acc:MGI:1924217]	protein_coding	0	0	0	0	1	0	0	1	1
chr17	29716744	29717178	promoter-TSS	protein_coding-promoter-TSS (ENSMUST00000123502)	2	ENSMUST00000131807	ENSMUSG00000024018	Ccdc167	coiled-coil domain containing 167 [Source:MGI Symbol;Acc:MGI:1915847]	protein_coding	0	1	0	0	1	0	0	0	0
chr15	37072570	37072770	Intergenic	Intergenic	-64897	ENSMUST00000226671	ENSMUSG00000062397	Zfp706	zinc finger protein 706 [Source:MGI Symbol;Acc:MGI:1915286]	protein_coding	0	0	0	0	0	0	0	1	0
chr8	123789977	123790461	Distant-promoter	protein_coding-intron (ENSMUST00000127664, intron 1 of 15)	-15766	ENSMUST00000118535	ENSMUSG00000019478	Rab4a	RAB4A, member RAS oncogene family [Source:MGI Symbol;Acc:MGI:105069]	protein_coding	0	0	1	0	0	1	0	0	1
chr11	61469314	61469657	Distant-promoter	Intergenic	-15354	ENSMUST00000152137	ENSMUSG00000010086	Rnf112	ring finger protein 112 [Source:MGI Symbol;Acc:MGI:106611]	protein_coding	0	0	0	0	0	0	0	1	0
chr11	102604308	102604892	exon	protein_coding-exon (ENSMUST00000057893, exon 1 of 1)	204	ENSMUST00000057893	ENSMUSG00000050288	Fzd2	frizzled class receptor 2 [Source:MGI Symbol;Acc:MGI:1888513]	protein_coding	0	1	0	0	0	1	0	0	1
chr17	44709894	44710198	promoter-TSS	lncRNA-promoter-TSS (ENSMUST00000161664)	-176	ENSMUST00000161664	ENSMUSG00000089849	Runx2os2	runt related transcription factor 2, opposite strand 2 [Source:MGI Symbol;Acc:MGI:1926132]	lncRNA	0	1	0	0	1	1	1	1	1
chr4	72145907	72146107	Distant-promoter	protein_coding-intron (ENSMUST00000030095, intron 8 of 19)	-4694	ENSMUST00000140154	ENSMUSG00000008305	Tle1	transducin-like enhancer of split 1 [Source:MGI Symbol;Acc:MGI:104636]	protein_coding	0	0	0	0	0	0	1	0	0
chr8	85132316	85132621	promoter-TSS	lncRNA-promoter-TSS (ENSMUST00000209823)	-179	ENSMUST00000209823	ENSMUSG00000110386	Gm42031	predicted gene, 42031 [Source:MGI Symbol;Acc:MGI:5624916]	lncRNA	0	0	0	0	1	0	0	0	0
chr6	30288008	30288269	intron	protein_coding-intron (ENSMUST00000094543, intron 1 of 4)	16384	ENSMUST00000094543	ENSMUSG00000039159	Ube2h	ubiquitin-conjugating enzyme E2H [Source:MGI Symbol;Acc:MGI:104632]	protein_coding	0	0	0	0	0	0	1	1	0
chr5	76118612	76119096	Intergenic	Intergenic	-21417	ENSMUST00000031143	ENSMUSG00000029233	Srd5a3	steroid 5 alpha-reductase 3 [Source:MGI Symbol;Acc:MGI:1930252]	protein_coding	0	0	0	0	0	1	0	0	1
chr19	29806508	29806765	promoter-TSS	protein_coding-promoter-TSS (ENSMUST00000177155)	-27	ENSMUST00000236200	ENSMUSG00000118251	Gm50373	predicted gene, 50373 [Source:MGI Symbol;Acc:MGI:6303267]	lncRNA	0	1	1	0	1	1	0	1	0
chr2	118025943	118026168	Distant-promoter	lncRNA-intron (ENSMUST00000148587, intron 8 of 9)	-13788	ENSMUST00000193616	ENSMUSG00000103266	Gm36979	predicted gene, 36979 [Source:MGI Symbol;Acc:MGI:5610207]	TEC	0	1	0	0	0	0	0	0	0
chr3	15154267	15154467	intron	lncRNA-intron (ENSMUST00000194008, intron 4 of 4)	17075	ENSMUST00000194008	ENSMUSG00000103912	Gm33819	predicted gene, 33819 [Source:MGI Symbol;Acc:MGI:5592978]	lncRNA	0	1	0	0	1	0	0	1	0
chr1	54832683	54833167	Distant-promoter	protein_coding-intron (ENSMUST00000044359, intron 1 of 27)	-19482	ENSMUST00000178905	ENSMUSG00000052331	Ankrd44	ankyrin repeat domain 44 [Source:MGI Symbol;Acc:MGI:3045243]	protein_coding	0	0	0	0	0	1	0	0	1
chr16	23982239	23982723	Distant-promoter	protein_coding-intron (ENSMUST00000023151, intron 1 of 9)	-6001	ENSMUST00000210705	ENSMUSG00000110291	Gm37419	predicted gene, 37419 [Source:MGI Symbol;Acc:MGI:5610647]	protein_coding	0	0	0	0	0	1	0	0	1
chr11	105934664	105935248	TTS	protein_coding-TTS (ENSMUST00000143251)	1221	ENSMUST00000146607	ENSMUSG00000019590	Cyb561	cytochrome b-561 [Source:MGI Symbol;Acc:MGI:103253]	protein_coding	0	0	0	0	0	0	0	0	1
chr1	160044547	160044923	promoter-TSS	lncRNA-promoter-TSS (ENSMUST00000193461)	288	ENSMUST00000165923	ENSMUSG00000090394	4930523C07Rik	RIKEN cDNA 4930523C07 gene [Source:MGI Symbol;Acc:MGI:1914897]	protein_coding	0	0	1	0	1	1	1	1	1
chr16	56800448	56800958	Distant-promoter	Intergenic	-4848	ENSMUST00000023437	ENSMUSG00000022755	Adgrg7	adhesion G protein-coupled receptor G7 [Source:MGI Symbol;Acc:MGI:2441732]	protein_coding	0	0	1	0	0	0	0	0	1
chr7	19075968	19076209	promoter-TSS	protein_coding-promoter-TSS (ENSMUST00000032570)	-139	ENSMUST00000032570	ENSMUSG00000030410	Dmwd	dystrophia myotonica-containing WD repeat motif [Source:MGI Symbol;Acc:MGI:94907]	protein_coding	0	0	0	0	0	0	0	1	0
chr8	79038249	79038532	intron	protein_coding-intron (ENSMUST00000087927, intron 1 of 2)	9803	ENSMUST00000238669	ENSMUSG00000071064	Zfp827	zinc finger protein 827 [Source:MGI Symbol;Acc:MGI:2444807]	protein_coding	0	0	0	0	0	0	1	1	0
chr8	95799081	95799327	Distant-promoter	protein_coding-intron (ENSMUST00000068452, intron 1 of 47)	-7540	ENSMUST00000212647	ENSMUSG00000074136	4930513N10Rik	RIKEN cDNA 4930513N10 gene [Source:MGI Symbol;Acc:MGI:2443064]	lncRNA	0	0	0	0	1	0	0	0	0
chr2	32617416	32618000	Distant-promoter	protein_coding-TTS (ENSMUST00000149220)	-4050	ENSMUST00000113278	ENSMUSG00000026817	Ak1	adenylate kinase 1 [Source:MGI Symbol;Acc:MGI:87977]	protein_coding	0	0	0	0	0	0	0	0	1
chr11	114880622	114881106	Distant-promoter	Intergenic	-9177	ENSMUST00000045151	ENSMUSG00000034652	Cd300a	CD300A molecule [Source:MGI Symbol;Acc:MGI:2443411]	protein_coding	0	0	0	0	0	1	0	0	0
chr8	70115057	70115396	exon	protein_coding-exon (ENSMUST00000002412, exon 3 of 15)	5647	ENSMUST00000002412	ENSMUSG00000002341	Ncan	neurocan [Source:MGI Symbol;Acc:MGI:104694]	protein_coding	0	0	0	0	0	0	1	1	1
chr2	142901476	142901711	promoter-TSS	protein_coding-promoter-TSS (ENSMUST00000043589)	-62	ENSMUST00000043589	ENSMUSG00000038844	Kif16b	kinesin family member 16B [Source:MGI Symbol;Acc:MGI:1098240]	protein_coding	0	0	0	0	1	1	0	1	1
chr10	96656164	96656613	Intergenic	Intergenic	38834	ENSMUST00000218953	ENSMUSG00000036478	Btg1	BTG anti-proliferation factor 1 [Source:MGI Symbol;Acc:MGI:88215]	protein_coding	0	1	0	0	0	0	0	0	0
chr7	73422420	73422904	exon	TEC-exon (ENSMUST00000205492, exon 1 of 1)	412	ENSMUST00000205492	ENSMUSG00000108601	Gm44645	predicted gene 44645 [Source:MGI Symbol;Acc:MGI:5753221]	TEC	0	0	0	0	0	1	0	0	1
chr8	77842453	77842799	Intergenic	Intergenic	35091	ENSMUST00000157136	ENSMUSG00000087761	Gm23981	predicted gene, 23981 [Source:MGI Symbol;Acc:MGI:5453758]	snRNA	0	1	0	0	0	0	0	0	0
chr11	7862654	7862895	Intergenic	Intergenic	23731	ENSMUST00000157263	ENSMUSG00000098853	Gm27393	predicted gene, 27393 [Source:MGI Symbol;Acc:MGI:5530775]	snRNA	0	0	0	0	0	0	0	1	1
chr8	10587033	10587292	intron	protein_coding-intron (ENSMUST00000042103, intron 32 of 34)	89751	ENSMUST00000208649	ENSMUSG00000109258	5330413D20Rik	RIKEN cDNA 5330413D20 gene [Source:MGI Symbol;Acc:MGI:3588224]	lncRNA	0	0	0	0	0	0	0	1	0
chr6	85431989	85432573	exon	protein_coding-exon (ENSMUST00000204615, exon 1 of 1)	208	ENSMUST00000204615	ENSMUSG00000033706	Smyd5	SET and MYND domain containing 5 [Source:MGI Symbol;Acc:MGI:108048]	protein_coding	0	1	0	0	1	1	1	1	1
chr7	27650969	27651453	promoter-TSS	lncRNA-promoter-TSS (ENSMUST00000206810)	-152	ENSMUST00000206810	ENSMUSG00000108592	Gm38973	predicted gene, 38973 [Source:MGI Symbol;Acc:MGI:5621858]	lincRNA	0	0	0	0	0	1	0	0	1
chr18	16713630	16713874	Distant-promoter	protein_coding-intron (ENSMUST00000025166, intron 2 of 15)	-14981	ENSMUST00000149095	ENSMUSG00000085575	Gm15485	predicted gene 15485 [Source:MGI Symbol;Acc:MGI:3705269]	lncRNA	0	1	0	0	0	0	0	0	0
chr13	41605533	41606017	promoter-TSS	protein_coding-promoter-TSS (ENSMUST00000129449)	-132	ENSMUST00000221694	ENSMUSG00000087370	Tmem170b	transmembrane protein 170B [Source:MGI Symbol;Acc:MGI:3647046]	protein_coding	0	0	0	0	0	1	0	1	0
chr7	93045871	93046188	intron	lncRNA-intron (ENSMUST00000181886, intron 2 of 3)	-33836	ENSMUST00000051179	ENSMUSG00000051515	Fam181b	family with sequence similarity 181, member B [Source:MGI Symbol;Acc:MGI:1930951]	protein_coding	0	0	0	1	0	0	0	0	0
chr17	23187702	23187998	intron	protein_coding-intron (ENSMUST00000037057, intron 3 of 5)	3529	ENSMUST00000172177	ENSMUSG00000002617	Zfp40	zinc finger protein 40 [Source:MGI Symbol;Acc:MGI:99185]	protein_coding	0	0	0	0	0	0	1	1	0
chr7	121120217	121120701	intron	protein_coding-intron (ENSMUST00000047025, intron 12 of 28)	2069	ENSMUST00000163275	ENSMUSG00000034990	Otoa	otoancorin [Source:MGI Symbol;Acc:MGI:2149209]	protein_coding	0	0	0	0	0	1	0	0	1
chr6	143175531	143176041	intron	protein_coding-intron (ENSMUST00000032413, intron 1 of 7)	8532	ENSMUST00000203341	ENSMUSG00000030275	Etnk1	ethanolamine kinase 1 [Source:MGI Symbol;Acc:MGI:1922570]	protein_coding	0	0	1	0	0	1	0	0	1
chr17	56066495	56066765	TTS	protein_coding-TTS (ENSMUST00000019722)	2804	ENSMUST00000134441	ENSMUSG00000019578	Ubxn6	UBX domain protein 6 [Source:MGI Symbol;Acc:MGI:1913780]	protein_coding	0	0	0	0	0	0	1	0	0
chr19	41418186	41418315	Intergenic	Intergenic	-33148	ENSMUST00000235978	ENSMUSG00000025017	Pik3ap1	phosphoinositide-3-kinase adaptor protein 1 [Source:MGI Symbol;Acc:MGI:1933177]	protein_coding	0	1	0	1	1	1	1	1	1
chr1	191317827	191318093	exon	protein_coding-exon (ENSMUST00000046770, exon 1 of 4)	234	ENSMUST00000046770	ENSMUSG00000037499	Nenf	neuron derived neurotrophic factor [Source:MGI Symbol;Acc:MGI:1913458]	protein_coding	0	0	0	0	1	1	0	0	1
chr2	153607998	153608428	Intergenic	Intergenic	24518	ENSMUST00000147822	ENSMUSG00000056941	Commd7	COMM domain containing 7 [Source:MGI Symbol;Acc:MGI:1914197]	protein_coding	0	0	0	0	1	1	1	1	1
chr5	100915047	100915359	Distant-promoter	Intergenic	-1496	ENSMUST00000199211	ENSMUSG00000106255	Gm36793	predicted gene, 36793 [Source:MGI Symbol;Acc:MGI:5595952]	lncRNA	0	0	0	0	1	0	0	0	1
chr15	88555438	88555922	Intergenic	Intergenic	-44622	ENSMUST00000066949	ENSMUSG00000054117	Zdhhc25	zinc finger, DHHC domain containing 25 [Source:MGI Symbol;Acc:MGI:1917323]	protein_coding	0	0	0	0	0	1	0	0	0
chr2	84727211	84727711	promoter-TSS	protein_coding-promoter-TSS (ENSMUST00000028475)	-111	ENSMUST00000028475	ENSMUSG00000027079	Clp1	CLP1, cleavage and polyadenylation factor I subunit [Source:MGI Symbol;Acc:MGI:2138968]	protein_coding	0	0	0	0	1	1	1	1	0
chrX	48462600	48463110	intron	protein_coding-intron (ENSMUST00000033429, intron 1 of 8)	277	ENSMUST00000033429	ENSMUSG00000031103	Elf4	E74-like factor 4 (ets domain transcription factor) [Source:MGI Symbol;Acc:MGI:1928377]	protein_coding	0	0	1	0	0	0	0	0	1
chr11	97489522	97490006	Distant-promoter	protein_coding-intron (ENSMUST00000107601, intron 15 of 18)	-1380	ENSMUST00000093940	ENSMUSG00000049807	Arhgap23	Rho GTPase activating protein 23 [Source:MGI Symbol;Acc:MGI:3697726]	protein_coding	0	0	0	0	0	1	0	0	1
chr6	31389829	31390047	Distant-promoter	lncRNA-intron (ENSMUST00000139185, intron 2 of 2)	-8797	ENSMUST00000026699	ENSMUSG00000025609	Mkln1	muskelin 1, intracellular mediator containing kelch motifs [Source:MGI Symbol;Acc:MGI:1351638]	protein_coding	0	1	1	0	1	1	0	1	0
chr9	99662365	99662849	intron	protein_coding-intron (ENSMUST00000078367, intron 12 of 15)	12391	ENSMUST00000190893	ENSMUSG00000037784	Dzip1l	DAZ interacting protein 1-like [Source:MGI Symbol;Acc:MGI:1919757]	protein_coding	0	0	0	0	0	1	0	0	1
chr8	70469277	70469502	intron	protein_coding-intron (ENSMUST00000066597, intron 1 of 2)	6509	ENSMUST00000209567	ENSMUSG00000055707	Klhl26	kelch-like 26 [Source:MGI Symbol;Acc:MGI:2443079]	protein_coding	0	0	0	0	0	0	0	1	0
chr4	82511040	82511271	intron	lncRNA-intron (ENSMUST00000139835, intron 1 of 1)	3139	ENSMUST00000139835	ENSMUSG00000087413	Gm11266	predicted gene 11266 [Source:MGI Symbol;Acc:MGI:3649705]	lncRNA	1	1	0	0	1	0	1	1	0
chr13	93378804	93379004	intron	protein_coding-intron (ENSMUST00000060490, intron 5 of 8)	-31879	ENSMUST00000220564	ENSMUSG00000114019	Gm47155	predicted gene, 47155 [Source:MGI Symbol;Acc:MGI:6095924]	TEC	0	0	0	1	0	0	1	0	0
chr7	19252128	19252360	intron	protein_coding-intron (ENSMUST00000161711, intron 1 of 1)	5887	ENSMUST00000161488	ENSMUSG00000030403	Vasp	vasodilator-stimulated phosphoprotein [Source:MGI Symbol;Acc:MGI:109268]	protein_coding	0	0	0	0	0	0	1	0	0
chr4	53126353	53126837	intron	protein_coding-intron (ENSMUST00000030010, intron 5 of 49)	33300	ENSMUST00000030010	ENSMUSG00000015243	Abca1	ATP-binding cassette, sub-family A (ABC1), member 1 [Source:MGI Symbol;Acc:MGI:99607]	protein_coding	0	0	0	0	0	1	0	0	0
chr7	24208002	24208202	promoter-TSS	protein_coding-promoter-TSS (ENSMUST00000086006)	25	ENSMUST00000148050	ENSMUSG00000087598	Zfp111	zinc finger protein 111 [Source:MGI Symbol;Acc:MGI:1929114]	protein_coding	0	1	0	0	1	0	0	0	0
chr5	77074995	77075204	Distant-promoter	Intergenic	-19433	ENSMUST00000148568	ENSMUSG00000087541	Hopxos	HOP homeobox, opposite strand [Source:MGI Symbol;Acc:MGI:3801917]	lncRNA	0	0	0	0	1	0	1	1	1
chr1	13142479	13142692	exon	protein_coding-exon (ENSMUST00000006037, exon 23 of 23)	4045	ENSMUST00000185275	ENSMUSG00000005886	Ncoa2	nuclear receptor coactivator 2 [Source:MGI Symbol;Acc:MGI:1276533]	protein_coding	0	0	0	0	1	0	1	1	0
chrX	37023770	37023970	Intergenic	Intergenic	13455	ENSMUST00000118460	ENSMUSG00000081220	Gm14542	predicted gene 14542 [Source:MGI Symbol;Acc:MGI:3705745]	processed_pseudogene	0	0	0	0	0	0	0	1	0
chr11	110670501	110670985	Intergenic	Intergenic	126236	ENSMUST00000144689	ENSMUSG00000085985	Gm11682	predicted gene 11682 [Source:MGI Symbol;Acc:MGI:3651410]	lincRNA	0	0	0	0	0	1	0	0	0
chr4	155095224	155095708	Distant-promoter	protein_coding-intron (ENSMUST00000030915, intron 6 of 13)	-6728	ENSMUST00000151710	ENSMUSG00000029049	Morn1	MORN repeat containing 1 [Source:MGI Symbol;Acc:MGI:1924116]	protein_coding	0	0	1	0	0	1	0	0	1
chr4	95001525	95001752	intron	lncRNA-intron (ENSMUST00000149367, intron 2 of 4)	22435	ENSMUST00000149367	ENSMUSG00000086251	Gm12694	predicted gene 12694 [Source:MGI Symbol;Acc:MGI:3651291]	lncRNA	0	1	0	0	0	0	0	0	0
chr19	53768622	53769106	promoter-TSS	processed_pseudogene-promoter-TSS (ENSMUST00000161107)	-554	ENSMUST00000161107	ENSMUSG00000089807	Gm16298	predicted gene 16298 [Source:MGI Symbol;Acc:MGI:3826538]	processed_pseudogene	0	0	0	0	0	1	0	0	1
chr10	19562822	19563035	Intergenic	Intergenic	-29021	ENSMUST00000020188	ENSMUSG00000020009	Ifngr1	interferon gamma receptor 1 [Source:MGI Symbol;Acc:MGI:107655]	protein_coding	0	0	0	0	0	0	1	0	0
chr9	62477192	62477392	intron	protein_coding-intron (ENSMUST00000048043, intron 2 of 11)	-28144	ENSMUST00000174439	ENSMUSG00000041729	Coro2b	coronin, actin binding protein, 2B [Source:MGI Symbol;Acc:MGI:2444283]	protein_coding	0	0	0	0	1	0	0	0	0
chr5	121319855	121320055	promoter-TSS	protein_coding-promoter-TSS (ENSMUST00000130655)	-68	ENSMUST00000130655	ENSMUSG00000042744	Hectd4	HECT domain E3 ubiquitin protein ligase 4 [Source:MGI Symbol;Acc:MGI:3647820]	protein_coding	0	0	0	1	1	0	0	0	0
chr9	63602428	63602912	promoter-TSS	protein_coding-promoter-TSS (ENSMUST00000041551)	10	ENSMUST00000041551	ENSMUSG00000037257	Aagab	alpha- and gamma-adaptin binding protein [Source:MGI Symbol;Acc:MGI:1914189]	protein_coding	0	0	0	0	1	1	0	0	1
chr16	24124846	24125076	exon	transcribed_processed_pseudogene-exon (ENSMUST00000230383, exon 4 of 4)	-34872	ENSMUST00000229403	ENSMUSG00000115919	Gm31583	predicted gene, 31583 [Source:MGI Symbol;Acc:MGI:5590742]	lncRNA	1	1	0	0	1	0	1	1	0
chr5	148994708	148994985	TTS	lncRNA-TTS (ENSMUST00000133243)	301	ENSMUST00000147473	ENSMUSG00000106892	Gm42791	predicted gene 42791 [Source:MGI Symbol;Acc:MGI:5662928]	protein_coding	0	0	0	0	1	0	0	1	0
chr19	10025198	10025482	Distant-promoter	protein_coding-intron (ENSMUST00000113161, intron 1 of 9)	-6330	ENSMUST00000129882	ENSMUSG00000024663	Rab3il1	RAB3A interacting protein (rabin3)-like 1 [Source:MGI Symbol;Acc:MGI:1922010]	protein_coding	0	0	0	0	0	0	0	1	0
chr2	26593967	26594551	TTS	protein_coding-TTS (ENSMUST00000140386)	2112	ENSMUST00000172683	ENSMUSG00000026921	Egfl7	EGF-like domain 7 [Source:MGI Symbol;Acc:MGI:2449923]	protein_coding	0	0	0	0	0	0	0	0	1
chr12	55508488	55508703	Intergenic	Intergenic	10874	ENSMUST00000218356	ENSMUSG00000112348	Gm36634	predicted gene, 36634 [Source:MGI Symbol;Acc:MGI:5595793]	lncRNA	0	0	0	0	0	0	1	0	0
chr9	82974243	82974474	promoter-TSS	protein_coding-promoter-TSS (ENSMUST00000189985)	-90	ENSMUST00000189985	ENSMUSG00000032253	Phip	pleckstrin homology domain interacting protein [Source:MGI Symbol;Acc:MGI:1932404]	protein_coding	0	1	0	0	0	0	0	1	0
chr5	137679756	137679999	intron	protein_coding-intron (ENSMUST00000031736, intron 1 of 11)	4803	ENSMUST00000100544	ENSMUSG00000029722	Agfg2	ArfGAP with FG repeats 2 [Source:MGI Symbol;Acc:MGI:2443267]	protein_coding	0	0	0	0	0	0	1	1	0
chr18	53854997	53855226	Distant-promoter	Intergenic	-7011	ENSMUST00000069597	ENSMUSG00000073563	Csnk1g3	casein kinase 1, gamma 3 [Source:MGI Symbol;Acc:MGI:1917675]	protein_coding	0	0	0	0	0	0	0	1	0
chr5	72269593	72270103	intron	polymorphic_pseudogene-intron (ENSMUST00000126664, intron 15 of 22)	5204	ENSMUST00000136350	ENSMUSG00000046808	Atp10d	ATPase, class V, type 10D [Source:MGI Symbol;Acc:MGI:2450125]	polymorphic_pseudogene	0	0	1	0	0	0	0	0	1
chr2	151916218	151916535	intron	protein_coding-intron (ENSMUST00000028955, intron 1 of 8)	5166	ENSMUST00000028955	ENSMUSG00000027460	Angpt4	angiopoietin 4 [Source:MGI Symbol;Acc:MGI:1336887]	protein_coding	0	1	1	0	1	1	1	1	1
chr12	81856782	81857001	Distant-promoter	Intergenic	-3132	ENSMUST00000221721	ENSMUSG00000021140	Pcnx	pecanex homolog [Source:MGI Symbol;Acc:MGI:1891924]	protein_coding	0	0	0	0	0	0	1	0	0
chr11	76398716	76399226	promoter-TSS	protein_coding-promoter-TSS (ENSMUST00000131472)	97	ENSMUST00000131472	ENSMUSG00000020844	Nxn	nucleoredoxin [Source:MGI Symbol;Acc:MGI:109331]	protein_coding	0	0	1	0	0	0	0	0	0
chr1	135347289	135347681	intron	protein_coding-intron (ENSMUST00000059352, intron 1 of 2)	6337	ENSMUST00000157234	ENSMUSG00000087859	Gm22796	predicted gene, 22796 [Source:MGI Symbol;Acc:MGI:5452573]	snRNA	0	0	0	0	0	0	1	0	0
chr7	27553261	27553561	promoter-TSS	protein_coding-promoter-TSS (ENSMUST00000117095)	125	ENSMUST00000187960	ENSMUSG00000049643	2310022A10Rik	RIKEN cDNA 2310022A10 gene [Source:MGI Symbol;Acc:MGI:1913617]	protein_coding	0	0	0	0	1	1	0	0	1
chr2	11778020	11778220	promoter-TSS	protein_coding-promoter-TSS (ENSMUST00000056108)	244	ENSMUST00000130186	ENSMUSG00000047909	Ankrd16	ankyrin repeat domain 16 [Source:MGI Symbol;Acc:MGI:2444796]	protein_coding	0	0	0	0	1	0	0	0	0
chr9	55425498	55425772	intron	protein_coding-intron (ENSMUST00000034862, intron 8 of 10)	61878	ENSMUST00000139342	ENSMUSG00000032314	Etfa	electron transferring flavoprotein, alpha polypeptide [Source:MGI Symbol;Acc:MGI:106092]	protein_coding	0	0	0	0	1	0	1	1	0
chr8	116927827	116928311	intron	protein_coding-intron (ENSMUST00000034205, intron 3 of 11)	1960	ENSMUST00000212184	ENSMUSG00000031756	Cenpn	centromere protein N [Source:MGI Symbol;Acc:MGI:1919405]	protein_coding	0	0	0	0	0	1	0	0	0
chr2	34970487	34970702	Distant-promoter	Intergenic	-5690	ENSMUST00000121107	ENSMUSG00000083533	Gm13450	predicted gene 13450 [Source:MGI Symbol;Acc:MGI:3650133]	processed_pseudogene	0	0	1	0	0	1	0	1	1
chr15	103515022	103515283	exon	protein_coding-exon (ENSMUST00000227955, exon 1 of 15)	232	ENSMUST00000227955	ENSMUSG00000022489	Pde1b	phosphodiesterase 1B, Ca2+-calmodulin dependent [Source:MGI Symbol;Acc:MGI:97523]	protein_coding	0	0	0	0	1	0	1	1	0
chr8	71441348	71441832	Intergenic	Intergenic	17317	ENSMUST00000212321	ENSMUSG00000007950	Abhd8	abhydrolase domain containing 8 [Source:MGI Symbol;Acc:MGI:1918946]	protein_coding	0	0	0	0	0	1	0	0	1
chr15	76948456	76948940	promoter-TSS	protein_coding-promoter-TSS (ENSMUST00000229229)	-51	ENSMUST00000229229	ENSMUSG00000063236	1110038F14Rik	RIKEN cDNA 1110038F14 gene [Source:MGI Symbol;Acc:MGI:2152337]	protein_coding	0	0	0	0	1	1	0	0	1
chr8	111785606	111785819	intron	protein_coding-intron (ENSMUST00000034432, intron 5 of 6)	-41903	ENSMUST00000166232	ENSMUSG00000031955	Bcar1	breast cancer anti-estrogen resistance 1 [Source:MGI Symbol;Acc:MGI:108091]	protein_coding	0	0	0	0	0	0	1	0	0
chr2	167675122	167675606	intron	protein_coding-intron (ENSMUST00000148262, intron 1 of 5)	13255	ENSMUST00000137275	ENSMUSG00000085914	Gm14320	predicted gene 14320 [Source:MGI Symbol;Acc:MGI:3649455]	antisense	0	0	0	0	0	1	0	0	0
chr2	151979533	151979748	intron	protein_coding-intron (ENSMUST00000062047, intron 1 of 1)	579	ENSMUST00000062047	ENSMUSG00000027459	Fam110a	family with sequence similarity 110, member A [Source:MGI Symbol;Acc:MGI:1921097]	protein_coding	0	0	0	0	1	0	0	1	0
chr6	117319820	117320330	Intergenic	Intergenic	103542	ENSMUST00000203927	ENSMUSG00000107434	Gm4640	predicted gene 4640 [Source:MGI Symbol;Acc:MGI:3782822]	lincRNA	0	1	1	1	1	1	1	0	1
chr7	96981527	96981732	intron	protein_coding-intron (ENSMUST00000044466, intron 5 of 13)	-29743	ENSMUST00000137923	ENSMUSG00000085560	C230038L03Rik	RIKEN cDNA C230038L03 gene [Source:MGI Symbol;Acc:MGI:3697433]	lncRNA	0	1	0	0	0	0	1	0	0
chr11	94421100	94421448	intron	protein_coding-intron (ENSMUST00000021234, intron 25 of 34)	3069	ENSMUST00000142190	ENSMUSG00000020866	Cacna1g	calcium channel, voltage-dependent, T type, alpha 1G subunit [Source:MGI Symbol;Acc:MGI:1201678]	protein_coding	0	0	0	0	1	0	1	1	0
chr7	105548982	105549566	Distant-promoter	Intergenic	-5086	ENSMUST00000046983	ENSMUSG00000037049	Smpd1	sphingomyelin phosphodiesterase 1, acid lysosomal [Source:MGI Symbol;Acc:MGI:98325]	protein_coding	0	0	0	0	0	0	0	0	1
chr10	123051903	123052308	Distant-promoter	protein_coding-intron (ENSMUST00000037557, intron 3 of 33)	-18974	ENSMUST00000219001	ENSMUSG00000034602	Mon2	MON2 homolog, regulator of endosome to Golgi trafficking [Source:MGI Symbol;Acc:MGI:1914324]	protein_coding	0	0	0	0	1	0	0	0	0
chr2	48674285	48674494	Intergenic	Intergenic	136166	ENSMUST00000121234	ENSMUSG00000082114	Gm13489	predicted gene 13489 [Source:MGI Symbol;Acc:MGI:3651216]	processed_pseudogene	0	0	0	0	1	0	0	0	0
chr10	75436619	75437103	Distant-promoter	protein_coding-intron (ENSMUST00000039925, intron 7 of 9)	-5759	ENSMUST00000122673	ENSMUSG00000084622	Gm25545	predicted gene, 25545 [Source:MGI Symbol;Acc:MGI:5455322]	misc_RNA	0	0	1	0	0	1	0	0	1
chr3	95268002	95268202	intron	protein_coding-intron (ENSMUST00000015855, intron 2 of 7)	842	ENSMUST00000148959	ENSMUSG00000015711	Prune1	prune exopolyphosphatase [Source:MGI Symbol;Acc:MGI:1925152]	protein_coding	0	1	0	0	0	0	1	1	0
chr8	120179271	120179429	Distant-promoter	protein_coding-intron (ENSMUST00000127664, intron 1 of 15)	-1884	ENSMUST00000048786	ENSMUSG00000042269	Fam92b	family with sequence similarity 92, member B [Source:MGI Symbol;Acc:MGI:3588213]	protein_coding	0	0	1	0	0	1	0	1	1
chr6	29853149	29853633	promoter-TSS	protein_coding-promoter-TSS (ENSMUST00000064872)	-369	ENSMUST00000064872	ENSMUSG00000029772	Ahcyl2	S-adenosylhomocysteine hydrolase-like 2 [Source:MGI Symbol;Acc:MGI:1921590]	protein_coding	0	0	1	0	0	1	0	0	1
chr5	120088493	120088977	Intergenic	Intergenic	24400	ENSMUST00000082683	ENSMUSG00000064617	n-R5s176	nuclear encoded rRNA 5S 176 [Source:MGI Symbol;Acc:MGI:4422041]	rRNA	0	0	1	0	0	1	0	0	1
chr2	74885433	74885644	TTS	processed_pseudogene-TTS (ENSMUST00000117183)	1468	ENSMUST00000117183	ENSMUSG00000083837	Gm14427	predicted gene 14427 [Source:MGI Symbol;Acc:MGI:3652026]	processed_pseudogene	0	0	0	0	1	1	0	0	0
chr11	121858566	121859050	intron	unprocessed_pseudogene-intron (ENSMUST00000117328, intron 3 of 3)	2035	ENSMUST00000117328	ENSMUSG00000084401	Gm12586	predicted gene 12586 [Source:MGI Symbol;Acc:MGI:3649692]	unprocessed_pseudogene	0	0	0	0	0	1	0	0	1
chr11	31671909	31672215	promoter-TSS	protein_coding-promoter-TSS (ENSMUST00000058060)	-177	ENSMUST00000058060	ENSMUSG00000044502	Bod1	biorientation of chromosomes in cell division 1 [Source:MGI Symbol;Acc:MGI:1916806]	protein_coding	0	1	0	0	0	0	0	1	0
chr11	70647753	70648237	promoter-TSS	protein_coding-promoter-TSS (ENSMUST00000014750)	52	ENSMUST00000141237	ENSMUSG00000040746	Rnf167	ring finger protein 167 [Source:MGI Symbol;Acc:MGI:1917760]	protein_coding	0	0	0	0	0	1	0	0	0
chr8	84363663	84364147	intron	protein_coding-intron (ENSMUST00000238701, intron 2 of 48)	16676	ENSMUST00000082458	ENSMUSG00000064392	Gm23626	predicted gene, 23626 [Source:MGI Symbol;Acc:MGI:5453403]	snoRNA	0	0	0	0	0	1	0	0	1
chr11	109362673	109363157	promoter-TSS	protein_coding-promoter-TSS (ENSMUST00000020930)	84	ENSMUST00000020930	ENSMUSG00000020611	Gna13	guanine nucleotide binding protein, alpha 13 [Source:MGI Symbol;Acc:MGI:95768]	protein_coding	0	0	0	0	0	1	0	0	0
chr9	69458957	69459219	intron	protein_coding-intron (ENSMUST00000034756, intron 1 of 12)	2144	ENSMUST00000175301	ENSMUSG00000093042	Mir3109	microRNA 3109 [Source:MGI Symbol;Acc:MGI:4834328]	miRNA	0	0	0	0	1	0	0	0	0
chr8	121996040	121996262	promoter-TSS	protein_coding-promoter-TSS (ENSMUST00000173396)	-938	ENSMUST00000173396	ENSMUSG00000025316	Banp	BTG3 associated nuclear protein [Source:MGI Symbol;Acc:MGI:1889023]	protein_coding	0	0	0	0	0	0	1	1	0
chr2	84476743	84476943	promoter-TSS	protein_coding-promoter-TSS (ENSMUST00000090732)	-68	ENSMUST00000090732	ENSMUSG00000027082	Tfpi	tissue factor pathway inhibitor [Source:MGI Symbol;Acc:MGI:1095418]	protein_coding	0	1	0	0	0	0	0	0	0
chr16	97789472	97789672	Intergenic	Intergenic	8347	ENSMUST00000126916	ENSMUSG00000014039	Prdm15	PR domain containing 15 [Source:MGI Symbol;Acc:MGI:1930121]	protein_coding	0	0	0	0	0	0	0	1	0
chr13	45418655	45418858	Distant-promoter	Intergenic	-12246	ENSMUST00000222635	ENSMUSG00000113446	Gm47455	predicted gene, 47455 [Source:MGI Symbol;Acc:MGI:6096415]	processed_pseudogene	0	1	0	0	0	0	0	0	0
chr7	134009234	134009460	intron	protein_coding-intron (ENSMUST00000067680, intron 4 of 22)	-48082	ENSMUST00000138363	ENSMUSG00000054555	Adam12	a disintegrin and metallopeptidase domain 12 (meltrin alpha) [Source:MGI Symbol;Acc:MGI:105378]	protein_coding	0	0	0	0	0	0	1	1	0
chr6	128116847	128117080	intron	protein_coding-intron (ENSMUST00000032503, intron 1 of 8)	7353	ENSMUST00000127105	ENSMUSG00000030352	Tspan9	tetraspanin 9 [Source:MGI Symbol;Acc:MGI:1924558]	protein_coding	0	1	0	0	0	0	0	0	0
chr8	70893831	70894315	Distant-promoter	protein_coding-TTS (ENSMUST00000054220)	-1316	ENSMUST00000000809	ENSMUSG00000000792	Slc5a5	solute carrier family 5 (sodium iodide symporter), member 5 [Source:MGI Symbol;Acc:MGI:2149330]	protein_coding	0	0	0	0	0	1	0	0	1
chr6	83284578	83284842	Distant-promoter	protein_coding-intron (ENSMUST00000039212, intron 15 of 24)	-2925	ENSMUST00000131432	ENSMUSG00000068323	Slc4a5	solute carrier family 4, sodium bicarbonate cotransporter, member 5 [Source:MGI Symbol;Acc:MGI:2443220]	protein_coding	0	0	0	0	1	0	0	0	0
chr4	150664833	150665033	Distant-promoter	Intergenic	-12759	ENSMUST00000037827	ENSMUSG00000039838	Slc45a1	solute carrier family 45, member 1 [Source:MGI Symbol;Acc:MGI:2653235]	protein_coding	0	0	0	0	1	1	0	0	0
chr19	5797463	5798047	promoter-TSS	lncRNA-promoter-TSS (ENSMUST00000173314)	-291	ENSMUST00000173314	ENSMUSG00000092341	Malat1	metastasis associated lung adenocarcinoma transcript 1 (non-coding RNA) [Source:MGI Symbol;Acc:MGI:1919539]	lincRNA	0	0	0	0	0	0	0	0	1
chr16	85874216	85874416	intron	protein_coding-intron (ENSMUST00000023611, intron 3 of 7)	27512	ENSMUST00000023611	ENSMUSG00000022894	Adamts5	a disintegrin-like and metallopeptidase (reprolysin type) with thrombospondin type 1 motif, 5 (aggrecanase-2) [Source:MGI Symbol;Acc:MGI:1346321]	protein_coding	0	0	0	0	1	0	0	1	0
chr5	52363830	52364030	exon	protein_coding-exon (ENSMUST00000101208, exon 1 of 2)	139	ENSMUST00000101208	ENSMUSG00000072941	Sod3	superoxide dismutase 3, extracellular [Source:MGI Symbol;Acc:MGI:103181]	protein_coding	0	0	0	0	0	0	1	1	0
chr8	57585901	57586131	intron	protein_coding-intron (ENSMUST00000034021, intron 1 of 11)	21140	ENSMUST00000211449	ENSMUSG00000110405	Gm45534	predicted gene 45534 [Source:MGI Symbol;Acc:MGI:5791370]	TEC	0	0	0	0	1	0	1	0	0
chr5	96162464	96162817	promoter-TSS	protein_coding-promoter-TSS (ENSMUST00000036646)	-650	ENSMUST00000155901	ENSMUSG00000034724	Cnot6l	CCR4-NOT transcription complex, subunit 6-like [Source:MGI Symbol;Acc:MGI:2443154]	protein_coding	0	0	0	0	1	1	0	1	0
chr9	79631325	79631607	Distant-promoter	protein_coding-intron (ENSMUST00000071750, intron 47 of 65)	-18496	ENSMUST00000135009	ENSMUSG00000032332	Col12a1	collagen, type XII, alpha 1 [Source:MGI Symbol;Acc:MGI:88448]	protein_coding	0	1	0	0	0	0	0	0	0
chr8	92997010	92997262	Distant-promoter	protein_coding-intron (ENSMUST00000072939, intron 13 of 13)	-14483	ENSMUST00000210764	ENSMUSG00000109651	Gm45463	predicted gene 45463 [Source:MGI Symbol;Acc:MGI:5791299]	lncRNA	0	1	1	0	0	1	0	0	1
chr15	79466876	79467360	Distant-promoter	Intergenic	-5263	ENSMUST00000104762	ENSMUSG00000106626	Gm44302	predicted gene, 44302 [Source:MGI Symbol;Acc:MGI:5690694]	miRNA	0	0	1	0	0	1	0	0	1
chr15	11165841	11166317	intron	protein_coding-intron (ENSMUST00000061318, intron 3 of 23)	101261	ENSMUST00000228940	ENSMUSG00000047497	Adamts12	a disintegrin-like and metallopeptidase (reprolysin type) with thrombospondin type 1 motif, 12 [Source:MGI Symbol;Acc:MGI:2146046]	protein_coding	0	1	0	0	1	0	0	0	0
chr8	108924647	108924854	Distant-promoter	protein_coding-intron (ENSMUST00000043896, intron 5 of 9)	-2876	ENSMUST00000175846	ENSMUSG00000093697	Gm20686	predicted gene 20686 [Source:MGI Symbol;Acc:MGI:5313133]	lncRNA	0	0	0	0	0	0	0	1	0
chr12	111322374	111322725	Distant-promoter	protein_coding-intron (ENSMUST00000041965, intron 11 of 36)	-8012	ENSMUST00000222724	ENSMUSG00000021279	Cdc42bpb	CDC42 binding protein kinase beta [Source:MGI Symbol;Acc:MGI:2136459]	protein_coding	0	0	0	0	0	0	1	1	0
chr15	103313595	103314105	Distant-promoter	protein_coding-TTS (ENSMUST00000168828)	-3238	ENSMUST00000079824	ENSMUSG00000063234	Gpr84	G protein-coupled receptor 84 [Source:MGI Symbol;Acc:MGI:1934129]	protein_coding	0	0	1	0	0	1	0	0	1
chr11	101968769	101969253	Distant-promoter	Intergenic	-1996	ENSMUST00000001534	ENSMUSG00000001494	Sost	sclerostin [Source:MGI Symbol;Acc:MGI:1921749]	protein_coding	0	0	1	0	0	1	0	0	1
chr3	36495621	36495767	Intergenic	Intergenic	11115	ENSMUST00000140203	ENSMUSG00000085320	Gm11548	predicted gene 11548 [Source:MGI Symbol;Acc:MGI:3650340]	lincRNA	0	0	1	0	0	1	1	1	1
chr8	69774979	69775179	promoter-TSS	protein_coding-promoter-TSS (ENSMUST00000137573)	-168	ENSMUST00000137573	ENSMUSG00000043090	Zfp866	zinc finger protein 866 [Source:MGI Symbol;Acc:MGI:3584369]	protein_coding	0	0	0	0	1	0	1	1	1
chr5	35750099	35750299	Distant-promoter	Intergenic	-7681	ENSMUST00000101280	ENSMUSG00000029095	Ablim2	actin-binding LIM protein 2 [Source:MGI Symbol;Acc:MGI:2385758]	protein_coding	0	0	0	0	0	0	1	1	0
chr2	121271398	121271882	promoter-TSS	protein_coding-promoter-TSS (ENSMUST00000110647)	-233	ENSMUST00000110648	ENSMUSG00000043909	Trp53bp1	transformation related protein 53 binding protein 1 [Source:MGI Symbol;Acc:MGI:1351320]	protein_coding	0	0	0	0	0	1	0	0	1
chr5	31966918	31967118	intron	protein_coding-intron (ENSMUST00000063813, intron 9 of 13)	40321	ENSMUST00000202862	ENSMUSG00000107140	Gm43811	predicted gene 43811 [Source:MGI Symbol;Acc:MGI:5663948]	TEC	0	0	0	0	0	0	0	1	0
chr9	65551155	65551502	Intergenic	Intergenic	10836	ENSMUST00000213652	ENSMUSG00000050721	Plekho2	pleckstrin homology domain containing, family O member 2 [Source:MGI Symbol;Acc:MGI:2143132]	protein_coding	0	0	0	0	1	0	1	1	0
chr9	62220395	62220635	Intergenic	Intergenic	-21155	ENSMUST00000217557	ENSMUSG00000110826	Gm47262	predicted gene, 47262 [Source:MGI Symbol;Acc:MGI:6096096]	lncRNA	0	1	0	0	0	0	0	0	0
chr1	192190444	192190954	promoter-TSS	protein_coding-promoter-TSS (ENSMUST00000078470)	-75	ENSMUST00000110844	ENSMUSG00000058248	Kcnh1	potassium voltage-gated channel, subfamily H (eag-related), member 1 [Source:MGI Symbol;Acc:MGI:1341721]	protein_coding	0	0	1	0	0	1	0	0	1
chr8	103489870	103490454	Intergenic	Intergenic	73461	ENSMUST00000210549	ENSMUSG00000109699	Gm45277	predicted gene 45277 [Source:MGI Symbol;Acc:MGI:5791113]	lincRNA	0	0	0	0	0	0	0	0	1
chr11	72024571	72024784	Intergenic	Intergenic	1922	ENSMUST00000116927	ENSMUSG00000080577	Gm23226	predicted gene, 23226 [Source:MGI Symbol;Acc:MGI:5453003]	snRNA	0	0	0	0	0	1	1	1	1
chr1	33742795	33743279	TTS	protein_coding-TTS (ENSMUST00000088287)	4900	ENSMUST00000132066	ENSMUSG00000004768	Rab23	RAB23, member RAS oncogene family [Source:MGI Symbol;Acc:MGI:99833]	protein_coding	0	0	0	0	0	1	0	0	0
chr16	18921857	18922173	Distant-promoter	protein_coding-intron (ENSMUST00000004222, intron 9 of 24)	-1058	ENSMUST00000140748	ENSMUSG00000022702	Hira	histone cell cycle regulator [Source:MGI Symbol;Acc:MGI:99430]	protein_coding	0	0	0	0	1	0	1	1	0
chr7	31130768	31131252	intron	protein_coding-intron (ENSMUST00000001280, intron 18 of 18)	2304	ENSMUST00000185589	ENSMUSG00000001248	Gramd1a	GRAM domain containing 1A [Source:MGI Symbol;Acc:MGI:105490]	protein_coding	0	0	0	0	0	1	0	0	1
chr11	76654999	76655583	Distant-promoter	Intergenic	-17179	ENSMUST00000056184	ENSMUSG00000044243	Bhlha9	basic helix-loop-helix family, member a9 [Source:MGI Symbol;Acc:MGI:2444198]	protein_coding	0	0	0	0	0	0	0	0	1
chr3	157717509	157718019	Intergenic	Intergenic	8644	ENSMUST00000199819	ENSMUSG00000106632	Gm33466	predicted gene, 33466 [Source:MGI Symbol;Acc:MGI:5592625]	lincRNA	0	0	1	0	0	1	0	0	1
chr4	148088099	148088361	promoter-TSS	protein_coding-promoter-TSS (ENSMUST00000030865)	-199	ENSMUST00000137393	ENSMUSG00000029007	Agtrap	angiotensin II, type I receptor-associated protein [Source:MGI Symbol;Acc:MGI:1339977]	protein_coding	0	0	0	0	1	1	0	0	0
chr11	30025967	30026389	promoter-TSS	protein_coding-promoter-TSS (ENSMUST00000058902)	-145	ENSMUST00000058902	ENSMUSG00000044072	Eml6	echinoderm microtubule associated protein like 6 [Source:MGI Symbol;Acc:MGI:2442895]	protein_coding	0	1	0	0	1	1	1	1	1
chr5	130505100	130505439	intron	protein_coding-intron (ENSMUST00000086029, intron 2 of 6)	56468	ENSMUST00000111288	ENSMUSG00000060371	Caln1	calneuron 1 [Source:MGI Symbol;Acc:MGI:2155987]	protein_coding	0	0	0	1	0	0	0	0	0
chr12	112843773	112844257	Distant-promoter	Intergenic	-14592	ENSMUST00000220899	ENSMUSG00000047832	Cdca4	cell division cycle associated 4 [Source:MGI Symbol;Acc:MGI:1919213]	protein_coding	0	0	0	0	0	1	0	0	1
chr13	110882788	110883042	TTS	lncRNA-TTS (ENSMUST00000225424)	-20584	ENSMUST00000224654	ENSMUSG00000114472	Gm38397	predicted gene, 38397 [Source:MGI Symbol;Acc:MGI:5618690]	lncRNA	0	1	1	1	1	1	0	0	0
chr14	76121842	76122352	intron	protein_coding-intron (ENSMUST00000022586, intron 5 of 9)	11206	ENSMUST00000022586	ENSMUSG00000022009	Nufip1	nuclear fragile X mental retardation protein interacting protein 1 [Source:MGI Symbol;Acc:MGI:1351474]	protein_coding	0	0	1	0	0	0	0	0	0
chr6	82714363	82714563	Distant-promoter	Intergenic	-9098	ENSMUST00000161309	ENSMUSG00000030042	Pole4	polymerase (DNA-directed), epsilon 4 (p12 subunit) [Source:MGI Symbol;Acc:MGI:1914229]	protein_coding	0	0	0	0	0	1	0	1	1
chr8	109014753	109015237	Intergenic	Intergenic	-60227	ENSMUST00000180524	ENSMUSG00000097393	D030068K23Rik	RIKEN cDNA D030068K23 gene [Source:MGI Symbol;Acc:MGI:3037424]	lincRNA	0	0	0	0	0	1	0	0	0
chr12	36564113	36564445	intron	protein_coding-intron (ENSMUST00000062041, intron 9 of 9)	24922	ENSMUST00000223284	ENSMUSG00000114135	Gm7252	predicted gene 7252 [Source:MGI Symbol;Acc:MGI:3643964]	processed_pseudogene	0	0	0	0	1	0	0	0	0
chr6	5297271	5297616	intron	protein_coding-intron (ENSMUST00000057792, intron 1 of 8)	887	ENSMUST00000123838	ENSMUSG00000032667	Pon2	paraoxonase 2 [Source:MGI Symbol;Acc:MGI:106687]	protein_coding	0	0	0	0	0	0	1	0	0
chr3	122922000	122922275	intron	lncRNA-intron (ENSMUST00000180557, intron 1 of 6)	1979	ENSMUST00000180557	ENSMUSG00000097852	4933405D12Rik	RIKEN cDNA 4933405D12 gene [Source:MGI Symbol;Acc:MGI:1921307]	lncRNA	0	0	0	0	0	0	1	1	0
chr8	120464636	120464938	intron	protein_coding-intron (ENSMUST00000127664, intron 1 of 15)	-21238	ENSMUST00000116899	ENSMUSG00000080549	Gm22715	predicted gene, 22715 [Source:MGI Symbol;Acc:MGI:5452492]	miRNA	0	0	0	0	1	0	1	1	0
chr2	133020362	133020846	Intergenic	Intergenic	12117	ENSMUST00000083116	ENSMUSG00000065050	Gm25704	predicted gene, 25704 [Source:MGI Symbol;Acc:MGI:5455481]	snRNA	0	0	0	0	0	1	0	0	1
chr2	32521789	32522017	Distant-promoter	Intergenic	-3128	ENSMUST00000150621	ENSMUSG00000085017	Gm13412	predicted gene 13412 [Source:MGI Symbol;Acc:MGI:3650612]	lncRNA	0	0	0	0	0	0	1	1	0
chr11	43929361	43929600	Intergenic	Intergenic	-28270	ENSMUST00000067258	ENSMUSG00000050541	Adra1b	adrenergic receptor, alpha 1b [Source:MGI Symbol;Acc:MGI:104774]	protein_coding	0	1	0	0	1	0	0	1	1
chr3	107205880	107206464	Intergenic	Intergenic	15560	ENSMUST00000029504	ENSMUSG00000046213	Cym	chymosin [Source:MGI Symbol;Acc:MGI:2684977]	protein_coding	0	0	0	0	0	0	0	0	1
chr6	94241262	94241531	intron	protein_coding-intron (ENSMUST00000055224, intron 1 of 21)	41629	ENSMUST00000203034	ENSMUSG00000045095	Magi1	membrane associated guanylate kinase, WW and PDZ domain containing 1 [Source:MGI Symbol;Acc:MGI:1203522]	protein_coding	0	1	0	0	0	0	1	1	0
chr6	89242298	89242882	Intergenic	Intergenic	7012	ENSMUST00000157174	ENSMUSG00000087799	Gm25961	predicted gene, 25961 [Source:MGI Symbol;Acc:MGI:5455738]	rRNA	0	0	0	0	0	0	0	0	1
chr19	7055157	7055641	Distant-promoter	Intergenic	-1411	ENSMUST00000040261	ENSMUSG00000036278	Macrod1	mono-ADP ribosylhydrolase 1 [Source:MGI Symbol;Acc:MGI:2147583]	protein_coding	0	1	0	0	1	1	0	0	1
chr4	64530455	64531039	Intergenic	Intergenic	86017	ENSMUST00000104026	ENSMUSG00000077214	Gm23950	predicted gene, 23950 [Source:MGI Symbol;Acc:MGI:5453727]	snoRNA	0	0	0	0	0	0	0	0	1
chr2	49797905	49798105	intron	protein_coding-intron (ENSMUST00000028103, intron 1 of 9)	10274	ENSMUST00000153422	ENSMUSG00000026765	Lypd6b	LY6/PLAUR domain containing 6B [Source:MGI Symbol;Acc:MGI:1919147]	protein_coding	0	0	0	0	0	0	0	1	0
chr1	121441173	121441757	intron	protein_coding-intron (ENSMUST00000036025, intron 3 of 23)	10355	ENSMUST00000112621	ENSMUSG00000026339	Ccdc93	coiled-coil domain containing 93 [Source:MGI Symbol;Acc:MGI:1918079]	protein_coding	0	0	0	0	0	1	0	0	1
chr11	62223983	62224226	Intergenic	Intergenic	-24880	ENSMUST00000018644	ENSMUSG00000018500	Adora2b	adenosine A2b receptor [Source:MGI Symbol;Acc:MGI:99403]	protein_coding	0	1	0	0	1	0	0	0	0
chr19	37769475	37769720	Distant-promoter	Intergenic	-14669	ENSMUST00000236017	ENSMUSG00000117939	Gm9067	predicted gene 9067 [Source:MGI Symbol;Acc:MGI:3644658]	processed_pseudogene	0	0	0	0	0	0	1	0	0
chr1	73996240	73996724	Distant-promoter	protein_coding-TTS (ENSMUST00000188208)	-1110	ENSMUST00000185331	ENSMUSG00000055322	Tns1	tensin 1 [Source:MGI Symbol;Acc:MGI:104552]	protein_coding	0	0	1	0	0	1	0	0	0
chr10	97650337	97650921	intron	protein_coding-intron (ENSMUST00000020094, intron 3 of 7)	3540	ENSMUST00000105285	ENSMUSG00000019936	Epyc	epiphycan [Source:MGI Symbol;Acc:MGI:107942]	protein_coding	0	0	0	0	0	0	0	0	1
chr19	53648908	53649198	Intergenic	Intergenic	5695	ENSMUST00000171083	ENSMUSG00000024974	Smc3	structural maintenance of chromosomes 3 [Source:MGI Symbol;Acc:MGI:1339795]	protein_coding	0	0	1	0	1	1	0	0	1
chr10	78574394	78574729	promoter-TSS	protein_coding-promoter-TSS (ENSMUST00000105384)	-26	ENSMUST00000218875	ENSMUSG00000032763	Ilvbl	ilvB (bacterial acetolactate synthase)-like [Source:MGI Symbol;Acc:MGI:1351911]	protein_coding	0	1	0	1	1	0	1	1	1
chr1	149957472	149957709	intron	protein_coding-intron (ENSMUST00000070200, intron 1 of 17)	3665	ENSMUST00000134676	ENSMUSG00000056220	Pla2g4a	phospholipase A2, group IVA (cytosolic, calcium-dependent) [Source:MGI Symbol;Acc:MGI:1195256]	protein_coding	0	0	0	0	0	0	1	0	0
chr14	37033200	37033684	Distant-promoter	Intergenic	-8908	ENSMUST00000223806	ENSMUSG00000114739	Gm47885	predicted gene, 47885 [Source:MGI Symbol;Acc:MGI:6097114]	processed_pseudogene	0	0	0	0	0	1	0	0	1
chr3	152729944	152730157	Distant-promoter	protein_coding-intron (ENSMUST00000045029, intron 3 of 11)	-7993	ENSMUST00000159045	ENSMUSG00000039047	Pigk	phosphatidylinositol glycan anchor biosynthesis, class K [Source:MGI Symbol;Acc:MGI:1913863]	protein_coding	0	0	0	0	0	0	1	0	0
chr6	86694514	86695098	Distant-promoter	protein_coding-intron (ENSMUST00000001185, intron 13 of 13)	-6378	ENSMUST00000204153	ENSMUSG00000108197	Gm44214	predicted gene, 44214 [Source:MGI Symbol;Acc:MGI:5690606]	lincRNA	0	0	0	0	0	0	0	0	1
chr5	17849680	17849940	promoter-TSS	protein_coding-promoter-TSS (ENSMUST00000165232)	-18	ENSMUST00000170051	ENSMUSG00000002944	Cd36	CD36 molecule [Source:MGI Symbol;Acc:MGI:107899]	protein_coding	0	0	0	0	0	0	0	1	0
chr9	55253467	55253751	Distant-promoter	protein_coding-intron (ENSMUST00000114306, intron 3 of 3)	-11148	ENSMUST00000144939	ENSMUSG00000032311	Nrg4	neuregulin 4 [Source:MGI Symbol;Acc:MGI:1933833]	protein_coding	0	0	0	1	0	0	1	1	1
chr19	4101548	4101748	intron	protein_coding-intron (ENSMUST00000049658, intron 2 of 23)	1026	ENSMUST00000100022	ENSMUSG00000024851	Pitpnm1	phosphatidylinositol transfer protein, membrane-associated 1 [Source:MGI Symbol;Acc:MGI:1197524]	protein_coding	0	0	0	0	0	0	1	1	0
chr11	9136604	9137088	TTS	protein_coding-TTS (ENSMUST00000020677)	3831	ENSMUST00000146696	ENSMUSG00000020407	Upp1	uridine phosphorylase 1 [Source:MGI Symbol;Acc:MGI:1097668]	protein_coding	0	0	1	0	0	1	0	0	1
chr10	88514454	88515038	Intergenic	Intergenic	8532	ENSMUST00000124144	ENSMUSG00000020061	Mybpc1	myosin binding protein C, slow-type [Source:MGI Symbol;Acc:MGI:1336213]	protein_coding	0	0	0	0	0	0	0	0	1
chr3	41564704	41565214	promoter-TSS	protein_coding-promoter-TSS (ENSMUST00000191952)	39	ENSMUST00000191952	ENSMUSG00000025764	Jade1	jade family PHD finger 1 [Source:MGI Symbol;Acc:MGI:1925835]	protein_coding	0	1	1	1	1	1	1	1	0
chr11	89988799	89989383	intron	protein_coding-intron (ENSMUST00000020864, intron 2 of 5)	13803	ENSMUST00000020864	ENSMUSG00000020553	Pctp	phosphatidylcholine transfer protein [Source:MGI Symbol;Acc:MGI:107375]	protein_coding	0	0	0	0	0	0	0	0	1
chr6	37554016	37554216	intron	protein_coding-intron (ENSMUST00000040987, intron 4 of 8)	12702	ENSMUST00000201541	ENSMUSG00000106889	Gm7463	predicted gene 7463 [Source:MGI Symbol;Acc:MGI:3645336]	processed_pseudogene	0	0	0	0	1	0	0	0	0
chr10	75169324	75169600	Distant-promoter	protein_coding-intron (ENSMUST00000164107, intron 16 of 22)	-4503	ENSMUST00000218465	ENSMUSG00000009681	Bcr	BCR activator of RhoGEF and GTPase [Source:MGI Symbol;Acc:MGI:88141]	protein_coding	0	0	0	0	0	0	1	1	0
chr15	8849303	8849787	Intergenic	Intergenic	-64939	ENSMUST00000202103	ENSMUSG00000107028	Gm5043	predicted gene 5043 [Source:MGI Symbol;Acc:MGI:3646551]	processed_pseudogene	0	0	0	0	0	1	0	0	0
chr12	119169838	119170322	intron	protein_coding-intron (ENSMUST00000026360, intron 10 of 13)	68690	ENSMUST00000137804	ENSMUSG00000025321	Itgb8	integrin beta 8 [Source:MGI Symbol;Acc:MGI:1338035]	protein_coding	0	0	0	0	0	1	0	0	0
chr5	30951813	30952069	exon	protein_coding-exon (ENSMUST00000074840, exon 9 of 9)	1835	ENSMUST00000006814	ENSMUSG00000006638	Abhd1	abhydrolase domain containing 1 [Source:MGI Symbol;Acc:MGI:1931013]	polymorphic_pseudogene	0	0	0	0	0	0	1	1	0
chr11	110375505	110375866	Intergenic	Intergenic	-23437	ENSMUST00000020949	ENSMUSG00000020623	Map2k6	mitogen-activated protein kinase kinase 6 [Source:MGI Symbol;Acc:MGI:1346870]	protein_coding	0	0	0	1	0	0	0	0	0
chr6	72882820	72883020	intron	protein_coding-intron (ENSMUST00000068697, intron 1 of 6)	12999	ENSMUST00000205107	ENSMUSG00000107610	D530018E20Rik	RIKEN cDNA D530018E20 gene [Source:MGI Symbol;Acc:MGI:1926117]	TEC	0	0	0	0	1	0	0	0	0
chr3	113696175	113696759	Intergenic	Intergenic	-32765	ENSMUST00000198542	ENSMUSG00000106454	Gm17775	predicted gene, 17775 [Source:MGI Symbol;Acc:MGI:5009939]	processed_pseudogene	0	0	0	0	0	0	0	0	1
chr18	34538261	34538466	Distant-promoter	Intergenic	-3950	ENSMUST00000012426	ENSMUSG00000012282	Wnt8a	wingless-type MMTV integration site family, member 8A [Source:MGI Symbol;Acc:MGI:107924]	protein_coding	0	0	1	0	0	0	0	1	1
chr4	114375944	114376168	Intergenic	Intergenic	-30668	ENSMUST00000094894	ENSMUSG00000070867	Trabd2b	TraB domain containing 2B [Source:MGI Symbol;Acc:MGI:3650152]	protein_coding	0	1	0	0	1	0	0	0	0
chr12	77667746	77668256	Distant-promoter	Intergenic	-15060	ENSMUST00000219952	ENSMUSG00000111903	4930458K08Rik	RIKEN cDNA 4930458K08 gene [Source:MGI Symbol;Acc:MGI:1922127]	lincRNA	0	0	1	0	0	0	0	0	1
chrX	108832710	108833032	promoter-TSS	lncRNA-promoter-TSS (ENSMUST00000207966)	-929	ENSMUST00000207966	ENSMUSG00000086629	2810403D21Rik	RIKEN cDNA 2810403D21 gene [Source:MGI Symbol;Acc:MGI:1917214]	lncRNA	0	1	0	0	1	0	0	1	0
chr17	17004891	17005375	Intergenic	Intergenic	32223	ENSMUST00000071374	ENSMUSG00000060149	BC002059	cDNA sequence BC002059 [Source:MGI Symbol;Acc:MGI:2384864]	lincRNA	0	0	0	0	0	1	0	0	1
chr10	84477680	84477911	Distant-promoter	Intergenic	-10498	ENSMUST00000020222	ENSMUSG00000020033	4930463O16Rik	RIKEN cDNA 4930463O16 gene [Source:MGI Symbol;Acc:MGI:1923054]	lncRNA	0	0	0	0	1	0	0	0	0
chr5	41204399	41204599	Intergenic	Intergenic	-76737	ENSMUST00000200907	ENSMUSG00000106865	4930519E07Rik	RIKEN cDNA 4930519E07 gene [Source:MGI Symbol;Acc:MGI:1921963]	TEC	0	1	1	0	0	0	0	0	0
chr19	20684802	20685002	Intergenic	Intergenic	42660	ENSMUST00000025656	ENSMUSG00000024747	Aldh1a7	aldehyde dehydrogenase family 1, subfamily A7 [Source:MGI Symbol;Acc:MGI:1347050]	protein_coding	0	1	0	0	0	0	0	0	0
chr19	6306449	6307033	exon	protein_coding-exon (ENSMUST00000025681, exon 1 of 37)	285	ENSMUST00000025681	ENSMUSG00000024769	Cdc42bpg	CDC42 binding protein kinase gamma (DMPK-like) [Source:MGI Symbol;Acc:MGI:2652845]	protein_coding	0	0	0	0	0	0	0	0	1
chr12	102740207	102740791	intron	protein_coding-intron (ENSMUST00000179306, intron 1 of 1)	3146	ENSMUST00000173760	ENSMUSG00000096458	Moap1	modulator of apoptosis 1 [Source:MGI Symbol;Acc:MGI:1915555]	protein_coding	0	0	0	0	0	0	0	0	1
chr11	69520136	69520360	Distant-promoter	protein_coding-intron (ENSMUST00000035539, intron 6 of 84)	-1859	ENSMUST00000208777	ENSMUSG00000005237	Dnah2	dynein, axonemal, heavy chain 2 [Source:MGI Symbol;Acc:MGI:107731]	protein_coding	0	0	0	0	1	0	1	1	0
chr10	81482486	81482996	promoter-TSS	protein_coding-promoter-TSS (ENSMUST00000118763)	-32	ENSMUST00000118763	ENSMUSG00000034818	Celf5	CUGBP, Elav-like family member 5 [Source:MGI Symbol;Acc:MGI:2442333]	protein_coding	0	0	1	0	0	1	0	0	1
chr9	92250380	92250804	intron	protein_coding-intron (ENSMUST00000093801, intron 1 of 8)	250	ENSMUST00000186364	ENSMUSG00000032369	Plscr1	phospholipid scramblase 1 [Source:MGI Symbol;Acc:MGI:893575]	protein_coding	0	0	0	0	1	0	0	1	1
chr5	111682856	111683340	Intergenic	Intergenic	-50826	ENSMUST00000180627	ENSMUSG00000096949	Gm26897	predicted gene, 26897 [Source:MGI Symbol;Acc:MGI:5477391]	protein_coding	0	0	0	0	0	1	0	0	1
chr10	81217945	81218429	Distant-promoter	protein_coding-intron (ENSMUST00000047408, intron 3 of 12)	-4911	ENSMUST00000133555	ENSMUSG00000034958	Atcay	ataxia, cerebellar, Cayman type [Source:MGI Symbol;Acc:MGI:2448730]	protein_coding	0	0	0	0	0	1	0	0	0
chr5	123844573	123844907	Intergenic	Intergenic	20759	ENSMUST00000057145	ENSMUSG00000045502	Hcar2	hydroxycarboxylic acid receptor 2 [Source:MGI Symbol;Acc:MGI:1933383]	protein_coding	0	0	0	0	1	0	0	0	0
chr8	48016618	48016810	Distant-promoter	Intergenic	-7581	ENSMUST00000212073	ENSMUSG00000110624	Gm32052	predicted gene, 32052 [Source:MGI Symbol;Acc:MGI:5591211]	lincRNA	0	0	1	0	0	1	0	0	1
chr18	6027456	6028040	intron	protein_coding-intron (ENSMUST00000062584, intron 17 of 18)	6959	ENSMUST00000182343	ENSMUSG00000041225	Arhgap12	Rho GTPase activating protein 12 [Source:MGI Symbol;Acc:MGI:1922665]	protein_coding	0	0	0	0	0	0	0	0	1
chr16	30134881	30135081	Distant-promoter	Intergenic	-4478	ENSMUST00000231327	ENSMUSG00000116887	Gm6029	predicted gene 6029 [Source:MGI Symbol;Acc:MGI:3643236]	processed_pseudogene	0	0	0	0	0	0	1	0	0
chr13	48552141	48552469	Distant-promoter	Intergenic	-5805	ENSMUST00000181490	ENSMUSG00000097375	6720427I07Rik	RIKEN cDNA 6720427I07 gene [Source:MGI Symbol;Acc:MGI:1924398]	lncRNA	0	0	0	0	1	0	1	1	1
chr13	56115272	56115856	intron	protein_coding-intron (ENSMUST00000016081, intron 2 of 8)	19261	ENSMUST00000154564	ENSMUSG00000015937	Macroh2a1	macroH2A.1 histone [Source:MGI Symbol;Acc:MGI:1349392]	protein_coding	0	0	0	0	0	0	0	0	1
chr6	120457060	120457544	Distant-promoter	Intergenic	-5945	ENSMUST00000204239	ENSMUSG00000002897	Il17ra	interleukin 17 receptor A [Source:MGI Symbol;Acc:MGI:107399]	protein_coding	0	0	1	0	0	1	0	0	1
chr5	121388915	121389307	Distant-promoter	lncRNA-intron (ENSMUST00000200668, intron 2 of 3)	-3479	ENSMUST00000042312	ENSMUSG00000042726	Trafd1	TRAF type zinc finger domain containing 1 [Source:MGI Symbol;Acc:MGI:1923551]	protein_coding	0	0	0	0	0	0	1	1	1
chr13	64274227	64274811	TTS	protein_coding-TTS (ENSMUST00000221399)	360	ENSMUST00000221139	ENSMUSG00000033102	Cdc14b	CDC14 cell division cycle 14B [Source:MGI Symbol;Acc:MGI:2441808]	protein_coding	0	0	0	0	0	0	0	0	1
chr11	106911206	106911790	intron	protein_coding-intron (ENSMUST00000092517, intron 1 of 18)	8777	ENSMUST00000139297	ENSMUSG00000018363	Smurf2	SMAD specific E3 ubiquitin protein ligase 2 [Source:MGI Symbol;Acc:MGI:1913563]	protein_coding	0	0	0	0	0	0	0	0	1
chr2	156840803	156841287	promoter-TSS	protein_coding-promoter-TSS (ENSMUST00000150078)	23	ENSMUST00000150078	ENSMUSG00000062175	Tgif2	TGFB-induced factor homeobox 2 [Source:MGI Symbol;Acc:MGI:1915299]	protein_coding	0	0	0	0	0	1	0	0	0
chr2	105375836	105376036	intron	protein_coding-intron (ENSMUST00000068813, intron 3 of 3)	19412	ENSMUST00000127019	ENSMUSG00000005973	Rcn1	reticulocalbin 1 [Source:MGI Symbol;Acc:MGI:104559]	protein_coding	0	0	0	0	1	0	0	0	0
chr3	69364237	69364562	intron	protein_coding-intron (ENSMUST00000029355, intron 1 of 3)	-28639	ENSMUST00000166666	ENSMUSG00000090941	Gm17212	predicted gene 17212 [Source:MGI Symbol;Acc:MGI:4938039]	processed_pseudogene	0	0	0	0	1	0	1	1	0
chr19	9931553	9931863	Distant-promoter	Intergenic	-3174	ENSMUST00000236750	ENSMUSG00000118008	Gm36913	predicted gene, 36913 [Source:MGI Symbol;Acc:MGI:5596072]	lncRNA	0	1	1	0	0	0	0	0	0
chr8	105827449	105827717	promoter-TSS	protein_coding-promoter-TSS (ENSMUST00000034365)	-148	ENSMUST00000212566	ENSMUSG00000031893	Tsnaxip1	translin-associated factor X (Tsnax) interacting protein 1 [Source:MGI Symbol;Acc:MGI:1919486]	protein_coding	0	0	0	0	1	0	0	1	1
chr1	51671315	51671899	Intergenic	Intergenic	26293	ENSMUST00000189576	ENSMUSG00000101741	Gm28055	predicted gene 28055 [Source:MGI Symbol;Acc:MGI:5578761]	lincRNA	0	0	0	0	0	0	0	0	1
chr14	54576240	54576824	exon	protein_coding-exon (ENSMUST00000054487, exon 1 of 8)	1026	ENSMUST00000054487	ENSMUSG00000022178	Ajuba	ajuba LIM protein [Source:MGI Symbol;Acc:MGI:1341886]	protein_coding	0	0	0	0	0	0	0	0	1
chr7	86887616	86887816	Intergenic	Intergenic	20218	ENSMUST00000174049	ENSMUSG00000092376	Gm19203	predicted gene, 19203 [Source:MGI Symbol;Acc:MGI:5011388]	processed_pseudogene	0	0	0	0	0	0	0	1	0
chr6	113333281	113333533	promoter-TSS	protein_coding-promoter-TSS (ENSMUST00000147945)	89	ENSMUST00000147945	ENSMUSG00000030271	Ogg1	8-oxoguanine DNA-glycosylase 1 [Source:MGI Symbol;Acc:MGI:1097693]	protein_coding	0	0	0	0	0	0	1	1	0
chr6	145211416	145211616	promoter-TSS	protein_coding-promoter-TSS (ENSMUST00000060797)	316	ENSMUST00000111719	ENSMUSG00000040370	Etfrf1	electron transfer flavoprotein regulatory factor 1 [Source:MGI Symbol;Acc:MGI:1914886]	protein_coding	0	0	0	0	1	1	0	1	1
chr18	46412060	46412301	intron	lncRNA-intron (ENSMUST00000237447, intron 2 of 2)	14863	ENSMUST00000237993	ENSMUSG00000118002	Gm4107	predicted gene 4107 [Source:MGI Symbol;Acc:MGI:3782283]	lncRNA	0	0	0	0	0	0	0	1	0
chr14	27429301	27429639	intron	protein_coding-intron (ENSMUST00000022450, intron 1 of 23)	636	ENSMUST00000022450	ENSMUSG00000040651	Tasor	transcription activation suppressor [Source:MGI Symbol;Acc:MGI:1921694]	protein_coding	0	0	1	0	1	1	0	1	1
chr2	74716014	74716217	promoter-TSS	lncRNA-promoter-TSS (ENSMUST00000139005)	15	ENSMUST00000139005	ENSMUSG00000052371	Hoxd3os1	homeobox D3, opposite strand 1 [Source:MGI Symbol;Acc:MGI:1923875]	lncRNA	0	0	1	0	0	1	1	1	1
chr13	104132652	104132938	TTS	protein_coding-TTS (ENSMUST00000160322)	22966	ENSMUST00000159574	ENSMUSG00000042743	Sgtb	small glutamine-rich tetratricopeptide repeat (TPR)-containing, beta [Source:MGI Symbol;Acc:MGI:2444615]	protein_coding	0	0	0	0	0	0	1	0	0
chr12	110737943	110738266	promoter-TSS	protein_coding-promoter-TSS (ENSMUST00000191611)	86	ENSMUST00000191611	ENSMUSG00000037957	Wdr20	WD repeat domain 20 [Source:MGI Symbol;Acc:MGI:1916891]	protein_coding	0	0	0	0	1	0	0	1	1
chr13	37802735	37802941	Distant-promoter	protein_coding-intron (ENSMUST00000122842, intron 1 of 3)	-3048	ENSMUST00000224624	ENSMUSG00000114370	Gm46411	predicted gene, 46411 [Source:MGI Symbol;Acc:MGI:5826048]	lncRNA	0	0	0	0	1	0	0	1	0
chr17	69105981	69106465	intron	protein_coding-intron (ENSMUST00000223610, intron 1 of 3)	-20777	ENSMUST00000239167	ENSMUSG00000024044	Epb41l3	erythrocyte membrane protein band 4.1 like 3 [Source:MGI Symbol;Acc:MGI:103008]	protein_coding	0	0	0	0	0	1	0	0	1
chr2	104685490	104685731	Distant-promoter	protein_coding-intron (ENSMUST00000028597, intron 7 of 9)	-1344	ENSMUST00000129571	ENSMUSG00000027175	Tcp11l1	t-complex 11 like 1 [Source:MGI Symbol;Acc:MGI:2444263]	protein_coding	0	0	1	0	0	1	0	1	1
chr8	64512634	64513118	Intergenic	Intergenic	1565	ENSMUST00000102088	ENSMUSG00000076042	Mir710	microRNA 710 [Source:MGI Symbol;Acc:MGI:3629713]	miRNA	0	0	0	0	0	1	0	0	0
chr17	87970347	87970602	Distant-promoter	Intergenic	-1254	ENSMUST00000234265	ENSMUSG00000117522	Gm50041	predicted gene, 50041 [Source:MGI Symbol;Acc:MGI:6275349]	processed_pseudogene	0	1	0	0	1	0	1	1	0
chr13	33952102	33952311	Distant-promoter	protein_coding-intron (ENSMUST00000076532, intron 2 of 7)	-12481	ENSMUST00000220844	ENSMUSG00000046949	Nqo2	N-ribosyldihydronicotinamide quinone reductase 2 [Source:MGI Symbol;Acc:MGI:104513]	protein_coding	0	1	0	0	0	0	0	0	0
chr5	35024960	35025444	TTS	protein_coding-TTS (ENSMUST00000135403)	861	ENSMUST00000156819	ENSMUSG00000029101	Rgs12	regulator of G-protein signaling 12 [Source:MGI Symbol;Acc:MGI:1918979]	protein_coding	0	0	1	0	0	1	0	0	1
chr15	5229577	5229862	intron	protein_coding-intron (ENSMUST00000133966, intron 1 of 2)	12991	ENSMUST00000133966	ENSMUSG00000039942	Ptger4	prostaglandin E receptor 4 (subtype EP4) [Source:MGI Symbol;Acc:MGI:104311]	protein_coding	0	0	0	0	0	0	1	0	0
chr19	41086631	41087115	Distant-promoter	protein_coding-intron (ENSMUST00000025986, intron 19 of 20)	-9760	ENSMUST00000087176	ENSMUSG00000050121	Opalin	oligodendrocytic myelin paranodal and inner loop protein [Source:MGI Symbol;Acc:MGI:2657025]	protein_coding	0	0	1	0	0	1	0	0	1
chr4	133344010	133344594	Distant-promoter	protein_coding-intron (ENSMUST00000135929, intron 1 of 5)	-4978	ENSMUST00000043305	ENSMUSG00000037622	Wdtc1	WD and tetratricopeptide repeats 1 [Source:MGI Symbol;Acc:MGI:2685541]	protein_coding	0	0	0	0	0	0	0	0	1
chr1	86525399	86525983	Distant-promoter	Intergenic	-1035	ENSMUST00000045897	ENSMUSG00000026238	Ptma	prothymosin alpha [Source:MGI Symbol;Acc:MGI:97803]	protein_coding	0	0	1	0	0	1	0	0	1
chr2	31194297	31194881	Distant-promoter	protein_coding-intron (ENSMUST00000056433, intron 14 of 17)	-2307	ENSMUST00000149622	ENSMUSG00000000194	Gpr107	G protein-coupled receptor 107 [Source:MGI Symbol;Acc:MGI:2139054]	protein_coding	0	0	0	0	0	0	0	0	1
chr6	142995645	142995845	Intergenic	Intergenic	6135	ENSMUST00000203259	ENSMUSG00000107839	4930434O05Rik	RIKEN cDNA 4930434O05 gene [Source:MGI Symbol;Acc:MGI:1925364]	lncRNA	0	0	0	0	1	0	0	0	0
chr3	57389818	57390088	Intergenic	Intergenic	27565	ENSMUST00000196683	ENSMUSG00000105452	Gm5276	predicted gene 5276 [Source:MGI Symbol;Acc:MGI:3646382]	processed_pseudogene	0	0	0	0	0	0	1	0	0
chr2	126090584	126090796	TTS	protein_coding-TTS (ENSMUST00000110442)	19324	ENSMUST00000083150	ENSMUSG00000065084	Gm26496	predicted gene, 26496 [Source:MGI Symbol;Acc:MGI:5456273]	snRNA	0	0	0	0	1	0	0	0	0
chr3	142948693	142949177	Distant-promoter	Intergenic	-13676	ENSMUST00000181051	ENSMUSG00000078162	Gm2574	predicted pseudogene 2574 [Source:MGI Symbol;Acc:MGI:3780741]	processed_pseudogene	0	0	0	0	0	1	0	0	1
chr19	4492904	4493414	Intergenic	Intergenic	5424	ENSMUST00000048482	ENSMUSG00000042041	2010003K11Rik	RIKEN cDNA 2010003K11 gene [Source:MGI Symbol;Acc:MGI:1917111]	protein_coding	0	1	1	0	1	1	0	1	1
chr14	79661084	79661568	intron	protein_coding-intron (ENSMUST00000022603, intron 2 of 6)	758	ENSMUST00000165835	ENSMUSG00000022025	Cnmd	chondromodulin [Source:MGI Symbol;Acc:MGI:1341171]	protein_coding	0	0	0	0	0	1	0	0	1
chr7	101302066	101302266	promoter-TSS	protein_coding-promoter-TSS (ENSMUST00000120267)	-78	ENSMUST00000120267	ENSMUSG00000047767	Atg16l2	autophagy related 16-like 2 (S. cerevisiae) [Source:MGI Symbol;Acc:MGI:1920933]	protein_coding	0	0	0	0	1	0	0	0	0
chrX	99609541	99609879	Intergenic	Intergenic	78064	ENSMUST00000117174	ENSMUSG00000082505	Gm14816	predicted gene 14816 [Source:MGI Symbol;Acc:MGI:3705674]	processed_pseudogene	0	0	0	0	0	0	1	1	0
chr1	177649072	177649355	Distant-promoter	Intergenic	-6270	ENSMUST00000189507	ENSMUSG00000101746	2310043L19Rik	RIKEN cDNA 2310043L19 gene [Source:MGI Symbol;Acc:MGI:1922839]	lncRNA	0	1	0	0	1	0	1	0	1
chr9	25387658	25388142	Intergenic	Intergenic	38402	ENSMUST00000216734	ENSMUSG00000111558	Gm18891	predicted gene, 18891 [Source:MGI Symbol;Acc:MGI:5011076]	processed_pseudogene	0	0	0	0	0	1	0	0	0
chr14	73524897	73525125	promoter-TSS	protein_coding-promoter-TSS (ENSMUST00000162691)	200	ENSMUST00000226903	ENSMUSG00000033405	Nudt15	nudix (nucleoside diphosphate linked moiety X)-type motif 15 [Source:MGI Symbol;Acc:MGI:2443366]	protein_coding	0	1	1	0	1	1	0	1	1
chrX	77720278	77720762	Distant-promoter	Intergenic	-2537	ENSMUST00000120309	ENSMUSG00000081358	Gm14746	predicted gene 14746 [Source:MGI Symbol;Acc:MGI:3705706]	processed_pseudogene	0	0	0	0	0	1	0	0	1
chr2	31730600	31730800	intron	protein_coding-intron (ENSMUST00000075759, intron 1 of 10)	-29243	ENSMUST00000028190	ENSMUSG00000026842	Abl1	c-abl oncogene 1, non-receptor tyrosine kinase [Source:MGI Symbol;Acc:MGI:87859]	protein_coding	0	0	0	0	0	0	1	0	0
chr1	180196584	180196855	promoter-TSS	protein_coding-promoter-TSS (ENSMUST00000027766)	-644	ENSMUST00000161814	ENSMUSG00000026489	Coq8a	coenzyme Q8A [Source:MGI Symbol;Acc:MGI:1914676]	protein_coding	0	0	0	0	1	0	1	1	1
chr10	130092699	130093283	TTS	unprocessed_pseudogene-TTS (ENSMUST00000204175)	853	ENSMUST00000204175	ENSMUSG00000108253	Olfr1542-ps1	olfactory receptor 1542, pseudogene 1 [Source:MGI Symbol;Acc:MGI:3031376]	unprocessed_pseudogene	0	0	0	0	0	0	0	0	1
chr1	9858665	9859024	intron	protein_coding-intron (ENSMUST00000097826, intron 1 of 16)	10447	ENSMUST00000097826	ENSMUSG00000025915	Sgk3	serum/glucocorticoid regulated kinase 3 [Source:MGI Symbol;Acc:MGI:2182368]	protein_coding	0	0	0	1	0	0	0	0	0
chr9	40635979	40636489	Distant-promoter	Intergenic	-19848	ENSMUST00000216936	ENSMUSG00000111504	Gm48284	predicted gene, 48284 [Source:MGI Symbol;Acc:MGI:6097718]	lincRNA	0	0	1	0	0	1	0	0	1
chr11	96005728	96006057	promoter-TSS	protein_coding-promoter-TSS (ENSMUST00000013559)	3	ENSMUST00000191263	ENSMUSG00000099928	Gm29202	predicted gene 29202 [Source:MGI Symbol;Acc:MGI:5579908]	lncRNA	0	0	0	0	1	1	0	0	1
chr4	119911007	119911222	intron	protein_coding-intron (ENSMUST00000106307, intron 1 of 8)	96619	ENSMUST00000106307	ENSMUSG00000028634	Hivep3	human immunodeficiency virus type I enhancer binding protein 3 [Source:MGI Symbol;Acc:MGI:106589]	protein_coding	0	1	0	0	0	0	0	0	0
chr2	90981593	90981793	Distant-promoter	protein_coding-intron (ENSMUST00000005643, intron 1 of 14)	-5927	ENSMUST00000111452	ENSMUSG00000005506	Celf1	CUGBP, Elav-like family member 1 [Source:MGI Symbol;Acc:MGI:1342295]	protein_coding	0	0	0	1	0	0	1	0	0
chr5	142581677	142582261	TTS	protein_coding-TTS (ENSMUST00000196972)	899	ENSMUST00000195947	ENSMUSG00000039533	Mmd2	monocyte to macrophage differentiation-associated 2 [Source:MGI Symbol;Acc:MGI:1922354]	protein_coding	0	0	0	0	0	1	0	0	1
chr3	79977633	79978217	Intergenic	Intergenic	-76967	ENSMUST00000194077	ENSMUSG00000103181	A330069K06Rik	RIKEN cDNA A330069K06 gene [Source:MGI Symbol;Acc:MGI:2685464]	lincRNA	0	0	0	0	0	0	0	0	1
chr6	37440656	37441140	intron	protein_coding-intron (ENSMUST00000041093, intron 1 of 11)	1248	ENSMUST00000041093	ENSMUSG00000038648	Creb3l2	cAMP responsive element binding protein 3-like 2 [Source:MGI Symbol;Acc:MGI:2442695]	protein_coding	0	0	0	0	1	1	0	0	0
chr11	96198538	96199022	TTS	misc_RNA-TTS (ENSMUST00000183987)	1050	ENSMUST00000183987	ENSMUSG00000099107	Gm27898	predicted gene, 27898 [Source:MGI Symbol;Acc:MGI:5531280]	misc_RNA	0	0	0	0	0	1	0	0	0
chr16	56717438	56717649	promoter-TSS	protein_coding-promoter-TSS (ENSMUST00000065515)	-93	ENSMUST00000065515	ENSMUSG00000022757	Tfg	Trk-fused gene [Source:MGI Symbol;Acc:MGI:1338041]	protein_coding	0	0	0	0	1	0	0	0	1
chr18	84851269	84851853	promoter-TSS	protein_coding-promoter-TSS (ENSMUST00000163083)	147	ENSMUST00000236742	ENSMUSG00000024646	Cyb5a	cytochrome b5 type A (microsomal) [Source:MGI Symbol;Acc:MGI:1926952]	protein_coding	0	0	0	0	1	0	1	1	1
chr12	85781952	85782436	intron	protein_coding-intron (ENSMUST00000040461, intron 1 of 9)	7364	ENSMUST00000221585	ENSMUSG00000034258	Flvcr2	feline leukemia virus subgroup C cellular receptor 2 [Source:MGI Symbol;Acc:MGI:2384974]	protein_coding	0	0	0	0	1	1	1	1	0
chr1	17629491	17629975	exon	protein_coding-exon (ENSMUST00000088476, exon 6 of 6)	11348	ENSMUST00000186267	ENSMUSG00000100053	Gm28154	predicted gene 28154 [Source:MGI Symbol;Acc:MGI:5578860]	antisense	0	0	0	0	0	1	0	0	0
chr9	120601666	120602176	Intergenic	Intergenic	12827	ENSMUST00000216606	ENSMUSG00000110760	Gm39456	predicted gene, 39456 [Source:MGI Symbol;Acc:MGI:5622341]	lincRNA	0	0	1	0	0	1	0	0	1
chr11	70815709	70816193	Distant-promoter	Intergenic	-3365	ENSMUST00000108534	ENSMUSG00000057135	Scimp	SLP adaptor and CSK interacting membrane protein [Source:MGI Symbol;Acc:MGI:3610314]	protein_coding	0	0	0	0	0	1	0	0	1
chr1	55404331	55404815	Distant-promoter	Intergenic	-1348	ENSMUST00000042986	ENSMUSG00000038349	Plcl1	phospholipase C-like 1 [Source:MGI Symbol;Acc:MGI:3036262]	protein_coding	0	0	0	0	0	1	0	0	1
chr18	11222467	11222667	Intergenic	Intergenic	163520	ENSMUST00000234971	ENSMUSG00000005836	Gata6	GATA binding protein 6 [Source:MGI Symbol;Acc:MGI:107516]	protein_coding	0	0	0	0	1	0	0	0	0
chr13	94132466	94132950	Distant-promoter	protein_coding-intron (ENSMUST00000054274, intron 2 of 3)	-2032	ENSMUST00000120051	ENSMUSG00000045312	Lhfpl2	lipoma HMGIC fusion partner-like 2 [Source:MGI Symbol;Acc:MGI:2145236]	protein_coding	0	1	0	0	1	1	1	1	0
chr2	44144435	44144686	intron	protein_coding-intron (ENSMUST00000055776, intron 10 of 13)	-79236	ENSMUST00000139948	ENSMUSG00000085089	Arhgap15os	Rho GTPase activating protein 15, opposite strand [Source:MGI Symbol;Acc:MGI:2444930]	lncRNA	0	0	0	0	1	0	0	0	0
chr7	48788991	48789475	intron	protein_coding-intron (ENSMUST00000118927, intron 1 of 16)	201	ENSMUST00000139125	ENSMUSG00000030471	Zdhhc13	zinc finger, DHHC domain containing 13 [Source:MGI Symbol;Acc:MGI:1919227]	protein_coding	0	0	0	0	0	1	0	1	0
chr15	32198727	32199117	Intergenic	Intergenic	21633	ENSMUST00000057633	ENSMUSG00000045267	Tas2r119	taste receptor, type 2, member 119 [Source:MGI Symbol;Acc:MGI:2681253]	protein_coding	0	1	0	0	1	0	1	0	0
chr5	30013185	30013669	exon	protein_coding-exon (ENSMUST00000026845, exon 2 of 5)	106	ENSMUST00000199765	ENSMUSG00000025746	Il6	interleukin 6 [Source:MGI Symbol;Acc:MGI:96559]	protein_coding	0	1	1	0	0	1	0	1	1
chr2	118039341	118039718	promoter-TSS	TEC-promoter-TSS (ENSMUST00000193616)	-314	ENSMUST00000193616	ENSMUSG00000103266	Gm36979	predicted gene, 36979 [Source:MGI Symbol;Acc:MGI:5610207]	TEC	0	1	1	0	1	1	1	1	1
chr8	88297977	88298183	Distant-promoter	protein_coding-intron (ENSMUST00000098521, intron 3 of 27)	-2299	ENSMUST00000211311	ENSMUSG00000031659	Adcy7	adenylate cyclase 7 [Source:MGI Symbol;Acc:MGI:102891]	protein_coding	0	0	0	0	0	0	0	1	0
chr1	120961913	120962113	Intergenic	Intergenic	93017	ENSMUST00000194609	ENSMUSG00000102360	Gm37043	predicted gene, 37043 [Source:MGI Symbol;Acc:MGI:5610271]	TEC	0	0	0	0	1	0	0	0	0
chr6	124423972	124424384	Distant-promoter	Intergenic	-9111	ENSMUST00000112532	ENSMUSG00000005069	Pex5	peroxisomal biogenesis factor 5 [Source:MGI Symbol;Acc:MGI:1098808]	protein_coding	0	0	0	0	1	0	1	1	0
chr15	10922230	10922714	Intergenic	Intergenic	5035	ENSMUST00000228657	ENSMUSG00000115042	Gm29742	predicted gene, 29742 [Source:MGI Symbol;Acc:MGI:5588901]	processed_pseudogene	0	0	0	0	0	1	0	0	1
chr9	53594662	53595146	Distant-promoter	protein_coding-intron (ENSMUST00000034547, intron 3 of 11)	-11147	ENSMUST00000169317	ENSMUSG00000032047	Acat1	acetyl-Coenzyme A acetyltransferase 1 [Source:MGI Symbol;Acc:MGI:87870]	protein_coding	0	0	0	0	0	1	0	0	1
chr13	45963653	45964137	intron	protein_coding-intron (ENSMUST00000091628, intron 1 of 7)	1062	ENSMUST00000167708	ENSMUSG00000046876	Atxn1	ataxin 1 [Source:MGI Symbol;Acc:MGI:104783]	protein_coding	0	0	0	0	1	1	0	0	1
chr14	79067241	79067616	intron	protein_coding-intron (ENSMUST00000040990, intron 26 of 44)	-38281	ENSMUST00000227294	ENSMUSG00000115643	Gm49011	predicted gene, 49011 [Source:MGI Symbol;Acc:MGI:6118369]	processed_pseudogene	0	0	0	0	0	0	0	1	0
chr14	105941462	105941662	Intergenic	Intergenic	-44743	ENSMUST00000022709	ENSMUSG00000022114	Spry2	sprouty RTK signaling antagonist 2 [Source:MGI Symbol;Acc:MGI:1345138]	protein_coding	0	0	0	0	1	0	0	0	0
chr7	66442915	66443115	TTS	lncRNA-TTS (ENSMUST00000208297)	1129	ENSMUST00000208297	ENSMUSG00000109114	Gm44753	predicted gene 44753 [Source:MGI Symbol;Acc:MGI:5753329]	lncRNA	0	0	0	0	0	0	1	1	0
chr9	92560816	92561175	Distant-promoter	protein_coding-intron (ENSMUST00000070522, intron 1 of 18)	-12593	ENSMUST00000160142	ENSMUSG00000032374	Plod2	procollagen lysine, 2-oxoglutarate 5-dioxygenase 2 [Source:MGI Symbol;Acc:MGI:1347007]	protein_coding	0	1	0	0	1	1	1	1	0
chr4	114405785	114405990	promoter-TSS	protein_coding-promoter-TSS (ENSMUST00000094894)	-837	ENSMUST00000094894	ENSMUSG00000070867	Trabd2b	TraB domain containing 2B [Source:MGI Symbol;Acc:MGI:3650152]	protein_coding	0	0	1	0	1	1	0	1	1
chr3	97658089	97658673	intron	protein_coding-intron (ENSMUST00000045743, intron 1 of 7)	167	ENSMUST00000130924	ENSMUSG00000038205	Prkab2	protein kinase, AMP-activated, beta 2 non-catalytic subunit [Source:MGI Symbol;Acc:MGI:1336185]	protein_coding	0	0	0	0	0	1	0	1	1
chr10	67713084	67713284	intron	lncRNA-intron (ENSMUST00000218164, intron 2 of 2)	4855	ENSMUST00000218164	ENSMUSG00000112619	1700030E10Rik	RIKEN cDNA 1700030E10 gene [Source:MGI Symbol;Acc:MGI:1916765]	lncRNA	0	0	0	0	0	0	1	0	0
chr11	32533929	32534154	intron	protein_coding-intron (ENSMUST00000102821, intron 1 of 18)	736	ENSMUST00000102821	ENSMUSG00000020272	Stk10	serine/threonine kinase 10 [Source:MGI Symbol;Acc:MGI:1099439]	protein_coding	0	0	0	0	0	0	0	1	0
chr4	133095342	133095926	Intergenic	Intergenic	29385	ENSMUST00000148518	ENSMUSG00000037692	Ahdc1	AT hook, DNA binding motif, containing 1 [Source:MGI Symbol;Acc:MGI:2444218]	protein_coding	0	0	0	0	0	0	0	1	1
chr6	29917058	29917642	intron	protein_coding-intron (ENSMUST00000046028, intron 1 of 20)	337	ENSMUST00000115224	ENSMUSG00000039629	Strip2	striatin interacting protein 2 [Source:MGI Symbol;Acc:MGI:2444363]	protein_coding	0	0	0	0	0	0	0	0	1
chr7	139319190	139319416	Intergenic	Intergenic	-22438	ENSMUST00000209810	ENSMUSG00000110115	Gm32486	predicted gene, 32486 [Source:MGI Symbol;Acc:MGI:5591645]	lncRNA	0	0	0	0	0	0	1	0	0
chr14	30043776	30043976	intron	protein_coding-intron (ENSMUST00000112249, intron 47 of 48)	2102	ENSMUST00000223573	ENSMUSG00000015968	Cacna1d	calcium channel, voltage-dependent, L type, alpha 1D subunit [Source:MGI Symbol;Acc:MGI:88293]	protein_coding	0	0	0	0	0	0	1	0	0
chr6	128424561	128425033	promoter-TSS	protein_coding-promoter-TSS (ENSMUST00000203374)	72	ENSMUST00000203374	ENSMUSG00000001518	Itfg2	integrin alpha FG-GAP repeat containing 2 [Source:MGI Symbol;Acc:MGI:1915450]	protein_coding	0	0	0	0	1	0	0	1	1
chr2	74907417	74907750	Intergenic	Intergenic	-20577	ENSMUST00000117183	ENSMUSG00000083837	Gm14427	predicted gene 14427 [Source:MGI Symbol;Acc:MGI:3652026]	processed_pseudogene	0	0	0	0	1	0	0	1	0
chr18	78127798	78127998	Distant-promoter	protein_coding-intron (ENSMUST00000160639, intron 1 of 8)	-4472	ENSMUST00000091813	ENSMUSG00000059336	Slc14a1	solute carrier family 14 (urea transporter), member 1 [Source:MGI Symbol;Acc:MGI:1351654]	protein_coding	0	0	0	0	0	0	0	1	0
chr13	41386670	41387022	intron	protein_coding-intron (ENSMUST00000021794, intron 2 of 7)	6890	ENSMUST00000225967	ENSMUSG00000114914	Gm48571	predicted gene, 48571 [Source:MGI Symbol;Acc:MGI:6098134]	lncRNA	0	0	0	0	0	0	1	0	0
chr15	102188940	102189208	promoter-TSS	protein_coding-promoter-TSS (ENSMUST00000023805)	-16	ENSMUST00000023805	ENSMUSG00000023044	Csad	cysteine sulfinic acid decarboxylase [Source:MGI Symbol;Acc:MGI:2180098]	protein_coding	0	0	0	0	0	0	1	1	0
chr19	4829205	4829689	Distant-promoter	protein_coding-intron (ENSMUST00000037246, intron 5 of 7)	-3138	ENSMUST00000236977	ENSMUSG00000034108	Ccs	copper chaperone for superoxide dismutase [Source:MGI Symbol;Acc:MGI:1333783]	protein_coding	0	0	0	0	0	1	1	1	0
chr8	83287771	83287983	Distant-promoter	Intergenic	-2475	ENSMUST00000034146	ENSMUSG00000031710	Ucp1	uncoupling protein 1 (mitochondrial, proton carrier) [Source:MGI Symbol;Acc:MGI:98894]	protein_coding	0	0	0	0	1	0	0	1	0
chr12	8809117	8809337	Intergenic	Intergenic	37424	ENSMUST00000160348	ENSMUSG00000020592	Sdc1	syndecan 1 [Source:MGI Symbol;Acc:MGI:1349162]	protein_coding	0	0	0	0	1	0	0	0	0
chr7	139441660	139441990	Distant-promoter	protein_coding-intron (ENSMUST00000026550, intron 1 of 15)	-12229	ENSMUST00000138183	ENSMUSG00000025477	Inpp5a	inositol polyphosphate-5-phosphatase A [Source:MGI Symbol;Acc:MGI:2686961]	protein_coding	0	0	0	0	0	0	0	1	0
chr10	29313279	29313789	promoter-TSS	protein_coding-promoter-TSS (ENSMUST00000020034)	34	ENSMUST00000020034	ENSMUSG00000019883	Echdc1	enoyl Coenzyme A hydratase domain containing 1 [Source:MGI Symbol;Acc:MGI:1277169]	protein_coding	0	1	1	0	1	1	1	1	1
chr1	75192009	75192593	promoter-TSS	protein_coding-promoter-TSS (ENSMUST00000040689)	-105	ENSMUST00000188347	ENSMUSG00000033124	Atg9a	autophagy related 9A [Source:MGI Symbol;Acc:MGI:2138446]	protein_coding	0	0	0	0	0	0	0	0	1
chr17	35584245	35584729	Intergenic	Intergenic	17002	ENSMUST00000174246	ENSMUSG00000039269	2300002M23Rik	RIKEN cDNA 2300002M23 gene [Source:MGI Symbol;Acc:MGI:1916792]	protein_coding	0	0	1	0	0	1	0	0	1
chrX	137038231	137038470	promoter-TSS	protein_coding-promoter-TSS (ENSMUST00000113069)	-48	ENSMUST00000132171	ENSMUSG00000044348	Slc25a53	solute carrier family 25, member 53 [Source:MGI Symbol;Acc:MGI:1914312]	protein_coding	0	1	0	0	1	0	0	0	0
chr11	77894057	77894363	promoter-TSS	protein_coding-promoter-TSS (ENSMUST00000017597)	-114	ENSMUST00000017597	ENSMUSG00000017453	Pipox	pipecolic acid oxidase [Source:MGI Symbol;Acc:MGI:1197006]	protein_coding	0	0	1	0	1	1	0	1	1
chr6	128411240	128411386	promoter-TSS	protein_coding-promoter-TSS (ENSMUST00000203984)	-628	ENSMUST00000204362	ENSMUSG00000001518	Itfg2	integrin alpha FG-GAP repeat containing 2 [Source:MGI Symbol;Acc:MGI:1915450]	protein_coding	0	0	0	0	0	1	0	0	1
chr1	119876209	119876485	Intergenic	Intergenic	1566	ENSMUST00000185404	ENSMUSG00000100042	Gm29658	predicted gene 29658 [Source:MGI Symbol;Acc:MGI:5580364]	processed_pseudogene	0	0	0	0	0	0	1	1	0
chr4	57866121	57866438	intron	protein_coding-intron (ENSMUST00000043456, intron 1 of 3)	11216	ENSMUST00000179236	ENSMUSG00000096195	Gm26138	predicted gene, 26138 [Source:MGI Symbol;Acc:MGI:5455915]	snRNA	0	0	0	0	1	0	0	0	0
chr3	10204990	10205574	exon	protein_coding-exon (ENSMUST00000029041, exon 3 of 4)	3276	ENSMUST00000191757	ENSMUSG00000062515	Fabp4	fatty acid binding protein 4, adipocyte [Source:MGI Symbol;Acc:MGI:88038]	protein_coding	0	0	0	0	0	0	0	0	1
chr18	5667273	5667568	intron	protein_coding-intron (ENSMUST00000025081, intron 1 of 7)	52947	ENSMUST00000116893	ENSMUSG00000080543	Gm22709	predicted gene, 22709 [Source:MGI Symbol;Acc:MGI:5452486]	miRNA	0	0	0	0	0	0	0	1	0
chr18	3465089	3465573	Intergenic	Intergenic	1171	ENSMUST00000234592	ENSMUSG00000117389	Gm50088	predicted gene, 50088 [Source:MGI Symbol;Acc:MGI:6275423]	processed_pseudogene	0	1	0	0	1	1	1	1	1
chr18	80061867	80062131	intron	protein_coding-intron (ENSMUST00000070219, intron 1 of 2)	15109	ENSMUST00000070219	ENSMUSG00000056214	Pard6g	par-6 family cell polarity regulator gamma [Source:MGI Symbol;Acc:MGI:2135606]	protein_coding	0	0	0	0	0	0	1	1	0
chr11	100850342	100850926	promoter-TSS	protein_coding-promoter-TSS (ENSMUST00000004143)	90	ENSMUST00000004143	ENSMUSG00000020919	Stat5b	signal transducer and activator of transcription 5B [Source:MGI Symbol;Acc:MGI:103035]	protein_coding	0	0	0	0	0	1	0	0	1
chr7	35176337	35176921	Distant-promoter	Intergenic	-9756	ENSMUST00000135452	ENSMUSG00000030495	Slc7a10	solute carrier family 7 (cationic amino acid transporter, y+ system), member 10 [Source:MGI Symbol;Acc:MGI:1858261]	protein_coding	0	0	0	0	0	0	0	0	1
chr17	66091432	66091671	intron	protein_coding-intron (ENSMUST00000024909, intron 3 of 8)	662	ENSMUST00000138847	ENSMUSG00000024099	Ndufv2	NADH:ubiquinone oxidoreductase core subunit V2 [Source:MGI Symbol;Acc:MGI:1920150]	protein_coding	0	0	0	0	0	0	0	1	0
chr7	127870345	127870929	intron	protein_coding-intron (ENSMUST00000054415, intron 1 of 2)	5009	ENSMUST00000106261	ENSMUSG00000049728	Zfp668	zinc finger protein 668 [Source:MGI Symbol;Acc:MGI:2442943]	protein_coding	0	0	0	0	0	0	0	0	1
chr3	19426186	19426425	Intergenic	Intergenic	-82290	ENSMUST00000118968	ENSMUSG00000027606	Dnajc5b	DnaJ heat shock protein family (Hsp40) member C5 beta [Source:MGI Symbol;Acc:MGI:1913576]	protein_coding	0	1	0	0	1	0	1	1	0
chr2	28205279	28205763	promoter-TSS	protein_coding-promoter-TSS (ENSMUST00000028177)	-138	ENSMUST00000028177	ENSMUSG00000026833	Olfm1	olfactomedin 1 [Source:MGI Symbol;Acc:MGI:1860437]	protein_coding	0	0	0	0	0	1	0	0	0
chr15	100485620	100485826	intron	protein_coding-intron (ENSMUST00000061457, intron 3 of 4)	8981	ENSMUST00000229372	ENSMUSG00000037353	Letmd1	LETM1 domain containing 1 [Source:MGI Symbol;Acc:MGI:1915864]	protein_coding	0	0	0	0	1	0	0	1	0
chr6	100503296	100503806	Intergenic	Intergenic	5036	ENSMUST00000203242	ENSMUSG00000107663	Gm44107	predicted gene, 44107 [Source:MGI Symbol;Acc:MGI:5690499]	lincRNA	0	0	1	0	0	0	0	0	0
chr3	146783597	146784181	Distant-promoter	protein_coding-intron (ENSMUST00000102515, intron 1 of 9)	-2473	ENSMUST00000005164	ENSMUSG00000005034	Prkacb	protein kinase, cAMP dependent, catalytic, beta [Source:MGI Symbol;Acc:MGI:97594]	protein_coding	0	0	0	0	0	0	0	0	1
chr10	26373985	26374569	promoter-TSS	protein_coding-promoter-TSS (ENSMUST00000040219)	-321	ENSMUST00000040219	ENSMUSG00000039089	L3mbtl3	L3MBTL3 histone methyl-lysine binding protein [Source:MGI Symbol;Acc:MGI:2143628]	protein_coding	0	0	0	0	0	0	0	0	1
chr11	5846527	5846764	Distant-promoter	Intergenic	-8629	ENSMUST00000020767	ENSMUSG00000020474	Polm	polymerase (DNA directed), mu [Source:MGI Symbol;Acc:MGI:1860191]	protein_coding	0	1	0	0	1	0	0	0	0
chr8	109860398	109860598	TTS	protein_coding-TTS (ENSMUST00000173476)	2050	ENSMUST00000173476	ENSMUSG00000031731	Ap1g1	adaptor protein complex AP-1, gamma 1 subunit [Source:MGI Symbol;Acc:MGI:101919]	protein_coding	0	0	0	0	0	0	0	1	0
chr1	52484116	52484373	intron	protein_coding-intron (ENSMUST00000069792, intron 2 of 7)	6492	ENSMUST00000170269	ENSMUSG00000002881	Nab1	Ngfi-A binding protein 1 [Source:MGI Symbol;Acc:MGI:107564]	protein_coding	0	0	0	0	1	0	0	0	0
chr16	95942068	95942302	Distant-promoter	Intergenic	-13108	ENSMUST00000233375	ENSMUSG00000117232	1600002D24Rik	RIKEN cDNA 1600002D24 gene [Source:MGI Symbol;Acc:MGI:1917026]	lncRNA	0	0	0	0	0	0	0	1	0
chr7	130943164	130943748	promoter-TSS	protein_coding-promoter-TSS (ENSMUST00000153290)	-33	ENSMUST00000153290	ENSMUSG00000006205	Htra1	HtrA serine peptidase 1 [Source:MGI Symbol;Acc:MGI:1929076]	protein_coding	0	0	0	0	0	0	0	0	1
chr8	32290075	32290559	intron	protein_coding-intron (ENSMUST00000209022, intron 1 of 8)	2596	ENSMUST00000238824	ENSMUSG00000062991	Nrg1	neuregulin 1 [Source:MGI Symbol;Acc:MGI:96083]	protein_coding	0	0	1	0	0	1	0	0	1
chr7	79203504	79203765	Intergenic	Intergenic	-54574	ENSMUST00000032825	ENSMUSG00000030605	Mfge8	milk fat globule-EGF factor 8 protein [Source:MGI Symbol;Acc:MGI:102768]	protein_coding	0	0	0	0	1	0	1	1	0
chr6	101436996	101437196	Intergenic	Intergenic	-59199	ENSMUST00000075994	ENSMUSG00000035357	Pdzrn3	PDZ domain containing RING finger 3 [Source:MGI Symbol;Acc:MGI:1933157]	protein_coding	0	0	0	0	0	0	0	1	0
chr2	163602192	163602702	promoter-TSS	protein_coding-promoter-TSS (ENSMUST00000109405)	96	ENSMUST00000109405	ENSMUSG00000017679	Ttpal	tocopherol (alpha) transfer protein-like [Source:MGI Symbol;Acc:MGI:1923330]	protein_coding	0	0	1	0	1	1	0	0	1
chr8	36249420	36249628	promoter-TSS	protein_coding-promoter-TSS (ENSMUST00000065297)	-8	ENSMUST00000239119	ENSMUSG00000039633	Lonrf1	LON peptidase N-terminal domain and ring finger 1 [Source:MGI Symbol;Acc:MGI:3609241]	protein_coding	0	0	0	0	0	0	0	1	0
chr11	32643040	32643624	intron	protein_coding-intron (ENSMUST00000076383, intron 1 of 13)	428	ENSMUST00000143290	ENSMUSG00000020271	Fbxw11	F-box and WD-40 domain protein 11 [Source:MGI Symbol;Acc:MGI:2144023]	protein_coding	0	0	0	0	0	0	0	0	1
chr8	13594963	13595179	Distant-promoter	protein_coding-TTS (ENSMUST00000132637)	-11033	ENSMUST00000137822	ENSMUSG00000031453	Rasa3	RAS p21 protein activator 3 [Source:MGI Symbol;Acc:MGI:1197013]	protein_coding	0	1	0	0	1	0	0	0	0
chr11	105270081	105270665	intron	protein_coding-intron (ENSMUST00000015107, intron 17 of 20)	17581	ENSMUST00000146910	ENSMUSG00000020694	Tlk2	tousled-like kinase 2 (Arabidopsis) [Source:MGI Symbol;Acc:MGI:1346023]	protein_coding	0	0	0	0	0	0	0	0	1
chr8	94966472	94966956	exon	TEC-exon (ENSMUST00000093603, exon 2 of 2)	3040	ENSMUST00000212865	ENSMUSG00000070111	Gm10286	predicted gene 10286 [Source:MGI Symbol;Acc:MGI:3642117]	TEC	0	0	0	0	0	1	0	0	0
chr6	113656861	113657106	Distant-promoter	protein_coding-intron (ENSMUST00000059286, intron 2 of 12)	-11867	ENSMUST00000155554	ENSMUSG00000060477	Irak2	interleukin-1 receptor-associated kinase 2 [Source:MGI Symbol;Acc:MGI:2429603]	protein_coding	0	0	0	1	1	1	1	1	0
chr6	94520200	94520400	intron	protein_coding-intron (ENSMUST00000061118, intron 3 of 9)	12722	ENSMUST00000204985	ENSMUSG00000045100	Slc25a26	solute carrier family 25 (mitochondrial carrier, phosphate carrier), member 26 [Source:MGI Symbol;Acc:MGI:1914832]	protein_coding	0	0	0	0	1	0	0	0	0
chr13	75754478	75754707	promoter-TSS	protein_coding-promoter-TSS (ENSMUST00000222564)	-644	ENSMUST00000222564	ENSMUSG00000001542	Ell2	elongation factor RNA polymerase II 2 [Source:MGI Symbol;Acc:MGI:2183438]	protein_coding	0	1	0	0	0	0	0	0	0
chr12	103481712	103481930	Distant-promoter	Intergenic	-1621	ENSMUST00000221223	ENSMUSG00000113383	Gm47267	predicted gene, 47267 [Source:MGI Symbol;Acc:MGI:6096103]	lncRNA	0	0	0	1	1	0	1	1	0
chr11	85791350	85791550	Distant-promoter	lncRNA-TTS (ENSMUST00000140673)	-10371	ENSMUST00000149662	ENSMUSG00000059439	Bcas3	breast carcinoma amplified sequence 3 [Source:MGI Symbol;Acc:MGI:2385848]	protein_coding	0	0	0	0	0	0	1	0	0
chr4	139024466	139024666	intron	protein_coding-intron (ENSMUST00000043042, intron 12 of 15)	50223	ENSMUST00000068036	ENSMUSG00000028747	Htr6	5-hydroxytryptamine (serotonin) receptor 6 [Source:MGI Symbol;Acc:MGI:1196627]	protein_coding	0	0	0	0	0	0	1	1	0
chr5	32747601	32748085	Distant-promoter	protein_coding-intron (ENSMUST00000061895, intron 3 of 7)	-1432	ENSMUST00000135248	ENSMUSG00000023452	Pisd	phosphatidylserine decarboxylase [Source:MGI Symbol;Acc:MGI:2445114]	protein_coding	0	0	0	0	0	1	0	0	0
chr7	110224032	110224516	exon	protein_coding-exon (ENSMUST00000209261, exon 1 of 1)	2519	ENSMUST00000210513	ENSMUSG00000031015	Swap70	SWA-70 protein [Source:MGI Symbol;Acc:MGI:1298390]	protein_coding	0	0	0	0	0	1	0	0	0
chr5	52887085	52887569	Intergenic	Intergenic	21714	ENSMUST00000138629	ENSMUSG00000029176	Anapc4	anaphase promoting complex subunit 4 [Source:MGI Symbol;Acc:MGI:1098673]	protein_coding	0	0	0	0	0	1	0	0	0
chr2	137049819	137050403	intron	protein_coding-intron (ENSMUST00000028737, intron 4 of 5)	35838	ENSMUST00000133640	ENSMUSG00000027276	Jag1	jagged 1 [Source:MGI Symbol;Acc:MGI:1095416]	protein_coding	0	0	0	0	1	1	1	1	1
chr8	87702042	87702388	intron	protein_coding-intron (ENSMUST00000052250, intron 4 of 6)	65558	ENSMUST00000158676	ENSMUSG00000089301	Gm24841	predicted gene, 24841 [Source:MGI Symbol;Acc:MGI:5454618]	misc_RNA	0	1	0	0	0	0	0	0	0
chr14	62570322	62570729	Distant-promoter	protein_coding-intron (ENSMUST00000039064, intron 2 of 3)	-3604	ENSMUST00000209021	ENSMUSG00000100486	Gm4131	predicted gene 4131 [Source:MGI Symbol;Acc:MGI:3782307]	protein_coding	0	1	0	0	1	1	0	0	0
chr17	81745349	81745549	Distant-promoter	Intergenic	-7072	ENSMUST00000235015	ENSMUSG00000054640	Slc8a1	solute carrier family 8 (sodium/calcium exchanger), member 1 [Source:MGI Symbol;Acc:MGI:107956]	protein_coding	0	0	0	0	0	0	0	1	0
chr4	102542915	102543399	TTS	protein_coding-TTS (ENSMUST00000172616)	-26938	ENSMUST00000097950	ENSMUSG00000028525	Pde4b	phosphodiesterase 4B, cAMP specific [Source:MGI Symbol;Acc:MGI:99557]	protein_coding	0	0	0	0	0	1	0	0	0
chr17	28553117	28553359	TTS	protein_coding-TTS (ENSMUST00000025061)	3827	ENSMUST00000025061	ENSMUSG00000024224	Clpsl2	colipase-like 2 [Source:MGI Symbol;Acc:MGI:2685595]	protein_coding	0	0	1	0	0	1	0	0	1
chr7	102368744	102368945	intron	protein_coding-intron (ENSMUST00000033289, intron 2 of 11)	9493	ENSMUST00000211316	ENSMUSG00000110175	Gm18255	predicted gene, 18255 [Source:MGI Symbol;Acc:MGI:5010440]	processed_pseudogene	0	0	0	1	0	0	0	0	0
chrX	56649921	56650505	intron	protein_coding-intron (ENSMUST00000077741, intron 12 of 15)	4365	ENSMUST00000207892	ENSMUSG00000060681	Slc9a6	solute carrier family 9 (sodium/hydrogen exchanger), member 6 [Source:MGI Symbol;Acc:MGI:2443511]	protein_coding	0	0	0	0	0	0	0	0	1
chr1	118494612	118494812	intron	protein_coding-intron (ENSMUST00000049404, intron 8 of 39)	12673	ENSMUST00000191823	ENSMUSG00000064302	Clasp1	CLIP associating protein 1 [Source:MGI Symbol;Acc:MGI:1923957]	protein_coding	0	0	0	0	1	0	0	0	0
chr14	25310881	25311083	intron	lncRNA-intron (ENSMUST00000225188, intron 2 of 3)	67653	ENSMUST00000181582	ENSMUSG00000097601	Gm26660	predicted gene, 26660 [Source:MGI Symbol;Acc:MGI:5477154]	lncRNA	0	0	0	0	1	0	1	1	0
chr2	71786935	71787519	promoter-TSS	protein_coding-promoter-TSS (ENSMUST00000238991)	88	ENSMUST00000238991	ENSMUSG00000027111	Itga6	integrin alpha 6 [Source:MGI Symbol;Acc:MGI:96605]	protein_coding	0	0	0	0	1	1	0	0	1
chr11	57645387	57645587	promoter-TSS	protein_coding-promoter-TSS (ENSMUST00000066987)	22	ENSMUST00000108846	ENSMUSG00000020520	Galnt10	polypeptide N-acetylgalactosaminyltransferase 10 [Source:MGI Symbol;Acc:MGI:1890480]	protein_coding	0	0	0	0	1	1	0	0	1
chr19	10306558	10306909	Distant-promoter	Intergenic	-1856	ENSMUST00000039327	ENSMUSG00000035735	Dagla	diacylglycerol lipase, alpha [Source:MGI Symbol;Acc:MGI:2677061]	protein_coding	0	0	0	0	0	0	1	0	1
chr2	91682879	91683463	promoter-TSS	protein_coding-promoter-TSS (ENSMUST00000126000)	-942	ENSMUST00000126000	ENSMUSG00000027244	Atg13	autophagy related 13 [Source:MGI Symbol;Acc:MGI:1196429]	protein_coding	0	0	0	0	0	1	0	0	1
chr13	113877430	113877940	intron	protein_coding-intron (ENSMUST00000091201, intron 1 of 4)	83063	ENSMUST00000224068	ENSMUSG00000042348	Arl15	ADP-ribosylation factor-like 15 [Source:MGI Symbol;Acc:MGI:2442308]	protein_coding	0	0	1	0	0	1	0	0	1
chr8	120459758	120460242	Distant-promoter	protein_coding-intron (ENSMUST00000127664, intron 1 of 15)	-16451	ENSMUST00000116899	ENSMUSG00000080549	Gm22715	predicted gene, 22715 [Source:MGI Symbol;Acc:MGI:5452492]	miRNA	0	0	0	0	1	1	1	1	1
chr17	66519622	66519918	promoter-TSS	protein_coding-promoter-TSS (ENSMUST00000070538)	-41	ENSMUST00000070538	ENSMUSG00000023460	Rab12	RAB12, member RAS oncogene family [Source:MGI Symbol;Acc:MGI:894284]	protein_coding	0	0	1	0	1	1	0	0	1
chr16	24021815	24022171	Distant-promoter	Intergenic	-17913	ENSMUST00000230357	ENSMUSG00000116290	Gm49518	predicted gene, 49518 [Source:MGI Symbol;Acc:MGI:6155211]	lncRNA	0	1	0	1	1	0	1	1	0
chr6	17314510	17314994	intron	protein_coding-intron (ENSMUST00000007799, intron 2 of 2)	7029	ENSMUST00000133065	ENSMUSG00000007655	Cav1	caveolin 1, caveolae protein [Source:MGI Symbol;Acc:MGI:102709]	protein_coding	0	1	1	1	1	1	1	1	1
chr4	139078234	139078818	Intergenic	Intergenic	2702	ENSMUST00000210295	ENSMUSG00000110296	Gm45533	predicted gene 45533 [Source:MGI Symbol;Acc:MGI:5791369]	antisense	0	0	0	0	0	0	0	0	1
chr18	62250433	62250943	Intergenic	Intergenic	70562	ENSMUST00000067743	ENSMUSG00000054589	Gm9949	predicted gene 9949 [Source:MGI Symbol;Acc:MGI:3647947]	lincRNA	0	0	1	0	0	0	0	0	0
chrX	38564513	38564748	promoter-TSS	protein_coding-promoter-TSS (ENSMUST00000016681)	32	ENSMUST00000147129	ENSMUSG00000031095	Cul4b	cullin 4B [Source:MGI Symbol;Acc:MGI:1919834]	protein_coding	0	1	0	0	1	0	0	1	0
chr6	134490919	134491119	Distant-promoter	protein_coding-intron (ENSMUST00000032322, intron 7 of 22)	-19726	ENSMUST00000111950	ENSMUSG00000030201	Lrp6	low density lipoprotein receptor-related protein 6 [Source:MGI Symbol;Acc:MGI:1298218]	protein_coding	0	1	0	0	0	0	0	0	0
chr4	143380530	143381114	Distant-promoter	Intergenic	-8837	ENSMUST00000122215	ENSMUSG00000081792	Anp32b-ps1	Bacidic (leucine-rich) nuclear phosphoprotein 32 family, member B, pseudogene 1 [Source:MGI Symbol;Acc:MGI:3651262]	processed_pseudogene	0	0	0	0	0	0	0	0	1
chr11	115623790	115624020	Distant-promoter	protein_coding-TTS (ENSMUST00000134171)	-1080	ENSMUST00000135552	ENSMUSG00000020744	Slc25a19	solute carrier family 25 (mitochondrial thiamine pyrophosphate carrier), member 19 [Source:MGI Symbol;Acc:MGI:1914533]	protein_coding	0	0	0	0	0	0	1	1	0
chr7	141328069	141328283	promoter-TSS	protein_coding-promoter-TSS (ENSMUST00000026578)	16	ENSMUST00000128649	ENSMUSG00000025505	Tmem80	transmembrane protein 80 [Source:MGI Symbol;Acc:MGI:1918698]	protein_coding	0	0	0	0	1	0	0	1	0
chr7	120670079	120670563	promoter-TSS	protein_coding-promoter-TSS (ENSMUST00000033178)	18	ENSMUST00000208635	ENSMUSG00000030887	Pdzd9	PDZ domain containing 9 [Source:MGI Symbol;Acc:MGI:1915233]	protein_coding	0	0	1	0	0	1	0	0	1
chr9	41736516	41736716	exon	lncRNA-exon (ENSMUST00000214447, exon 2 of 4)	764	ENSMUST00000214447	ENSMUSG00000110862	Gm35835	predicted gene, 35835 [Source:MGI Symbol;Acc:MGI:5594994]	lncRNA	0	0	0	0	0	0	0	1	0
chr3	60167659	60167929	Intergenic	Intergenic	-40047	ENSMUST00000122698	ENSMUSG00000084647	Gm24382	predicted gene, 24382 [Source:MGI Symbol;Acc:MGI:5454159]	snRNA	0	1	0	1	1	1	1	1	1
chr14	21993648	21993899	exon	TEC-exon (ENSMUST00000194287, exon 1 of 1)	1337	ENSMUST00000194287	ENSMUSG00000103160	C130012C08Rik	RIKEN cDNA C130012C08 gene [Source:MGI Symbol;Acc:MGI:2145684]	TEC	0	0	0	0	0	0	1	1	0
chr17	50711804	50712039	Intergenic	Intergenic	13233	ENSMUST00000061681	ENSMUSG00000044645	Gm7334	predicted gene 7334 [Source:MGI Symbol;Acc:MGI:3647393]	processed_pseudogene	0	0	0	0	0	0	0	1	0
chr5	134704059	134704543	Distant-promoter	protein_coding-intron (ENSMUST00000015138, intron 36 of 36)	-15703	ENSMUST00000015137	ENSMUSG00000029674	Limk1	LIM-domain containing, protein kinase [Source:MGI Symbol;Acc:MGI:104572]	protein_coding	0	0	1	0	0	1	0	0	1
chr14	65069279	65069763	intron	protein_coding-intron (ENSMUST00000022550, intron 3 of 6)	28584	ENSMUST00000225633	ENSMUSG00000021978	Extl3	exostosin-like glycosyltransferase 3 [Source:MGI Symbol;Acc:MGI:1860765]	protein_coding	0	0	0	0	0	1	0	0	1
chr6	86522291	86522775	Distant-promoter	Intergenic	-3714	ENSMUST00000204068	ENSMUSG00000097048	1600020E01Rik	RIKEN cDNA 1600020E01 gene [Source:MGI Symbol;Acc:MGI:1919262]	antisense	0	0	0	0	0	1	0	0	0
chr10	95258615	95258901	intron	protein_coding-intron (ENSMUST00000053594, intron 2 of 2)	56095	ENSMUST00000219461	ENSMUSG00000112744	Gm48880	predicted gene, 48880 [Source:MGI Symbol;Acc:MGI:6098634]	TEC	0	0	0	0	0	0	1	1	0
chr17	56559460	56559686	Intergenic	Intergenic	4943	ENSMUST00000142752	ENSMUSG00000042625	Safb2	scaffold attachment factor B2 [Source:MGI Symbol;Acc:MGI:2146808]	protein_coding	0	0	0	0	1	0	0	0	0
chr19	12770911	12771146	Distant-promoter	protein_coding-TTS (ENSMUST00000137256)	-5396	ENSMUST00000112933	ENSMUSG00000079415	Cntf	ciliary neurotrophic factor [Source:MGI Symbol;Acc:MGI:88439]	protein_coding	0	0	0	0	0	0	1	0	0
chr6	91643554	91643898	Intergenic	Intergenic	35497	ENSMUST00000206576	ENSMUSG00000108751	Gm45217	predicted gene 45217 [Source:MGI Symbol;Acc:MGI:5753793]	TEC	0	0	0	0	1	0	1	1	0
chr14	117831586	117832170	intron	protein_coding-intron (ENSMUST00000078849, intron 4 of 8)	121969	ENSMUST00000183564	ENSMUSG00000098648	Mir6239	microRNA 6239 [Source:MGI Symbol;Acc:MGI:5531407]	miRNA	0	0	0	0	0	0	0	0	1
chr8	84699678	84700162	TTS	protein_coding-TTS (ENSMUST00000001974)	739	ENSMUST00000177260	ENSMUSG00000001909	Trmt1	tRNA methyltransferase 1 [Source:MGI Symbol;Acc:MGI:1289155]	protein_coding	0	0	0	0	0	1	0	0	1
chr2	135439697	135440207	intron	protein_coding-intron (ENSMUST00000110116, intron 31 of 31)	143344	ENSMUST00000129868	ENSMUSG00000085631	9630028H03Rik	RIKEN cDNA 9630028H03 gene [Source:MGI Symbol;Acc:MGI:2444526]	antisense	0	0	1	1	0	1	0	0	1
chr8	68117456	68117940	intron	protein_coding-intron (ENSMUST00000185416, intron 1 of 1)	3615	ENSMUST00000185416	ENSMUSG00000030465	Psd3	pleckstrin and Sec7 domain containing 3 [Source:MGI Symbol;Acc:MGI:1918215]	protein_coding	0	0	1	0	0	1	0	0	0
chr2	50365308	50365597	Distant-promoter	lncRNA-TTS (ENSMUST00000138528)	-14948	ENSMUST00000227437	ENSMUSG00000115545	Gm48908	predicted gene 48908 [Source:MGI Symbol;Acc:MGI:6117474]	lncRNA	0	1	0	0	0	0	0	0	0
chr3	79855802	79856002	Distant-promoter	Intergenic	-3129	ENSMUST00000193410	ENSMUSG00000027956	Tmem144	transmembrane protein 144 [Source:MGI Symbol;Acc:MGI:1917902]	protein_coding	0	0	0	0	1	0	0	0	0
chr11	78301373	78301682	promoter-TSS	protein_coding-promoter-TSS (ENSMUST00000045026)	-2	ENSMUST00000045026	ENSMUSG00000002055	Spag5	sperm associated antigen 5 [Source:MGI Symbol;Acc:MGI:1927470]	protein_coding	0	0	0	0	1	0	0	0	0
chr11	102819262	102819462	promoter-TSS	protein_coding-promoter-TSS (ENSMUST00000068933)	-152	ENSMUST00000131164	ENSMUSG00000034520	Gjc1	gap junction protein, gamma 1 [Source:MGI Symbol;Acc:MGI:95718]	protein_coding	0	0	0	0	0	0	0	1	0
chr14	62251974	62252458	Intergenic	Intergenic	-40373	ENSMUST00000166879	ENSMUSG00000021932	Rnaseh2b	ribonuclease H2, subunit B [Source:MGI Symbol;Acc:MGI:1914403]	protein_coding	0	0	1	0	0	1	0	0	0
chr9	86633227	86633526	Distant-promoter	protein_coding-intron (ENSMUST00000034989, intron 6 of 13)	-14639	ENSMUST00000189847	ENSMUSG00000032418	Me1	malic enzyme 1, NADP(+)-dependent, cytosolic [Source:MGI Symbol;Acc:MGI:97043]	protein_coding	0	0	0	0	0	0	0	1	0
chr7	84029530	84029803	intron	protein_coding-intron (ENSMUST00000064174, intron 1 of 28)	-53591	ENSMUST00000142518	ENSMUSG00000052353	Cemip	cell migration inducing protein, hyaluronan binding [Source:MGI Symbol;Acc:MGI:2443629]	protein_coding	0	0	0	0	1	0	1	1	0
chr10	127744811	127745295	exon	protein_coding-exon (ENSMUST00000054287, exon 2 of 2)	5515	ENSMUST00000054287	ENSMUSG00000044617	Zbtb39	zinc finger and BTB domain containing 39 [Source:MGI Symbol;Acc:MGI:2443316]	protein_coding	0	0	1	0	1	1	0	0	1
chr1	120758856	120759074	intron	lncRNA-intron (ENSMUST00000188147, intron 1 of 1)	522	ENSMUST00000188147	ENSMUSG00000101386	Gm29346	predicted gene 29346 [Source:MGI Symbol;Acc:MGI:5580052]	lncRNA	0	1	0	0	1	0	0	0	0
chr11	102297479	102297758	promoter-TSS	protein_coding-promoter-TSS (ENSMUST00000073234)	-987	ENSMUST00000073234	ENSMUSG00000059995	Atxn7l3	ataxin 7-like 3 [Source:MGI Symbol;Acc:MGI:3036270]	protein_coding	0	0	0	0	1	0	0	0	0
chr11	69432041	69432525	Distant-promoter	protein_coding-intron (ENSMUST00000035539, intron 72 of 84)	-16265	ENSMUST00000124108	ENSMUSG00000086591	Dnah2os	dynein, axonemal, heavy chain 2, opposite strand [Source:MGI Symbol;Acc:MGI:1924973]	antisense	0	0	0	0	0	1	0	0	1
chr9	2999923	3000393	promoter-TSS	protein_coding-promoter-TSS (ENSMUST00000151376)	-764	ENSMUST00000151376	ENSMUSG00000091028	Gm10722	predicted gene 10722 [Source:MGI Symbol;Acc:MGI:3642024]	protein_coding	1	1	0	1	1	0	1	1	0
chr2	72366679	72366879	intron	protein_coding-intron (ENSMUST00000090824, intron 4 of 19)	6532	ENSMUST00000121019	ENSMUSG00000084261	Rpl36a-ps4	ribosomal protein L36A, pseudogene 4 [Source:MGI Symbol;Acc:MGI:3651804]	processed_pseudogene	0	1	0	0	1	1	0	0	0
chr7	140102010	140102230	promoter-TSS	protein_coding-promoter-TSS (ENSMUST00000125421)	-154	ENSMUST00000125421	ENSMUSG00000025466	Fuom	fucose mutarotase [Source:MGI Symbol;Acc:MGI:1916314]	protein_coding	0	0	0	0	0	0	1	1	0
chr1	171815887	171816471	Intergenic	Intergenic	-23518	ENSMUST00000155802	ENSMUSG00000038147	Cd84	CD84 antigen [Source:MGI Symbol;Acc:MGI:1336885]	protein_coding	0	0	0	0	0	0	0	0	1
chr7	49751144	49751628	Distant-promoter	Intergenic	-7729	ENSMUST00000208048	ENSMUSG00000039745	Htatip2	HIV-1 Tat interactive protein 2 [Source:MGI Symbol;Acc:MGI:1859271]	protein_coding	0	0	0	0	0	1	0	0	0
chr14	41011862	41012252	intron	protein_coding-intron (ENSMUST00000022317, intron 1 of 5)	1714	ENSMUST00000143143	ENSMUSG00000021792	Prxl2a	peroxiredoxin like 2A [Source:MGI Symbol;Acc:MGI:1917814]	protein_coding	0	1	0	1	1	1	1	1	1
chr3	116007300	116007784	promoter-TSS	protein_coding-promoter-TSS (ENSMUST00000029575)	19	ENSMUST00000145945	ENSMUSG00000027963	Extl2	exostosin-like glycosyltransferase 2 [Source:MGI Symbol;Acc:MGI:1889574]	protein_coding	0	0	0	0	0	1	0	0	1
chr15	100682976	100683460	promoter-TSS	protein_coding-promoter-TSS (ENSMUST00000229235)	-99	ENSMUST00000229235	ENSMUSG00000023031	Cela1	chymotrypsin-like elastase family, member 1 [Source:MGI Symbol;Acc:MGI:95314]	protein_coding	0	0	1	0	0	1	0	0	1
chr13	52535504	52535988	Distant-promoter	Intergenic	-4467	ENSMUST00000057442	ENSMUSG00000047842	Diras2	DIRAS family, GTP-binding RAS-like 2 [Source:MGI Symbol;Acc:MGI:1915453]	protein_coding	0	0	0	0	0	1	0	0	0
chr13	31481409	31481675	Intergenic	Intergenic	54287	ENSMUST00000158427	ENSMUSG00000089052	Gm23351	predicted gene, 23351 [Source:MGI Symbol;Acc:MGI:5453128]	snoRNA	0	0	0	0	0	0	1	0	0
chr16	88823711	88824195	intron	protein_coding-intron (ENSMUST00000023648, intron 2 of 3)	1869	ENSMUST00000099562	ENSMUSG00000074928	Krtap14	keratin associated protein 14 [Source:MGI Symbol;Acc:MGI:1346079]	protein_coding	0	0	0	0	0	1	0	0	0
chr2	60905105	60905589	Distant-promoter	protein_coding-intron (ENSMUST00000028347, intron 1 of 13)	-16317	ENSMUST00000132529	ENSMUSG00000026970	Rbms1	RNA binding motif, single stranded interacting protein 1 [Source:MGI Symbol;Acc:MGI:1861774]	protein_coding	0	0	0	0	0	1	0	0	0
chr10	39551587	39551788	TTS	protein_coding-TTS (ENSMUST00000123205)	6375	ENSMUST00000153722	ENSMUSG00000087014	Gm16364	predicted gene 16364 [Source:MGI Symbol;Acc:MGI:3840142]	lncRNA	0	0	0	0	0	0	1	1	0
chr1	184017315	184017603	intron	protein_coding-intron (ENSMUST00000139839, intron 2 of 2)	4157	ENSMUST00000139839	ENSMUSG00000039384	Dusp10	dual specificity phosphatase 10 [Source:MGI Symbol;Acc:MGI:1927070]	protein_coding	0	0	0	0	0	0	1	0	0
chr11	76946292	76946555	exon	protein_coding-exon (ENSMUST00000021197, exon 2 of 12)	355	ENSMUST00000146197	ENSMUSG00000020840	Blmh	bleomycin hydrolase [Source:MGI Symbol;Acc:MGI:1345186]	protein_coding	0	0	0	0	0	0	1	0	0
chr1	43446484	43446684	intron	protein_coding-intron (ENSMUST00000086421, intron 1 of 4)	833	ENSMUST00000086421	ENSMUSG00000066877	Nck2	non-catalytic region of tyrosine kinase adaptor protein 2 [Source:MGI Symbol;Acc:MGI:1306821]	protein_coding	0	0	0	0	0	0	0	1	0
chr8	54660680	54661164	Distant-promoter	protein_coding-intron (ENSMUST00000127511, intron 16 of 30)	-6924	ENSMUST00000153074	ENSMUSG00000039375	Wdr17	WD repeat domain 17 [Source:MGI Symbol;Acc:MGI:1924662]	protein_coding	0	0	0	0	0	1	0	0	1
chr10	58223930	58224130	promoter-TSS	protein_coding-promoter-TSS (ENSMUST00000075305)	-504	ENSMUST00000075305	ENSMUSG00000058537	AW822073	expressed sequence AW822073 [Source:MGI Symbol;Acc:MGI:3034577]	protein_coding	0	1	0	0	0	0	0	0	0
chr3	93607888	93608472	Intergenic	Intergenic	21572	ENSMUST00000193248	ENSMUSG00000103406	Gm5541	predicted gene 5541 [Source:MGI Symbol;Acc:MGI:3645005]	unprocessed_pseudogene	0	0	1	0	0	1	0	0	1
chr5	108029731	108030315	Intergenic	Intergenic	25893	ENSMUST00000180714	ENSMUSG00000096920	Rps19-ps8	ribosomal protein S19, pseudogene 8 [Source:MGI Symbol;Acc:MGI:3780053]	processed_pseudogene	0	0	0	0	0	0	0	0	1
chr5	100604079	100604382	Distant-promoter	Intergenic	-11474	ENSMUST00000197922	ENSMUSG00000104993	Gm43510	predicted gene 43510 [Source:MGI Symbol;Acc:MGI:5663647]	processed_pseudogene	0	0	0	0	0	0	1	1	0
chr19	6489137	6489258	Distant-promoter	protein_coding-intron (ENSMUST00000077182, intron 11 of 21)	-1630	ENSMUST00000236610	ENSMUSG00000033768	Nrxn2	neurexin II [Source:MGI Symbol;Acc:MGI:1096362]	protein_coding	0	0	1	0	0	1	0	0	1
chr2	35321300	35321574	promoter-TSS	protein_coding-promoter-TSS (ENSMUST00000202568)	-932	ENSMUST00000202568	ENSMUSG00000026880	Stom	stomatin [Source:MGI Symbol;Acc:MGI:95403]	protein_coding	0	0	0	0	0	0	1	0	0
chr12	8674306	8674699	promoter-TSS	protein_coding-promoter-TSS (ENSMUST00000163569)	32	ENSMUST00000169089	ENSMUSG00000020594	Pum2	pumilio RNA-binding family member 2 [Source:MGI Symbol;Acc:MGI:1931751]	protein_coding	0	0	0	0	1	0	0	1	1
chr18	67768349	67768833	intron	lncRNA-intron (ENSMUST00000237403, intron 3 of 3)	6266	ENSMUST00000180450	ENSMUSG00000097835	Gm26910	predicted gene, 26910 [Source:MGI Symbol;Acc:MGI:5477404]	bidirectional_promoter_lncRNA	0	0	0	0	0	1	0	0	1
chr8	79280630	79280830	intron	protein_coding-intron (ENSMUST00000048718, intron 2 of 6)	13950	ENSMUST00000210231	ENSMUSG00000037022	Mmaa	methylmalonic aciduria (cobalamin deficiency) type A [Source:MGI Symbol;Acc:MGI:1923805]	protein_coding	0	0	0	0	0	0	0	1	0
chr18	14990785	14990985	Distant-promoter	protein_coding-intron (ENSMUST00000025992, intron 2 of 4)	-1650	ENSMUST00000233993	ENSMUSG00000036225	Kctd1	potassium channel tetramerisation domain containing 1 [Source:MGI Symbol;Acc:MGI:1918269]	protein_coding	0	0	0	0	0	0	0	1	0
chr14	47649046	47649445	promoter-TSS	protein_coding-promoter-TSS (ENSMUST00000186466)	-66	ENSMUST00000190252	ENSMUSG00000021843	Ktn1	kinectin 1 [Source:MGI Symbol;Acc:MGI:109153]	protein_coding	0	1	0	0	1	1	0	0	0
chr5	103343821	103344405	exon	TEC-exon (ENSMUST00000197564, exon 1 of 1)	141	ENSMUST00000197564	ENSMUSG00000104808	Gm42619	predicted gene 42619 [Source:MGI Symbol;Acc:MGI:5662756]	TEC	0	0	0	0	0	0	0	0	1
chr7	132766549	132766897	intron	protein_coding-intron (ENSMUST00000065371, intron 3 of 4)	10193	ENSMUST00000106168	ENSMUSG00000030956	Fam53b	family with sequence similarity 53, member B [Source:MGI Symbol;Acc:MGI:1925188]	protein_coding	0	1	0	0	1	0	0	0	0
chr7	5080061	5080308	promoter-TSS	protein_coding-promoter-TSS (ENSMUST00000045277)	-51	ENSMUST00000098845	ENSMUSG00000035203	Epn1	epsin 1 [Source:MGI Symbol;Acc:MGI:1333763]	protein_coding	0	0	0	0	1	1	0	1	1
chr3	75957128	75957331	promoter-TSS	protein_coding-promoter-TSS (ENSMUST00000038563)	-280	ENSMUST00000117242	ENSMUSG00000034109	Golim4	golgi integral membrane protein 4 [Source:MGI Symbol;Acc:MGI:1920374]	protein_coding	0	0	1	0	1	1	0	0	0
chr2	180042493	180042977	promoter-TSS	protein_coding-promoter-TSS (ENSMUST00000029082)	226	ENSMUST00000041126	ENSMUSG00000039086	Ss18l1	SS18, nBAF chromatin remodeling complex subunit like 1 [Source:MGI Symbol;Acc:MGI:2444061]	protein_coding	0	0	0	0	0	1	0	0	1
chr4	125114563	125115047	Intergenic	Intergenic	6829	ENSMUST00000155212	ENSMUSG00000028863	Meaf6	MYST/Esa1-associated factor 6 [Source:MGI Symbol;Acc:MGI:1917338]	protein_coding	0	0	1	0	0	1	0	0	1
chr9	108065292	108065876	Distant-promoter	protein_coding-intron (ENSMUST00000047746, intron 21 of 38)	-3595	ENSMUST00000160841	ENSMUSG00000041528	Rnf123	ring finger protein 123 [Source:MGI Symbol;Acc:MGI:2148796]	protein_coding	0	0	0	0	0	0	0	0	1
chr4	6370688	6370903	intron	protein_coding-intron (ENSMUST00000029912, intron 1 of 8)	5082	ENSMUST00000108374	ENSMUSG00000028249	Sdcbp	syndecan binding protein [Source:MGI Symbol;Acc:MGI:1337026]	protein_coding	0	1	0	0	0	0	1	1	0
chr9	123113027	123113511	promoter-TSS	protein_coding-promoter-TSS (ENSMUST00000026891)	11	ENSMUST00000159376	ENSMUSG00000025785	Exosc7	exosome component 7 [Source:MGI Symbol;Acc:MGI:1913696]	protein_coding	0	0	0	0	0	1	0	0	1
chr1	85733559	85734143	intron	protein_coding-intron (ENSMUST00000064788, intron 1 of 5)	2703	ENSMUST00000161453	ENSMUSG00000052760	A630001G21Rik	RIKEN cDNA A630001G21 gene [Source:MGI Symbol;Acc:MGI:2443131]	protein_coding	0	0	0	0	0	0	0	0	1
chr7	100800924	100801190	Distant-promoter	protein_coding-intron (ENSMUST00000049053, intron 3 of 8)	-10295	ENSMUST00000208745	ENSMUSG00000109109	Gm44953	predicted gene 44953 [Source:MGI Symbol;Acc:MGI:5753529]	TEC	0	0	0	0	0	0	1	1	0
chr7	4752210	4752410	TTS	protein_coding-TTS (ENSMUST00000163574)	218	ENSMUST00000182272	ENSMUSG00000051811	Cox6b2	cytochrome c oxidase subunit 6B2 [Source:MGI Symbol;Acc:MGI:3044182]	protein_coding	0	0	0	0	0	0	1	0	0
chr8	54077976	54078394	intron	protein_coding-intron (ENSMUST00000033919, intron 1 of 6)	406	ENSMUST00000210831	ENSMUSG00000031520	Vegfc	vascular endothelial growth factor C [Source:MGI Symbol;Acc:MGI:109124]	protein_coding	0	0	1	0	0	1	1	0	1
chr6	29282461	29282748	intron	protein_coding-intron (ENSMUST00000115286, intron 1 of 4)	1461	ENSMUST00000167608	ENSMUSG00000079652	Fam71f2	family with sequence similarity 71, member F2 [Source:MGI Symbol;Acc:MGI:2141439]	protein_coding	0	0	0	0	0	0	1	1	0
chr2	109950342	109950670	intron	protein_coding-intron (ENSMUST00000046548, intron 1 of 17)	-25036	ENSMUST00000152584	ENSMUSG00000050199	Lgr4	leucine-rich repeat-containing G protein-coupled receptor 4 [Source:MGI Symbol;Acc:MGI:1891468]	protein_coding	0	0	0	0	1	0	1	1	0
chr5	140641752	140641952	Distant-promoter	protein_coding-intron (ENSMUST00000042661, intron 1 of 13)	-5385	ENSMUST00000198704	ENSMUSG00000036565	Ttyh3	tweety family member 3 [Source:MGI Symbol;Acc:MGI:1925589]	protein_coding	0	1	0	0	1	0	0	1	0
chr5	47921190	47921539	Intergenic	Intergenic	-53641	ENSMUST00000198188	ENSMUSG00000105994	Gm43427	predicted gene 43427 [Source:MGI Symbol;Acc:MGI:5663564]	processed_pseudogene	0	0	0	0	1	0	0	0	0
chr8	72145586	72145873	Distant-promoter	protein_coding-intron (ENSMUST00000003575, intron 4 of 7)	-4909	ENSMUST00000181918	ENSMUSG00000097472	Gm26586	predicted gene, 26586 [Source:MGI Symbol;Acc:MGI:5477080]	lncRNA	0	1	0	0	1	0	0	0	0
chr9	95747339	95747631	intron	protein_coding-intron (ENSMUST00000053785, intron 1 of 11)	2873	ENSMUST00000189137	ENSMUSG00000032839	Trpc1	transient receptor potential cation channel, subfamily C, member 1 [Source:MGI Symbol;Acc:MGI:109528]	protein_coding	0	0	0	0	1	0	1	1	0
chr16	26003484	26003702	Distant-promoter	protein_coding-intron (ENSMUST00000039990, intron 1 of 14)	-10802	ENSMUST00000161878	ENSMUSG00000038168	P3h2	prolyl 3-hydroxylase 2 [Source:MGI Symbol;Acc:MGI:2146663]	protein_coding	0	1	0	1	1	1	1	1	1
chr7	73524281	73524765	intron	protein_coding-intron (ENSMUST00000026895, intron 2 of 8)	4202	ENSMUST00000205707	ENSMUSG00000108812	C130083A15Rik	RIKEN cDNA C130083A15 gene [Source:MGI Symbol;Acc:MGI:3028079]	TEC	0	0	0	0	0	1	0	0	1
chr9	46068030	46068514	intron	protein_coding-intron (ENSMUST00000120247, intron 1 of 22)	-54858	ENSMUST00000215954	ENSMUSG00000034135	Sik3	SIK family kinase 3 [Source:MGI Symbol;Acc:MGI:2446296]	protein_coding	0	0	0	0	1	1	0	1	0
chr11	35738159	35738383	Intergenic	Intergenic	-31213	ENSMUST00000018990	ENSMUSG00000018846	Pank3	pantothenate kinase 3 [Source:MGI Symbol;Acc:MGI:2387464]	protein_coding	1	1	0	0	1	0	1	1	1
chr5	140521862	140522169	intron	protein_coding-intron (ENSMUST00000043050, intron 1 of 1)	16440	ENSMUST00000124142	ENSMUSG00000036599	Chst12	carbohydrate sulfotransferase 12 [Source:MGI Symbol;Acc:MGI:1929064]	protein_coding	0	0	0	0	0	0	0	1	0
chr6	116007914	116008498	Distant-promoter	Intergenic	-13201	ENSMUST00000015511	ENSMUSG00000030123	Plxnd1	plexin D1 [Source:MGI Symbol;Acc:MGI:2154244]	protein_coding	0	0	1	0	0	1	0	0	1
chr16	95904724	95904924	intron	lncRNA-intron (ENSMUST00000233116, intron 1 of 4)	4426	ENSMUST00000144984	ENSMUSG00000085903	Gm15340	predicted gene 15340 [Source:MGI Symbol;Acc:MGI:3705158]	lncRNA	0	0	0	0	0	0	0	1	0
chr11	75802151	75802513	Distant-promoter	lncRNA-intron (ENSMUST00000127424, intron 2 of 4)	-6283	ENSMUST00000021209	ENSMUSG00000020848	Doc2b	double C2, beta [Source:MGI Symbol;Acc:MGI:1100497]	protein_coding	0	0	0	1	0	0	0	0	0
chr6	48548004	48548240	Distant-promoter	Intergenic	-6674	ENSMUST00000114545	ENSMUSG00000073096	Lrrc61	leucine rich repeat containing 61 [Source:MGI Symbol;Acc:MGI:2652848]	protein_coding	0	0	0	0	0	0	1	1	0
chr9	89872237	89872441	Intergenic	Intergenic	-37569	ENSMUST00000189545	ENSMUSG00000032356	Rasgrf1	RAS protein-specific guanine nucleotide-releasing factor 1 [Source:MGI Symbol;Acc:MGI:99694]	protein_coding	0	0	0	0	1	0	1	0	0
chr8	25016827	25017163	promoter-TSS	protein_coding-promoter-TSS (ENSMUST00000033961)	-68	ENSMUST00000208247	ENSMUSG00000031555	Adam9	a disintegrin and metallopeptidase domain 9 (meltrin gamma) [Source:MGI Symbol;Acc:MGI:105376]	protein_coding	0	0	0	0	0	0	0	1	0
chr7	139068190	139068774	intron	protein_coding-intron (ENSMUST00000171843, intron 3 of 3)	5871	ENSMUST00000171843	ENSMUSG00000056856	Jakmip3	janus kinase and microtubule interacting protein 3 [Source:MGI Symbol;Acc:MGI:1921254]	protein_coding	0	0	0	0	0	1	0	0	1
chr10	40246918	40247502	promoter-TSS	protein_coding-promoter-TSS (ENSMUST00000045114)	-174	ENSMUST00000183309	ENSMUSG00000038510	Rpf2	ribosome production factor 2 homolog [Source:MGI Symbol;Acc:MGI:1914489]	protein_coding	0	0	0	0	1	1	0	0	1
chr9	110366765	110367033	intron	protein_coding-intron (ENSMUST00000098350, intron 3 of 22)	5282	ENSMUST00000199886	ENSMUSG00000032485	Scap	SREBF chaperone [Source:MGI Symbol;Acc:MGI:2135958]	protein_coding	0	1	0	0	0	0	0	0	0
chr2	4253323	4253907	intron	protein_coding-intron (ENSMUST00000091497, intron 1 of 22)	-31945	ENSMUST00000239018	ENSMUSG00000026657	Frmd4a	FERM domain containing 4A [Source:MGI Symbol;Acc:MGI:1919850]	protein_coding	0	0	0	0	0	0	0	0	1
chr18	34572635	34573219	intron	protein_coding-intron (ENSMUST00000079287, intron 2 of 5)	6156	ENSMUST00000154342	ENSMUSG00000035984	Nme5	NME/NM23 family member 5 [Source:MGI Symbol;Acc:MGI:1922783]	protein_coding	0	0	0	0	0	0	0	0	1
chr3	38485032	38485266	promoter-TSS	protein_coding-promoter-TSS (ENSMUST00000120875)	-305	ENSMUST00000120875	ENSMUSG00000044864	Ankrd50	ankyrin repeat domain 50 [Source:MGI Symbol;Acc:MGI:2139777]	protein_coding	0	0	0	0	1	1	0	0	1
chr8	116079127	116079358	Intergenic	Intergenic	-107171	ENSMUST00000212988	ENSMUSG00000110620	Gm45733	predicted gene 45733 [Source:MGI Symbol;Acc:MGI:5804848]	lncRNA	0	0	0	0	0	0	0	1	0
chr5	28031826	28032194	TTS	TEC-TTS (ENSMUST00000196656)	4396	ENSMUST00000196656	ENSMUSG00000106030	Gm43611	predicted gene 43611 [Source:MGI Symbol;Acc:MGI:5663748]	TEC	0	0	0	0	1	0	1	1	1
chr6	94925773	94926357	Distant-promoter	Intergenic	-17769	ENSMUST00000203778	ENSMUSG00000108187	4930511E03Rik	RIKEN cDNA 4930511E03 gene [Source:MGI Symbol;Acc:MGI:1926023]	lincRNA	0	0	0	0	0	0	0	0	1
chr3	96671076	96671353	intron	protein_coding-intron (ENSMUST00000048427, intron 1 of 12)	887	ENSMUST00000122960	ENSMUSG00000038354	Ankrd35	ankyrin repeat domain 35 [Source:MGI Symbol;Acc:MGI:2442590]	protein_coding	0	0	0	0	0	0	0	1	0
chr17	24220774	24221060	promoter-TSS	protein_coding-promoter-TSS (ENSMUST00000024930)	-66	ENSMUST00000137648	ENSMUSG00000024118	Tedc2	tubulin epsilon and delta complex 2 [Source:MGI Symbol;Acc:MGI:1919266]	protein_coding	0	0	0	0	0	0	1	1	1
chr4	95483592	95483803	promoter-TSS	lncRNA-promoter-TSS (ENSMUST00000155789)	-259	ENSMUST00000155789	ENSMUSG00000085835	Gm12707	predicted gene 12707 [Source:MGI Symbol;Acc:MGI:3652172]	lncRNA	0	0	0	0	0	0	0	1	0
chr16	24034585	24034785	Distant-promoter	Intergenic	-5221	ENSMUST00000230357	ENSMUSG00000116290	Gm49518	predicted gene, 49518 [Source:MGI Symbol;Acc:MGI:6155211]	lncRNA	0	0	0	0	0	0	0	1	0
chr19	56202757	56202985	Intergenic	Intergenic	74774	ENSMUST00000104035	ENSMUSG00000077223	Gm22271	predicted gene, 22271 [Source:MGI Symbol;Acc:MGI:5452048]	snoRNA	0	1	1	1	1	1	1	1	1
chr11	77606855	77607055	intron	protein_coding-intron (ENSMUST00000058496, intron 1 of 19)	860	ENSMUST00000058496	ENSMUSG00000017291	Taok1	TAO kinase 1 [Source:MGI Symbol;Acc:MGI:1914490]	protein_coding	0	0	0	0	0	0	0	1	0
chr18	52860302	52860786	intron	protein_coding-intron (ENSMUST00000025413, intron 3 of 11)	22534	ENSMUST00000179689	ENSMUSG00000024534	Sncaip	synuclein, alpha interacting protein (synphilin) [Source:MGI Symbol;Acc:MGI:1915097]	protein_coding	0	0	0	0	0	1	0	0	0
chr7	141261563	141261859	promoter-TSS	protein_coding-promoter-TSS (ENSMUST00000144250)	32	ENSMUST00000144250	ENSMUSG00000038611	Phrf1	PHD and ring finger domains 1 [Source:MGI Symbol;Acc:MGI:2141847]	protein_coding	0	0	0	0	0	0	1	1	0
chr14	45690980	45691464	Distant-promoter	Intergenic	-13314	ENSMUST00000117730	ENSMUSG00000082475	Gm7206	predicted pseudogene 7206 [Source:MGI Symbol;Acc:MGI:3646634]	processed_pseudogene	0	0	1	0	0	1	0	0	1
chr7	73362686	73363170	Distant-promoter	lncRNA-intron (ENSMUST00000181299, intron 1 of 1)	-12581	ENSMUST00000119206	ENSMUSG00000070509	Rgma	repulsive guidance molecule family member A [Source:MGI Symbol;Acc:MGI:2679262]	protein_coding	0	0	0	0	0	1	0	0	0
chr5	148909648	148909798	Distant-promoter	protein_coding-intron (ENSMUST00000047257, intron 3 of 10)	-16965	ENSMUST00000202134	ENSMUSG00000106810	Gm43600	predicted gene 43600 [Source:MGI Symbol;Acc:MGI:5663737]	unprocessed_pseudogene	0	0	0	0	1	1	1	1	1
chr6	113480977	113481177	Distant-promoter	protein_coding-intron (ENSMUST00000058300, intron 14 of 16)	-2220	ENSMUST00000032422	ENSMUSG00000030284	Creld1	cysteine-rich with EGF-like domains 1 [Source:MGI Symbol;Acc:MGI:2152539]	protein_coding	0	1	0	0	1	0	1	1	0
chr9	27017254	27017460	intron	protein_coding-intron (ENSMUST00000034470, intron 2 of 5)	7564	ENSMUST00000215598	ENSMUSG00000111505	Gm48673	predicted gene, 48673 [Source:MGI Symbol;Acc:MGI:6098292]	TEC	0	0	0	0	0	0	1	0	0
chr7	128208191	128208675	Distant-promoter	protein_coding-intron (ENSMUST00000176249, intron 2 of 2)	-2046	ENSMUST00000033049	ENSMUSG00000030785	Cox6a2	cytochrome c oxidase subunit 6A2 [Source:MGI Symbol;Acc:MGI:104649]	protein_coding	0	0	0	0	0	1	0	0	1
chr1	55079735	55079977	intron	protein_coding-intron (ENSMUST00000027123, intron 9 of 11)	8168	ENSMUST00000027123	ENSMUSG00000025980	Hspd1	heat shock protein 1 (chaperonin) [Source:MGI Symbol;Acc:MGI:96242]	protein_coding	0	0	0	0	0	0	1	1	0
chr15	100082214	100082418	intron	protein_coding-intron (ENSMUST00000100203, intron 1 of 37)	9441	ENSMUST00000230449	ENSMUSG00000116021	Gm49474	predicted gene, 49474 [Source:MGI Symbol;Acc:MGI:6155141]	TEC	0	0	0	0	0	0	1	1	0
chr4	89146296	89146806	intron	protein_coding-intron (ENSMUST00000058030, intron 1 of 7)	9429	ENSMUST00000058030	ENSMUSG00000062937	Mtap	methylthioadenosine phosphorylase [Source:MGI Symbol;Acc:MGI:1914152]	protein_coding	0	0	1	0	0	0	0	0	1
chr2	30469911	30470495	Intergenic	Intergenic	4016	ENSMUST00000065134	ENSMUSG00000089762	Ier5l	immediate early response 5-like [Source:MGI Symbol;Acc:MGI:1919750]	protein_coding	0	0	0	0	0	1	0	0	1
chr10	88357104	88357688	promoter-TSS	protein_coding-promoter-TSS (ENSMUST00000020249)	-321	ENSMUST00000020249	ENSMUSG00000020057	Dram1	DNA-damage regulated autophagy modulator 1 [Source:MGI Symbol;Acc:MGI:1918962]	protein_coding	0	0	0	0	1	1	1	1	1
chr14	20248129	20248329	Intergenic	Intergenic	12703	ENSMUST00000224421	ENSMUSG00000114410	Gm2048	predicted gene 2048 [Source:MGI Symbol;Acc:MGI:3780216]	unprocessed_pseudogene	0	0	0	0	1	0	0	0	0
chr18	61911815	61912299	promoter-TSS	protein_coding-promoter-TSS (ENSMUST00000049378)	-233	ENSMUST00000049378	ENSMUSG00000032735	Ablim3	actin binding LIM protein family, member 3 [Source:MGI Symbol;Acc:MGI:2442582]	protein_coding	0	0	1	0	0	1	0	0	1
chr15	66297289	66297873	Intergenic	Intergenic	10664	ENSMUST00000184211	ENSMUSG00000099054	Gm27242	predicted gene 27242 [Source:MGI Symbol;Acc:MGI:5521085]	lincRNA	0	0	0	0	0	0	0	0	1
chr16	78148360	78148844	Intergenic	Intergenic	31502	ENSMUST00000231333	ENSMUSG00000116609	Gm5675	predicted gene 5675 [Source:MGI Symbol;Acc:MGI:3645539]	processed_pseudogene	0	0	0	0	0	1	0	0	0
chr11	49867388	49867588	intron	protein_coding-intron (ENSMUST00000020634, intron 4 of 11)	13231	ENSMUST00000043321	ENSMUSG00000020366	Mapk9	mitogen-activated protein kinase 9 [Source:MGI Symbol;Acc:MGI:1346862]	protein_coding	0	0	0	0	0	0	1	1	0
chr7	30551835	30552419	promoter-TSS	protein_coding-promoter-TSS (ENSMUST00000123355)	-51	ENSMUST00000126989	ENSMUSG00000036854	Hspb6	heat shock protein, alpha-crystallin-related, B6 [Source:MGI Symbol;Acc:MGI:2685325]	protein_coding	0	0	0	0	0	0	0	0	1
chr13	93612908	93613392	Distant-promoter	Intergenic	-12232	ENSMUST00000143025	ENSMUSG00000085834	Gm15622	predicted gene 15622 [Source:MGI Symbol;Acc:MGI:3783067]	antisense	0	0	1	0	0	1	0	0	1
chr12	54353157	54353741	Intergenic	Intergenic	-36434	ENSMUST00000217997	ENSMUSG00000112705	Gm47552	predicted gene, 47552 [Source:MGI Symbol;Acc:MGI:6096571]	lincRNA	0	0	0	0	0	0	0	0	1
chr1	163290712	163291019	Distant-promoter	protein_coding-intron (ENSMUST00000027878, intron 1 of 3)	-1641	ENSMUST00000183691	ENSMUSG00000026586	Prrx1	paired related homeobox 1 [Source:MGI Symbol;Acc:MGI:97712]	protein_coding	0	1	0	0	0	0	0	0	0
chr6	84266640	84267124	intron	lncRNA-intron (ENSMUST00000203565, intron 1 of 1)	41630	ENSMUST00000203565	ENSMUSG00000107538	Gm44127	predicted gene, 44127 [Source:MGI Symbol;Acc:MGI:5690519]	lincRNA	0	0	0	0	0	1	0	0	0
chr17	29079127	29079637	promoter-TSS	lncRNA-promoter-TSS (ENSMUST00000133221)	-203	ENSMUST00000133221	ENSMUSG00000085912	Trp53cor1	tumor protein p53 pathway corepressor 1 [Source:MGI Symbol;Acc:MGI:3801771]	lincRNA	0	1	1	0	1	1	1	1	0
chr11	102320737	102321006	Distant-promoter	Intergenic	-1129	ENSMUST00000173870	ENSMUSG00000020923	Ubtf	upstream binding transcription factor, RNA polymerase I [Source:MGI Symbol;Acc:MGI:98512]	protein_coding	0	0	0	0	1	1	1	1	1
chr8	27146395	27146672	TTS	lncRNA-TTS (ENSMUST00000181424)	3623	ENSMUST00000181424	ENSMUSG00000097262	4933416M07Rik	RIKEN cDNA 4933416M07 gene [Source:MGI Symbol;Acc:MGI:1918332]	lncRNA	0	0	0	0	0	0	1	1	0
chr10	110938522	110938823	TTS	protein_coding-TTS (ENSMUST00000220054)	4001	ENSMUST00000220301	ENSMUSG00000020186	Csrp2	cysteine and glycine-rich protein 2 [Source:MGI Symbol;Acc:MGI:1202907]	protein_coding	0	0	0	0	0	0	1	1	0
chrX	166652341	166652925	Distant-promoter	Intergenic	-9392	ENSMUST00000135086	ENSMUSG00000086860	Gm1720	predicted gene 1720 [Source:MGI Symbol;Acc:MGI:2686566]	lincRNA	0	0	0	0	0	0	0	0	1
chr19	58839847	58840102	intron	protein_coding-intron (ENSMUST00000066285, intron 1 of 11)	6471	ENSMUST00000235662	ENSMUSG00000025092	Hspa12a	heat shock protein 12A [Source:MGI Symbol;Acc:MGI:1920692]	protein_coding	0	0	0	0	1	0	1	1	0
chr7	99710351	99710935	intron	protein_coding-intron (ENSMUST00000032985, intron 1 of 13)	697	ENSMUST00000032985	ENSMUSG00000030737	Slco2b1	solute carrier organic anion transporter family, member 2b1 [Source:MGI Symbol;Acc:MGI:1351872]	protein_coding	0	0	0	0	0	0	0	0	1
chr13	90089665	90090249	promoter-TSS	protein_coding-promoter-TSS (ENSMUST00000022115)	195	ENSMUST00000012566	ENSMUSG00000012422	Tmem167	transmembrane protein 167 [Source:MGI Symbol;Acc:MGI:1913324]	protein_coding	0	0	0	0	0	0	0	1	1
chr14	105898946	105899102	Distant-promoter	Intergenic	-2205	ENSMUST00000022709	ENSMUSG00000022114	Spry2	sprouty RTK signaling antagonist 2 [Source:MGI Symbol;Acc:MGI:1345138]	protein_coding	0	0	1	0	0	1	0	0	1
chr16	24420764	24420970	Distant-promoter	protein_coding-intron (ENSMUST00000038053, intron 1 of 12)	-14450	ENSMUST00000157236	ENSMUSG00000087861	Gm24440	predicted gene, 24440 [Source:MGI Symbol;Acc:MGI:5454217]	snRNA	0	1	0	0	1	1	0	0	0
chr11	70970053	70970637	promoter-TSS	protein_coding-promoter-TSS (ENSMUST00000035283)	118	ENSMUST00000154430	ENSMUSG00000018449	Rpain	RPA interacting protein [Source:MGI Symbol;Acc:MGI:1916973]	protein_coding	0	0	0	0	0	0	0	0	1
chr19	32372408	32372637	intron	protein_coding-intron (ENSMUST00000099514, intron 1 of 9)	15941	ENSMUST00000141252	ENSMUSG00000040451	Sgms1	sphingomyelin synthase 1 [Source:MGI Symbol;Acc:MGI:2444110]	protein_coding	0	1	0	0	0	0	0	0	0
chr7	142428282	142428482	Intergenic	Intergenic	3587	ENSMUST00000104480	ENSMUSG00000077668	Gm26143	predicted gene, 26143 [Source:MGI Symbol;Acc:MGI:5455920]	snRNA	0	0	0	0	1	0	0	0	0
chr16	25934704	25934904	Intergenic	Intergenic	-21671	ENSMUST00000161614	ENSMUSG00000090257	Gm4524	predicted gene 4524 [Source:MGI Symbol;Acc:MGI:3782709]	lncRNA	0	1	0	0	0	0	0	0	0
chr6	5292906	5293146	Distant-promoter	protein_coding-intron (ENSMUST00000057792, intron 1 of 8)	-3958	ENSMUST00000135342	ENSMUSG00000032667	Pon2	paraoxonase 2 [Source:MGI Symbol;Acc:MGI:106687]	protein_coding	0	0	0	0	0	0	0	1	0
chr9	107678035	107678619	promoter-TSS	protein_coding-promoter-TSS (ENSMUST00000194153)	8	ENSMUST00000194153	ENSMUSG00000034837	Gnat1	guanine nucleotide binding protein, alpha transducing 1 [Source:MGI Symbol;Acc:MGI:95778]	protein_coding	0	0	0	0	0	0	0	0	1
chr1	191299518	191300102	Intergenic	Intergenic	18384	ENSMUST00000046770	ENSMUSG00000037499	Nenf	neuron derived neurotrophic factor [Source:MGI Symbol;Acc:MGI:1913458]	protein_coding	0	0	0	0	0	0	0	0	1
chr8	3256679	3256957	Distant-promoter	protein_coding-intron (ENSMUST00000091291, intron 2 of 20)	-2886	ENSMUST00000128662	ENSMUSG00000086065	Gm16180	predicted gene 16180 [Source:MGI Symbol;Acc:MGI:3801932]	lncRNA	0	0	0	0	0	0	1	1	0
chr11	23378771	23378973	intron	protein_coding-intron (ENSMUST00000137823, intron 21 of 79)	-36104	ENSMUST00000155984	ENSMUSG00000056342	Usp34	ubiquitin specific peptidase 34 [Source:MGI Symbol;Acc:MGI:109473]	protein_coding	0	0	0	0	0	0	1	0	0
chr3	30592257	30592741	Intergenic	Intergenic	3234	ENSMUST00000193960	ENSMUSG00000102505	1600017P15Rik	RIKEN cDNA 1600017P15 gene [Source:MGI Symbol;Acc:MGI:1920499]	TEC	0	0	0	0	0	1	0	0	1
chr11	87043310	87043512	intron	protein_coding-intron (ENSMUST00000020804, intron 6 of 9)	30651	ENSMUST00000020804	ENSMUSG00000061666	Gdpd1	glycerophosphodiester phosphodiesterase domain containing 1 [Source:MGI Symbol;Acc:MGI:1913819]	protein_coding	0	0	0	0	0	0	1	0	0
chr8	122369584	122370068	Distant-promoter	protein_coding-intron (ENSMUST00000127664, intron 1 of 15)	-4211	ENSMUST00000176061	ENSMUSG00000093682	Gm20681	predicted gene 20681 [Source:MGI Symbol;Acc:MGI:5313128]	lincRNA	0	0	0	0	0	1	0	0	1
chr10	41887270	41887511	promoter-TSS	protein_coding-promoter-TSS (ENSMUST00000041438)	-49	ENSMUST00000041438	ENSMUSG00000038332	Sesn1	sestrin 1 [Source:MGI Symbol;Acc:MGI:2155278]	protein_coding	0	0	0	0	1	0	0	1	0
chr7	134566242	134566826	Intergenic	Intergenic	-65374	ENSMUST00000205334	ENSMUSG00000030994	D7Ertd443e	DNA segment, Chr 7, ERATO Doi 443, expressed [Source:MGI Symbol;Acc:MGI:1196431]	protein_coding	0	0	0	0	0	1	0	0	1
chr8	118287435	118287919	intron	protein_coding-intron (ENSMUST00000117160, intron 1 of 13)	3880	ENSMUST00000148836	ENSMUSG00000031841	Cdh13	cadherin 13 [Source:MGI Symbol;Acc:MGI:99551]	protein_coding	0	0	0	0	0	1	0	0	0
chr19	10678553	10678753	promoter-TSS	protein_coding-promoter-TSS (ENSMUST00000025647)	-582	ENSMUST00000025647	ENSMUSG00000024738	Pga5	pepsinogen 5, group I [Source:MGI Symbol;Acc:MGI:1915935]	protein_coding	0	1	0	0	1	1	0	1	1
chr11	119126534	119126734	intron	lncRNA-intron (ENSMUST00000144096, intron 2 of 5)	11787	ENSMUST00000144096	ENSMUSG00000086547	Gm11755	predicted gene 11755 [Source:MGI Symbol;Acc:MGI:3651696]	lncRNA	0	1	0	0	1	0	1	1	1
chrX	13345018	13345218	Distant-promoter	Intergenic	-18099	ENSMUST00000117402	ENSMUSG00000080914	Gm7129	predicted gene 7129 [Source:MGI Symbol;Acc:MGI:3648820]	processed_pseudogene	0	1	0	1	1	0	1	1	0
chr10	99396680	99397081	Distant-promoter	lncRNA-intron (ENSMUST00000189035, intron 1 of 2)	-5910	ENSMUST00000218725	ENSMUSG00000044633	B530045E10Rik	RIKEN cDNA B530045E10 gene [Source:MGI Symbol;Acc:MGI:2445145]	lncRNA	0	1	0	0	0	0	0	0	0
chr12	8472768	8472982	Intergenic	Intergenic	7428	ENSMUST00000219344	ENSMUSG00000112657	BC106175	cDNA sequence BC106175 [Source:MGI Symbol;Acc:MGI:3628444]	transcribed_processed_pseudogene	0	0	0	0	1	0	1	0	0
chr10	66966402	66966886	Intergenic	Intergenic	-38376	ENSMUST00000217788	ENSMUSG00000112925	Gm31763	predicted gene, 31763 [Source:MGI Symbol;Acc:MGI:5590922]	antisense	0	0	0	0	0	1	0	0	0
chr1	153077041	153077241	TTS	protein_coding-TTS (ENSMUST00000185241)	12366	ENSMUST00000190117	ENSMUSG00000099969	Gm28960	predicted gene 28960 [Source:MGI Symbol;Acc:MGI:5579666]	lncRNA	0	0	0	0	0	0	0	1	0
chr5	120807188	120807772	intron	protein_coding-intron (ENSMUST00000117193, intron 3 of 6)	5008	ENSMUST00000125547	ENSMUSG00000001166	Oas1c	2'-5' oligoadenylate synthetase 1C [Source:MGI Symbol;Acc:MGI:2149633]	protein_coding	0	0	0	0	0	1	0	0	1
chr1	51668885	51669369	Intergenic	Intergenic	28773	ENSMUST00000189576	ENSMUSG00000101741	Gm28055	predicted gene 28055 [Source:MGI Symbol;Acc:MGI:5578761]	lincRNA	0	0	0	0	0	1	0	0	1
chr16	10660735	10660992	intron	protein_coding-intron (ENSMUST00000038145, intron 18 of 20)	22676	ENSMUST00000126849	ENSMUSG00000087384	Gm15558	predicted gene 15558 [Source:MGI Symbol;Acc:MGI:3783007]	lncRNA	0	0	0	0	0	0	1	0	0
chr15	77244278	77244479	intron	protein_coding-intron (ENSMUST00000048145, intron 1 of 12)	1128	ENSMUST00000228361	ENSMUSG00000033565	Rbfox2	RNA binding protein, fox-1 homolog (C. elegans) 2 [Source:MGI Symbol;Acc:MGI:1933973]	protein_coding	0	0	0	0	1	0	0	1	0
chr1	192828030	192828361	Intergenic	Intergenic	6524	ENSMUST00000057543	ENSMUSG00000047384	A730013G03Rik	RIKEN cDNA A730013G03 gene [Source:MGI Symbol;Acc:MGI:2445118]	TEC	0	0	0	0	0	0	1	0	0
chr15	75835456	75835940	intron	protein_coding-intron (ENSMUST00000100538, intron 3 of 11)	6217	ENSMUST00000100538	ENSMUSG00000075600	Zc3h3	zinc finger CCCH type containing 3 [Source:MGI Symbol;Acc:MGI:2663721]	protein_coding	0	0	1	0	0	1	0	0	1
chr1	131169929	131170183	intron	protein_coding-intron (ENSMUST00000068791, intron 12 of 12)	3677	ENSMUST00000153651	ENSMUSG00000026427	Eif2d	eukaryotic translation initiation factor 2D [Source:MGI Symbol;Acc:MGI:109342]	protein_coding	0	0	0	0	0	0	1	1	0
chr10	81341618	81342128	intron	protein_coding-intron (ENSMUST00000045102, intron 1 of 5)	1393	ENSMUST00000045102	ENSMUSG00000034872	Gipc3	GIPC PDZ domain containing family, member 3 [Source:MGI Symbol;Acc:MGI:2387006]	protein_coding	0	0	1	0	0	0	0	0	0
chr1	161251193	161251393	promoter-TSS	protein_coding-promoter-TSS (ENSMUST00000051925)	-74	ENSMUST00000071718	ENSMUSG00000026701	Prdx6	peroxiredoxin 6 [Source:MGI Symbol;Acc:MGI:894320]	protein_coding	0	0	0	0	0	0	0	1	0
chr5	98030876	98031101	promoter-TSS	protein_coding-promoter-TSS (ENSMUST00000031281)	-26	ENSMUST00000031281	ENSMUSG00000029338	Antxr2	anthrax toxin receptor 2 [Source:MGI Symbol;Acc:MGI:1919164]	protein_coding	0	0	0	0	1	0	0	0	0
chr13	23437765	23438349	Distant-promoter	Intergenic	-7035	ENSMUST00000141543	ENSMUSG00000085024	C230035I16Rik	RIKEN cDNA C230035I16 gene [Source:MGI Symbol;Acc:MGI:2444850]	lincRNA	0	0	0	0	0	0	0	0	1
chr13	103333774	103334284	exon	protein_coding-exon (ENSMUST00000164111, exon 1 of 5)	163	ENSMUST00000166726	ENSMUSG00000034751	Mast4	microtubule associated serine/threonine kinase family member 4 [Source:MGI Symbol;Acc:MGI:1918885]	protein_coding	0	0	1	0	0	0	0	0	0
chr5	98863808	98864392	intron	protein_coding-intron (ENSMUST00000031278, intron 1 of 2)	9649	ENSMUST00000200388	ENSMUSG00000029335	Bmp3	bone morphogenetic protein 3 [Source:MGI Symbol;Acc:MGI:88179]	protein_coding	0	0	0	0	0	0	0	0	1
chr4	127046438	127047022	TTS	protein_coding-TTS (ENSMUST00000055013)	347	ENSMUST00000117934	ENSMUSG00000084088	Gm12941	predicted gene 12941 [Source:MGI Symbol;Acc:MGI:3650501]	processed_pseudogene	0	0	0	0	0	0	0	0	1
chr12	82257733	82258045	intron	protein_coding-intron (ENSMUST00000166429, intron 2 of 22)	1304	ENSMUST00000222714	ENSMUSG00000042700	Sipa1l1	signal-induced proliferation-associated 1 like 1 [Source:MGI Symbol;Acc:MGI:2443679]	protein_coding	0	0	0	0	0	0	1	0	0
chr11	115813952	115814163	promoter-TSS	protein_coding-promoter-TSS (ENSMUST00000021134)	-418	ENSMUST00000156812	ENSMUSG00000034471	Caskin2	CASK-interacting protein 2 [Source:MGI Symbol;Acc:MGI:2157062]	protein_coding	0	0	1	0	1	1	1	1	1
chr18	42863995	42864195	intron	protein_coding-intron (ENSMUST00000025377, intron 1 of 8)	34720	ENSMUST00000155262	ENSMUSG00000024500	Ppp2r2b	protein phosphatase 2, regulatory subunit B, beta [Source:MGI Symbol;Acc:MGI:1920180]	protein_coding	0	0	0	0	0	0	1	0	0
chr9	42315909	42316262	Intergenic	Intergenic	1596	ENSMUST00000179241	ENSMUSG00000096114	Gm26272	predicted gene, 26272 [Source:MGI Symbol;Acc:MGI:5456049]	snoRNA	0	1	0	0	1	0	0	1	0
chr11	33721432	33721942	intron	protein_coding-intron (ENSMUST00000065970, intron 1 of 7)	16137	ENSMUST00000125068	ENSMUSG00000087328	Gm12120	predicted gene 12120 [Source:MGI Symbol;Acc:MGI:3651991]	antisense	0	1	1	0	0	1	0	0	1
chr17	32069723	32070307	Intergenic	Intergenic	10847	ENSMUST00000126602	ENSMUSG00000058392	Rrp1b	ribosomal RNA processing 1 homolog B (S. cerevisiae) [Source:MGI Symbol;Acc:MGI:1919712]	protein_coding	0	0	0	0	0	0	0	0	1
chr3	130095051	130095635	Intergenic	Intergenic	14564	ENSMUST00000199883	ENSMUSG00000106072	Gm42663	predicted gene 42663 [Source:MGI Symbol;Acc:MGI:5662800]	processed_pseudogene	0	0	0	0	0	0	0	0	1
chr4	11447929	11448240	Intergenic	Intergenic	-27320	ENSMUST00000119177	ENSMUSG00000082255	Gm11822	predicted gene 11822 [Source:MGI Symbol;Acc:MGI:3649778]	processed_pseudogene	0	0	0	0	0	0	1	0	1
chr14	79265592	79266076	Intergenic	Intergenic	5381	ENSMUST00000226573	ENSMUSG00000115045	Gm49028	predicted gene, 49028 [Source:MGI Symbol;Acc:MGI:6118398]	processed_pseudogene	0	0	0	0	0	1	0	0	0
chr12	84175786	84176270	intron	protein_coding-intron (ENSMUST00000046266, intron 1 of 12)	11778	ENSMUST00000220651	ENSMUSG00000113776	Gm19327	predicted gene, 19327 [Source:MGI Symbol;Acc:MGI:5011512]	TEC	0	0	0	0	0	1	0	0	1
chr13	101863081	101863324	Intergenic	Intergenic	7711	ENSMUST00000223772	ENSMUSG00000114762	Gm47007	predicted gene, 47007 [Source:MGI Symbol;Acc:MGI:6095685]	lncRNA	0	0	0	0	0	0	0	1	0
chr8	68092665	68093039	intron	protein_coding-intron (ENSMUST00000212960, intron 2 of 16)	28461	ENSMUST00000185416	ENSMUSG00000030465	Psd3	pleckstrin and Sec7 domain containing 3 [Source:MGI Symbol;Acc:MGI:1918215]	protein_coding	0	0	0	0	0	0	1	1	0
chr4	134535314	134535898	promoter-TSS	protein_coding-promoter-TSS (ENSMUST00000102550)	-219	ENSMUST00000116279	ENSMUSG00000046671	Mtfr1l	mitochondrial fission regulator 1-like [Source:MGI Symbol;Acc:MGI:1924074]	protein_coding	0	0	0	0	0	0	0	1	1
chr7	72438681	72438932	Intergenic	Intergenic	-132198	ENSMUST00000079323	ENSMUSG00000032776	Mctp2	multiple C2 domains, transmembrane 2 [Source:MGI Symbol;Acc:MGI:2685335]	protein_coding	0	1	0	0	1	0	0	0	0
chr4	123750262	123750482	promoter-TSS	protein_coding-promoter-TSS (ENSMUST00000102636)	-27	ENSMUST00000102636	ENSMUSG00000023075	Akirin1	akirin 1 [Source:MGI Symbol;Acc:MGI:1915300]	protein_coding	0	0	0	0	1	1	0	1	1
chr2	164465712	164466096	TTS	protein_coding-TTS (ENSMUST00000072452)	4595	ENSMUST00000125086	ENSMUSG00000045503	Sys1	SYS1 Golgi-localized integral membrane protein homolog (S. cerevisiae) [Source:MGI Symbol;Acc:MGI:1913710]	protein_coding	0	0	0	1	1	0	1	1	0
chr3	19533139	19533649	intron	protein_coding-intron (ENSMUST00000029132, intron 1 of 4)	2147	ENSMUST00000165693	ENSMUSG00000027606	Dnajc5b	DnaJ heat shock protein family (Hsp40) member C5 beta [Source:MGI Symbol;Acc:MGI:1913576]	protein_coding	0	0	1	0	0	1	0	0	1
chr3	99171256	99171510	intron	protein_coding-intron (ENSMUST00000004343, intron 1 of 5)	9898	ENSMUST00000198118	ENSMUSG00000105798	Gm18982	predicted gene, 18982 [Source:MGI Symbol;Acc:MGI:5011167]	processed_pseudogene	0	1	0	0	0	0	0	0	0
chr10	80148846	80149145	promoter-TSS	protein_coding-promoter-TSS (ENSMUST00000124179)	-117	ENSMUST00000151202	ENSMUSG00000035621	Midn	midnolin [Source:MGI Symbol;Acc:MGI:1890222]	protein_coding	0	0	1	0	0	1	0	1	1
chr4	155651666	155651869	TTS	protein_coding-TTS (ENSMUST00000130944)	258	ENSMUST00000156906	ENSMUSG00000029061	Mmp23	matrix metallopeptidase 23 [Source:MGI Symbol;Acc:MGI:1347361]	protein_coding	0	0	0	0	0	0	1	1	0
chr3	8916269	8916753	intron	protein_coding-intron (ENSMUST00000042148, intron 1 of 2)	7407	ENSMUST00000042148	ENSMUSG00000040269	Mrps28	mitochondrial ribosomal protein S28 [Source:MGI Symbol;Acc:MGI:1913480]	protein_coding	0	0	0	0	0	1	0	0	0
chr15	67301919	67302119	intron	lncRNA-intron (ENSMUST00000187233, intron 5 of 8)	75250	ENSMUST00000187233	ENSMUSG00000102069	1700012I11Rik	RIKEN cDNA 1700012I11 gene [Source:MGI Symbol;Acc:MGI:1916584]	lncRNA	0	0	0	0	0	0	0	1	0
chr9	72665552	72665786	Distant-promoter	protein_coding-intron (ENSMUST00000034740, intron 1 of 28)	-3000	ENSMUST00000184180	ENSMUSG00000032216	Nedd4	neural precursor cell expressed, developmentally down-regulated 4 [Source:MGI Symbol;Acc:MGI:97297]	protein_coding	0	0	0	0	0	0	1	0	0
chr9	70018878	70019362	promoter-TSS	protein_coding-promoter-TSS (ENSMUST00000148889)	72	ENSMUST00000148889	ENSMUSG00000033543	Gtf2a2	general transcription factor II A, 2 [Source:MGI Symbol;Acc:MGI:1933289]	protein_coding	0	0	0	0	0	1	0	0	0
chrX	102163135	102163619	Distant-promoter	Intergenic	-6286	ENSMUST00000056904	ENSMUSG00000051220	Ercc6l	excision repair cross-complementing rodent repair deficiency complementation group 6 like [Source:MGI Symbol;Acc:MGI:2654144]	protein_coding	0	0	0	0	0	1	0	0	0
chr17	12925715	12925915	TTS	protein_coding-TTS (ENSMUST00000151287)	1867	ENSMUST00000160921	ENSMUSG00000062480	Acat3	acetyl-Coenzyme A acetyltransferase 3 [Source:MGI Symbol;Acc:MGI:109182]	protein_coding	0	0	0	0	1	0	0	0	0
chr7	80192392	80192600	intron	protein_coding-intron (ENSMUST00000032754, intron 1 of 14)	5618	ENSMUST00000107383	ENSMUSG00000030539	Sema4b	sema domain, immunoglobulin domain (Ig), transmembrane domain (TM) and short cytoplasmic domain, (semaphorin) 4B [Source:MGI Symbol;Acc:MGI:107559]	protein_coding	0	1	0	0	1	0	0	1	0
chr1	180422616	180422891	exon	protein_coding-exon (ENSMUST00000070181, exon 8 of 8)	39859	ENSMUST00000210737	ENSMUSG00000053963	Stum	mechanosensory transduction mediator [Source:MGI Symbol;Acc:MGI:2138735]	protein_coding	0	0	1	0	1	1	1	1	1
chr18	33378423	33378736	Intergenic	Intergenic	6376	ENSMUST00000237135	ENSMUSG00000117730	Gm5503	predicted gene 5503 [Source:MGI Symbol;Acc:MGI:3646950]	processed_pseudogene	0	1	0	0	1	1	0	0	0
chr11	44586152	44586636	promoter-TSS	lncRNA-promoter-TSS (ENSMUST00000128652)	77	ENSMUST00000128652	ENSMUSG00000086501	4930597A21Rik	RIKEN cDNA 4930597A21 gene [Source:MGI Symbol;Acc:MGI:1922639]	lincRNA	0	0	0	0	0	1	0	0	1
chr6	103682816	103683300	Distant-promoter	protein_coding-intron (ENSMUST00000066905, intron 9 of 26)	-14692	ENSMUST00000205098	ENSMUSG00000030077	Chl1	cell adhesion molecule L1-like [Source:MGI Symbol;Acc:MGI:1098266]	protein_coding	0	0	1	0	0	1	0	0	1
chr5	74283511	74283995	intron	protein_coding-intron (ENSMUST00000072857, intron 5 of 8)	4857	ENSMUST00000202465	ENSMUSG00000062110	Scfd2	Sec1 family domain containing 2 [Source:MGI Symbol;Acc:MGI:2443446]	protein_coding	0	0	0	0	0	1	0	0	0
chr19	43832444	43832733	Distant-promoter	protein_coding-intron (ENSMUST00000026208, intron 29 of 31)	-6215	ENSMUST00000099413	ENSMUSG00000025194	Abcc2	ATP-binding cassette, sub-family C (CFTR/MRP), member 2 [Source:MGI Symbol;Acc:MGI:1352447]	protein_coding	0	0	1	0	1	1	0	0	1
chr2	119189283	119189767	intron	protein_coding-intron (ENSMUST00000038439, intron 1 of 10)	2008	ENSMUST00000122061	ENSMUSG00000081572	Gm14138	predicted gene 14138 [Source:MGI Symbol;Acc:MGI:3649496]	processed_pseudogene	0	0	1	0	0	1	0	0	1
chr12	79384938	79385166	intron	protein_coding-intron (ENSMUST00000079533, intron 7 of 7)	57699	ENSMUST00000221257	ENSMUSG00000059060	Rad51b	RAD51 paralog B [Source:MGI Symbol;Acc:MGI:1099436]	protein_coding	0	1	0	0	0	0	0	0	0
chr4	105939019	105939258	Intergenic	Intergenic	36747	ENSMUST00000158440	ENSMUSG00000089065	Gm24363	predicted gene, 24363 [Source:MGI Symbol;Acc:MGI:5454140]	misc_RNA	0	0	0	0	0	0	1	0	0
chr10	89748487	89749071	intron	protein_coding-intron (ENSMUST00000020112, intron 1 of 20)	3541	ENSMUST00000220375	ENSMUSG00000019951	Uhrf1bp1l	UHRF1 (ICBP90) binding protein 1-like [Source:MGI Symbol;Acc:MGI:2442888]	protein_coding	0	0	0	0	0	0	0	0	1
chr10	4387222	4387706	promoter-TSS	protein_coding-promoter-TSS (ENSMUST00000100077)	11	ENSMUST00000100077	ENSMUSG00000075327	Zbtb2	zinc finger and BTB domain containing 2 [Source:MGI Symbol;Acc:MGI:2685949]	protein_coding	0	0	1	0	1	1	1	1	1
chr5	125155079	125155279	intron	protein_coding-intron (ENSMUST00000086083, intron 1 of 46)	23874	ENSMUST00000086083	ENSMUSG00000029478	Ncor2	nuclear receptor co-repressor 2 [Source:MGI Symbol;Acc:MGI:1337080]	protein_coding	0	0	0	0	1	0	0	1	1
chr7	120917662	120918146	exon	protein_coding-exon (ENSMUST00000033173, exon 1 of 21)	120	ENSMUST00000033173	ENSMUSG00000030880	Polr3e	polymerase (RNA) III (DNA directed) polypeptide E [Source:MGI Symbol;Acc:MGI:1349452]	protein_coding	0	0	1	0	1	1	0	1	1
chr17	62620443	62620719	intron	protein_coding-intron (ENSMUST00000076840, intron 2 of 4)	-163461	ENSMUST00000082636	ENSMUSG00000064570	Gm25800	predicted gene, 25800 [Source:MGI Symbol;Acc:MGI:5455577]	snoRNA	0	0	0	0	0	0	1	1	0
chr6	54771297	54771553	Intergenic	Intergenic	-45491	ENSMUST00000079869	ENSMUSG00000058446	Znrf2	zinc and ring finger 2 [Source:MGI Symbol;Acc:MGI:1196246]	protein_coding	0	0	0	0	0	0	1	1	0
chr7	110164902	110165057	Distant-promoter	Intergenic	-13777	ENSMUST00000185931	ENSMUSG00000101585	1600010M07Rik	RIKEN cDNA 1600010M07 gene [Source:MGI Symbol;Acc:MGI:1917031]	antisense	0	0	1	0	0	1	0	0	1
chr8	68735079	68735359	promoter-TSS	protein_coding-promoter-TSS (ENSMUST00000078350)	-73	ENSMUST00000078350	ENSMUSG00000036356	Csgalnact1	chondroitin sulfate N-acetylgalactosaminyltransferase 1 [Source:MGI Symbol;Acc:MGI:2442354]	protein_coding	0	0	0	0	1	0	1	1	0
chr1	154080745	154080979	promoter-TSS	snoRNA-promoter-TSS (ENSMUST00000158044)	-663	ENSMUST00000158044	ENSMUSG00000088669	Gm25336	predicted gene, 25336 [Source:MGI Symbol;Acc:MGI:5455113]	snoRNA	0	1	0	0	1	0	1	1	0
chr16	49500750	49501334	Intergenic	Intergenic	76236	ENSMUST00000183137	ENSMUSG00000097959	Gm6931	predicted gene 6931 [Source:MGI Symbol;Acc:MGI:3645140]	processed_pseudogene	0	0	0	0	0	0	0	0	1
chr2	27442331	27442653	promoter-TSS	protein_coding-promoter-TSS (ENSMUST00000209262)	-11	ENSMUST00000209262	ENSMUSG00000109946	Brd3os	bromodomain containing 3, opposite strand [Source:MGI Symbol;Acc:MGI:106557]	protein_coding	0	0	0	0	1	0	0	1	1
chr7	102250681	102251191	promoter-TSS	protein_coding-promoter-TSS (ENSMUST00000098230)	-813	ENSMUST00000098230	ENSMUSG00000073982	Rhog	ras homolog family member G [Source:MGI Symbol;Acc:MGI:1928370]	protein_coding	0	0	1	0	1	1	0	0	1
chr6	94152928	94153204	intron	protein_coding-intron (ENSMUST00000055224, intron 1 of 21)	129959	ENSMUST00000203034	ENSMUSG00000045095	Magi1	membrane associated guanylate kinase, WW and PDZ domain containing 1 [Source:MGI Symbol;Acc:MGI:1203522]	protein_coding	0	0	0	0	0	0	1	1	1
chr3	158105275	158105486	intron	protein_coding-intron (ENSMUST00000106044, intron 26 of 27)	-29268	ENSMUST00000200255	ENSMUSG00000104597	B230334C09Rik	RIKEN cDNA B230334C09 gene [Source:MGI Symbol;Acc:MGI:2442224]	lncRNA	0	1	0	0	0	0	0	0	0
chr14	54254078	54254335	promoter-TSS	protein_coding-promoter-TSS (ENSMUST00000022781)	-8	ENSMUST00000199338	ENSMUSG00000040997	Abhd4	abhydrolase domain containing 4 [Source:MGI Symbol;Acc:MGI:1915938]	protein_coding	0	1	0	0	1	0	0	0	0
chr6	53143978	53144462	Intergenic	Intergenic	27515	ENSMUST00000203654	ENSMUSG00000108028	Gm8143	predicted gene 8143 [Source:MGI Symbol;Acc:MGI:3644270]	processed_pseudogene	0	0	0	0	0	1	0	0	1
chr3	105114289	105114773	Intergenic	Intergenic	47687	ENSMUST00000070584	ENSMUSG00000051788	4930564D02Rik	RIKEN cDNA 4930564D02 gene [Source:MGI Symbol;Acc:MGI:1922519]	protein_coding	0	0	0	0	0	1	0	0	0
chr6	39400304	39400788	TTS	protein_coding-TTS (ENSMUST00000051671)	4184	ENSMUST00000150575	ENSMUSG00000029922	Mkrn1	makorin, ring finger protein, 1 [Source:MGI Symbol;Acc:MGI:1859353]	protein_coding	0	0	0	0	0	1	0	0	0
chr1	57377508	57377751	promoter-TSS	protein_coding-promoter-TSS (ENSMUST00000042734)	-4	ENSMUST00000185952	ENSMUSG00000038323	1700066M21Rik	RIKEN cDNA 1700066M21 gene [Source:MGI Symbol;Acc:MGI:1920717]	protein_coding	0	0	0	0	1	0	0	1	0
chr11	79704566	79704806	promoter-TSS	lncRNA-promoter-TSS (ENSMUST00000137738)	56	ENSMUST00000137738	ENSMUSG00000084969	Gm11205	predicted gene 11205 [Source:MGI Symbol;Acc:MGI:3650272]	lncRNA	0	0	0	0	1	1	0	0	1
chr15	84654214	84654698	Distant-promoter	Intergenic	-15164	ENSMUST00000171460	ENSMUSG00000036106	Prr5	proline rich 5 (renal) [Source:MGI Symbol;Acc:MGI:1924714]	protein_coding	0	0	0	0	0	1	0	0	0
chr7	114117190	114117674	exon	protein_coding-exon (ENSMUST00000069449, exon 1 of 6)	332	ENSMUST00000210075	ENSMUSG00000055723	Rras2	related RAS viral (r-ras) oncogene 2 [Source:MGI Symbol;Acc:MGI:1914172]	protein_coding	0	0	0	0	0	1	0	0	0
chr7	89356518	89356747	Distant-promoter	protein_coding-intron (ENSMUST00000124477, intron 1 of 8)	-17845	ENSMUST00000041968	ENSMUSG00000039428	Tmem135	transmembrane protein 135 [Source:MGI Symbol;Acc:MGI:1920009]	protein_coding	0	1	0	0	1	0	1	1	0
chr12	31218892	31219111	Distant-promoter	Intergenic	-15571	ENSMUST00000218421	ENSMUSG00000112518	Gm48117	predicted gene, 48117 [Source:MGI Symbol;Acc:MGI:6097473]	processed_pseudogene	1	1	0	1	1	1	1	1	1
chr17	88628948	88629211	intron	protein_coding-intron (ENSMUST00000064035, intron 1 of 4)	1715	ENSMUST00000112216	ENSMUSG00000033855	Ston1	stonin 1 [Source:MGI Symbol;Acc:MGI:1924307]	protein_coding	0	1	0	0	1	1	0	1	1
chr15	103130673	103131257	Distant-promoter	lncRNA-intron (ENSMUST00000181306, intron 3 of 6)	-4916	ENSMUST00000230071	ENSMUSG00000116066	Gm49477	predicted gene, 49477 [Source:MGI Symbol;Acc:MGI:6155147]	lincRNA	0	0	0	0	0	0	0	0	1
chr14	18271116	18271363	promoter-TSS	protein_coding-promoter-TSS (ENSMUST00000022294)	1	ENSMUST00000145355	ENSMUSG00000021772	Nkiras1	NFKB inhibitor interacting Ras-like protein 1 [Source:MGI Symbol;Acc:MGI:1916971]	protein_coding	0	0	0	0	1	0	0	1	0
chr18	11195298	11195514	Intergenic	Intergenic	136359	ENSMUST00000234971	ENSMUSG00000005836	Gata6	GATA binding protein 6 [Source:MGI Symbol;Acc:MGI:107516]	protein_coding	0	0	0	0	1	0	0	0	0
chr2	31705994	31706194	intron	protein_coding-intron (ENSMUST00000075759, intron 1 of 10)	16483	ENSMUST00000135233	ENSMUSG00000026842	Abl1	c-abl oncogene 1, non-receptor tyrosine kinase [Source:MGI Symbol;Acc:MGI:87859]	protein_coding	0	0	0	0	0	1	0	1	0
chr12	101029334	101029918	promoter-TSS	protein_coding-promoter-TSS (ENSMUST00000068411)	-570	ENSMUST00000068411	ENSMUSG00000021182	Ccdc88c	coiled-coil domain containing 88C [Source:MGI Symbol;Acc:MGI:1915589]	protein_coding	0	0	0	0	0	0	0	0	1
chr19	10278946	10279202	Distant-promoter	protein_coding-intron (ENSMUST00000039327, intron 1 of 19)	-11852	ENSMUST00000237496	ENSMUSG00000118330	Gm30042	predicted gene, 30042 [Source:MGI Symbol;Acc:MGI:5589201]	lncRNA	0	0	0	0	1	0	1	1	0
chr6	90774005	90774220	intron	protein_coding-intron (ENSMUST00000101151, intron 1 of 13)	7860	ENSMUST00000238821	ENSMUSG00000034312	Iqsec1	IQ motif and Sec7 domain 1 [Source:MGI Symbol;Acc:MGI:1196356]	protein_coding	0	0	0	0	1	0	0	1	0
chr2	102038789	102039299	promoter-TSS	lncRNA-promoter-TSS (ENSMUST00000123891)	-585	ENSMUST00000140238	ENSMUSG00000085417	Gm13919	predicted gene 13919 [Source:MGI Symbol;Acc:MGI:3651616]	antisense	0	0	1	0	1	1	0	0	1
chr8	126852221	126852557	TTS	lncRNA-TTS (ENSMUST00000212914)	13156	ENSMUST00000212914	ENSMUSG00000110498	A630001O12Rik	RIKEN cDNA A630001O12 gene [Source:MGI Symbol;Acc:MGI:3041181]	lncRNA	0	1	0	1	1	1	1	1	0
chr2	10098537	10099121	intron	protein_coding-intron (ENSMUST00000042290, intron 16 of 20)	8532	ENSMUST00000142773	ENSMUSG00000037262	Kin	Kin17 DNA and RNA binding protein [Source:MGI Symbol;Acc:MGI:96676]	protein_coding	0	0	0	0	0	0	0	0	1
chr5	144659846	144660046	Intergenic	Intergenic	63851	ENSMUST00000121256	ENSMUSG00000082524	Gm6272	predicted pseudogene 6272 [Source:MGI Symbol;Acc:MGI:3643871]	processed_pseudogene	0	0	0	0	0	0	0	1	0
chr10	127170898	127171382	TTS	protein_coding-TTS (ENSMUST00000218977)	3973	ENSMUST00000238577	ENSMUSG00000040441	Slc26a10	solute carrier family 26, member 10 [Source:MGI Symbol;Acc:MGI:2143920]	protein_coding	0	0	1	0	0	1	0	0	1
chr15	27432980	27433256	Intergenic	Intergenic	30331	ENSMUST00000227384	ENSMUSG00000115138	Gm36899	predicted gene, 36899 [Source:MGI Symbol;Acc:MGI:5596058]	lncRNA	0	0	0	1	1	0	1	0	0
chr14	32159685	32159885	promoter-TSS	protein_coding-promoter-TSS (ENSMUST00000163336)	-80	ENSMUST00000163336	ENSMUSG00000056234	Ncoa4	nuclear receptor coactivator 4 [Source:MGI Symbol;Acc:MGI:1350932]	protein_coding	0	0	0	0	0	0	0	1	0
chr1	88094120	88094604	promoter-TSS	protein_coding-promoter-TSS (ENSMUST00000058237)	-700	ENSMUST00000150634	ENSMUSG00000090124	Ugt1a7c	UDP glucuronosyltransferase 1 family, polypeptide A7C [Source:MGI Symbol;Acc:MGI:3032636]	protein_coding	0	0	0	0	0	1	0	0	0
chr6	86793205	86793405	intron	protein_coding-intron (ENSMUST00000001187, intron 1 of 12)	259	ENSMUST00000204398	ENSMUSG00000029994	Anxa4	annexin A4 [Source:MGI Symbol;Acc:MGI:88030]	protein_coding	0	0	0	0	1	0	0	0	0
chr8	11815131	11815715	intron	protein_coding-intron (ENSMUST00000033908, intron 15 of 17)	2772	ENSMUST00000211510	ENSMUSG00000031511	Arhgef7	Rho guanine nucleotide exchange factor (GEF7) [Source:MGI Symbol;Acc:MGI:1860493]	protein_coding	0	0	0	0	0	0	0	0	1
chr2	156147496	156147814	TTS	protein_coding-TTS (ENSMUST00000153514)	3415	ENSMUST00000119950	ENSMUSG00000067847	Romo1	reactive oxygen species modulator 1 [Source:MGI Symbol;Acc:MGI:1914317]	protein_coding	0	0	0	0	0	1	1	0	1
chr7	81132759	81133243	intron	protein_coding-intron (ENSMUST00000026820, intron 8 of 17)	18151	ENSMUST00000119083	ENSMUSG00000025726	Slc28a1	solute carrier family 28 (sodium-coupled nucleoside transporter), member 1 [Source:MGI Symbol;Acc:MGI:3605073]	protein_coding	0	0	0	0	0	1	0	0	0
chr10	88304514	88305098	Intergenic	Intergenic	5326	ENSMUST00000218701	ENSMUSG00000112715	Gm48476	predicted gene, 48476 [Source:MGI Symbol;Acc:MGI:6097991]	processed_pseudogene	0	1	1	0	0	0	0	0	1
chr11	7216181	7216456	Distant-promoter	Intergenic	-2395	ENSMUST00000135887	ENSMUSG00000020427	Igfbp3	insulin-like growth factor binding protein 3 [Source:MGI Symbol;Acc:MGI:96438]	protein_coding	0	1	0	0	0	0	0	0	0
chr6	112274400	112274642	intron	protein_coding-intron (ENSMUST00000032376, intron 1 of 5)	763	ENSMUST00000032376	ENSMUSG00000057604	Lmcd1	LIM and cysteine-rich domains 1 [Source:MGI Symbol;Acc:MGI:1353635]	protein_coding	0	0	0	0	1	0	1	1	0
chr6	51708826	51709336	intron	lncRNA-intron (ENSMUST00000203781, intron 1 of 1)	2000	ENSMUST00000203781	ENSMUSG00000108145	Gm38811	predicted gene, 38811 [Source:MGI Symbol;Acc:MGI:5621696]	lincRNA	0	0	1	0	0	0	0	0	0
chr9	106247490	106248074	promoter-TSS	protein_coding-promoter-TSS (ENSMUST00000074082)	-13	ENSMUST00000219129	ENSMUSG00000032786	Alas1	aminolevulinic acid synthase 1 [Source:MGI Symbol;Acc:MGI:87989]	protein_coding	0	0	0	0	1	0	1	1	1
chr5	125433731	125434215	exon	protein_coding-exon (ENSMUST00000169485, exon 1 of 27)	148	ENSMUST00000169485	ENSMUSG00000029480	Dhx37	DEAH (Asp-Glu-Ala-His) box polypeptide 37 [Source:MGI Symbol;Acc:MGI:3028576]	protein_coding	0	0	0	0	0	1	0	0	0
chr14	63123670	63123907	TTS	protein_coding-TTS (ENSMUST00000225639)	1274	ENSMUST00000225639	ENSMUSG00000021939	Ctsb	cathepsin B [Source:MGI Symbol;Acc:MGI:88561]	protein_coding	0	0	0	0	0	0	1	0	0
chr9	70202666	70203250	Distant-promoter	Intergenic	-4392	ENSMUST00000213863	ENSMUSG00000032220	Myo1e	myosin IE [Source:MGI Symbol;Acc:MGI:106621]	protein_coding	0	0	0	0	0	0	0	0	1
chr6	116193433	116193855	promoter-TSS	protein_coding-promoter-TSS (ENSMUST00000088896)	-158	ENSMUST00000088896	ENSMUSG00000030126	Tmcc1	transmembrane and coiled coil domains 1 [Source:MGI Symbol;Acc:MGI:2442368]	protein_coding	0	0	0	0	0	0	0	1	1
chr18	11996057	11996393	intron	protein_coding-intron (ENSMUST00000050228, intron 11 of 12)	78406	ENSMUST00000209628	ENSMUSG00000049411	Tmem241	transmembrane protein 241 [Source:MGI Symbol;Acc:MGI:2442435]	protein_coding	0	1	0	0	1	0	0	1	1
chr2	75448290	75448496	Intergenic	Intergenic	12336	ENSMUST00000135329	ENSMUSG00000087504	Gm13658	predicted gene 13658 [Source:MGI Symbol;Acc:MGI:3649763]	lncRNA	0	1	0	0	0	0	0	0	0
chr11	35736816	35737300	Intergenic	Intergenic	-32426	ENSMUST00000018990	ENSMUSG00000018846	Pank3	pantothenate kinase 3 [Source:MGI Symbol;Acc:MGI:2387464]	protein_coding	0	0	0	0	0	1	0	0	0
chr12	36474268	36474491	intron	protein_coding-intron (ENSMUST00000062041, intron 4 of 9)	-64978	ENSMUST00000223284	ENSMUSG00000114135	Gm7252	predicted gene 7252 [Source:MGI Symbol;Acc:MGI:3643964]	processed_pseudogene	0	1	0	0	0	0	0	0	0
chr15	75999738	76000016	TTS	protein_coding-TTS (ENSMUST00000089669)	1506	ENSMUST00000230929	ENSMUSG00000063704	Mapk15	mitogen-activated protein kinase 15 [Source:MGI Symbol;Acc:MGI:2652894]	protein_coding	0	1	0	0	0	0	0	0	0
chr17	82857610	82858194	Intergenic	Intergenic	-98094	ENSMUST00000234284	ENSMUSG00000117472	Gm4601	predicted gene 4601 [Source:MGI Symbol;Acc:MGI:3782784]	processed_pseudogene	0	0	1	0	0	1	0	1	1
chr1	155453171	155453567	Intergenic	Intergenic	-35954	ENSMUST00000111774	ENSMUSG00000026469	Xpr1	xenotropic and polytropic retrovirus receptor 1 [Source:MGI Symbol;Acc:MGI:97932]	protein_coding	0	0	0	0	0	0	0	1	0
chr4	6365572	6366156	exon	protein_coding-exon (ENSMUST00000175769, exon 1 of 7)	151	ENSMUST00000108374	ENSMUSG00000028249	Sdcbp	syndecan binding protein [Source:MGI Symbol;Acc:MGI:1337026]	protein_coding	0	0	0	0	0	0	0	0	1
chr19	28436700	28436934	intron	protein_coding-intron (ENSMUST00000065113, intron 3 of 9)	103603	ENSMUST00000161026	ENSMUSG00000052942	Glis3	GLIS family zinc finger 3 [Source:MGI Symbol;Acc:MGI:2444289]	protein_coding	0	0	0	0	0	0	1	1	0
chr3	95658589	95659035	promoter-TSS	protein_coding-promoter-TSS (ENSMUST00000037947)	24	ENSMUST00000037947	ENSMUSG00000038612	Mcl1	myeloid cell leukemia sequence 1 [Source:MGI Symbol;Acc:MGI:101769]	protein_coding	0	0	0	0	1	0	0	0	0
chr12	70910996	70911480	intron	lncRNA-intron (ENSMUST00000221434, intron 1 of 1)	913	ENSMUST00000221434	ENSMUSG00000113584	Gm46355	predicted gene, 46355 [Source:MGI Symbol;Acc:MGI:5825992]	lincRNA	0	0	1	0	0	1	0	0	1
chr15	6911799	6912077	Intergenic	Intergenic	-36969	ENSMUST00000176826	ENSMUSG00000022146	Osmr	oncostatin M receptor [Source:MGI Symbol;Acc:MGI:1330819]	protein_coding	0	0	0	0	0	0	1	0	0
chr19	23091882	23092082	Distant-promoter	Intergenic	-16058	ENSMUST00000236056	ENSMUSG00000097930	C330002G04Rik	RIKEN cDNA C330002G04 gene [Source:MGI Symbol;Acc:MGI:1924860]	lncRNA	0	0	0	0	0	0	0	1	0
chr6	92092347	92092831	exon	protein_coding-exon (ENSMUST00000113463, exon 1 of 15)	156	ENSMUST00000113463	ENSMUSG00000005893	Nr2c2	nuclear receptor subfamily 2, group C, member 2 [Source:MGI Symbol;Acc:MGI:1352466]	protein_coding	0	0	0	0	0	1	0	1	0
chr10	110920180	110920425	promoter-TSS	protein_coding-promoter-TSS (ENSMUST00000219502)	97	ENSMUST00000219502	ENSMUSG00000020186	Csrp2	cysteine and glycine-rich protein 2 [Source:MGI Symbol;Acc:MGI:1202907]	protein_coding	0	0	0	0	1	0	1	1	0
chr6	84272952	84273152	intron	lncRNA-intron (ENSMUST00000203565, intron 1 of 1)	47800	ENSMUST00000203565	ENSMUSG00000107538	Gm44127	predicted gene, 44127 [Source:MGI Symbol;Acc:MGI:5690519]	lncRNA	0	0	1	0	1	1	0	0	1
chr5	124941626	124941928	Intergenic	Intergenic	57208	ENSMUST00000134473	ENSMUSG00000079215	Zfp664	zinc finger protein 664 [Source:MGI Symbol;Acc:MGI:2442505]	protein_coding	0	0	0	0	1	0	1	1	0
chr9	122757267	122757554	intron	protein_coding-intron (ENSMUST00000178679, intron 2 of 19)	6807	ENSMUST00000213519	ENSMUSG00000094985	Topaz1	testis and ovary specific PAZ domain containing 1 [Source:MGI Symbol;Acc:MGI:3779933]	protein_coding	0	0	0	0	0	0	1	1	0
chr1	163581114	163581405	Intergenic	Intergenic	-26118	ENSMUST00000185992	ENSMUSG00000101869	Gm29500	predicted gene 29500 [Source:MGI Symbol;Acc:MGI:5580206]	lncRNA	0	0	0	0	1	1	1	1	0
chr2	140066720	140066920	promoter-TSS	protein_coding-promoter-TSS (ENSMUST00000046656)	-15	ENSMUST00000110079	ENSMUSG00000039033	Tasp1	taspase, threonine aspartase 1 [Source:MGI Symbol;Acc:MGI:1923062]	protein_coding	0	0	0	0	1	1	0	0	1
chr8	13800135	13800457	Intergenic	Intergenic	14651	ENSMUST00000211643	ENSMUSG00000038398	Upf3a	UPF3 regulator of nonsense transcripts homolog A (yeast) [Source:MGI Symbol;Acc:MGI:1914281]	protein_coding	0	0	0	0	0	0	0	1	0
chr1	36588555	36588826	intron	protein_coding-intron (ENSMUST00000170295, intron 10 of 14)	627	ENSMUST00000193548	ENSMUSG00000046337	Fam178b	family with sequence similarity 178, member B [Source:MGI Symbol;Acc:MGI:3026913]	protein_coding	0	1	0	0	1	0	0	0	0
chr10	19548585	19548819	Intergenic	Intergenic	-26052	ENSMUST00000215700	ENSMUSG00000110835	Gm48563	predicted gene, 48563 [Source:MGI Symbol;Acc:MGI:6098121]	TEC	0	0	0	0	0	0	1	1	0
chr11	83441257	83441578	TTS	protein_coding-TTS (ENSMUST00000021020)	1286	ENSMUST00000188702	ENSMUSG00000035085	1700020L24Rik	RIKEN cDNA 1700020L24 gene [Source:MGI Symbol;Acc:MGI:1913580]	protein_coding	0	0	1	0	1	1	1	1	1
chr12	15698257	15698692	Distant-promoter	transcribed_processed_pseudogene-intron (ENSMUST00000222542, intron 1 of 4)	-19126	ENSMUST00000221185	ENSMUSG00000098158	Gm4804	predicted gene 4804 [Source:MGI Symbol;Acc:MGI:3646648]	transcribed_processed_pseudogene	0	1	0	0	1	0	1	1	0
chr10	40553961	40554161	Intergenic	Intergenic	5169	ENSMUST00000214826	ENSMUSG00000111251	Gm18671	predicted gene, 18671 [Source:MGI Symbol;Acc:MGI:5010856]	processed_pseudogene	0	0	0	0	0	0	0	1	0
chr10	69348287	69348571	intron	protein_coding-intron (ENSMUST00000020099, intron 2 of 7)	2401	ENSMUST00000152448	ENSMUSG00000019942	Cdk1	cyclin-dependent kinase 1 [Source:MGI Symbol;Acc:MGI:88351]	protein_coding	0	0	0	0	1	0	1	1	0
chr10	77682289	77682657	Distant-promoter	Intergenic	-1386	ENSMUST00000220424	ENSMUSG00000112912	Gm48160	predicted gene, 48160 [Source:MGI Symbol;Acc:MGI:6097530]	processed_pseudogene	0	0	0	1	0	0	0	0	0
chr4	117608371	117608637	intron	protein_coding-intron (ENSMUST00000037127, intron 6 of 8)	19426	ENSMUST00000134453	ENSMUSG00000033423	Eri3	exoribonuclease 3 [Source:MGI Symbol;Acc:MGI:2153887]	protein_coding	0	1	0	0	1	0	0	0	0
chr10	128747724	128748022	promoter-TSS	protein_coding-promoter-TSS (ENSMUST00000065210)	-16	ENSMUST00000163377	ENSMUSG00000064030	Pym1	PYM homolog 1, exon junction complex associated factor [Source:MGI Symbol;Acc:MGI:1925678]	protein_coding	0	0	0	0	1	0	1	1	1
chr13	34082547	34082747	Distant-promoter	Intergenic	-4640	ENSMUST00000056427	ENSMUSG00000058672	Tubb2a	tubulin, beta 2A class IIA [Source:MGI Symbol;Acc:MGI:107861]	protein_coding	0	0	0	0	0	0	1	0	0
chr5	144100242	144100363	promoter-TSS	protein_coding-promoter-TSS (ENSMUST00000041804)	-134	ENSMUST00000041804	ENSMUSG00000038970	Lmtk2	lemur tyrosine kinase 2 [Source:MGI Symbol;Acc:MGI:3036247]	protein_coding	0	0	0	0	1	1	0	1	1
chr7	75455537	75455761	promoter-TSS	protein_coding-promoter-TSS (ENSMUST00000207751)	92	ENSMUST00000208187	ENSMUSG00000066406	Akap13	A kinase (PRKA) anchor protein 13 [Source:MGI Symbol;Acc:MGI:2676556]	protein_coding	0	0	0	0	1	0	0	1	1
chr7	31156402	31156886	promoter-TSS	protein_coding-promoter-TSS (ENSMUST00000186723)	-748	ENSMUST00000186723	ENSMUSG00000001248	Gramd1a	GRAM domain containing 1A [Source:MGI Symbol;Acc:MGI:105490]	protein_coding	0	0	0	0	0	1	0	0	0
chr15	3260381	3260581	Distant-promoter	Intergenic	-8066	ENSMUST00000160787	ENSMUSG00000064373	Selenop	selenoprotein P [Source:MGI Symbol;Acc:MGI:894288]	protein_coding	0	1	0	0	1	1	1	1	1
chr19	57655462	57656046	intron	protein_coding-intron (ENSMUST00000077282, intron 8 of 28)	44720	ENSMUST00000077282	ENSMUSG00000054843	Atrnl1	attractin like 1 [Source:MGI Symbol;Acc:MGI:2147749]	protein_coding	0	0	0	0	0	1	0	0	1
chr1	57970049	57970216	promoter-TSS	protein_coding-promoter-TSS (ENSMUST00000068000)	-4	ENSMUST00000114410	ENSMUSG00000054770	Kctd18	potassium channel tetramerisation domain containing 18 [Source:MGI Symbol;Acc:MGI:3603813]	protein_coding	0	0	1	0	1	1	1	1	1
chr3	90585771	90586281	promoter-TSS	protein_coding-promoter-TSS (ENSMUST00000200290)	-926	ENSMUST00000200290	ENSMUSG00000001021	S100a3	S100 calcium binding protein A3 [Source:MGI Symbol;Acc:MGI:1338849]	protein_coding	0	0	1	0	0	1	0	0	1
chr16	22162616	22162816	intron	protein_coding-intron (ENSMUST00000100052, intron 1 of 15)	259	ENSMUST00000127696	ENSMUSG00000033581	Igf2bp2	insulin-like growth factor 2 mRNA binding protein 2 [Source:MGI Symbol;Acc:MGI:1890358]	protein_coding	0	0	0	0	1	1	0	0	0
chr13	47348783	47349117	Distant-promoter	Intergenic	-8011	ENSMUST00000224746	ENSMUSG00000114958	Gm48612	predicted gene, 48612 [Source:MGI Symbol;Acc:MGI:6098200]	lncRNA	0	0	0	0	1	1	1	1	1
chr7	145222160	145222422	Distant-promoter	protein_coding-intron (ENSMUST00000208328, intron 19 of 20)	-14172	ENSMUST00000207841	ENSMUSG00000109305	Smim38	small integral membrane protein 38 [Source:MGI Symbol;Acc:MGI:1916283]	protein_coding	0	1	0	0	0	0	0	0	0
chr11	75072971	75073215	Distant-promoter	protein_coding-intron (ENSMUST00000045281, intron 13 of 18)	-1880	ENSMUST00000119773	ENSMUSG00000082481	Rps12-ps19	ribosomal protein S12, pseudogene 19 [Source:MGI Symbol;Acc:MGI:3652063]	processed_pseudogene	0	1	0	0	0	1	0	0	0
chr14	72709786	72710370	promoter-TSS	protein_coding-promoter-TSS (ENSMUST00000089017)	-75	ENSMUST00000089017	ENSMUSG00000033487	Fndc3a	fibronectin type III domain containing 3A [Source:MGI Symbol;Acc:MGI:1196463]	protein_coding	0	0	0	0	0	0	0	0	1
chrX	74393144	74393378	promoter-TSS	protein_coding-promoter-TSS (ENSMUST00000015427)	-6	ENSMUST00000122894	ENSMUSG00000031399	Fam3a	family with sequence similarity 3, member A [Source:MGI Symbol;Acc:MGI:1913544]	protein_coding	0	0	0	0	0	0	0	1	0
chr10	58331756	58331956	intron	protein_coding-intron (ENSMUST00000020078, intron 1 of 9)	8390	ENSMUST00000020078	ENSMUSG00000019920	Lims1	LIM and senescent cell antigen-like domains 1 [Source:MGI Symbol;Acc:MGI:1195263]	protein_coding	0	0	0	0	0	0	1	0	0
chr4	86669948	86670180	promoter-TSS	protein_coding-promoter-TSS (ENSMUST00000000466)	-4	ENSMUST00000000466	ENSMUSG00000028494	Plin2	perilipin 2 [Source:MGI Symbol;Acc:MGI:87920]	protein_coding	0	0	0	0	1	0	0	1	1
chr19	10841840	10842116	promoter-TSS	protein_coding-promoter-TSS (ENSMUST00000025646)	-216	ENSMUST00000235514	ENSMUSG00000118027	Gm10802	predicted gene 10802 [Source:MGI Symbol;Acc:MGI:3641658]	lncRNA	0	1	0	0	1	0	0	0	0
chr14	61320731	61321072	Distant-promoter	Intergenic	-2755	ENSMUST00000188538	ENSMUSG00000101505	1700109G14Rik	RIKEN cDNA 1700109G14 gene [Source:MGI Symbol;Acc:MGI:1914605]	lncRNA	0	0	0	0	1	0	1	1	0
chr17	15826073	15826657	exon	protein_coding-exon (ENSMUST00000170578, exon 1 of 3)	195	ENSMUST00000232638	ENSMUSG00000048027	Rgmb	repulsive guidance molecule family member B [Source:MGI Symbol;Acc:MGI:1916049]	protein_coding	0	0	0	0	0	1	0	0	1
chr10	61717646	61718130	intron	protein_coding-intron (ENSMUST00000067857, intron 1 of 9)	2556	ENSMUST00000129809	ENSMUSG00000020085	Aifm2	apoptosis-inducing factor, mitochondrion-associated 2 [Source:MGI Symbol;Acc:MGI:1918611]	protein_coding	0	0	0	0	0	1	1	0	1
chr7	101683098	101683313	promoter-TSS	protein_coding-promoter-TSS (ENSMUST00000153473)	8	ENSMUST00000153473	ENSMUSG00000001829	Clpb	ClpB caseinolytic peptidase B [Source:MGI Symbol;Acc:MGI:1100517]	protein_coding	0	0	0	0	0	0	1	0	0
chr2	153586691	153587201	Intergenic	Intergenic	45785	ENSMUST00000147822	ENSMUSG00000056941	Commd7	COMM domain containing 7 [Source:MGI Symbol;Acc:MGI:1914197]	protein_coding	0	0	1	0	0	1	0	0	1
chr5	114773451	114773787	promoter-TSS	protein_coding-promoter-TSS (ENSMUST00000043283)	-124	ENSMUST00000153756	ENSMUSG00000041890	Git2	GIT ArfGAP 2 [Source:MGI Symbol;Acc:MGI:1347053]	protein_coding	0	1	0	0	1	1	1	1	0
chr7	112506420	112506711	Distant-promoter	protein_coding-intron (ENSMUST00000033030, intron 1 of 12)	-13136	ENSMUST00000106640	ENSMUSG00000030770	Parva	parvin, alpha [Source:MGI Symbol;Acc:MGI:1931144]	protein_coding	0	0	0	0	0	0	1	1	0
chr1	65041844	65042167	Intergenic	Intergenic	9114	ENSMUST00000161960	ENSMUSG00000070870	Cryge	crystallin, gamma E [Source:MGI Symbol;Acc:MGI:88525]	protein_coding	0	0	0	0	0	0	1	0	0
chr11	20473816	20474031	Intergenic	Intergenic	27511	ENSMUST00000119032	ENSMUSG00000083878	Gm12034	predicted gene 12034 [Source:MGI Symbol;Acc:MGI:3651409]	processed_pseudogene	0	0	0	0	0	0	1	0	0
chr10	39936743	39936958	promoter-TSS	unprocessed_pseudogene-promoter-TSS (ENSMUST00000217387)	-5	ENSMUST00000217387	ENSMUSG00000111620	Gm31848	predicted gene, 31848 [Source:MGI Symbol;Acc:MGI:5591007]	unprocessed_pseudogene	0	1	0	1	1	0	0	0	0
chr16	29817049	29817195	intron	lncRNA-intron (ENSMUST00000181815, intron 1 of 1)	6064	ENSMUST00000181815	ENSMUSG00000097307	Gm26834	predicted gene, 26834 [Source:MGI Symbol;Acc:MGI:5477328]	lincRNA	0	1	1	0	1	1	1	1	1
chr17	3082649	3082930	intron	transcribed_unprocessed_pseudogene-intron (ENSMUST00000127960, intron 1 of 2)	1251	ENSMUST00000184936	ENSMUSG00000023795	Pisd-ps2	phosphatidylserine decarboxylase, pseudogene 2 [Source:MGI Symbol;Acc:MGI:3612472]	transcribed_unprocessed_pseudogene	1	1	0	1	1	0	1	1	0
chr5	46443806	46444290	Intergenic	Intergenic	29704	ENSMUST00000121537	ENSMUSG00000067321	Gm7931	predicted pseudogene 7931 [Source:MGI Symbol;Acc:MGI:3643448]	processed_pseudogene	0	0	0	0	0	1	0	0	1
chr1	74082963	74083134	intron	protein_coding-intron (ENSMUST00000169786, intron 1 of 34)	8303	ENSMUST00000187584	ENSMUSG00000055322	Tns1	tensin 1 [Source:MGI Symbol;Acc:MGI:104552]	protein_coding	1	1	1	1	1	1	1	1	1
chr2	30062575	30062778	promoter-TSS	protein_coding-promoter-TSS (ENSMUST00000125824)	75	ENSMUST00000125824	ENSMUSG00000054766	Set	SET nuclear oncogene [Source:MGI Symbol;Acc:MGI:1860267]	protein_coding	0	1	0	0	0	0	0	1	0
chr15	58496525	58496909	Distant-promoter	Intergenic	-13331	ENSMUST00000161028	ENSMUSG00000037106	Fer1l6	fer-1-like 6 (C. elegans) [Source:MGI Symbol;Acc:MGI:3645398]	protein_coding	0	0	0	0	0	0	1	1	0
chr4	97864397	97864598	Distant-promoter	protein_coding-intron (ENSMUST00000052018, intron 2 of 9)	-15622	ENSMUST00000148930	ENSMUSG00000028565	Nfia	nuclear factor I/A [Source:MGI Symbol;Acc:MGI:108056]	protein_coding	0	0	0	0	0	0	1	0	0
chr1	91178971	91179455	promoter-TSS	protein_coding-promoter-TSS (ENSMUST00000097648)	-609	ENSMUST00000165855	ENSMUSG00000034353	Ramp1	receptor (calcitonin) activity modifying protein 1 [Source:MGI Symbol;Acc:MGI:1858418]	protein_coding	0	0	0	0	0	1	0	0	1
chr16	32914137	32914721	intron	protein_coding-intron (ENSMUST00000023491, intron 1 of 20)	287	ENSMUST00000165616	ENSMUSG00000022801	Lrch3	leucine-rich repeats and calponin homology (CH) domain containing 3 [Source:MGI Symbol;Acc:MGI:1917394]	protein_coding	0	0	0	0	1	1	0	0	1
chr4	149611586	149612170	Distant-promoter	protein_coding-intron (ENSMUST00000039144, intron 1 of 18)	-15252	ENSMUST00000151895	ENSMUSG00000039953	Clstn1	calsyntenin 1 [Source:MGI Symbol;Acc:MGI:1929895]	protein_coding	0	0	0	0	0	0	0	0	1
chr9	61723180	61723427	Intergenic	Intergenic	-39781	ENSMUST00000213572	ENSMUSG00000111739	Gm47241	predicted gene, 47241 [Source:MGI Symbol;Acc:MGI:6096063]	processed_pseudogene	0	0	0	0	0	0	1	1	0
chr18	82556621	82556821	exon	protein_coding-exon (ENSMUST00000091789, exon 4 of 4)	2141	ENSMUST00000114674	ENSMUSG00000041607	Mbp	myelin basic protein [Source:MGI Symbol;Acc:MGI:96925]	protein_coding	0	0	0	0	0	0	1	0	0
chr8	32738706	32739290	intron	protein_coding-intron (ENSMUST00000209022, intron 1 of 8)	144864	ENSMUST00000239051	ENSMUSG00000062991	Nrg1	neuregulin 1 [Source:MGI Symbol;Acc:MGI:96083]	protein_coding	0	1	0	0	0	0	0	0	1
chr1	132355788	132356272	TTS	protein_coding-TTS (ENSMUST00000045473)	8918	ENSMUST00000125439	ENSMUSG00000042066	Tmcc2	transmembrane and coiled-coil domains 2 [Source:MGI Symbol;Acc:MGI:1916125]	protein_coding	0	0	1	0	0	1	0	0	1
chr6	57581008	57581208	promoter-TSS	protein_coding-promoter-TSS (ENSMUST00000203840)	100	ENSMUST00000203840	ENSMUSG00000029798	Herc6	hect domain and RLD 6 [Source:MGI Symbol;Acc:MGI:1914388]	protein_coding	0	0	0	0	0	0	0	1	0
chr2	50758896	50759480	Intergenic	Intergenic	-101121	ENSMUST00000120738	ENSMUSG00000082846	Gm13484	predicted gene 13484 [Source:MGI Symbol;Acc:MGI:3651422]	processed_pseudogene	0	0	0	0	0	0	0	0	1
chr3	116046003	116046487	Intergenic	Intergenic	19674	ENSMUST00000104553	ENSMUSG00000077741	Gm26344	predicted gene, 26344 [Source:MGI Symbol;Acc:MGI:5456121]	snoRNA	0	0	0	0	0	1	0	0	1
chr13	32312824	32313024	intron	protein_coding-intron (ENSMUST00000041859, intron 1 of 10)	25661	ENSMUST00000178294	ENSMUSG00000038372	Gmds	GDP-mannose 4, 6-dehydratase [Source:MGI Symbol;Acc:MGI:1891112]	protein_coding	0	0	0	0	0	1	0	1	1
chr8	109614873	109615357	intron	protein_coding-intron (ENSMUST00000057344, intron 1 of 31)	413	ENSMUST00000212609	ENSMUSG00000048827	Pkd1l3	polycystic kidney disease 1 like 3 [Source:MGI Symbol;Acc:MGI:2664670]	protein_coding	0	0	0	0	0	1	0	0	0
chr6	134402936	134403180	exon	protein_coding-exon (ENSMUST00000139183, exon 3 of 3)	357	ENSMUST00000203352	ENSMUSG00000107666	4933406J09Rik	RIKEN cDNA 4933406J09 gene [Source:MGI Symbol;Acc:MGI:1921314]	lncRNA	0	1	0	0	0	1	0	0	1
chr17	28502439	28502760	intron	protein_coding-intron (ENSMUST00000114792, intron 2 of 13)	4807	ENSMUST00000147716	ENSMUSG00000024222	Fkbp5	FK506 binding protein 5 [Source:MGI Symbol;Acc:MGI:104670]	protein_coding	0	1	1	0	1	0	0	1	0
chr1	60566641	60566841	promoter-TSS	protein_coding-promoter-TSS (ENSMUST00000027168)	24	ENSMUST00000027168	ENSMUSG00000026014	Raph1	Ras association (RalGDS/AF-6) and pleckstrin homology domains 1 [Source:MGI Symbol;Acc:MGI:1924550]	protein_coding	0	0	0	0	0	0	0	1	0
chr3	14629158	14629369	promoter-TSS	processed_pseudogene-promoter-TSS (ENSMUST00000195085)	-23	ENSMUST00000195085	ENSMUSG00000104249	Gm38151	predicted gene, 38151 [Source:MGI Symbol;Acc:MGI:5611379]	processed_pseudogene	0	0	0	0	0	0	0	1	0
chr6	13678029	13678355	promoter-TSS	protein_coding-promoter-TSS (ENSMUST00000045235)	-226	ENSMUST00000045235	ENSMUSG00000042742	Bmt2	base methyltransferase of 25S rRNA 2 [Source:MGI Symbol;Acc:MGI:2141466]	protein_coding	0	0	0	0	1	1	0	1	1
chr12	28846899	28847184	Distant-promoter	protein_coding-intron (ENSMUST00000035657, intron 5 of 9)	-10271	ENSMUST00000221574	ENSMUSG00000036613	Eipr1	EARP complex and GARP complex interacting protein 1 [Source:MGI Symbol;Acc:MGI:1289332]	protein_coding	0	0	0	0	0	0	1	1	0
chr11	112620753	112621237	Intergenic	Intergenic	48403	ENSMUST00000141399	ENSMUSG00000041674	BC006965	cDNA sequence BC006965 [Source:MGI Symbol;Acc:MGI:2384955]	processed_transcript	0	0	0	0	0	1	0	0	0
chr5	123140835	123141419	promoter-TSS	lncRNA-promoter-TSS (ENSMUST00000159637)	-38	ENSMUST00000159637	ENSMUSG00000090086	AI480526	expressed sequence AI480526 [Source:MGI Symbol;Acc:MGI:2140910]	lincRNA	0	0	0	0	0	0	0	0	1
chr11	100969662	100969912	intron	protein_coding-intron (ENSMUST00000060792, intron 1 of 1)	764	ENSMUST00000132934	ENSMUSG00000004044	Cavin1	caveolae associated 1 [Source:MGI Symbol;Acc:MGI:1277968]	protein_coding	0	0	0	0	1	0	0	0	0
chr2	14073819	14074228	promoter-TSS	protein_coding-promoter-TSS (ENSMUST00000028050)	-75	ENSMUST00000102960	ENSMUSG00000026718	Stam	signal transducing adaptor molecule (SH3 domain and ITAM motif) 1 [Source:MGI Symbol;Acc:MGI:1329014]	protein_coding	0	1	0	0	1	1	0	1	1
chr5	33378390	33378757	promoter-TSS	protein_coding-promoter-TSS (ENSMUST00000087864)	24	ENSMUST00000200682	ENSMUSG00000037355	Uvssa	UV stimulated scaffold protein A [Source:MGI Symbol;Acc:MGI:1918351]	protein_coding	0	0	0	0	1	0	1	1	1
chr3	55064374	55064858	Distant-promoter	lncRNA-intron (ENSMUST00000199770, intron 6 of 7)	-6960	ENSMUST00000196588	ENSMUSG00000105977	Gm43555	predicted gene 43555 [Source:MGI Symbol;Acc:MGI:5663692]	processed_pseudogene	0	0	0	0	0	1	0	0	1
chr15	80289363	80289947	intron	protein_coding-intron (ENSMUST00000160424, intron 1 of 36)	2121	ENSMUST00000162155	ENSMUSG00000022416	Cacna1i	calcium channel, voltage-dependent, alpha 1I subunit [Source:MGI Symbol;Acc:MGI:2178051]	protein_coding	0	0	0	0	0	0	0	0	1
chr6	87851040	87851310	promoter-TSS	protein_coding-promoter-TSS (ENSMUST00000032138)	-34	ENSMUST00000204964	ENSMUSG00000107798	Gm44064	predicted gene, 44064 [Source:MGI Symbol;Acc:MGI:5690456]	TEC	0	0	0	0	0	1	0	1	1
chr14	55603826	55604310	promoter-TSS	protein_coding-promoter-TSS (ENSMUST00000130697)	83	ENSMUST00000130697	ENSMUSG00000002325	Irf9	interferon regulatory factor 9 [Source:MGI Symbol;Acc:MGI:107587]	protein_coding	0	0	0	0	0	1	0	0	1
chr11	28993603	28993818	Intergenic	Intergenic	36986	ENSMUST00000121462	ENSMUSG00000081695	Rpsa-ps5	ribosomal protein SA, pseudogene 5 [Source:MGI Symbol;Acc:MGI:3650550]	processed_pseudogene	0	0	0	0	1	1	1	1	0
chr4	135516861	135517371	Distant-promoter	protein_coding-intron (ENSMUST00000063707, intron 4 of 8)	-4637	ENSMUST00000116824	ENSMUSG00000080474	Gm25317	predicted gene, 25317 [Source:MGI Symbol;Acc:MGI:5455094]	miRNA	0	0	1	0	0	1	1	1	1
chr2	162889315	162889515	Intergenic	Intergenic	10108	ENSMUST00000118946	ENSMUSG00000083567	Gm11451	predicted gene 11451 [Source:MGI Symbol;Acc:MGI:3705412]	processed_pseudogene	0	1	0	0	0	0	0	0	0
chr1	192752975	192753201	intron	protein_coding-intron (ENSMUST00000044190, intron 2 of 11)	7517	ENSMUST00000082947	ENSMUSG00000094131	Gm22265	predicted gene, 22265 [Source:MGI Symbol;Acc:MGI:5452042]	snRNA	0	1	0	1	1	1	1	1	0
chr4	114651663	114651942	Intergenic	Intergenic	21538	ENSMUST00000189251	ENSMUSG00000100998	Gm28864	predicted gene 28864 [Source:MGI Symbol;Acc:MGI:5579570]	lncRNA	0	0	0	0	0	0	1	0	0
chr15	38307986	38308186	Distant-promoter	Intergenic	-4207	ENSMUST00000227097	ENSMUSG00000115456	Gm35248	predicted gene, 35248 [Source:MGI Symbol;Acc:MGI:5594407]	lncRNA	0	0	0	0	0	0	0	1	0
chr2	61118952	61119536	Intergenic	Intergenic	-88274	ENSMUST00000118519	ENSMUSG00000083334	Gm13579	predicted gene 13579 [Source:MGI Symbol;Acc:MGI:3650459]	processed_pseudogene	0	0	0	0	0	0	0	0	1
chr15	78422524	78423008	intron	lncRNA-intron (ENSMUST00000229780, intron 1 of 1)	1427	ENSMUST00000229780	ENSMUSG00000115854	Gm36644	predicted gene, 36644 [Source:MGI Symbol;Acc:MGI:5595803]	lincRNA	0	0	0	0	0	1	0	0	1
chr2	119572591	119572808	TTS	protein_coding-TTS (ENSMUST00000132448)	6094	ENSMUST00000137585	ENSMUSG00000014077	Chp1	calcineurin-like EF hand protein 1 [Source:MGI Symbol;Acc:MGI:1927185]	protein_coding	1	0	0	1	1	1	1	0	0
chr8	95602144	95602728	intron	lncRNA-intron (ENSMUST00000211925, intron 3 of 4)	905	ENSMUST00000213069	ENSMUSG00000110447	Gm31518	predicted gene, 31518 [Source:MGI Symbol;Acc:MGI:5590677]	lincRNA	0	0	0	0	0	0	0	0	1
chr1	72865766	72866250	intron	protein_coding-intron (ENSMUST00000027377, intron 1 of 3)	8267	ENSMUST00000137339	ENSMUSG00000026185	Igfbp5	insulin-like growth factor binding protein 5 [Source:MGI Symbol;Acc:MGI:96440]	protein_coding	0	0	0	0	0	1	0	0	1
chr8	111358822	111359306	intron	protein_coding-intron (ENSMUST00000038475, intron 2 of 6)	7413	ENSMUST00000159336	ENSMUSG00000033579	Fa2h	fatty acid 2-hydroxylase [Source:MGI Symbol;Acc:MGI:2443327]	protein_coding	0	0	0	0	0	1	0	0	0
chr18	39165249	39165733	intron	protein_coding-intron (ENSMUST00000097593, intron 11 of 22)	-61877	ENSMUST00000154551	ENSMUSG00000036452	Arhgap26	Rho GTPase activating protein 26 [Source:MGI Symbol;Acc:MGI:1918552]	protein_coding	0	0	0	0	0	1	0	1	0
chr9	57861770	57862254	Intergenic	Intergenic	-25219	ENSMUST00000098686	ENSMUSG00000004661	Arid3b	AT rich interactive domain 3B (BRIGHT-like) [Source:MGI Symbol;Acc:MGI:1930768]	protein_coding	0	0	0	0	0	1	0	0	0
chr3	101522632	101522837	Intergenic	Intergenic	54826	ENSMUST00000130649	ENSMUSG00000033161	Atp1a1	ATPase, Na+/K+ transporting, alpha 1 polypeptide [Source:MGI Symbol;Acc:MGI:88105]	protein_coding	0	1	0	0	1	0	0	1	0
chr14	70609534	70610118	intron	protein_coding-intron (ENSMUST00000022694, intron 10 of 15)	7566	ENSMUST00000227331	ENSMUSG00000022099	Dmtn	dematin actin binding protein [Source:MGI Symbol;Acc:MGI:99670]	protein_coding	0	0	0	0	0	0	0	0	1
chr8	23344127	23344611	Intergenic	Intergenic	-54205	ENSMUST00000104211	ENSMUSG00000077399	Gm24335	predicted gene, 24335 [Source:MGI Symbol;Acc:MGI:5454112]	snoRNA	0	0	0	0	0	1	0	0	1
chr6	125084609	125085193	TTS	TEC-TTS (ENSMUST00000203956)	1464	ENSMUST00000203956	ENSMUSG00000107761	2010008C14Rik	RIKEN cDNA 2010008C14 gene [Source:MGI Symbol;Acc:MGI:1917109]	TEC	0	0	1	0	0	1	1	0	1
chr3	51209789	51210226	Distant-promoter	Intergenic	-14440	ENSMUST00000023849	ENSMUSG00000023087	Noct	nocturnin [Source:MGI Symbol;Acc:MGI:109382]	protein_coding	0	1	0	1	1	1	1	1	0
chr3	94374766	94374973	intron	protein_coding-intron (ENSMUST00000029795, intron 1 of 10)	2075	ENSMUST00000029795	ENSMUSG00000028150	Rorc	RAR-related orphan receptor gamma [Source:MGI Symbol;Acc:MGI:104856]	protein_coding	0	0	0	0	0	0	1	0	0
chr17	50439509	50439768	Intergenic	Intergenic	-69765	ENSMUST00000043938	ENSMUSG00000038910	Plcl2	phospholipase C-like 2 [Source:MGI Symbol;Acc:MGI:1352756]	protein_coding	0	0	0	0	0	0	0	1	0
chr2	32256349	32256642	exon	protein_coding-exon (ENSMUST00000138133, exon 5 of 5)	174	ENSMUST00000133804	ENSMUSG00000002550	Uck1	uridine-cytidine kinase 1 [Source:MGI Symbol;Acc:MGI:98904]	protein_coding	0	0	0	0	0	0	1	1	0
chr2	84429796	84430380	Intergenic	Intergenic	4507	ENSMUST00000125677	ENSMUSG00000027082	Tfpi	tissue factor pathway inhibitor [Source:MGI Symbol;Acc:MGI:1095418]	protein_coding	0	0	0	0	0	1	0	0	1
chr4	134287093	134287383	promoter-TSS	protein_coding-promoter-TSS (ENSMUST00000105876)	1	ENSMUST00000105877	ENSMUSG00000050890	Pdik1l	PDLIM1 interacting kinase 1 like [Source:MGI Symbol;Acc:MGI:2385213]	protein_coding	0	0	0	0	1	0	0	0	1
chr16	4896658	4896992	intron	protein_coding-intron (ENSMUST00000023159, intron 1 of 15)	10439	ENSMUST00000230990	ENSMUSG00000022517	Mgrn1	mahogunin, ring finger 1 [Source:MGI Symbol;Acc:MGI:2447670]	protein_coding	0	1	0	0	1	0	0	1	0
chr7	98348035	98348519	Intergenic	Intergenic	11802	ENSMUST00000179780	ENSMUSG00000049580	Tsku	tsukushi, small leucine rich proteoglycan [Source:MGI Symbol;Acc:MGI:2443855]	protein_coding	0	0	0	0	0	1	0	0	0
chr10	61632044	61632252	Distant-promoter	Intergenic	-16404	ENSMUST00000020286	ENSMUSG00000020089	Ppa1	pyrophosphatase (inorganic) 1 [Source:MGI Symbol;Acc:MGI:97831]	protein_coding	0	0	0	0	1	0	0	0	0
chr12	80816688	80816928	intron	protein_coding-intron (ENSMUST00000068519, intron 1 of 5)	26249	ENSMUST00000068519	ENSMUSG00000021133	Susd6	sushi domain containing 6 [Source:MGI Symbol;Acc:MGI:2444661]	protein_coding	0	1	0	0	0	0	0	0	0
chr7	100469517	100469739	Distant-promoter	protein_coding-TTS (ENSMUST00000098259)	-2438	ENSMUST00000184420	ENSMUSG00000099137	Gm10603	predicted gene 10603 [Source:MGI Symbol;Acc:MGI:3642592]	lncRNA	1	1	0	1	1	0	1	1	0
chr16	29560933	29561517	Distant-promoter	Intergenic	-16361	ENSMUST00000039090	ENSMUSG00000038094	Atp13a4	ATPase type 13A4 [Source:MGI Symbol;Acc:MGI:1924456]	protein_coding	0	0	0	0	0	0	0	0	1
chr13	30548820	30549304	Distant-promoter	Intergenic	-3700	ENSMUST00000042834	ENSMUSG00000038462	Uqcrfs1	ubiquinol-cytochrome c reductase, Rieske iron-sulfur polypeptide 1 [Source:MGI Symbol;Acc:MGI:1913944]	protein_coding	0	0	1	0	0	1	0	0	1
chr12	11266174	11266432	promoter-TSS	protein_coding-promoter-TSS (ENSMUST00000166117)	102	ENSMUST00000219776	ENSMUSG00000020608	Smc6	structural maintenance of chromosomes 6 [Source:MGI Symbol;Acc:MGI:1914491]	protein_coding	0	0	0	0	1	1	0	0	1
chr2	132599163	132599368	intron	lncRNA-intron (ENSMUST00000143964, intron 1 of 3)	1070	ENSMUST00000143964	ENSMUSG00000074783	AU019990	expressed sequence AU019990 [Source:MGI Symbol;Acc:MGI:3034641]	lncRNA	1	1	0	1	1	1	1	1	1
chr2	30870800	30871310	Distant-promoter	protein_coding-intron (ENSMUST00000041659, intron 1 of 3)	-8264	ENSMUST00000137924	ENSMUSG00000039476	Prrx2	paired related homeobox 2 [Source:MGI Symbol;Acc:MGI:98218]	protein_coding	0	0	1	0	0	0	0	0	0
chr15	93438720	93438958	intron	protein_coding-intron (ENSMUST00000049122, intron 4 of 9)	5894	ENSMUST00000229721	ENSMUSG00000036167	Pphln1	periphilin 1 [Source:MGI Symbol;Acc:MGI:1917029]	protein_coding	0	0	0	0	1	1	1	1	1
chr5	111728364	111728948	Distant-promoter	Intergenic	-5268	ENSMUST00000180627	ENSMUSG00000096949	Gm26897	predicted gene, 26897 [Source:MGI Symbol;Acc:MGI:5477391]	protein_coding	0	0	0	0	0	0	0	0	1
chr11	59809751	59810335	promoter-TSS	protein_coding-promoter-TSS (ENSMUST00000047706)	-27	ENSMUST00000102697	ENSMUSG00000032633	Flcn	folliculin [Source:MGI Symbol;Acc:MGI:2442184]	protein_coding	0	0	0	0	0	0	0	0	1
chr6	40325511	40325995	exon	protein_coding-exon (ENSMUST00000201329, exon 1 of 1)	245	ENSMUST00000202949	ENSMUSG00000029916	Agk	acylglycerol kinase [Source:MGI Symbol;Acc:MGI:1917173]	protein_coding	0	1	1	0	1	1	0	1	1
chr7	141414424	141414652	promoter-TSS	protein_coding-promoter-TSS (ENSMUST00000106008)	-402	ENSMUST00000106008	ENSMUSG00000051007	Gatd1	glutamine amidotransferase like class 1 domain containing 1 [Source:MGI Symbol;Acc:MGI:2387178]	protein_coding	0	0	0	0	1	0	1	1	0
chr2	32821257	32821841	Distant-promoter	protein_coding-intron (ENSMUST00000050000, intron 3 of 18)	-3953	ENSMUST00000192333	ENSMUSG00000026797	Stxbp1	syntaxin binding protein 1 [Source:MGI Symbol;Acc:MGI:107363]	protein_coding	0	0	0	0	0	0	0	0	1
chr8	110837215	110837799	intron	protein_coding-intron (ENSMUST00000042012, intron 7 of 25)	1089	ENSMUST00000212182	ENSMUSG00000033732	Sf3b3	splicing factor 3b, subunit 3 [Source:MGI Symbol;Acc:MGI:1289341]	protein_coding	0	0	0	0	0	0	0	0	1
chr8	57532155	57532739	intron	protein_coding-intron (ENSMUST00000034021, intron 10 of 11)	6006	ENSMUST00000139417	ENSMUSG00000031608	Galnt7	polypeptide N-acetylgalactosaminyltransferase 7 [Source:MGI Symbol;Acc:MGI:1349449]	protein_coding	0	0	0	0	0	0	0	0	1
chr2	126285331	126285616	Distant-promoter	Intergenic	-16110	ENSMUST00000158855	ENSMUSG00000089480	Gm24739	predicted gene, 24739 [Source:MGI Symbol;Acc:MGI:5454516]	misc_RNA	0	0	0	0	0	0	1	0	0
chr10	8518091	8518575	exon	protein_coding-exon (ENSMUST00000061601, exon 1 of 8)	492	ENSMUST00000061601	ENSMUSG00000047712	Ust	uronyl-2-sulfotransferase [Source:MGI Symbol;Acc:MGI:2442406]	protein_coding	0	0	0	0	0	1	0	0	0
chr17	75825538	75826122	Distant-promoter	Intergenic	-8007	ENSMUST00000235034	ENSMUSG00000117587	Gm50099	predicted gene, 50099 [Source:MGI Symbol;Acc:MGI:6275439]	processed_pseudogene	0	0	0	0	0	0	0	0	1
chr4	33549678	33549990	Intergenic	Intergenic	79127	ENSMUST00000180209	ENSMUSG00000096184	Gm23304	predicted gene, 23304 [Source:MGI Symbol;Acc:MGI:5453081]	miRNA	0	0	0	0	0	0	1	1	0
chr19	41474968	41475184	Distant-promoter	Intergenic	-7561	ENSMUST00000067795	ENSMUSG00000025019	Lcor	ligand dependent nuclear receptor corepressor [Source:MGI Symbol;Acc:MGI:2443930]	protein_coding	0	0	0	0	0	0	1	1	0
chr13	74462876	74463167	promoter-TSS	lncRNA-promoter-TSS (ENSMUST00000099446)	-302	ENSMUST00000222455	ENSMUSG00000112964	E430024I08Rik	RIKEN cDNA E430024I08 gene [Source:MGI Symbol;Acc:MGI:3649010]	lncRNA	0	0	0	0	1	0	1	1	1
chr10	116784183	116784383	intron	protein_coding-intron (ENSMUST00000048229, intron 19 of 24)	55030	ENSMUST00000218193	ENSMUSG00000112924	4930579P08Rik	RIKEN cDNA 4930579P08 gene [Source:MGI Symbol;Acc:MGI:1923128]	lncRNA	0	1	0	0	1	0	0	0	0
chr4	95038148	95038348	TTS	processed_pseudogene-TTS (ENSMUST00000119789)	1377	ENSMUST00000119789	ENSMUSG00000081030	Gm12704	predicted gene 12704 [Source:MGI Symbol;Acc:MGI:3650671]	processed_pseudogene	0	1	0	0	0	0	1	1	1
chr16	28793025	28793509	Intergenic	Intergenic	-40199	ENSMUST00000232352	ENSMUSG00000022523	Fgf12	fibroblast growth factor 12 [Source:MGI Symbol;Acc:MGI:109183]	protein_coding	0	0	0	0	0	1	0	0	1
chr18	13599512	13600096	intron	lncRNA-intron (ENSMUST00000234018, intron 1 of 5)	1596	ENSMUST00000234112	ENSMUSG00000117608	AC103362.1	novel transcript	lincRNA	0	0	0	0	0	0	0	0	1
chr19	53925455	53925939	intron	protein_coding-intron (ENSMUST00000025931, intron 8 of 11)	18483	ENSMUST00000236885	ENSMUSG00000084957	Bbip1	BBSome interacting protein 1 [Source:MGI Symbol;Acc:MGI:1913610]	protein_coding	0	0	0	0	0	1	0	0	0
chr13	112778354	112778609	Intergenic	Intergenic	13633	ENSMUST00000225832	ENSMUSG00000114286	Gm47850	predicted gene, 47850 [Source:MGI Symbol;Acc:MGI:6097057]	lncRNA	0	1	0	0	0	0	0	0	0
chr15	80037753	80037985	intron	lncRNA-intron (ENSMUST00000230187, intron 4 of 4)	-22892	ENSMUST00000229168	ENSMUSG00000000489	Pdgfb	platelet derived growth factor, B polypeptide [Source:MGI Symbol;Acc:MGI:97528]	protein_coding	0	0	0	0	0	0	1	1	0
chr9	78138337	78138684	Distant-promoter	protein_coding-intron (ENSMUST00000044551, intron 3 of 13)	-16813	ENSMUST00000142402	ENSMUSG00000009828	Ick	intestinal cell kinase [Source:MGI Symbol;Acc:MGI:1934157]	protein_coding	0	0	0	0	0	0	1	1	0
chr1	179458313	179458823	intron	protein_coding-intron (ENSMUST00000111134, intron 1 of 5)	-53149	ENSMUST00000125756	ENSMUSG00000055067	Smyd3	SET and MYND domain containing 3 [Source:MGI Symbol;Acc:MGI:1916976]	protein_coding	0	0	1	0	1	0	0	0	0
chr11	40755337	40755537	promoter-TSS	protein_coding-promoter-TSS (ENSMUST00000020576)	-126	ENSMUST00000020576	ENSMUSG00000020326	Ccng1	cyclin G1 [Source:MGI Symbol;Acc:MGI:102890]	protein_coding	0	0	0	0	1	1	0	1	1
chr10	60531285	60531769	intron	protein_coding-intron (ENSMUST00000073242, intron 6 of 66)	121506	ENSMUST00000153677	ENSMUSG00000012819	Cdh23	cadherin 23 (otocadherin) [Source:MGI Symbol;Acc:MGI:1890219]	protein_coding	0	0	0	0	0	1	0	0	1
chr15	32270048	32270532	intron	protein_coding-intron (ENSMUST00000067458, intron 1 of 22)	25187	ENSMUST00000227976	ENSMUSG00000022231	Sema5a	sema domain, seven thrombospondin repeats (type 1 and type 1-like), transmembrane domain (TM) and short cytoplasmic domain, (semaphorin) 5A [Source:MGI Symbol;Acc:MGI:107556]	protein_coding	0	0	0	0	0	1	0	0	1
chr5	137107157	137107741	exon	protein_coding-exon (ENSMUST00000054384, exon 3 of 3)	8758	ENSMUST00000054384	ENSMUSG00000043279	Trim56	tripartite motif-containing 56 [Source:MGI Symbol;Acc:MGI:2685298]	protein_coding	0	0	0	0	0	1	0	0	1
chr1	71505773	71506357	Distant-promoter	Intergenic	-12251	ENSMUST00000186254	ENSMUSG00000101617	Gm6947	predicted gene 6947 [Source:MGI Symbol;Acc:MGI:3647350]	processed_pseudogene	0	0	0	0	0	0	0	0	1
chr16	85771765	85772249	Intergenic	Intergenic	27631	ENSMUST00000138474	ENSMUSG00000022893	Adamts1	a disintegrin-like and metallopeptidase (reprolysin type) with thrombospondin type 1 motif, 1 [Source:MGI Symbol;Acc:MGI:109249]	protein_coding	0	0	0	0	0	1	0	0	0
chrX	151803013	151803354	promoter-TSS	protein_coding-promoter-TSS (ENSMUST00000026292)	-60	ENSMUST00000153687	ENSMUSG00000025261	Huwe1	HECT, UBA and WWE domain containing 1 [Source:MGI Symbol;Acc:MGI:1926884]	protein_coding	0	0	0	0	0	0	0	1	0
chr9	53398254	53398738	intron	protein_coding-intron (ENSMUST00000037853, intron 7 of 7)	2390	ENSMUST00000184489	ENSMUSG00000098362	Mir130c	microRNA 130c [Source:MGI Symbol;Acc:MGI:5531023]	miRNA	0	0	0	0	0	1	0	0	1
chr17	87036464	87036948	TTS	protein_coding-TTS (ENSMUST00000024959)	11095	ENSMUST00000160269	ENSMUSG00000024146	Cript	cysteine-rich PDZ-binding protein [Source:MGI Symbol;Acc:MGI:1929655]	protein_coding	0	0	0	0	0	1	0	0	1
chr16	29773051	29773263	Distant-promoter	Intergenic	-18845	ENSMUST00000232037	ENSMUSG00000116814	Gm49636	predicted gene, 49636 [Source:MGI Symbol;Acc:MGI:6215065]	lncRNA	0	0	0	0	0	0	1	1	0
chr11	106967811	106968093	Intergenic	Intergenic	5138	ENSMUST00000150366	ENSMUSG00000086481	Gm11707	predicted gene 11707 [Source:MGI Symbol;Acc:MGI:3651836]	lncRNA	0	0	0	0	0	0	0	1	0
chr1	62725253	62725667	Distant-promoter	protein_coding-intron (ENSMUST00000027112, intron 2 of 15)	-7387	ENSMUST00000189205	ENSMUSG00000100811	Gm29083	predicted gene 29083 [Source:MGI Symbol;Acc:MGI:5579789]	lncRNA	0	1	0	0	1	1	1	1	1
chrX	142534708	142535292	Distant-promoter	Intergenic	-1130	ENSMUST00000117247	ENSMUSG00000081750	Gm4995	predicted pseudogene 4995 [Source:MGI Symbol;Acc:MGI:3643395]	processed_pseudogene	0	0	0	0	0	0	0	0	1
chr6	124857304	124857788	TTS	protein_coding-TTS (ENSMUST00000046893)	183	ENSMUST00000135127	ENSMUSG00000023191	P3h3	prolyl 3-hydroxylase 3 [Source:MGI Symbol;Acc:MGI:1315208]	protein_coding	0	0	1	0	0	1	0	0	1
chr1	161286696	161287180	Intergenic	Intergenic	12076	ENSMUST00000194329	ENSMUSG00000104163	Gm19057	predicted gene, 19057 [Source:MGI Symbol;Acc:MGI:5011242]	processed_pseudogene	0	0	0	0	0	1	0	0	1
chr16	45158862	45159247	promoter-TSS	protein_coding-promoter-TSS (ENSMUST00000023344)	269	ENSMUST00000023343	ENSMUSG00000022663	Atg3	autophagy related 3 [Source:MGI Symbol;Acc:MGI:1915091]	protein_coding	0	1	1	0	1	1	0	1	0
chr5	144768610	144768831	promoter-TSS	protein_coding-promoter-TSS (ENSMUST00000100467)	-74	ENSMUST00000100467	ENSMUSG00000045482	Trrap	transformation/transcription domain-associated protein [Source:MGI Symbol;Acc:MGI:2153272]	protein_coding	0	0	1	0	0	1	0	0	1
chr10	108043641	108043920	Intergenic	Intergenic	97135	ENSMUST00000219670	ENSMUSG00000112910	Gm29685	predicted gene, 29685 [Source:MGI Symbol;Acc:MGI:5588844]	lncRNA	0	1	1	0	1	1	0	0	0
chr7	19320110	19320310	Distant-promoter	lncRNA-TTS (ENSMUST00000207444)	-10159	ENSMUST00000003640	ENSMUSG00000003545	Fosb	FBJ osteosarcoma oncogene B [Source:MGI Symbol;Acc:MGI:95575]	protein_coding	0	0	0	0	0	0	0	1	0
chr18	88924492	88924692	intron	protein_coding-intron (ENSMUST00000147313, intron 1 of 2)	2889	ENSMUST00000147313	ENSMUSG00000056153	Socs6	suppressor of cytokine signaling 6 [Source:MGI Symbol;Acc:MGI:1924885]	protein_coding	0	0	0	0	0	0	1	0	0
chr6	89157585	89157941	Intergenic	Intergenic	16758	ENSMUST00000161362	ENSMUSG00000090254	Gm1965	predicted gene 1965 [Source:MGI Symbol;Acc:MGI:3584270]	lncRNA	0	0	0	0	1	0	1	1	0
chr15	93335830	93336314	intron	protein_coding-intron (ENSMUST00000080299, intron 2 of 3)	736	ENSMUST00000080299	ENSMUSG00000022634	Yaf2	YY1 associated factor 2 [Source:MGI Symbol;Acc:MGI:1914307]	protein_coding	0	0	0	0	0	1	0	0	0
chr6	121277706	121277944	Distant-promoter	Intergenic	-5140	ENSMUST00000203718	ENSMUSG00000107736	Gm44148	predicted gene, 44148 [Source:MGI Symbol;Acc:MGI:5690540]	lncRNA	0	0	0	0	1	0	0	0	0
chr2	160652281	160652565	intron	protein_coding-intron (ENSMUST00000109468, intron 2 of 20)	6443	ENSMUST00000133262	ENSMUSG00000070544	Top1	topoisomerase (DNA) I [Source:MGI Symbol;Acc:MGI:98788]	protein_coding	0	0	0	0	0	0	1	1	0
chr11	117790416	117790900	promoter-TSS	protein_coding-promoter-TSS (ENSMUST00000156458)	-530	ENSMUST00000156458	ENSMUSG00000050106	Tmc8	transmembrane channel-like gene family 8 [Source:MGI Symbol;Acc:MGI:2669037]	protein_coding	0	0	0	0	0	1	0	0	1
chr8	84977348	84977565	promoter-TSS	protein_coding-promoter-TSS (ENSMUST00000209372)	-914	ENSMUST00000209372	ENSMUSG00000052837	Junb	jun B proto-oncogene [Source:MGI Symbol;Acc:MGI:96647]	protein_coding	0	0	0	0	1	0	0	1	0
chr3	123516670	123517254	Distant-promoter	Intergenic	-6288	ENSMUST00000196009	ENSMUSG00000104670	Gm9369	predicted pseudogene 9369 [Source:MGI Symbol;Acc:MGI:3645990]	processed_pseudogene	0	0	0	0	0	0	0	0	1
chr6	146884379	146884612	Distant-promoter	Intergenic	-3992	ENSMUST00000016631	ENSMUSG00000016487	Ppfibp1	PTPRF interacting protein, binding protein 1 (liprin beta 1) [Source:MGI Symbol;Acc:MGI:1914783]	protein_coding	0	0	0	0	1	0	1	0	0
chr8	18564595	18565079	Intergenic	Intergenic	-30294	ENSMUST00000039412	ENSMUSG00000039842	Mcph1	microcephaly, primary autosomal recessive 1 [Source:MGI Symbol;Acc:MGI:2443308]	protein_coding	0	0	1	0	0	1	0	0	1
chr7	16452900	16453384	exon	protein_coding-exon (ENSMUST00000019302, exon 1 of 3)	179	ENSMUST00000209536	ENSMUSG00000019158	Tmem160	transmembrane protein 160 [Source:MGI Symbol;Acc:MGI:1916344]	protein_coding	0	0	0	0	0	1	0	0	0
chr18	69675301	69675785	Distant-promoter	protein_coding-intron (ENSMUST00000066717, intron 16 of 20)	-4156	ENSMUST00000146908	ENSMUSG00000053477	Tcf4	transcription factor 4 [Source:MGI Symbol;Acc:MGI:98506]	protein_coding	0	0	0	0	0	1	0	0	1
chr18	70607610	70607840	Distant-promoter	protein_coding-intron (ENSMUST00000074058, intron 3 of 6)	-10048	ENSMUST00000128555	ENSMUSG00000024513	Mbd2	methyl-CpG binding domain protein 2 [Source:MGI Symbol;Acc:MGI:1333813]	protein_coding	0	0	0	0	1	0	0	0	0
chr4	99929948	99930148	promoter-TSS	protein_coding-promoter-TSS (ENSMUST00000123830)	-235	ENSMUST00000123830	ENSMUSG00000028549	Itgb3bp	integrin beta 3 binding protein (beta3-endonexin) [Source:MGI Symbol;Acc:MGI:1914983]	protein_coding	0	1	0	1	1	1	1	1	1
chr5	140514867	140515110	intron	protein_coding-intron (ENSMUST00000043050, intron 1 of 1)	9413	ENSMUST00000124142	ENSMUSG00000036599	Chst12	carbohydrate sulfotransferase 12 [Source:MGI Symbol;Acc:MGI:1929064]	protein_coding	0	1	0	0	0	0	0	0	0
chr5	95983904	95984136	Intergenic	Intergenic	9780	ENSMUST00000200970	ENSMUSG00000107092	Gm7993	predicted gene 7993 [Source:MGI Symbol;Acc:MGI:3647399]	processed_pseudogene	0	0	0	0	1	0	0	0	0
chr13	59779095	59779679	exon	protein_coding-exon (ENSMUST00000224845, exon 1 of 2)	1233	ENSMUST00000224845	ENSMUSG00000035248	Tut7	terminal uridylyl transferase 7 [Source:MGI Symbol;Acc:MGI:2387179]	protein_coding	0	0	0	0	0	0	0	0	1
chr2	126363508	126363815	intron	protein_coding-intron (ENSMUST00000040128, intron 20 of 27)	-94298	ENSMUST00000158855	ENSMUSG00000089480	Gm24739	predicted gene, 24739 [Source:MGI Symbol;Acc:MGI:5454516]	misc_RNA	1	1	1	0	0	1	1	0	1
chr8	94860555	94861039	promoter-TSS	protein_coding-promoter-TSS (ENSMUST00000211957)	-588	ENSMUST00000211957	ENSMUSG00000031783	Polr2c	polymerase (RNA) II (DNA directed) polypeptide C [Source:MGI Symbol;Acc:MGI:109299]	protein_coding	0	0	0	0	0	1	0	0	0
chr1	36709454	36709662	promoter-TSS	protein_coding-promoter-TSS (ENSMUST00000192873)	120	ENSMUST00000159448	ENSMUSG00000037351	Actr1b	ARP1 actin-related protein 1B, centractin beta [Source:MGI Symbol;Acc:MGI:1917446]	protein_coding	0	0	0	0	1	0	0	0	0
chr2	61295556	61296040	Intergenic	Intergenic	15520	ENSMUST00000104276	ENSMUSG00000077464	Gm26422	predicted gene, 26422 [Source:MGI Symbol;Acc:MGI:5456199]	snoRNA	0	0	1	0	0	1	0	0	1
chr15	31255219	31255426	Distant-promoter	protein_coding-intron (ENSMUST00000044524, intron 2 of 3)	-13014	ENSMUST00000185618	ENSMUSG00000039168	Dap	death-associated protein [Source:MGI Symbol;Acc:MGI:1918190]	protein_coding	0	0	0	0	0	0	1	1	0
chr19	47428076	47428356	Distant-promoter	protein_coding-intron (ENSMUST00000081619, intron 1 of 14)	-17857	ENSMUST00000237828	ENSMUSG00000053617	Sh3pxd2a	SH3 and PX domains 2A [Source:MGI Symbol;Acc:MGI:1298393]	protein_coding	0	0	0	0	1	0	0	0	0
chr13	97295478	97295887	Intergenic	Intergenic	12499	ENSMUST00000181148	ENSMUSG00000097932	C430039J16Rik	RIKEN cDNA C430039J16 gene [Source:MGI Symbol;Acc:MGI:1924873]	lncRNA	0	1	0	1	1	1	1	1	0
chr9	73209536	73209863	intron	lncRNA-intron (ENSMUST00000183507, intron 3 of 3)	17216	ENSMUST00000183507	ENSMUSG00000098875	Gm27211	predicted gene 27211 [Source:MGI Symbol;Acc:MGI:5521054]	lncRNA	0	0	0	1	0	0	0	1	0
chr11	5505893	5506136	TTS	lncRNA-TTS (ENSMUST00000149826)	7174	ENSMUST00000149826	ENSMUSG00000085189	Gm11963	predicted gene 11963 [Source:MGI Symbol;Acc:MGI:3652248]	lncRNA	0	0	0	0	0	0	1	1	0
chr15	71890657	71891167	intron	protein_coding-intron (ENSMUST00000159993, intron 37 of 63)	6704	ENSMUST00000160513	ENSMUSG00000079022	Col22a1	collagen, type XXII, alpha 1 [Source:MGI Symbol;Acc:MGI:1916950]	protein_coding	0	0	1	0	0	0	0	0	0
chr2	134891502	134892086	intron	protein_coding-intron (ENSMUST00000070724, intron 2 of 31)	87845	ENSMUST00000118248	ENSMUSG00000082399	Gm14036	predicted gene 14036 [Source:MGI Symbol;Acc:MGI:3649581]	processed_pseudogene	0	0	0	0	0	0	0	0	1
chr12	8502467	8503051	Distant-promoter	Intergenic	-2750	ENSMUST00000067384	ENSMUSG00000054364	Rhob	ras homolog family member B [Source:MGI Symbol;Acc:MGI:107949]	protein_coding	0	0	0	0	0	0	0	0	1
chr13	44659885	44660228	Intergenic	Intergenic	37874	ENSMUST00000221956	ENSMUSG00000113730	Gm47805	predicted gene, 47805 [Source:MGI Symbol;Acc:MGI:6096986]	lncRNA	0	1	0	0	0	0	0	0	0
chr9	63651738	63652248	intron	protein_coding-intron (ENSMUST00000034973, intron 8 of 8)	13340	ENSMUST00000213702	ENSMUSG00000037257	Aagab	alpha- and gamma-adaptin binding protein [Source:MGI Symbol;Acc:MGI:1914189]	protein_coding	0	0	1	0	0	0	0	0	0
chr6	124859662	124860146	Distant-promoter	protein_coding-exon (ENSMUST00000204161, exon 3 of 4)	-2152	ENSMUST00000023958	ENSMUSG00000023191	P3h3	prolyl 3-hydroxylase 3 [Source:MGI Symbol;Acc:MGI:1315208]	protein_coding	0	0	1	0	0	1	0	0	1
chr2	118814059	118814408	promoter-TSS	protein_coding-promoter-TSS (ENSMUST00000028803)	0	ENSMUST00000110842	ENSMUSG00000027331	Knstrn	kinetochore-localized astrin/SPAG5 binding [Source:MGI Symbol;Acc:MGI:1289298]	protein_coding	0	0	0	0	1	0	0	0	1
chr3	65528359	65528559	promoter-TSS	protein_coding-promoter-TSS (ENSMUST00000047906)	-1	ENSMUST00000130705	ENSMUSG00000034640	Tiparp	TCDD-inducible poly(ADP-ribose) polymerase [Source:MGI Symbol;Acc:MGI:2159210]	protein_coding	0	0	1	0	1	1	0	1	0
chr11	74572735	74572999	intron	protein_coding-intron (ENSMUST00000047488, intron 2 of 25)	17257	ENSMUST00000145524	ENSMUSG00000038807	Rap1gap2	RAP1 GTPase activating protein 2 [Source:MGI Symbol;Acc:MGI:3028623]	protein_coding	0	1	0	0	1	1	0	0	0
chr16	22265243	22265598	intron	protein_coding-intron (ENSMUST00000160579, intron 1 of 1)	480	ENSMUST00000231312	ENSMUSG00000022858	Tra2b	transformer 2 beta [Source:MGI Symbol;Acc:MGI:106016]	protein_coding	0	1	0	0	1	0	0	0	0
chr16	38088285	38088539	promoter-TSS	protein_coding-promoter-TSS (ENSMUST00000023507)	-589	ENSMUST00000023507	ENSMUSG00000022812	Gsk3b	glycogen synthase kinase 3 beta [Source:MGI Symbol;Acc:MGI:1861437]	protein_coding	0	0	0	0	1	0	0	0	0
chr15	94107107	94107583	Intergenic	Intergenic	-142637	ENSMUST00000229885	ENSMUSG00000115965	Gm30564	predicted gene, 30564 [Source:MGI Symbol;Acc:MGI:5589723]	lncRNA	0	0	0	0	0	0	1	1	1
chr1	36737273	36737757	Distant-promoter	protein_coding-intron (ENSMUST00000208994, intron 5 of 8)	-6840	ENSMUST00000193459	ENSMUSG00000102416	4933424G06Rik	RIKEN cDNA 4933424G06 gene [Source:MGI Symbol;Acc:MGI:1918416]	protein_coding	0	0	0	0	0	1	0	0	1
chr9	44965482	44965966	promoter-TSS	protein_coding-promoter-TSS (ENSMUST00000117506)	-124	ENSMUST00000117549	ENSMUSG00000059890	Ube4a	ubiquitination factor E4A [Source:MGI Symbol;Acc:MGI:2154580]	protein_coding	0	0	0	0	1	1	0	1	1
chr10	59865177	59865377	Intergenic	Intergenic	3759	ENSMUST00000166565	ENSMUSG00000020111	Micu1	mitochondrial calcium uptake 1 [Source:MGI Symbol;Acc:MGI:2384909]	protein_coding	0	1	1	0	1	1	0	1	1
chr1	138622540	138622794	Distant-promoter	Intergenic	-2526	ENSMUST00000187407	ENSMUSG00000026393	Nek7	NIMA (never in mitosis gene a)-related expressed kinase 7 [Source:MGI Symbol;Acc:MGI:1890645]	protein_coding	0	0	0	0	0	0	0	1	0
chr19	29641223	29641468	Distant-promoter	protein_coding-intron (ENSMUST00000054083, intron 2 of 13)	-1782	ENSMUST00000161124	ENSMUSG00000046324	Ermp1	endoplasmic reticulum metallopeptidase 1 [Source:MGI Symbol;Acc:MGI:106250]	protein_coding	0	0	0	0	1	0	0	0	0
chr1	105848877	105849078	TTS	protein_coding-TTS (ENSMUST00000027559)	29107	ENSMUST00000187658	ENSMUSG00000026321	Tnfrsf11a	tumor necrosis factor receptor superfamily, member 11a, NFKB activator [Source:MGI Symbol;Acc:MGI:1314891]	protein_coding	0	0	0	0	0	0	0	1	0
chr8	69000953	69001537	intron	lncRNA-intron (ENSMUST00000212717, intron 1 of 1)	438	ENSMUST00000212717	ENSMUSG00000110594	Gm33103	predicted gene, 33103 [Source:MGI Symbol;Acc:MGI:5592262]	lincRNA	0	0	0	0	0	1	0	0	1
chr16	24495417	24495927	intron	protein_coding-intron (ENSMUST00000038053, intron 3 of 12)	-33722	ENSMUST00000231737	ENSMUSG00000116875	Morf4l1-ps1	mortality factor 4 like 1, pseudogene 1 [Source:MGI Symbol;Acc:MGI:3612158]	processed_pseudogene	0	0	1	0	0	0	0	0	0
chr9	99846806	99847290	Intergenic	Intergenic	11265	ENSMUST00000216324	ENSMUSG00000110929	Gm47757	predicted gene, 47757 [Source:MGI Symbol;Acc:MGI:6096905]	lincRNA	0	0	0	0	0	1	0	0	1
chr6	135251376	135251576	intron	protein_coding-intron (ENSMUST00000111909, intron 1 of 5)	2694	ENSMUST00000111909	ENSMUSG00000030206	Gsg1	germ cell associated 1 [Source:MGI Symbol;Acc:MGI:1194499]	protein_coding	0	0	0	0	0	0	1	1	0
chr8	44441143	44441343	Intergenic	Intergenic	106831	ENSMUST00000174944	ENSMUSG00000092685	Gm26241	predicted gene, 26241 [Source:MGI Symbol;Acc:MGI:5456018]	miRNA	0	0	0	0	0	0	0	1	0
chr16	22439085	22439669	intron	protein_coding-intron (ENSMUST00000079601, intron 1 of 12)	193	ENSMUST00000170393	ENSMUSG00000013089	Etv5	ets variant 5 [Source:MGI Symbol;Acc:MGI:1096867]	protein_coding	0	0	0	0	0	0	0	0	1
chr12	104986931	104987131	intron	protein_coding-intron (ENSMUST00000067005, intron 1 of 16)	11646	ENSMUST00000095439	ENSMUSG00000054150	Syne3	spectrin repeat containing, nuclear envelope family member 3 [Source:MGI Symbol;Acc:MGI:2442408]	protein_coding	0	0	0	0	1	0	0	1	0
chr5	140332144	140332441	promoter-TSS	protein_coding-promoter-TSS (ENSMUST00000031536)	-103	ENSMUST00000110826	ENSMUSG00000036639	Nudt1	nudix (nucleoside diphosphate linked moiety X)-type motif 1 [Source:MGI Symbol;Acc:MGI:109280]	protein_coding	0	1	1	0	1	1	0	1	0
chr3	105895238	105895822	Distant-promoter	protein_coding-intron (ENSMUST00000010279, intron 1 of 6)	-8891	ENSMUST00000000574	ENSMUSG00000000562	Adora3	adenosine A3 receptor [Source:MGI Symbol;Acc:MGI:104847]	protein_coding	0	0	0	0	0	0	0	0	1
chr17	56584703	56585020	promoter-TSS	protein_coding-promoter-TSS (ENSMUST00000075510)	36	ENSMUST00000182031	ENSMUSG00000071054	Safb	scaffold attachment factor B [Source:MGI Symbol;Acc:MGI:2146974]	protein_coding	0	0	0	0	0	1	0	1	0
chr7	49754852	49755436	Distant-promoter	Intergenic	-3971	ENSMUST00000208048	ENSMUSG00000039745	Htatip2	HIV-1 Tat interactive protein 2 [Source:MGI Symbol;Acc:MGI:1859271]	protein_coding	0	0	0	0	0	0	0	0	1
chr10	122529185	122529769	intron	lncRNA-intron (ENSMUST00000218285, intron 1 of 2)	17021	ENSMUST00000218285	ENSMUSG00000112873	Gm48877	predicted gene, 48877 [Source:MGI Symbol;Acc:MGI:6098628]	antisense	0	0	0	0	0	0	0	0	1
chr6	73234661	73235045	Intergenic	Intergenic	11803	ENSMUST00000204604	ENSMUSG00000107440	Gm40377	predicted gene, 40377 [Source:MGI Symbol;Acc:MGI:5623262]	TEC	0	0	0	0	0	0	1	0	0
chr5	100919018	100919528	Distant-promoter	Intergenic	-5566	ENSMUST00000199211	ENSMUSG00000106255	Gm36793	predicted gene, 36793 [Source:MGI Symbol;Acc:MGI:5595952]	lincRNA	0	0	1	0	0	1	0	0	1
chr1	190944259	190944843	intron	protein_coding-intron (ENSMUST00000027947, intron 9 of 9)	7299	ENSMUST00000146048	ENSMUSG00000026634	Angel2	angel homolog 2 [Source:MGI Symbol;Acc:MGI:1196310]	protein_coding	0	0	0	0	0	0	0	0	1
chr2	153649601	153650085	intron	protein_coding-intron (ENSMUST00000056495, intron 1 of 23)	226	ENSMUST00000109771	ENSMUSG00000027478	Dnmt3b	DNA methyltransferase 3B [Source:MGI Symbol;Acc:MGI:1261819]	protein_coding	0	0	0	0	0	1	0	0	1
chr8	111741649	111741899	intron	protein_coding-intron (ENSMUST00000166232, intron 1 of 6)	2035	ENSMUST00000166232	ENSMUSG00000031955	Bcar1	breast cancer anti-estrogen resistance 1 [Source:MGI Symbol;Acc:MGI:108091]	protein_coding	0	0	0	0	0	0	1	1	0
chr11	20902084	20902299	Intergenic	Intergenic	35510	ENSMUST00000178821	ENSMUSG00000096061	Gm23681	predicted gene, 23681 [Source:MGI Symbol;Acc:MGI:5453458]	miRNA	0	0	0	0	0	0	0	1	0
chr19	4207089	4207289	Intergenic	Intergenic	5410	ENSMUST00000236928	ENSMUSG00000118245	Gm30082	predicted gene, 30082 [Source:MGI Symbol;Acc:MGI:5589241]	lncRNA	0	0	1	0	1	1	0	1	1
chr14	47776699	47776948	Distant-promoter	Intergenic	-19325	ENSMUST00000226197	ENSMUSG00000115719	4930538L07Rik	RIKEN cDNA 4930538L07 gene [Source:MGI Symbol;Acc:MGI:1925279]	lncRNA	0	1	0	0	1	0	0	1	0
chr2	135323211	135323795	intron	protein_coding-intron (ENSMUST00000070724, intron 13 of 31)	74330	ENSMUST00000201524	ENSMUSG00000051177	Plcb1	phospholipase C, beta 1 [Source:MGI Symbol;Acc:MGI:97613]	protein_coding	0	0	0	0	0	0	0	0	1
chr17	3135382	3135640	Distant-promoter	protein_coding-intron (ENSMUST00000076734, intron 1 of 19)	-4999	ENSMUST00000232579	ENSMUSG00000116941	Gm46578	predicted gene, 46578 [Source:MGI Symbol;Acc:MGI:5826215]	processed_pseudogene	0	0	0	0	0	0	0	1	0
chr2	96409748	96410232	intron	protein_coding-intron (ENSMUST00000135431, intron 1 of 6)	91774	ENSMUST00000162807	ENSMUSG00000050587	Lrrc4c	leucine rich repeat containing 4C [Source:MGI Symbol;Acc:MGI:2442636]	protein_coding	0	0	0	0	0	1	0	0	0
chr6	37533491	37533694	intron	protein_coding-intron (ENSMUST00000040987, intron 2 of 8)	3419	ENSMUST00000040987	ENSMUSG00000038641	Akr1d1	aldo-keto reductase family 1, member D1 [Source:MGI Symbol;Acc:MGI:2384785]	protein_coding	0	0	0	1	0	0	1	0	0
chr15	35774709	35775020	Distant-promoter	protein_coding-intron (ENSMUST00000048646, intron 36 of 61)	-12290	ENSMUST00000228829	ENSMUSG00000115837	9130002K18Rik	RIKEN cDNA 9130002K18 gene [Source:MGI Symbol;Acc:MGI:1921804]	TEC	0	1	0	0	0	0	0	0	0
chr11	60699749	60700333	intron	protein_coding-intron (ENSMUST00000052346, intron 1 of 21)	196	ENSMUST00000108719	ENSMUSG00000020536	Llgl1	LLGL1 scribble cell polarity complex component [Source:MGI Symbol;Acc:MGI:102682]	protein_coding	0	0	0	0	0	0	0	0	1
chr12	80925909	80926236	Distant-promoter	Intergenic	-1623	ENSMUST00000190431	ENSMUSG00000101912	1700052I22Rik	RIKEN cDNA 1700052I22 gene [Source:MGI Symbol;Acc:MGI:1914590]	lncRNA	0	0	0	0	0	0	1	1	0
chr2	145610762	145611246	intron	protein_coding-intron (ENSMUST00000081121, intron 11 of 15)	4186	ENSMUST00000131123	ENSMUSG00000063873	Slc24a3	solute carrier family 24 (sodium/potassium/calcium exchanger), member 3 [Source:MGI Symbol;Acc:MGI:2137513]	protein_coding	0	0	0	0	0	1	0	0	1
chr11	101082484	101082693	promoter-TSS	protein_coding-promoter-TSS (ENSMUST00000001806)	23	ENSMUST00000001806	ENSMUSG00000001755	Coasy	Coenzyme A synthase [Source:MGI Symbol;Acc:MGI:1918993]	protein_coding	0	0	0	0	1	1	0	0	1
chr16	50550972	50551298	intron	lncRNA-intron (ENSMUST00000180509, intron 4 of 5)	22633	ENSMUST00000181884	ENSMUSG00000097694	G730013B05Rik	RIKEN cDNA G730013B05 gene [Source:MGI Symbol;Acc:MGI:3588276]	lncRNA	0	0	0	0	0	0	1	0	0
chr11	106812449	106812733	intron	protein_coding-intron (ENSMUST00000018516, intron 12 of 19)	265	ENSMUST00000133581	ENSMUSG00000018372	Cep95	centrosomal protein 95 [Source:MGI Symbol;Acc:MGI:2443502]	protein_coding	0	0	0	0	0	0	1	1	0
chr16	84835135	84835719	promoter-TSS	protein_coding-promoter-TSS (ENSMUST00000114191)	76	ENSMUST00000114191	ENSMUSG00000022890	Atp5j	ATP synthase, H+ transporting, mitochondrial F0 complex, subunit F [Source:MGI Symbol;Acc:MGI:107777]	protein_coding	0	0	0	0	1	1	1	1	1
chr3	123385711	123386295	promoter-TSS	protein_coding-promoter-TSS (ENSMUST00000090371)	-18	ENSMUST00000174323	ENSMUSG00000028114	Mettl14	methyltransferase like 14 [Source:MGI Symbol;Acc:MGI:2442926]	protein_coding	0	0	0	0	0	0	0	0	1
chr6	91736659	91737243	Distant-promoter	protein_coding-intron (ENSMUST00000032185, intron 6 of 14)	-2698	ENSMUST00000205764	ENSMUSG00000030096	Slc6a6	solute carrier family 6 (neurotransmitter transporter, taurine), member 6 [Source:MGI Symbol;Acc:MGI:98488]	protein_coding	0	1	0	0	1	0	1	1	1
chr6	134641829	134642029	intron	protein_coding-intron (ENSMUST00000062755, intron 1 of 3)	674	ENSMUST00000203234	ENSMUSG00000042992	Borcs5	BLOC-1 related complex subunit 5 [Source:MGI Symbol;Acc:MGI:1915024]	protein_coding	0	0	0	0	0	0	1	0	0
chr14	24865606	24865830	Intergenic	Intergenic	32083	ENSMUST00000223735	ENSMUSG00000114965	Gm47906	predicted gene, 47906 [Source:MGI Symbol;Acc:MGI:6097148]	lncRNA	0	0	0	0	0	0	0	1	0
chr10	61720527	61721111	intron	protein_coding-intron (ENSMUST00000067857, intron 1 of 9)	170	ENSMUST00000080099	ENSMUSG00000020085	Aifm2	apoptosis-inducing factor, mitochondrion-associated 2 [Source:MGI Symbol;Acc:MGI:1918611]	protein_coding	1	1	0	1	1	1	1	1	1
chr15	84701858	84702442	Distant-promoter	protein_coding-intron (ENSMUST00000065499, intron 7 of 7)	-17902	ENSMUST00000006029	ENSMUSG00000078954	Arhgap8	Rho GTPase activating protein 8 [Source:MGI Symbol;Acc:MGI:1920417]	protein_coding	0	0	0	0	0	0	0	0	1
chr18	33620865	33621110	Intergenic	Intergenic	44519	ENSMUST00000237469	ENSMUSG00000117689	Gm50392	predicted gene, 50392 [Source:MGI Symbol;Acc:MGI:6303296]	processed_pseudogene	0	1	0	0	1	0	0	1	0
chr18	77047286	77047531	promoter-TSS	protein_coding-promoter-TSS (ENSMUST00000026486)	-100	ENSMUST00000126153	ENSMUSG00000025420	Katnal2	katanin p60 subunit A-like 2 [Source:MGI Symbol;Acc:MGI:1924234]	protein_coding	0	0	0	0	0	0	0	1	0
chr17	56554885	56555313	promoter-TSS	protein_coding-promoter-TSS (ENSMUST00000209718)	-712	ENSMUST00000209718	ENSMUSG00000110218	Gm20219	predicted gene, 20219 [Source:MGI Symbol;Acc:MGI:5012404]	protein_coding	0	0	0	0	0	0	1	1	0
chr8	46544414	46544898	Distant-promoter	Intergenic	-7372	ENSMUST00000034045	ENSMUSG00000031629	Cenpu	centromere protein U [Source:MGI Symbol;Acc:MGI:1919126]	protein_coding	0	0	0	0	0	1	0	0	0
chr3	4785289	4785489	Distant-promoter	Intergenic	-12169	ENSMUST00000184429	ENSMUSG00000098659	1110015O18Rik	RIKEN cDNA 1110015O18 gene [Source:MGI Symbol;Acc:MGI:1915766]	lncRNA	0	0	0	0	0	0	1	0	0
chr9	66283699	66284283	Intergenic	Intergenic	15617	ENSMUST00000129778	ENSMUSG00000032380	Dapk2	death-associated protein kinase 2 [Source:MGI Symbol;Acc:MGI:1341297]	protein_coding	0	0	0	0	0	0	0	0	1
chr5	65454933	65455183	exon	protein_coding-exon (ENSMUST00000200111, exon 1 of 1)	3453	ENSMUST00000200111	ENSMUSG00000037822	Smim14	small integral membrane protein 14 [Source:MGI Symbol;Acc:MGI:1915802]	protein_coding	1	1	0	1	1	1	1	1	0
chr14	27145155	27145639	intron	protein_coding-intron (ENSMUST00000225949, intron 2 of 13)	30498	ENSMUST00000225949	ENSMUSG00000021895	Arhgef3	Rho guanine nucleotide exchange factor (GEF) 3 [Source:MGI Symbol;Acc:MGI:1918954]	protein_coding	0	1	0	0	1	1	0	1	0
chr10	120516384	120516584	Intergenic	Intergenic	-40015	ENSMUST00000072777	ENSMUSG00000056758	Hmga2	high mobility group AT-hook 2 [Source:MGI Symbol;Acc:MGI:101761]	protein_coding	0	0	0	0	1	0	0	0	1
chr16	31162086	31162407	intron	protein_coding-intron (ENSMUST00000058033, intron 1 of 21)	4376	ENSMUST00000231868	ENSMUSG00000116943	Gm18237	predicted gene, 18237 [Source:MGI Symbol;Acc:MGI:5010422]	processed_pseudogene	0	0	0	0	0	0	1	0	0
chr5	138606575	138607159	TTS	miRNA-TTS (ENSMUST00000175175)	168	ENSMUST00000175175	ENSMUSG00000092916	Gm24082	predicted gene, 24082 [Source:MGI Symbol;Acc:MGI:5453859]	miRNA	0	0	0	0	0	0	0	0	1
chr5	74944114	74944254	Distant-promoter	Intergenic	-5006	ENSMUST00000101121	ENSMUSG00000072874	Gm6116	predicted gene 6116 [Source:MGI Symbol;Acc:MGI:3644088]	lincRNA	0	1	1	0	1	1	1	1	1
chr2	127792402	127792602	promoter-TSS	protein_coding-promoter-TSS (ENSMUST00000135091)	-14	ENSMUST00000135091	ENSMUSG00000051319	Mtln	mitoregulin [Source:MGI Symbol;Acc:MGI:1915135]	protein_coding	0	1	0	0	0	0	0	0	0
chr3	138270330	138270775	Distant-promoter	protein_coding-intron (ENSMUST00000162032, intron 2 of 5)	-6942	ENSMUST00000004232	ENSMUSG00000074207	Adh1	alcohol dehydrogenase 1 (class I) [Source:MGI Symbol;Acc:MGI:87921]	protein_coding	0	0	0	0	1	0	0	0	0
chr2	114775513	114775828	Intergenic	Intergenic	67558	ENSMUST00000119253	ENSMUSG00000082997	Gm13975	predicted gene 13975 [Source:MGI Symbol;Acc:MGI:3649230]	processed_pseudogene	0	0	0	0	0	0	1	0	0
chr14	30549547	30550131	TTS	protein_coding-TTS (ENSMUST00000160274)	482	ENSMUST00000223717	ENSMUSG00000021957	Tkt	transketolase [Source:MGI Symbol;Acc:MGI:105992]	protein_coding	0	0	0	0	0	0	0	0	1
chr12	9052033	9052517	Intergenic	Intergenic	22247	ENSMUST00000219470	ENSMUSG00000066637	Ttc32	tetratricopeptide repeat domain 32 [Source:MGI Symbol;Acc:MGI:1922766]	protein_coding	0	0	1	0	0	1	0	0	1
chr5	136790768	136791252	Distant-promoter	protein_coding-intron (ENSMUST00000057497, intron 3 of 12)	-17964	ENSMUST00000126311	ENSMUSG00000004415	Col26a1	collagen, type XXVI, alpha 1 [Source:MGI Symbol;Acc:MGI:2155345]	protein_coding	0	0	1	0	0	1	0	0	1
chr9	59189193	59189436	Intergenic	Intergenic	-43104	ENSMUST00000085631	ENSMUSG00000066592	Gm7589	predicted gene 7589 [Source:MGI Symbol;Acc:MGI:3644073]	processed_pseudogene	0	1	0	0	0	0	0	1	0
chr4	152103025	152103509	Distant-promoter	protein_coding-intron (ENSMUST00000084115, intron 3 of 19)	-1233	ENSMUST00000123615	ENSMUSG00000039713	Plekhg5	pleckstrin homology domain containing, family G (with RhoGef domain) member 5 [Source:MGI Symbol;Acc:MGI:2652860]	protein_coding	0	0	0	0	0	1	0	0	0
chr9	74975421	74975679	promoter-TSS	protein_coding-promoter-TSS (ENSMUST00000081746)	-561	ENSMUST00000081746	ENSMUSG00000034858	Fam214a	family with sequence similarity 214, member A [Source:MGI Symbol;Acc:MGI:2387648]	protein_coding	0	0	0	0	0	0	1	0	0
chr19	7541528	7541873	Distant-promoter	Intergenic	-15759	ENSMUST00000025925	ENSMUSG00000060675	Plaat3	phospholipase A and acyltransferase 3 [Source:MGI Symbol;Acc:MGI:2179715]	protein_coding	0	0	0	0	0	0	0	1	0
chr7	125739173	125739541	intron	protein_coding-intron (ENSMUST00000069660, intron 2 of 27)	31366	ENSMUST00000148701	ENSMUSG00000032743	D430042O09Rik	RIKEN cDNA D430042O09 gene [Source:MGI Symbol;Acc:MGI:2442760]	protein_coding	0	0	0	0	0	0	1	1	0
chr4	40829064	40829648	intron	protein_coding-intron (ENSMUST00000030121, intron 1 of 5)	20782	ENSMUST00000177794	ENSMUSG00000096377	Mir5123	microRNA 5123 [Source:MGI Symbol;Acc:MGI:4950448]	miRNA	0	1	0	0	1	0	1	1	1
chr15	64345804	64346005	intron	protein_coding-intron (ENSMUST00000023008, intron 2 of 30)	3982	ENSMUST00000177035	ENSMUSG00000022377	Asap1	ArfGAP with SH3 domain, ankyrin repeat and PH domain1 [Source:MGI Symbol;Acc:MGI:1342335]	protein_coding	0	0	0	0	1	0	0	0	0
chr1	170136447	170136680	Intergenic	Intergenic	7150	ENSMUST00000161492	ENSMUSG00000026670	Uap1	UDP-N-acetylglucosamine pyrophosphorylase 1 [Source:MGI Symbol;Acc:MGI:1334459]	protein_coding	0	1	1	0	1	1	1	1	1
chr11	98699841	98700325	Distant-promoter	Intergenic	-1180	ENSMUST00000038886	ENSMUSG00000038067	Csf3	colony stimulating factor 3 (granulocyte) [Source:MGI Symbol;Acc:MGI:1339751]	protein_coding	0	0	0	0	0	1	0	0	1
chr2	91779121	91779605	intron	protein_coding-intron (ENSMUST00000045699, intron 7 of 16)	6131	ENSMUST00000133490	ENSMUSG00000040506	Ambra1	autophagy/beclin 1 regulator 1 [Source:MGI Symbol;Acc:MGI:2443564]	protein_coding	0	0	0	0	0	1	0	0	0
chr11	4436923	4437433	Distant-promoter	protein_coding-intron (ENSMUST00000020689, intron 1 of 11)	-1424	ENSMUST00000124249	ENSMUSG00000020419	Hormad2	HORMA domain containing 2 [Source:MGI Symbol;Acc:MGI:1923078]	protein_coding	0	0	1	0	0	1	0	0	1
chr12	40220174	40220758	Distant-promoter	protein_coding-intron (ENSMUST00000001672, intron 1 of 11)	-2292	ENSMUST00000038121	ENSMUSG00000035983	Gm7008	predicted gene 7008 [Source:MGI Symbol;Acc:MGI:3647211]	antisense	0	0	0	0	0	0	0	0	1
chr3	102995715	102995915	promoter-TSS	protein_coding-promoter-TSS (ENSMUST00000119450)	20	ENSMUST00000119450	ENSMUSG00000027854	Sike1	suppressor of IKBKE 1 [Source:MGI Symbol;Acc:MGI:1913891]	protein_coding	0	0	0	0	1	1	0	0	1
chr5	143464417	143464650	promoter-TSS	protein_coding-promoter-TSS (ENSMUST00000045593)	-51	ENSMUST00000045593	ENSMUSG00000039206	Daglb	diacylglycerol lipase, beta [Source:MGI Symbol;Acc:MGI:2442032]	protein_coding	0	0	0	0	1	0	0	0	0
chr18	69507756	69508240	intron	protein_coding-intron (ENSMUST00000066717, intron 6 of 20)	7040	ENSMUST00000202765	ENSMUSG00000053477	Tcf4	transcription factor 4 [Source:MGI Symbol;Acc:MGI:98506]	protein_coding	0	0	1	0	0	1	0	0	1
chr1	152871089	152871415	promoter-TSS	protein_coding-promoter-TSS (ENSMUST00000186692)	-94	ENSMUST00000186692	ENSMUSG00000042772	Smg7	Smg-7 homolog, nonsense mediated mRNA decay factor (C. elegans) [Source:MGI Symbol;Acc:MGI:2682334]	protein_coding	0	0	0	0	0	0	1	1	0
chr17	29514571	29515055	Intergenic	Intergenic	4977	ENSMUST00000168877	ENSMUSG00000091614	Gm17657	predicted gene, 17657 [Source:MGI Symbol;Acc:MGI:4937291]	protein_coding	0	0	1	0	0	1	0	1	1
chr4	32304088	32304572	intron	protein_coding-intron (ENSMUST00000037416, intron 1 of 7)	52569	ENSMUST00000133451	ENSMUSG00000087049	Bach2it1	BTB and CNC homology 2, intronic transcript 1 [Source:MGI Symbol;Acc:MGI:3651084]	sense_intronic	0	1	0	0	1	1	0	1	1
chr15	76468276	76468786	intron	protein_coding-intron (ENSMUST00000023217, intron 2 of 15)	8746	ENSMUST00000023217	ENSMUSG00000022557	Bop1	block of proliferation 1 [Source:MGI Symbol;Acc:MGI:1334460]	protein_coding	0	0	1	0	0	1	0	0	1
chr19	37419619	37420103	Distant-promoter	protein_coding-intron (ENSMUST00000012587, intron 21 of 21)	-6014	ENSMUST00000229520	ENSMUSG00000118211	Gm46649	predicted gene, 46649 [Source:MGI Symbol;Acc:MGI:5826286]	processed_pseudogene	0	0	1	0	0	1	0	0	1
chr7	132751598	132752182	intron	protein_coding-intron (ENSMUST00000065371, intron 4 of 4)	25026	ENSMUST00000106168	ENSMUSG00000030956	Fam53b	family with sequence similarity 53, member B [Source:MGI Symbol;Acc:MGI:1925188]	protein_coding	0	0	0	0	0	0	0	0	1
chr17	5780660	5780860	Distant-promoter	Intergenic	-17897	ENSMUST00000180924	ENSMUSG00000096965	3300005D01Rik	RIKEN cDNA 3300005D01 gene [Source:MGI Symbol;Acc:MGI:1925762]	lncRNA	0	0	0	0	0	0	0	1	0
chr11	69758485	69758903	promoter-TSS	protein_coding-promoter-TSS (ENSMUST00000058470)	-57	ENSMUST00000058470	ENSMUSG00000005198	Polr2a	polymerase (RNA) II (DNA directed) polypeptide A [Source:MGI Symbol;Acc:MGI:98086]	protein_coding	0	1	0	0	1	0	0	1	1
chr11	78151107	78151691	Distant-promoter	protein_coding-intron (ENSMUST00000073705, intron 2 of 2)	-1961	ENSMUST00000118132	ENSMUSG00000060727	Gm12571	predicted gene 12571 [Source:MGI Symbol;Acc:MGI:3649675]	processed_pseudogene	0	0	0	0	0	0	0	0	1
chr2	139738977	139739380	intron	protein_coding-intron (ENSMUST00000099307, intron 2 of 5)	61000	ENSMUST00000099307	ENSMUSG00000074766	Ism1	isthmin 1, angiogenesis inhibitor [Source:MGI Symbol;Acc:MGI:2442963]	protein_coding	0	1	1	0	1	1	0	0	0
chr3	87770549	87771033	Distant-promoter	protein_coding-intron (ENSMUST00000029714, intron 1 of 22)	-1825	ENSMUST00000174776	ENSMUSG00000028073	Pear1	platelet endothelial aggregation receptor 1 [Source:MGI Symbol;Acc:MGI:1920432]	protein_coding	0	0	0	0	0	1	0	0	1
chr11	120270002	120270264	Distant-promoter	protein_coding-intron (ENSMUST00000044985, intron 4 of 27)	-4354	ENSMUST00000197891	ENSMUSG00000104657	Gm47297	predicted gene, 47297 [Source:MGI Symbol;Acc:MGI:6096159]	miRNA	0	1	0	0	1	1	1	1	0
chr10	34211764	34211979	Intergenic	Intergenic	2207	ENSMUST00000216782	ENSMUSG00000111876	Gm18346	predicted gene, 18346 [Source:MGI Symbol;Acc:MGI:5010531]	processed_pseudogene	0	0	0	0	1	1	1	1	0
chr19	53141712	53142015	promoter-TSS	protein_coding-promoter-TSS (ENSMUST00000050096)	266	ENSMUST00000237224	ENSMUSG00000025026	Add3	adducin 3 (gamma) [Source:MGI Symbol;Acc:MGI:1351615]	protein_coding	0	1	0	0	1	0	1	1	1
chr14	75786631	75787115	promoter-TSS	protein_coding-promoter-TSS (ENSMUST00000226574)	89	ENSMUST00000226574	ENSMUSG00000022003	Slc25a30	solute carrier family 25, member 30 [Source:MGI Symbol;Acc:MGI:1914804]	protein_coding	0	0	0	0	0	1	0	0	0
chr11	100983520	100984030	Distant-promoter	Intergenic	-12888	ENSMUST00000060792	ENSMUSG00000004044	Cavin1	caveolae associated 1 [Source:MGI Symbol;Acc:MGI:1277968]	protein_coding	0	0	1	0	0	1	0	0	1
chr11	121545063	121545371	intron	protein_coding-intron (ENSMUST00000103013, intron 14 of 38)	1016	ENSMUST00000147560	ENSMUSG00000039230	Tbcd	tubulin-specific chaperone d [Source:MGI Symbol;Acc:MGI:1919686]	protein_coding	0	0	0	0	1	0	1	1	0
chr2	139804148	139804348	Intergenic	Intergenic	-59049	ENSMUST00000120773	ENSMUSG00000084207	Gm14070	predicted gene 14070 [Source:MGI Symbol;Acc:MGI:3652233]	processed_pseudogene	0	0	0	0	1	0	0	0	0
chr11	95046888	95047372	Distant-promoter	protein_coding-intron (ENSMUST00000001548, intron 23 of 25)	-5776	ENSMUST00000038431	ENSMUSG00000038967	Pdk2	pyruvate dehydrogenase kinase, isoenzyme 2 [Source:MGI Symbol;Acc:MGI:1343087]	protein_coding	0	0	1	0	0	1	0	0	1
chr4	120659552	120659949	Distant-promoter	Intergenic	-6822	ENSMUST00000094814	ENSMUSG00000070803	Cited4	Cbp/p300-interacting transactivator, with Glu/Asp-rich carboxy-terminal domain, 4 [Source:MGI Symbol;Acc:MGI:1861694]	protein_coding	0	0	0	0	1	0	0	0	0
chr1	153225535	153225810	intron	protein_coding-intron (ENSMUST00000027752, intron 26 of 27)	3472	ENSMUST00000161744	ENSMUSG00000026478	Lamc1	laminin, gamma 1 [Source:MGI Symbol;Acc:MGI:99914]	protein_coding	0	0	0	0	0	0	0	1	0
chr1	181232655	181233139	Intergenic	Intergenic	6821	ENSMUST00000066988	ENSMUSG00000054135	A430110L20Rik	RIKEN cDNA A430110L20 gene [Source:MGI Symbol;Acc:MGI:3036249]	lincRNA	0	1	1	0	1	1	1	1	1
chr6	94946595	94946939	exon	lncRNA-exon (ENSMUST00000203778, exon 4 of 8)	2933	ENSMUST00000203778	ENSMUSG00000108187	4930511E03Rik	RIKEN cDNA 4930511E03 gene [Source:MGI Symbol;Acc:MGI:1926023]	lncRNA	0	1	0	1	1	1	1	1	1
chr7	96796352	96796585	promoter-TSS	protein_coding-promoter-TSS (ENSMUST00000130299)	-173	ENSMUST00000130299	ENSMUSG00000048078	Tenm4	teneurin transmembrane protein 4 [Source:MGI Symbol;Acc:MGI:2447063]	protein_coding	0	1	0	0	0	0	0	1	0
chr11	110178202	110178686	Distant-promoter	protein_coding-intron (ENSMUST00000044003, intron 37 of 38)	-10248	ENSMUST00000044850	ENSMUSG00000041797	Abca9	ATP-binding cassette, sub-family A (ABC1), member 9 [Source:MGI Symbol;Acc:MGI:2386796]	protein_coding	0	0	0	0	0	1	0	0	0
chr4	63502355	63502555	Distant-promoter	Intergenic	-6464	ENSMUST00000063672	ENSMUSG00000039137	Whrn	whirlin [Source:MGI Symbol;Acc:MGI:2682003]	protein_coding	0	0	0	0	0	0	0	1	0
chr2	31068331	31068571	Distant-promoter	protein_coding-intron (ENSMUST00000073879, intron 6 of 13)	-13007	ENSMUST00000128431	ENSMUSG00000075415	Fnbp1	formin binding protein 1 [Source:MGI Symbol;Acc:MGI:109606]	protein_coding	0	0	0	0	1	0	0	0	0
chr7	78783137	78783353	promoter-TSS	protein_coding-promoter-TSS (ENSMUST00000032841)	-68	ENSMUST00000123706	ENSMUSG00000030611	Mrps11	mitochondrial ribosomal protein S11 [Source:MGI Symbol;Acc:MGI:1915244]	protein_coding	0	0	0	0	1	0	0	0	1
chr4	70535957	70536441	Distant-promoter	Intergenic	-1204	ENSMUST00000037881	ENSMUSG00000039270	Megf9	multiple EGF-like-domains 9 [Source:MGI Symbol;Acc:MGI:1918264]	protein_coding	0	1	0	0	1	1	1	1	1
chr10	60030629	60030882	intron	protein_coding-intron (ENSMUST00000050516, intron 5 of 10)	27428	ENSMUST00000164083	ENSMUSG00000044475	Ascc1	activating signal cointegrator 1 complex subunit 1 [Source:MGI Symbol;Acc:MGI:1916340]	protein_coding	0	0	0	0	1	0	1	1	0
chr4	57839376	57839576	Distant-promoter	protein_coding-intron (ENSMUST00000098065, intron 2 of 2)	-5771	ENSMUST00000102903	ENSMUSG00000038729	Pakap	paralemmin A kinase anchor protein [Source:MGI Symbol;Acc:MGI:5141924]	protein_coding	0	1	1	0	1	0	0	1	0
chr1	131159065	131159341	TTS	protein_coding-TTS (ENSMUST00000139468)	6022	ENSMUST00000068805	ENSMUSG00000026427	Eif2d	eukaryotic translation initiation factor 2D [Source:MGI Symbol;Acc:MGI:109342]	protein_coding	0	0	0	0	0	0	1	0	0
chr12	104069605	104070089	Distant-promoter	Intergenic	-10802	ENSMUST00000166601	ENSMUSG00000092075	Serpina4-ps1	serine (or cysteine) peptidase inhibitor, clade A, member 4, pseudogene 1 [Source:MGI Symbol;Acc:MGI:2448363]	unprocessed_pseudogene	0	0	0	0	0	1	0	0	1
chr5	91036797	91037009	Intergenic	Intergenic	9439	ENSMUST00000041516	ENSMUSG00000035020	Epgn	epithelial mitogen [Source:MGI Symbol;Acc:MGI:1919170]	protein_coding	0	1	0	1	1	0	1	1	0
chr6	140472330	140472814	intron	protein_coding-intron (ENSMUST00000087622, intron 3 of 30)	39583	ENSMUST00000203774	ENSMUSG00000030231	Plekha5	pleckstrin homology domain containing, family A member 5 [Source:MGI Symbol;Acc:MGI:1923802]	protein_coding	0	0	1	0	0	1	0	0	1
chr1	119481445	119482029	Distant-promoter	protein_coding-exon (ENSMUST00000156213, exon 2 of 2)	-3658	ENSMUST00000142945	ENSMUSG00000004451	Ralb	v-ral simian leukemia viral oncogene B [Source:MGI Symbol;Acc:MGI:1927244]	protein_coding	0	0	0	0	0	0	0	0	1
chr17	34984164	34984674	promoter-TSS	protein_coding-promoter-TSS (ENSMUST00000172666)	-189	ENSMUST00000172666	ENSMUSG00000007050	Lsm2	LSM2 homolog, U6 small nuclear RNA and mRNA degradation associated [Source:MGI Symbol;Acc:MGI:90676]	protein_coding	0	0	1	0	0	0	0	0	1
chr2	32767471	32767671	exon	protein_coding-exon (ENSMUST00000066478, exon 12 of 15)	7276	ENSMUST00000149987	ENSMUSG00000009563	Tor2a	torsin family 2, member A [Source:MGI Symbol;Acc:MGI:1353596]	protein_coding	0	0	0	0	0	0	1	1	0
chr19	32470089	32470599	Distant-promoter	Intergenic	-3766	ENSMUST00000078034	ENSMUSG00000062456	Rpl9-ps6	ribosomal protein L9, pseudogene 6 [Source:MGI Symbol;Acc:MGI:3642682]	protein_coding	0	0	1	0	0	0	0	0	1
chr11	53644460	53644750	Distant-promoter	Intergenic	-1139	ENSMUST00000121977	ENSMUSG00000084373	Rps2-ps4	ribosomal protein S2, pseudogene 4 [Source:MGI Symbol;Acc:MGI:3651115]	processed_pseudogene	0	0	0	0	1	0	1	1	1
chr15	54990106	54990318	Distant-promoter	Intergenic	-3321	ENSMUST00000227150	ENSMUSG00000115245	4930478E11Rik	RIKEN cDNA 4930478E11 gene [Source:MGI Symbol;Acc:MGI:1922188]	lncRNA	0	1	0	1	1	1	1	1	1
chr5	30001683	30001883	intron	lncRNA-intron (ENSMUST00000200055, intron 2 of 2)	5978	ENSMUST00000199600	ENSMUSG00000105439	A230098N10Rik	RIKEN cDNA A230098N10 gene [Source:MGI Symbol;Acc:MGI:2141280]	lncRNA	0	0	0	0	0	0	1	1	0
chr12	104983580	104983788	intron	protein_coding-intron (ENSMUST00000067005, intron 1 of 16)	14993	ENSMUST00000095439	ENSMUSG00000054150	Syne3	spectrin repeat containing, nuclear envelope family member 3 [Source:MGI Symbol;Acc:MGI:2442408]	protein_coding	0	1	0	0	0	0	0	0	0
chr1	75210716	75210928	promoter-TSS	protein_coding-promoter-TSS (ENSMUST00000027401)	-9	ENSMUST00000185448	ENSMUSG00000026200	Glb1l	galactosidase, beta 1-like [Source:MGI Symbol;Acc:MGI:1921827]	protein_coding	0	0	0	0	0	1	0	1	1
chr4	83515230	83515814	Distant-promoter	Intergenic	-9984	ENSMUST00000084445	ENSMUSG00000066116	Gm10154	predicted gene 10154 [Source:MGI Symbol;Acc:MGI:3642271]	processed_pseudogene	0	0	0	0	0	0	0	0	1
chr12	110200879	110201209	Distant-promoter	Intergenic	-12983	ENSMUST00000222571	ENSMUSG00000113733	Gm34785	predicted gene, 34785 [Source:MGI Symbol;Acc:MGI:5593944]	lncRNA	0	1	0	0	0	0	0	0	0
chr13	13438615	13438815	intron	protein_coding-intron (ENSMUST00000005532, intron 1 of 19)	1048	ENSMUST00000222142	ENSMUSG00000005397	Nid1	nidogen 1 [Source:MGI Symbol;Acc:MGI:97342]	protein_coding	0	0	0	0	1	0	0	1	0
chr5	143235409	143235728	promoter-TSS	protein_coding-promoter-TSS (ENSMUST00000162861)	-211	ENSMUST00000162861	ENSMUSG00000029587	Zfp12	zinc finger protein 12 [Source:MGI Symbol;Acc:MGI:99157]	protein_coding	0	0	0	0	1	1	0	1	1
chr14	20206460	20206766	Distant-promoter	Intergenic	-6501	ENSMUST00000157291	ENSMUSG00000087916	Gm24912	predicted gene, 24912 [Source:MGI Symbol;Acc:MGI:5454689]	snoRNA	0	0	0	0	0	0	1	1	0
chr17	9756032	9756616	intron	lncRNA-intron (ENSMUST00000233804, intron 3 of 3)	19542	ENSMUST00000233804	ENSMUSG00000117264	4930452A19Rik	RIKEN cDNA 4930452A19 gene [Source:MGI Symbol;Acc:MGI:1925363]	processed_transcript	0	0	0	0	0	0	0	0	1
chr9	115088230	115088714	promoter-TSS	protein_coding-promoter-TSS (ENSMUST00000182363)	-369	ENSMUST00000182363	ENSMUSG00000040875	Osbpl10	oxysterol binding protein-like 10 [Source:MGI Symbol;Acc:MGI:1921736]	protein_coding	0	0	0	0	0	1	0	0	1
chr9	107769004	107769204	TTS	protein_coding-TTS (ENSMUST00000181993)	1391	ENSMUST00000182304	ENSMUSG00000032580	Rbm5	RNA binding motif protein 5 [Source:MGI Symbol;Acc:MGI:1933204]	protein_coding	0	0	0	0	0	0	1	1	0
chr14	55691195	55691435	Distant-promoter	lncRNA-intron (ENSMUST00000227106, intron 2 of 2)	-7398	ENSMUST00000157777	ENSMUSG00000088402	Gm25887	predicted gene, 25887 [Source:MGI Symbol;Acc:MGI:5455664]	snRNA	0	0	0	0	0	0	1	0	0
chr14	66296739	66297323	promoter-TSS	protein_coding-promoter-TSS (ENSMUST00000022623)	0	ENSMUST00000022623	ENSMUSG00000022043	Trim35	tripartite motif-containing 35 [Source:MGI Symbol;Acc:MGI:1914104]	protein_coding	0	0	1	0	0	1	0	1	1
chr2	73572427	73572911	intron	protein_coding-intron (ENSMUST00000028515, intron 4 of 8)	7669	ENSMUST00000028515	ENSMUSG00000027107	Chrna1	cholinergic receptor, nicotinic, alpha polypeptide 1 (muscle) [Source:MGI Symbol;Acc:MGI:87885]	protein_coding	0	0	0	0	0	1	0	0	0
chr7	27591613	27592197	promoter-TSS	protein_coding-promoter-TSS (ENSMUST00000108342)	159	ENSMUST00000167435	ENSMUSG00000004056	Akt2	thymoma viral proto-oncogene 2 [Source:MGI Symbol;Acc:MGI:104874]	protein_coding	0	0	0	0	0	0	0	0	1
chr5	112378731	112379215	Distant-promoter	protein_coding-TTS (ENSMUST00000035279)	-1334	ENSMUST00000176660	ENSMUSG00000093637	Gm20636	predicted gene 20636 [Source:MGI Symbol;Acc:MGI:5313083]	antisense	0	0	0	1	1	1	1	1	1
chr18	9732082	9732331	Distant-promoter	protein_coding-intron (ENSMUST00000040069, intron 2 of 10)	-5536	ENSMUST00000171339	ENSMUSG00000091285	Gm17430	predicted gene, 17430 [Source:MGI Symbol;Acc:MGI:4937064]	processed_pseudogene	0	1	0	0	0	0	0	0	1
chr19	36440221	36440459	TTS	protein_coding-TTS (ENSMUST00000224971)	686	ENSMUST00000225185	ENSMUSG00000024805	Pcgf5	polycomb group ring finger 5 [Source:MGI Symbol;Acc:MGI:1923505]	protein_coding	0	0	0	0	0	1	1	0	1
chr5	72600982	72601466	Distant-promoter	Intergenic	-13673	ENSMUST00000239243	ENSMUSG00000060204	Slc10a4l	solute carrier family 10 (sodium/bile acid cotransporter family), member 4 like [Source:MGI Symbol;Acc:MGI:3645333]	protein_coding	0	0	0	0	0	1	0	0	0
chr14	68051700	68052210	promoter-TSS	lncRNA-promoter-TSS (ENSMUST00000223853)	-625	ENSMUST00000223853	ENSMUSG00000114621	Gm31107	predicted gene, 31107 [Source:MGI Symbol;Acc:MGI:5590266]	lincRNA	0	0	1	0	0	1	0	0	0
chr15	34287146	34287473	Intergenic	Intergenic	1561	ENSMUST00000122789	ENSMUSG00000084738	Gm25809	predicted gene, 25809 [Source:MGI Symbol;Acc:MGI:5455586]	snoRNA	0	0	0	0	0	0	0	1	0
chr9	70874866	70875123	intron	protein_coding-intron (ENSMUST00000034731, intron 1 of 8)	22418	ENSMUST00000179930	ENSMUSG00000096160	Gm3436	predicted pseudogene 3436 [Source:MGI Symbol;Acc:MGI:3781613]	processed_pseudogene	0	0	0	0	1	0	1	1	0
chr14	102995150	102995634	Distant-promoter	lncRNA-intron (ENSMUST00000226662, intron 2 of 2)	-12755	ENSMUST00000184744	ENSMUSG00000098557	Kctd12	potassium channel tetramerisation domain containing 12 [Source:MGI Symbol;Acc:MGI:2145823]	protein_coding	0	0	0	0	0	1	0	0	1
chr3	138843869	138844379	Distant-promoter	protein_coding-intron (ENSMUST00000029800, intron 1 of 7)	-14962	ENSMUST00000153140	ENSMUSG00000086123	Gm16060	predicted pseudogene 16060 [Source:MGI Symbol;Acc:MGI:3783246]	processed_pseudogene	0	0	1	0	0	0	0	0	0
chr17	10408648	10408938	intron	protein_coding-intron (ENSMUST00000041463, intron 4 of 4)	-47423	ENSMUST00000160763	ENSMUSG00000089633	A230009B12Rik	RIKEN cDNA A230009B12 gene [Source:MGI Symbol;Acc:MGI:2442666]	lncRNA	0	1	0	0	1	1	1	1	1
chrX	135752764	135753348	intron	protein_coding-intron (ENSMUST00000113144, intron 4 of 10)	6340	ENSMUST00000196502	ENSMUSG00000106264	Mir7646	microRNA 7646 [Source:MGI Symbol;Acc:MGI:5562788]	miRNA	0	0	0	0	0	0	0	0	1
chr19	6128009	6128288	promoter-TSS	protein_coding-promoter-TSS (ENSMUST00000124964)	-1	ENSMUST00000154601	ENSMUSG00000024787	Snx15	sorting nexin 15 [Source:MGI Symbol;Acc:MGI:1916274]	protein_coding	0	1	0	0	1	1	0	1	1
chr5	135394473	135394850	promoter-TSS	protein_coding-promoter-TSS (ENSMUST00000111171)	-115	ENSMUST00000111171	ENSMUSG00000053293	Pom121	nuclear pore membrane protein 121 [Source:MGI Symbol;Acc:MGI:2137624]	protein_coding	0	0	0	0	1	0	0	1	1
chr19	44107316	44107543	promoter-TSS	protein_coding-promoter-TSS (ENSMUST00000026217)	40	ENSMUST00000147423	ENSMUSG00000025199	Chuk	conserved helix-loop-helix ubiquitous kinase [Source:MGI Symbol;Acc:MGI:99484]	protein_coding	0	1	0	0	1	1	1	1	1
chr12	59011916	59012500	promoter-TSS	protein_coding-promoter-TSS (ENSMUST00000021375)	-191	ENSMUST00000134223	ENSMUSG00000020986	Sec23a	SEC23 homolog A, COPII coat complex component [Source:MGI Symbol;Acc:MGI:1349635]	protein_coding	0	0	0	0	1	1	0	1	1
chr16	45126768	45127252	intron	protein_coding-intron (ENSMUST00000061050, intron 7 of 7)	24911	ENSMUST00000152364	ENSMUSG00000022664	Slc35a5	solute carrier family 35, member A5 [Source:MGI Symbol;Acc:MGI:1921352]	protein_coding	0	0	0	0	0	1	0	0	0
chr1	171247106	171247317	promoter-TSS	protein_coding-promoter-TSS (ENSMUST00000013737)	-89	ENSMUST00000136976	ENSMUSG00000013593	Ndufs2	NADH:ubiquinone oxidoreductase core subunit S2 [Source:MGI Symbol;Acc:MGI:2385112]	protein_coding	0	0	1	0	1	1	0	1	1
chr6	29234206	29234790	promoter-TSS	snoRNA-promoter-TSS (ENSMUST00000158664)	64	ENSMUST00000158664	ENSMUSG00000089289	Gm26021	predicted gene, 26021 [Source:MGI Symbol;Acc:MGI:5455798]	snoRNA	0	0	0	0	0	0	0	0	1
chr4	95377540	95377801	Intergenic	Intergenic	25120	ENSMUST00000187014	ENSMUSG00000100129	Gm29064	predicted gene 29064 [Source:MGI Symbol;Acc:MGI:5579770]	lncRNA	0	0	0	0	0	0	0	1	0
chr8	117569382	117569866	intron	protein_coding-intron (ENSMUST00000081232, intron 7 of 32)	-22598	ENSMUST00000175077	ENSMUSG00000092818	Gm27361	predicted gene, 27361 [Source:MGI Symbol;Acc:MGI:5530743]	miRNA	0	0	0	0	0	1	0	0	1
chr7	19228677	19228877	exon	protein_coding-exon (ENSMUST00000206335, exon 1 of 1)	394	ENSMUST00000206335	ENSMUSG00000052214	Opa3	optic atrophy 3 [Source:MGI Symbol;Acc:MGI:2686271]	protein_coding	0	0	0	0	0	0	0	1	0
chr10	111223251	111223451	Distant-promoter	protein_coding-intron (ENSMUST00000095310, intron 2 of 22)	-10278	ENSMUST00000217693	ENSMUSG00000020189	Osbpl8	oxysterol binding protein-like 8 [Source:MGI Symbol;Acc:MGI:2443807]	protein_coding	0	0	0	0	0	0	0	1	0
chr9	31241308	31241522	Intergenic	Intergenic	-29600	ENSMUST00000213273	ENSMUSG00000031996	Aplp2	amyloid beta (A4) precursor-like protein 2 [Source:MGI Symbol;Acc:MGI:88047]	protein_coding	0	0	0	1	1	1	1	1	0
chr2	74971007	74971380	Intergenic	Intergenic	-35679	ENSMUST00000122625	ENSMUSG00000084574	n-R5s198	nuclear encoded rRNA 5S 198 [Source:MGI Symbol;Acc:MGI:4422063]	rRNA	0	0	0	0	1	0	0	0	0
chr3	85707329	85707913	intron	protein_coding-intron (ENSMUST00000094148, intron 4 of 10)	-33633	ENSMUST00000126445	ENSMUSG00000051000	Fam160a1	family with sequence similarity 160, member A1 [Source:MGI Symbol;Acc:MGI:2444746]	protein_coding	0	0	0	0	0	0	0	0	1
chrX	8031521	8031774	Distant-promoter	Intergenic	-2565	ENSMUST00000117804	ENSMUSG00000083518	Gm9429	predicted gene 9429 [Source:MGI Symbol;Acc:MGI:3643631]	processed_pseudogene	0	1	0	0	0	0	0	0	0
chr15	58023028	58023512	intron	protein_coding-intron (ENSMUST00000100655, intron 5 of 5)	4625	ENSMUST00000187062	ENSMUSG00000101892	9130401M01Rik	RIKEN cDNA 9130401M01 gene [Source:MGI Symbol;Acc:MGI:1923008]	protein_coding	0	0	1	0	0	1	0	0	1
chr12	9225118	9225447	Intergenic	Intergenic	-146156	ENSMUST00000223136	ENSMUSG00000113913	Gm46323	predicted gene, 46323 [Source:MGI Symbol;Acc:MGI:5825960]	lncRNA	0	1	0	0	1	0	0	0	0
chr15	91608944	91609163	Intergenic	Intergenic	8384	ENSMUST00000157340	ENSMUSG00000087965	Gm25389	predicted gene, 25389 [Source:MGI Symbol;Acc:MGI:5455166]	misc_RNA	0	0	0	0	0	0	1	1	0
chr9	104034830	104035119	promoter-TSS	protein_coding-promoter-TSS (ENSMUST00000194183)	-874	ENSMUST00000194183	ENSMUSG00000032558	Nphp3	nephronophthisis 3 (adolescent) [Source:MGI Symbol;Acc:MGI:1921275]	protein_coding	0	0	0	0	0	0	1	0	0
chr4	83384068	83384270	intron	lncRNA-intron (ENSMUST00000126437, intron 1 of 2)	1105	ENSMUST00000126437	ENSMUSG00000087592	Gm11184	predicted gene 11184 [Source:MGI Symbol;Acc:MGI:3651087]	lncRNA	0	0	0	0	1	0	1	1	1
chr17	84110213	84110723	Intergenic	Intergenic	25492	ENSMUST00000234322	ENSMUSG00000117485	Gm19696	predicted gene, 19696 [Source:MGI Symbol;Acc:MGI:5011881]	lincRNA	0	1	1	0	1	1	0	1	0
chr7	81208853	81209437	intron	lncRNA-intron (ENSMUST00000207652, intron 5 of 6)	4135	ENSMUST00000207652	ENSMUSG00000109323	Gm44968	predicted gene 44968 [Source:MGI Symbol;Acc:MGI:5753544]	lincRNA	0	0	0	0	0	0	0	0	1
chr2	36048812	36049396	promoter-TSS	protein_coding-promoter-TSS (ENSMUST00000028256)	302	ENSMUST00000070112	ENSMUSG00000026895	Ndufa8	NADH:ubiquinone oxidoreductase subunit A8 [Source:MGI Symbol;Acc:MGI:1915625]	protein_coding	0	0	0	0	0	0	0	0	1
chr6	89080604	89080819	Distant-promoter	lncRNA-intron (ENSMUST00000168837, intron 1 of 2)	-15399	ENSMUST00000153517	ENSMUSG00000055403	4933427D06Rik	RIKEN cDNA 4933427D06 gene [Source:MGI Symbol;Acc:MGI:3026922]	lncRNA	0	0	0	0	1	0	0	0	0
chr8	12894946	12895188	Distant-promoter	protein_coding-intron (ENSMUST00000095456, intron 2 of 29)	-11341	ENSMUST00000110860	ENSMUSG00000079146	Gm15353	predicted gene 15353 [Source:MGI Symbol;Acc:MGI:3705219]	lncRNA	0	0	0	0	0	0	1	1	0
chr13	97618191	97618601	Intergenic	Intergenic	8860	ENSMUST00000225459	ENSMUSG00000114599	Gm48070	predicted gene, 48070 [Source:MGI Symbol;Acc:MGI:6097400]	processed_pseudogene	0	0	0	0	1	0	0	0	0
chr14	72983569	72983779	Distant-promoter	Intergenic	-3770	ENSMUST00000226196	ENSMUSG00000115085	Gm9198	predicted gene 9198 [Source:MGI Symbol;Acc:MGI:3647590]	processed_pseudogene	0	1	1	0	1	1	0	1	1
chr9	94467919	94468238	Intergenic	Intergenic	51520	ENSMUST00000186491	ENSMUSG00000099359	Gm28934	predicted gene 28934 [Source:MGI Symbol;Acc:MGI:5579640]	processed_pseudogene	0	0	0	0	0	0	1	0	0
chr11	101552594	101552901	promoter-TSS	protein_coding-promoter-TSS (ENSMUST00000017290)	93	ENSMUST00000103098	ENSMUSG00000017119	Nbr1	NBR1, autophagy cargo receptor [Source:MGI Symbol;Acc:MGI:108498]	protein_coding	0	0	0	0	0	0	0	1	0
chr10	111226566	111226779	Distant-promoter	protein_coding-intron (ENSMUST00000095310, intron 2 of 22)	-6957	ENSMUST00000217693	ENSMUSG00000020189	Osbpl8	oxysterol binding protein-like 8 [Source:MGI Symbol;Acc:MGI:2443807]	protein_coding	0	0	0	0	1	1	0	1	1
chr19	36677564	36677764	intron	lncRNA-intron (ENSMUST00000128603, intron 2 of 2)	11609	ENSMUST00000144045	ENSMUSG00000087579	Hectd2os	Hectd2, opposite strand [Source:MGI Symbol;Acc:MGI:1919243]	lncRNA	0	1	0	0	0	0	0	0	0
chr11	47372284	47372485	intron	protein_coding-intron (ENSMUST00000077221, intron 1 of 7)	7138	ENSMUST00000077221	ENSMUSG00000020354	Sgcd	sarcoglycan, delta (dystrophin-associated glycoprotein) [Source:MGI Symbol;Acc:MGI:1346525]	protein_coding	0	1	0	1	1	1	1	1	1
chr8	114165859	114166059	Intergenic	Intergenic	32317	ENSMUST00000134593	ENSMUSG00000031767	Nudt7	nudix (nucleoside diphosphate linked moiety X)-type motif 7 [Source:MGI Symbol;Acc:MGI:1914778]	protein_coding	0	0	0	0	0	0	1	0	0
chr15	81758761	81759010	Distant-promoter	protein_coding-intron (ENSMUST00000109554, intron 1 of 22)	-13355	ENSMUST00000230726	ENSMUSG00000022391	Rangap1	RAN GTPase activating protein 1 [Source:MGI Symbol;Acc:MGI:103071]	protein_coding	0	0	0	0	0	0	1	1	0
chr3	122618704	122619288	intron	protein_coding-intron (ENSMUST00000162409, intron 1 of 13)	719	ENSMUST00000162409	ENSMUSG00000039735	Fnbp1l	formin binding protein 1-like [Source:MGI Symbol;Acc:MGI:1925642]	protein_coding	0	0	0	0	0	1	0	0	1
chr13	32398396	32398946	Distant-promoter	Intergenic	-14983	ENSMUST00000138574	ENSMUSG00000085770	Gm11381	predicted gene 11381 [Source:MGI Symbol;Acc:MGI:3650781]	lncRNA	0	0	0	0	0	0	1	1	0
chr12	111039051	111039252	promoter-TSS	protein_coding-promoter-TSS (ENSMUST00000084968)	-200	ENSMUST00000084968	ENSMUSG00000037896	Rcor1	REST corepressor 1 [Source:MGI Symbol;Acc:MGI:106340]	protein_coding	0	0	0	0	1	1	0	1	0
chr3	131111821	131112405	promoter-TSS	protein_coding-promoter-TSS (ENSMUST00000098611)	-23	ENSMUST00000196419	ENSMUSG00000106086	Lef1os1	LEF1 opposite strand RNA 1 [Source:MGI Symbol;Acc:MGI:5663489]	antisense	0	0	0	0	0	0	0	0	1
chr19	47282140	47282724	Distant-promoter	protein_coding-intron (ENSMUST00000081619, intron 10 of 14)	-8843	ENSMUST00000183658	ENSMUSG00000098786	Mir6995	microRNA 6995 [Source:MGI Symbol;Acc:MGI:5530958]	miRNA	0	0	0	0	0	1	0	0	1
chr18	8823319	8823588	Intergenic	Intergenic	-104782	ENSMUST00000195097	ENSMUSG00000103172	Gm37148	predicted gene, 37148 [Source:MGI Symbol;Acc:MGI:5610376]	TEC	0	0	0	0	0	0	1	1	0
chr4	139574828	139575412	exon	protein_coding-exon (ENSMUST00000174078, exon 1 of 9)	400	ENSMUST00000174078	ENSMUSG00000041025	Iffo2	intermediate filament family orphan 2 [Source:MGI Symbol;Acc:MGI:2140675]	protein_coding	0	0	0	0	0	0	0	0	1
chr1	89524361	89524845	intron	protein_coding-intron (ENSMUST00000027521, intron 1 of 17)	-38757	ENSMUST00000157746	ENSMUSG00000088371	Gm25180	predicted gene, 25180 [Source:MGI Symbol;Acc:MGI:5454957]	rRNA	0	0	0	0	0	1	0	0	1
chr12	73123646	73124230	intron	protein_coding-intron (ENSMUST00000021523, intron 1 of 7)	221	ENSMUST00000189644	ENSMUSG00000021103	Mnat1	menage a trois 1 [Source:MGI Symbol;Acc:MGI:106207]	protein_coding	0	1	0	0	1	0	0	0	1
chr8	60632744	60633254	promoter-TSS	lncRNA-promoter-TSS (ENSMUST00000210674)	139	ENSMUST00000160719	ENSMUSG00000031647	Mfap3l	microfibrillar-associated protein 3-like [Source:MGI Symbol;Acc:MGI:1918556]	protein_coding	0	0	1	0	1	1	0	0	1
chr9	121704703	121705187	promoter-TSS	protein_coding-promoter-TSS (ENSMUST00000078547)	14	ENSMUST00000078547	ENSMUSG00000061536	Sec22c	SEC22 homolog C, vesicle trafficking protein [Source:MGI Symbol;Acc:MGI:2447871]	protein_coding	0	0	0	0	0	1	1	1	0
chr19	10043774	10044059	intron	protein_coding-intron (ENSMUST00000115995, intron 1 of 11)	2184	ENSMUST00000237672	ENSMUSG00000024664	Fads3	fatty acid desaturase 3 [Source:MGI Symbol;Acc:MGI:1928740]	protein_coding	0	1	0	0	1	0	1	1	1
chr1	181529365	181529565	Distant-promoter	Intergenic	-18014	ENSMUST00000058825	ENSMUSG00000050625	Ccdc121	coiled-coil domain containing 121 [Source:MGI Symbol;Acc:MGI:2685601]	protein_coding	0	0	0	0	1	0	0	0	0
chr2	143980685	143981269	intron	protein_coding-intron (ENSMUST00000016072, intron 2 of 23)	2188	ENSMUST00000136068	ENSMUSG00000027422	Rrbp1	ribosome binding protein 1 [Source:MGI Symbol;Acc:MGI:1932395]	protein_coding	0	0	0	0	0	0	0	0	1
chr1	71845253	71845516	exon	TEC-exon (ENSMUST00000194017, exon 1 of 1)	1226	ENSMUST00000194017	ENSMUSG00000102689	Gm37217	predicted gene, 37217 [Source:MGI Symbol;Acc:MGI:5610445]	TEC	0	0	0	0	0	0	1	1	0
chr8	77839469	77839953	Intergenic	Intergenic	32176	ENSMUST00000157136	ENSMUSG00000087761	Gm23981	predicted gene, 23981 [Source:MGI Symbol;Acc:MGI:5453758]	snRNA	0	0	0	0	0	1	0	0	0
chr18	33794889	33795089	promoter-TSS	lncRNA-promoter-TSS (ENSMUST00000146010)	50	ENSMUST00000179138	ENSMUSG00000087590	Epb41l4aos	erythrocyte membrane protein band 4.1 like 4a, opposite strand [Source:MGI Symbol;Acc:MGI:1916999]	lncRNA	0	1	1	1	1	1	0	1	1
chr10	37646786	37646986	Intergenic	Intergenic	-194206	ENSMUST00000215235	ENSMUSG00000111549	Gm48172	predicted gene, 48172 [Source:MGI Symbol;Acc:MGI:6097548]	processed_pseudogene	0	0	0	0	0	0	0	1	0
chr3	126479445	126479665	Intergenic	Intergenic	31812	ENSMUST00000197129	ENSMUSG00000105233	Gm20568	predicted gene, 20568 [Source:MGI Symbol;Acc:MGI:5295675]	processed_pseudogene	0	0	0	0	0	0	1	0	0
chr11	70582223	70582487	Distant-promoter	protein_coding-intron (ENSMUST00000072237, intron 1 of 32)	-16633	ENSMUST00000133310	ENSMUSG00000020827	Mink1	misshapen-like kinase 1 (zebrafish) [Source:MGI Symbol;Acc:MGI:1355329]	protein_coding	0	0	0	0	1	0	1	1	0
chr10	7211959	7212443	promoter-TSS	protein_coding-promoter-TSS (ENSMUST00000015346)	36	ENSMUST00000015346	ENSMUSG00000015202	Cnksr3	Cnksr family member 3 [Source:MGI Symbol;Acc:MGI:2674130]	protein_coding	0	0	0	0	0	1	0	0	1
chr1	40179688	40179931	Intergenic	Intergenic	-45271	ENSMUST00000027241	ENSMUSG00000026072	Il1r1	interleukin 1 receptor, type I [Source:MGI Symbol;Acc:MGI:96545]	protein_coding	1	1	0	1	1	0	1	1	1
chr6	58930294	58930778	Intergenic	Intergenic	23274	ENSMUST00000131132	ENSMUSG00000029804	Herc3	hect domain and RLD 3 [Source:MGI Symbol;Acc:MGI:1921248]	protein_coding	0	1	0	0	1	1	1	1	1
chr6	119848550	119848859	promoter-TSS	protein_coding-promoter-TSS (ENSMUST00000079582)	-537	ENSMUST00000183911	ENSMUSG00000030172	Erc1	ELKS/RAB6-interacting/CAST family member 1 [Source:MGI Symbol;Acc:MGI:2151013]	protein_coding	0	1	1	0	1	1	1	1	1
chr3	38076810	38077320	Intergenic	Intergenic	30857	ENSMUST00000071237	ENSMUSG00000105359	Rpl21-ps10	ribosomal protein L21, pseudogene 10 [Source:MGI Symbol;Acc:MGI:3643358]	processed_pseudogene	0	0	1	0	0	0	0	0	0
chr8	117795477	117795749	Distant-promoter	protein_coding-intron (ENSMUST00000034303, intron 2 of 4)	-2396	ENSMUST00000213070	ENSMUSG00000031843	Mphosph6	M phase phosphoprotein 6 [Source:MGI Symbol;Acc:MGI:1915783]	protein_coding	0	0	0	0	0	0	1	0	0
chr16	76511174	76511758	Distant-promoter	Intergenic	-8557	ENSMUST00000207575	ENSMUSG00000109338	Gm45030	predicted gene 45030 [Source:MGI Symbol;Acc:MGI:5753606]	lincRNA	0	0	0	0	0	1	0	0	1
chr1	160907020	160907320	intron	protein_coding-intron (ENSMUST00000161609, intron 1 of 19)	752	ENSMUST00000161609	ENSMUSG00000040423	Rc3h1	RING CCCH (C3H) domains 1 [Source:MGI Symbol;Acc:MGI:2685397]	protein_coding	0	0	0	0	1	0	1	1	0
chr19	30151285	30151622	Distant-promoter	protein_coding-exon (ENSMUST00000025778, exon 4 of 25)	-6222	ENSMUST00000235203	ENSMUSG00000024827	Gldc	glycine decarboxylase [Source:MGI Symbol;Acc:MGI:1341155]	protein_coding	0	0	0	0	1	0	1	1	0
chr4	56660153	56660360	Intergenic	Intergenic	18779	ENSMUST00000104475	ENSMUSG00000077663	Gm26144	predicted gene, 26144 [Source:MGI Symbol;Acc:MGI:5455921]	snoRNA	0	0	0	0	0	0	1	1	0
chr1	151948184	151948384	intron	protein_coding-intron (ENSMUST00000044581, intron 3 of 5)	-27057	ENSMUST00000128433	ENSMUSG00000032666	1700025G04Rik	RIKEN cDNA 1700025G04 gene [Source:MGI Symbol;Acc:MGI:1916649]	protein_coding	0	0	0	0	1	0	0	0	0
chr10	95183242	95183442	intron	protein_coding-intron (ENSMUST00000053594, intron 2 of 2)	22981	ENSMUST00000220149	ENSMUSG00000112682	Gm48874	predicted gene, 48874 [Source:MGI Symbol;Acc:MGI:6098623]	TEC	0	1	0	0	1	1	1	1	1
chr6	72666930	72667414	intron	protein_coding-intron (ENSMUST00000069536, intron 3 of 11)	4232	ENSMUST00000182651	ENSMUSG00000055799	Tcf7l1	transcription factor 7 like 1 (T cell specific, HMG box) [Source:MGI Symbol;Acc:MGI:1202876]	protein_coding	0	0	0	0	0	1	0	0	1
chr19	55876557	55877141	Distant-promoter	protein_coding-intron (ENSMUST00000041717, intron 4 of 11)	-16503	ENSMUST00000145249	ENSMUSG00000024985	Tcf7l2	transcription factor 7 like 2, T cell specific, HMG box [Source:MGI Symbol;Acc:MGI:1202879]	protein_coding	0	1	1	0	1	1	1	1	1
chr15	85266841	85267425	intron	protein_coding-intron (ENSMUST00000057410, intron 16 of 16)	3679	ENSMUST00000160798	ENSMUSG00000006369	Fbln1	fibulin 1 [Source:MGI Symbol;Acc:MGI:95487]	protein_coding	0	0	0	0	0	0	0	0	1
chr7	19168469	19168768	Distant-promoter	Intergenic	-2491	ENSMUST00000206857	ENSMUSG00000030406	Gipr	gastric inhibitory polypeptide receptor [Source:MGI Symbol;Acc:MGI:1352753]	protein_coding	0	0	0	0	1	0	1	1	0
chr19	46598968	46599552	exon	protein_coding-exon (ENSMUST00000099376, exon 1 of 5)	136	ENSMUST00000175937	ENSMUSG00000047731	Wbp1l	WW domain binding protein 1 like [Source:MGI Symbol;Acc:MGI:107577]	protein_coding	0	0	0	0	0	1	0	0	1
chr4	154019507	154019991	TTS	protein_coding-TTS (ENSMUST00000142794)	110	ENSMUST00000163672	ENSMUSG00000029028	Lrrc47	leucine rich repeat containing 47 [Source:MGI Symbol;Acc:MGI:1920196]	protein_coding	0	0	0	0	0	1	0	0	0
chr18	82636154	82636394	intron	protein_coding-intron (ENSMUST00000171071, intron 13 of 29)	3943	ENSMUST00000182759	ENSMUSG00000041258	Zfp236	zinc finger protein 236 [Source:MGI Symbol;Acc:MGI:1926950]	protein_coding	0	0	0	0	0	0	1	0	0
chr2	145903197	145903681	intron	protein_coding-intron (ENSMUST00000002805, intron 1 of 5)	142	ENSMUST00000136330	ENSMUSG00000002728	Naa20	N(alpha)-acetyltransferase 20, NatB catalytic subunit [Source:MGI Symbol;Acc:MGI:1915127]	protein_coding	0	0	1	0	1	1	0	1	1
chr11	120784142	120784726	promoter-TSS	protein_coding-promoter-TSS (ENSMUST00000026156)	-81	ENSMUST00000172809	ENSMUSG00000025156	Gps1	G protein pathway suppressor 1 [Source:MGI Symbol;Acc:MGI:2384801]	protein_coding	0	0	0	0	0	0	0	0	1
chr1	191247730	191247952	Distant-promoter	Intergenic	-1583	ENSMUST00000193444	ENSMUSG00000103685	Gm37074	predicted gene, 37074 [Source:MGI Symbol;Acc:MGI:5610302]	TEC	0	0	0	0	0	1	1	0	0
chr14	25489504	25489739	intron	protein_coding-intron (ENSMUST00000007961, intron 1 of 23)	9567	ENSMUST00000224666	ENSMUSG00000114539	Gm47921	predicted gene, 47921 [Source:MGI Symbol;Acc:MGI:6097176]	lncRNA	0	0	0	0	1	1	0	1	1
chr7	75639502	75639986	Distant-promoter	protein_coding-intron (ENSMUST00000166315, intron 8 of 36)	-3575	ENSMUST00000207998	ENSMUSG00000066406	Akap13	A kinase (PRKA) anchor protein 13 [Source:MGI Symbol;Acc:MGI:2676556]	protein_coding	0	0	0	0	0	1	0	0	1
chr19	21032034	21032279	Intergenic	Intergenic	-72346	ENSMUST00000236278	ENSMUSG00000118047	4930554I06Rik	RIKEN cDNA 4930554I06 gene [Source:MGI Symbol;Acc:MGI:1922604]	lncRNA	0	1	0	0	1	0	0	1	0
chr5	96905846	96906253	Distant-promoter	Intergenic	-1583	ENSMUST00000082616	ENSMUSG00000064550	Gm24623	predicted gene, 24623 [Source:MGI Symbol;Acc:MGI:5454400]	snRNA	0	1	0	0	0	0	0	0	0
chr14	117572361	117572640	intron	protein_coding-intron (ENSMUST00000078849, intron 3 of 8)	381347	ENSMUST00000183564	ENSMUSG00000098648	Mir6239	microRNA 6239 [Source:MGI Symbol;Acc:MGI:5531407]	miRNA	0	0	0	0	0	0	1	1	0
chr1	173456488	173457072	TTS	protein_coding-TTS (ENSMUST00000135370)	1292	ENSMUST00000135370	ENSMUSG00000037860	Aim2	absent in melanoma 2 [Source:MGI Symbol;Acc:MGI:2686159]	protein_coding	0	0	1	0	0	1	0	0	1
chr5	136986764	136986966	promoter-TSS	protein_coding-promoter-TSS (ENSMUST00000004968)	-36	ENSMUST00000034953	ENSMUSG00000059518	Znhit1	zinc finger, HIT domain containing 1 [Source:MGI Symbol;Acc:MGI:1917353]	protein_coding	0	0	0	0	1	0	1	1	0
chr17	15724101	15724685	Distant-promoter	protein_coding-intron (ENSMUST00000024627, intron 2 of 35)	-14142	ENSMUST00000174461	ENSMUSG00000023852	Chd1	chromodomain helicase DNA binding protein 1 [Source:MGI Symbol;Acc:MGI:88393]	protein_coding	0	0	0	0	0	0	0	0	1
chr2	118295684	118295884	Distant-promoter	protein_coding-intron (ENSMUST00000039160, intron 1 of 2)	-9130	ENSMUST00000125654	ENSMUSG00000085889	1700054M17Rik	RIKEN cDNA 1700054M17 gene [Source:MGI Symbol;Acc:MGI:1920608]	lncRNA	0	1	0	0	0	0	0	0	0
chr3	60589383	60589867	Distant-promoter	protein_coding-intron (ENSMUST00000099087, intron 2 of 9)	-6016	ENSMUST00000192757	ENSMUSG00000027763	Mbnl1	muscleblind like splicing factor 1 [Source:MGI Symbol;Acc:MGI:1928482]	protein_coding	0	0	0	0	0	1	0	0	0
chr10	87718662	87718945	Intergenic	Intergenic	30225	ENSMUST00000218613	ENSMUSG00000112536	Gm48195	predicted gene, 48195 [Source:MGI Symbol;Acc:MGI:6097580]	processed_pseudogene	0	1	0	0	0	0	1	1	0
chr14	65720282	65720866	intron	protein_coding-intron (ENSMUST00000022610, intron 3 of 8)	44097	ENSMUST00000154373	ENSMUSG00000022032	Scara5	scavenger receptor class A, member 5 [Source:MGI Symbol;Acc:MGI:1918395]	protein_coding	0	0	0	0	0	0	0	0	1
chr13	37338000	37338200	Distant-promoter	Intergenic	-7108	ENSMUST00000021860	ENSMUSG00000021423	Ly86	lymphocyte antigen 86 [Source:MGI Symbol;Acc:MGI:1321404]	protein_coding	0	1	0	0	0	0	0	0	0
chr11	8365672	8365949	Intergenic	Intergenic	18043	ENSMUST00000117240	ENSMUSG00000083553	Gm11989	predicted gene 11989 [Source:MGI Symbol;Acc:MGI:3702318]	processed_pseudogene	0	1	0	0	0	0	0	0	0
chr4	150372635	150373119	intron	protein_coding-intron (ENSMUST00000105682, intron 1 of 22)	-33517	ENSMUST00000131600	ENSMUSG00000039852	Rere	arginine glutamic acid dipeptide (RE) repeats [Source:MGI Symbol;Acc:MGI:2683486]	protein_coding	0	0	0	0	0	1	0	0	0
chr17	57277593	57277807	Distant-promoter	Intergenic	-1400	ENSMUST00000169220	ENSMUSG00000034116	Vav1	vav 1 oncogene [Source:MGI Symbol;Acc:MGI:98923]	protein_coding	0	0	0	0	0	0	1	0	0
chr14	31978845	31979078	Intergenic	Intergenic	34041	ENSMUST00000226278	ENSMUSG00000115120	4930425P05Rik	RIKEN cDNA 4930425P05 gene [Source:MGI Symbol;Acc:MGI:1921132]	lncRNA	0	1	0	0	0	0	1	1	0
chr7	127923694	127924033	intron	protein_coding-intron (ENSMUST00000033070, intron 6 of 10)	4075	ENSMUST00000206364	ENSMUSG00000030801	Kat8	K(lysine) acetyltransferase 8 [Source:MGI Symbol;Acc:MGI:1915023]	protein_coding	0	0	0	0	1	0	1	1	0
chr2	27888925	27889509	Distant-promoter	protein_coding-intron (ENSMUST00000028280, intron 1 of 65)	-2165	ENSMUST00000154246	ENSMUSG00000085766	2810430I11Rik	RIKEN cDNA 2810430I11 gene [Source:MGI Symbol;Acc:MGI:3590515]	processed_transcript	0	1	0	1	1	1	1	1	1
chr2	180578657	180579141	Distant-promoter	Intergenic	-2405	ENSMUST00000169630	ENSMUSG00000027569	Mrgbp	MRG/MORF4L binding protein [Source:MGI Symbol;Acc:MGI:1920497]	protein_coding	0	0	0	0	0	1	0	0	1
chr8	106985953	106986278	intron	protein_coding-intron (ENSMUST00000047425, intron 2 of 5)	23496	ENSMUST00000158344	ENSMUSG00000088969	Gm22085	predicted gene, 22085 [Source:MGI Symbol;Acc:MGI:5451862]	snRNA	0	0	0	0	0	0	1	0	0
chr15	76625993	76626222	promoter-TSS	protein_coding-promoter-TSS (ENSMUST00000078803)	-21	ENSMUST00000229261	ENSMUSG00000115987	Vps28	vacuolar protein sorting 28 [Source:MGI Symbol;Acc:MGI:1914164]	protein_coding	0	1	0	0	1	0	0	0	1
chr8	84217323	84217571	intron	protein_coding-intron (ENSMUST00000039480, intron 11 of 13)	8527	ENSMUST00000180630	ENSMUSG00000097296	Gm26532	predicted gene, 26532 [Source:MGI Symbol;Acc:MGI:5477026]	lncRNA	0	0	0	0	0	0	1	1	0
chr17	26676345	26676700	exon	protein_coding-exon (ENSMUST00000015719, exon 1 of 4)	110	ENSMUST00000167352	ENSMUSG00000015575	Atp6v0e	ATPase, H+ transporting, lysosomal V0 subunit E [Source:MGI Symbol;Acc:MGI:1328318]	protein_coding	0	0	0	0	1	0	0	0	0
chr11	18252344	18252642	Intergenic	Intergenic	-45549	ENSMUST00000121258	ENSMUSG00000080826	Gm12019	predicted gene 12019 [Source:MGI Symbol;Acc:MGI:3650974]	processed_pseudogene	0	0	0	0	0	0	1	1	0
chr13	96406919	96407503	intron	protein_coding-intron (ENSMUST00000099295, intron 11 of 12)	2708	ENSMUST00000223478	ENSMUSG00000021671	Poc5	POC5 centriolar protein [Source:MGI Symbol;Acc:MGI:1914713]	protein_coding	0	0	0	0	0	0	0	0	1
chr7	122083172	122083474	Intergenic	Intergenic	8464	ENSMUST00000146964	ENSMUSG00000030869	Ndufab1	NADH:ubiquinone oxidoreductase subunit AB1 [Source:MGI Symbol;Acc:MGI:1917566]	protein_coding	0	0	0	0	0	0	1	1	0
chr19	5792982	5793466	Intergenic	Intergenic	3728	ENSMUST00000174808	ENSMUSG00000092341	Malat1	metastasis associated lung adenocarcinoma transcript 1 (non-coding RNA) [Source:MGI Symbol;Acc:MGI:1919539]	lincRNA	0	0	0	0	0	1	0	0	1
chr14	65084883	65085367	intron	protein_coding-intron (ENSMUST00000022550, intron 1 of 6)	12980	ENSMUST00000225633	ENSMUSG00000021978	Extl3	exostosin-like glycosyltransferase 3 [Source:MGI Symbol;Acc:MGI:1860765]	protein_coding	0	0	0	0	1	1	1	1	1
chr11	119203392	119203902	Distant-promoter	protein_coding-intron (ENSMUST00000036113, intron 3 of 11)	-16513	ENSMUST00000143291	ENSMUSG00000087404	Gm11752	predicted gene 11752 [Source:MGI Symbol;Acc:MGI:3651700]	lincRNA	0	0	1	0	0	1	0	0	1
chr17	87179240	87179571	Intergenic	Intergenic	4820	ENSMUST00000116918	ENSMUSG00000095035	Gm22346	predicted gene, 22346 [Source:MGI Symbol;Acc:MGI:5452123]	miRNA	0	1	0	0	0	0	0	0	0
chr4	132260859	132261443	intron	protein_coding-intron (ENSMUST00000105964, intron 1 of 9)	370	ENSMUST00000105965	ENSMUSG00000028901	Gmeb1	glucocorticoid modulatory element binding protein 1 [Source:MGI Symbol;Acc:MGI:2135604]	protein_coding	0	0	0	0	0	0	0	0	1
chr1	152581573	152581777	intron	protein_coding-intron (ENSMUST00000027760, intron 3 of 17)	11084	ENSMUST00000128251	ENSMUSG00000026482	Rgl1	ral guanine nucleotide dissociation stimulator,-like 1 [Source:MGI Symbol;Acc:MGI:107484]	protein_coding	0	0	0	0	0	0	1	0	0
chr8	121248890	121249166	intron	protein_coding-intron (ENSMUST00000127664, intron 1 of 15)	-45426	ENSMUST00000212635	ENSMUSG00000097097	5033426O07Rik	RIKEN cDNA 5033426O07 gene [Source:MGI Symbol;Acc:MGI:1923251]	lncRNA	0	0	0	0	0	0	0	1	0
chr10	57463185	57463769	Intergenic	Intergenic	22874	ENSMUST00000180831	ENSMUSG00000097370	4930467K11Rik	RIKEN cDNA 4930467K11 gene [Source:MGI Symbol;Acc:MGI:1922178]	lincRNA	0	0	0	0	0	0	0	0	1
chr4	106778481	106778828	intron	protein_coding-intron (ENSMUST00000065253, intron 1 of 15)	3838	ENSMUST00000121767	ENSMUSG00000081110	Gm12745	predicted gene 12745 [Source:MGI Symbol;Acc:MGI:3651452]	processed_pseudogene	0	1	0	0	1	0	1	1	0
chr11	116843535	116843785	promoter-TSS	protein_coding-promoter-TSS (ENSMUST00000047616)	-13	ENSMUST00000176799	ENSMUSG00000090266	Mettl23	methyltransferase like 23 [Source:MGI Symbol;Acc:MGI:1921569]	protein_coding	0	1	0	0	1	1	0	1	1
chr9	21152724	21153208	Distant-promoter	Intergenic	-2984	ENSMUST00000019615	ENSMUSG00000019471	Cdc37	cell division cycle 37 [Source:MGI Symbol;Acc:MGI:109531]	protein_coding	0	0	1	0	0	1	0	0	1
chr1	134122161	134122645	intron	protein_coding-intron (ENSMUST00000159963, intron 1 of 11)	11161	ENSMUST00000160060	ENSMUSG00000026450	Chit1	chitinase 1 (chitotriosidase) [Source:MGI Symbol;Acc:MGI:1919134]	protein_coding	0	0	0	0	0	1	0	0	0
chr8	41443446	41444030	Intergenic	Intergenic	-26664	ENSMUST00000033999	ENSMUSG00000031590	Frg1	FSHD region gene 1 [Source:MGI Symbol;Acc:MGI:893597]	protein_coding	0	0	0	0	0	0	0	0	1
chr9	66599674	66599874	Distant-promoter	Intergenic	-6632	ENSMUST00000127569	ENSMUSG00000032376	Usp3	ubiquitin specific peptidase 3 [Source:MGI Symbol;Acc:MGI:2152450]	protein_coding	0	1	0	0	0	0	0	0	0
chr16	45906753	45906953	Distant-promoter	protein_coding-intron (ENSMUST00000134802, intron 1 of 15)	-4886	ENSMUST00000128365	ENSMUSG00000033149	Phldb2	pleckstrin homology like domain, family B, member 2 [Source:MGI Symbol;Acc:MGI:2444981]	protein_coding	0	0	0	0	0	0	0	1	0
chr8	33930006	33930516	promoter-TSS	protein_coding-promoter-TSS (ENSMUST00000033994)	-398	ENSMUST00000053251	ENSMUSG00000031586	Rbpms	RNA binding protein gene with multiple splicing [Source:MGI Symbol;Acc:MGI:1334446]	protein_coding	0	1	1	0	1	1	0	1	1
chr14	44110964	44111548	Distant-promoter	Intergenic	-2104	ENSMUST00000228520	ENSMUSG00000115235	Gm49102	predicted gene, 49102 [Source:MGI Symbol;Acc:MGI:6118499]	transcribed_unprocessed_pseudogene	0	0	0	0	0	0	0	0	1
chr12	79235767	79235999	TTS	protein_coding-TTS (ENSMUST00000218447)	790	ENSMUST00000218447	ENSMUSG00000066440	Zfyve26	zinc finger, FYVE domain containing 26 [Source:MGI Symbol;Acc:MGI:1924767]	protein_coding	0	0	0	0	1	0	1	1	0
chr16	91730044	91730528	promoter-TSS	protein_coding-promoter-TSS (ENSMUST00000231535)	52	ENSMUST00000231535	ENSMUSG00000022957	Itsn1	intersectin 1 (SH3 domain protein 1A) [Source:MGI Symbol;Acc:MGI:1338069]	protein_coding	0	0	0	0	0	1	0	0	0
chr2	156473902	156474119	Distant-promoter	protein_coding-intron (ENSMUST00000103136, intron 1 of 21)	-1524	ENSMUST00000029155	ENSMUSG00000027624	Epb41l1	erythrocyte membrane protein band 4.1 like 1 [Source:MGI Symbol;Acc:MGI:103010]	protein_coding	0	0	0	0	0	0	1	1	0
chr9	85109250	85109504	Intergenic	Intergenic	4612	ENSMUST00000191502	ENSMUSG00000101673	Gm28070	predicted gene 28070 [Source:MGI Symbol;Acc:MGI:5578776]	processed_pseudogene	0	0	0	0	0	0	1	0	1
chr1	36370985	36371196	Distant-promoter	Intergenic	-1201	ENSMUST00000179162	ENSMUSG00000037432	Fer1l5	fer-1-like 5 (C. elegans) [Source:MGI Symbol;Acc:MGI:3616091]	protein_coding	0	0	0	0	0	0	1	1	0
chr7	130919097	130919430	intron	protein_coding-intron (ENSMUST00000124096, intron 2 of 6)	10995	ENSMUST00000198082	ENSMUSG00000104914	Mir7061	microRNA 7061 [Source:MGI Symbol;Acc:MGI:5562779]	miRNA	0	0	0	0	0	0	1	1	0
chr3	29903994	29904478	Distant-promoter	lncRNA-intron (ENSMUST00000193549, intron 1 of 1)	-11059	ENSMUST00000193544	ENSMUSG00000102574	Gm33206	predicted gene, 33206 [Source:MGI Symbol;Acc:MGI:5592365]	lincRNA	0	0	0	0	0	1	0	0	1
chr5	28082497	28082861	Intergenic	Intergenic	8013	ENSMUST00000199728	ENSMUSG00000045294	Insig1	insulin induced gene 1 [Source:MGI Symbol;Acc:MGI:1916289]	protein_coding	0	0	0	1	1	0	1	1	0
chr3	52685961	52686545	Intergenic	Intergenic	36502	ENSMUST00000083992	ENSMUSG00000065926	Gm22798	predicted gene, 22798 [Source:MGI Symbol;Acc:MGI:5452575]	snRNA	0	1	0	1	1	1	0	1	1
chr12	40198107	40198349	promoter-TSS	lncRNA-promoter-TSS (ENSMUST00000164804)	-428	ENSMUST00000164804	ENSMUSG00000090387	Gm17056	predicted gene 17056 [Source:MGI Symbol;Acc:MGI:4937883]	lncRNA	0	0	0	0	0	0	0	1	1
chrX	102005891	102006178	intron	protein_coding-intron (ENSMUST00000101339, intron 1 of 7)	990	ENSMUST00000144753	ENSMUSG00000079481	Nhsl2	NHS-like 2 [Source:MGI Symbol;Acc:MGI:3645090]	protein_coding	0	0	0	0	1	0	1	1	1
chr6	66992833	66993089	intron	protein_coding-intron (ENSMUST00000043148, intron 3 of 4)	15452	ENSMUST00000205197	ENSMUSG00000107634	Gm36816	predicted gene, 36816 [Source:MGI Symbol;Acc:MGI:5595975]	lncRNA	0	0	0	0	0	0	0	1	0
chr11	3931975	3932301	promoter-TSS	protein_coding-promoter-TSS (ENSMUST00000020710)	21	ENSMUST00000109993	ENSMUSG00000020432	Tcn2	transcobalamin 2 [Source:MGI Symbol;Acc:MGI:98534]	protein_coding	0	0	0	0	0	0	0	1	0
chr10	117729675	117729921	Intergenic	Intergenic	15144	ENSMUST00000219482	ENSMUSG00000060181	Slc35e3	solute carrier family 35, member E3 [Source:MGI Symbol;Acc:MGI:2448489]	protein_coding	0	0	0	0	0	0	1	1	0
chr5	136755684	136756168	promoter-TSS	protein_coding-promoter-TSS (ENSMUST00000147083)	-534	ENSMUST00000147083	ENSMUSG00000004415	Col26a1	collagen, type XXVI, alpha 1 [Source:MGI Symbol;Acc:MGI:2155345]	protein_coding	0	0	0	0	0	1	0	0	1
chr13	111877851	111878215	Intergenic	Intergenic	6144	ENSMUST00000225689	ENSMUSG00000114429	Gm9025	predicted gene 9025 [Source:MGI Symbol;Acc:MGI:3646679]	processed_pseudogene	0	0	0	1	0	0	0	0	0
chr13	106947131	106947347	promoter-TSS	protein_coding-promoter-TSS (ENSMUST00000022203)	61	ENSMUST00000223870	ENSMUSG00000021692	Dimt1	DIM1 dimethyladenosine transferase 1-like (S. cerevisiae) [Source:MGI Symbol;Acc:MGI:1913504]	protein_coding	0	0	0	0	1	0	0	1	1
chr4	89486039	89486346	Intergenic	Intergenic	40973	ENSMUST00000183666	ENSMUSG00000098669	Gm27580	predicted gene, 27580 [Source:MGI Symbol;Acc:MGI:5530962]	misc_RNA	0	1	0	0	1	0	0	0	0
chr5	30215023	30215607	Distant-promoter	Intergenic	-9593	ENSMUST00000088117	ENSMUSG00000067642	Adgrf3	adhesion G protein-coupled receptor F3 [Source:MGI Symbol;Acc:MGI:2685887]	protein_coding	0	0	0	0	0	1	0	0	1
chr1	132288083	132288317	Intergenic	Intergenic	3747	ENSMUST00000159853	ENSMUSG00000089808	Gm7241	predicted pseudogene 7241 [Source:MGI Symbol;Acc:MGI:3646637]	processed_pseudogene	0	1	0	0	0	0	0	0	0
chr18	52457628	52458212	Distant-promoter	Intergenic	-7773	ENSMUST00000025406	ENSMUSG00000024528	Srfbp1	serum response factor binding protein 1 [Source:MGI Symbol;Acc:MGI:1914472]	protein_coding	0	0	0	0	0	0	0	0	1
chr18	84089153	84089737	intron	protein_coding-intron (ENSMUST00000060223, intron 1 of 1)	774	ENSMUST00000235383	ENSMUSG00000049090	Zadh2	zinc binding alcohol dehydrogenase, domain containing 2 [Source:MGI Symbol;Acc:MGI:2444835]	protein_coding	0	0	0	0	0	0	0	0	1
chr19	40231358	40231669	promoter-TSS	protein_coding-promoter-TSS (ENSMUST00000182813)	-708	ENSMUST00000182813	ENSMUSG00000055044	Pdlim1	PDZ and LIM domain 1 (elfin) [Source:MGI Symbol;Acc:MGI:1860611]	protein_coding	0	0	0	0	1	0	0	0	1
chr19	10615469	10615669	TTS	protein_coding-TTS (ENSMUST00000236280)	695	ENSMUST00000236596	ENSMUSG00000024740	Ddb1	damage specific DNA binding protein 1 [Source:MGI Symbol;Acc:MGI:1202384]	protein_coding	0	0	0	0	1	0	0	0	0
chr11	75486855	75487062	exon	protein_coding-exon (ENSMUST00000018449, exon 1 of 42)	103	ENSMUST00000131283	ENSMUSG00000020850	Prpf8	pre-mRNA processing factor 8 [Source:MGI Symbol;Acc:MGI:2179381]	protein_coding	0	0	0	0	1	0	0	0	1
chr8	114452893	114453403	exon	protein_coding-exon (ENSMUST00000160005, exon 5 of 5)	4938	ENSMUST00000161753	ENSMUSG00000004637	Wwox	WW domain-containing oxidoreductase [Source:MGI Symbol;Acc:MGI:1931237]	protein_coding	0	0	1	0	0	1	0	0	1
chr17	35915606	35915853	promoter-TSS	protein_coding-promoter-TSS (ENSMUST00000087211)	474	ENSMUST00000173792	ENSMUSG00000024436	Mrps18b	mitochondrial ribosomal protein S18B [Source:MGI Symbol;Acc:MGI:1914223]	protein_coding	0	0	0	0	0	0	1	1	0
chr2	146512089	146512362	promoter-TSS	protein_coding-promoter-TSS (ENSMUST00000109982)	119	ENSMUST00000228797	ENSMUSG00000037110	Ralgapa2	Ral GTPase activating protein, alpha subunit 2 (catalytic) [Source:MGI Symbol;Acc:MGI:3036245]	protein_coding	0	0	0	0	1	0	0	1	0
chr6	65569564	65570148	intron	protein_coding-intron (ENSMUST00000212375, intron 2 of 10)	-20542	ENSMUST00000114236	ENSMUSG00000044162	Tnip3	TNFAIP3 interacting protein 3 [Source:MGI Symbol;Acc:MGI:3041165]	protein_coding	0	0	0	0	0	0	0	0	1
chr2	177490681	177491191	Distant-promoter	Intergenic	-7279	ENSMUST00000142549	ENSMUSG00000094786	Gm14403	predicted gene 14403 [Source:MGI Symbol;Acc:MGI:3649813]	protein_coding	0	0	1	0	0	0	0	0	0
chr17	28480715	28481299	intron	protein_coding-intron (ENSMUST00000079413, intron 1 of 10)	5086	ENSMUST00000233870	ENSMUSG00000024222	Fkbp5	FK506 binding protein 5 [Source:MGI Symbol;Acc:MGI:104670]	protein_coding	0	0	0	0	0	0	0	0	1
chr15	85646880	85647280	intron	lncRNA-intron (ENSMUST00000230234, intron 1 of 1)	997	ENSMUST00000230234	ENSMUSG00000116004	Gm49539	predicted gene, 49539 [Source:MGI Symbol;Acc:MGI:6155241]	lncRNA	0	0	0	0	0	0	1	1	0
chr6	94040038	94040622	intron	protein_coding-intron (ENSMUST00000055224, intron 1 of 21)	-126640	ENSMUST00000093769	ENSMUSG00000045095	Magi1	membrane associated guanylate kinase, WW and PDZ domain containing 1 [Source:MGI Symbol;Acc:MGI:1203522]	protein_coding	0	0	0	0	0	0	0	0	1
chr8	60900193	60900415	Distant-promoter	protein_coding-intron (ENSMUST00000037190, intron 5 of 7)	-4775	ENSMUST00000209553	ENSMUSG00000038005	Hpf1	histone PARylation factor 1 [Source:MGI Symbol;Acc:MGI:1919862]	protein_coding	0	0	0	0	0	0	0	1	0
chr2	127006505	127007089	Distant-promoter	Intergenic	-1920	ENSMUST00000149254	ENSMUSG00000001998	Ap4e1	adaptor-related protein complex AP-4, epsilon 1 [Source:MGI Symbol;Acc:MGI:1336993]	protein_coding	0	0	0	0	0	0	0	0	1
chr18	34409275	34409577	promoter-TSS	protein_coding-promoter-TSS (ENSMUST00000014647)	0	ENSMUST00000166156	ENSMUSG00000014503	Pkd2l2	polycystic kidney disease 2-like 2 [Source:MGI Symbol;Acc:MGI:1858231]	protein_coding	0	0	0	0	1	0	0	0	0
chr4	98322370	98322587	exon	lncRNA-exon (ENSMUST00000131324, exon 2 of 2)	1030	ENSMUST00000131516	ENSMUSG00000046683	0610025J13Rik	RIKEN cDNA 0610025J13 gene [Source:MGI Symbol;Acc:MGI:1915618]	antisense	0	0	1	0	0	1	0	1	1
chr4	149150389	149150742	Distant-promoter	protein_coding-exon (ENSMUST00000084124, exon 13 of 13)	-7177	ENSMUST00000120596	ENSMUSG00000080746	Rpsa-ps12	ribosomal protein SA, pseudogene 12 [Source:MGI Symbol;Acc:MGI:3651234]	processed_pseudogene	0	0	0	0	0	0	1	1	0
chr11	95298255	95298839	Distant-promoter	protein_coding-intron (ENSMUST00000072621, intron 4 of 13)	-7510	ENSMUST00000149356	ENSMUSG00000038909	Kat7	K(lysine) acetyltransferase 7 [Source:MGI Symbol;Acc:MGI:2182799]	protein_coding	0	0	1	0	0	0	0	0	1
chr1	188221321	188221521	Intergenic	Intergenic	-24719	ENSMUST00000194032	ENSMUSG00000104482	Gm38064	predicted gene, 38064 [Source:MGI Symbol;Acc:MGI:5611292]	lncRNA	0	1	0	0	0	0	0	0	1
chr13	54670543	54670898	Intergenic	Intergenic	13352	ENSMUST00000145215	ENSMUSG00000034928	Rnf44	ring finger protein 44 [Source:MGI Symbol;Acc:MGI:2145310]	protein_coding	0	0	0	0	1	0	1	1	0
chr11	84173160	84173391	promoter-TSS	protein_coding-promoter-TSS (ENSMUST00000183548)	-79	ENSMUST00000183548	ENSMUSG00000020532	Acaca	acetyl-Coenzyme A carboxylase alpha [Source:MGI Symbol;Acc:MGI:108451]	protein_coding	0	0	0	0	0	0	1	1	1
chr2	91695589	91695789	intron	protein_coding-intron (ENSMUST00000028678, intron 2 of 16)	10045	ENSMUST00000136412	ENSMUSG00000027244	Atg13	autophagy related 13 [Source:MGI Symbol;Acc:MGI:1196429]	protein_coding	0	0	0	0	0	0	1	1	1
chr7	144585629	144586113	Distant-promoter	Intergenic	-3408	ENSMUST00000033394	ENSMUSG00000031077	Fadd	Fas (TNFRSF6)-associated via death domain [Source:MGI Symbol;Acc:MGI:109324]	protein_coding	0	0	1	0	0	1	0	0	1
chr6	122258865	122259349	Intergenic	Intergenic	23775	ENSMUST00000032207	ENSMUSG00000030114	Klrg1	killer cell lectin-like receptor subfamily G, member 1 [Source:MGI Symbol;Acc:MGI:1355294]	protein_coding	0	0	0	0	0	1	0	0	1
chr9	98534724	98534974	Intergenic	Intergenic	28743	ENSMUST00000190541	ENSMUSG00000051074	4930579K19Rik	RIKEN cDNA 4930579K19 gene [Source:MGI Symbol;Acc:MGI:1923131]	lncRNA	0	1	0	0	1	0	0	0	0
chr3	136866551	136867061	Distant-promoter	protein_coding-intron (ENSMUST00000056758, intron 2 of 13)	-13628	ENSMUST00000196170	ENSMUSG00000028161	Ppp3ca	protein phosphatase 3, catalytic subunit, alpha isoform [Source:MGI Symbol;Acc:MGI:107164]	protein_coding	0	1	1	0	1	0	0	0	0
chr2	152217101	152217301	Distant-promoter	Intergenic	-9638	ENSMUST00000099224	ENSMUSG00000074698	Csnk2a1	casein kinase 2, alpha 1 polypeptide [Source:MGI Symbol;Acc:MGI:88543]	protein_coding	0	0	0	0	0	0	1	0	0
chr8	82917807	82918157	intron	protein_coding-intron (ENSMUST00000078525, intron 1 of 6)	-34530	ENSMUST00000211678	ENSMUSG00000109600	Gm18212	predicted gene, 18212 [Source:MGI Symbol;Acc:MGI:5010397]	processed_pseudogene	0	1	0	0	0	0	0	0	0
chr15	32437577	32438061	intron	protein_coding-intron (ENSMUST00000067458, intron 3 of 22)	-163856	ENSMUST00000227429	ENSMUSG00000022231	Sema5a	sema domain, seven thrombospondin repeats (type 1 and type 1-like), transmembrane domain (TM) and short cytoplasmic domain, (semaphorin) 5A [Source:MGI Symbol;Acc:MGI:107556]	protein_coding	0	0	0	0	0	1	0	0	1
chr2	126040623	126041107	intron	protein_coding-intron (ENSMUST00000064794, intron 2 of 3)	5892	ENSMUST00000110442	ENSMUSG00000027208	Fgf7	fibroblast growth factor 7 [Source:MGI Symbol;Acc:MGI:95521]	protein_coding	0	0	0	0	0	1	0	1	0
chr8	3718590	3718790	promoter-TSS	protein_coding-promoter-TSS (ENSMUST00000159612)	-37	ENSMUST00000159612	ENSMUSG00000074491	Clec4g	C-type lectin domain family 4, member g [Source:MGI Symbol;Acc:MGI:1923113]	protein_coding	0	0	0	0	0	1	0	1	1
chr3	28562519	28563103	intron	protein_coding-intron (ENSMUST00000159236, intron 9 of 30)	24533	ENSMUST00000193721	ENSMUSG00000027692	Tnik	TRAF2 and NCK interacting kinase [Source:MGI Symbol;Acc:MGI:1916264]	protein_coding	0	0	0	0	0	1	0	0	1
chr2	136541568	136541770	intron	protein_coding-intron (ENSMUST00000028726, intron 3 of 11)	9389	ENSMUST00000121717	ENSMUSG00000074771	Ankef1	ankyrin repeat and EF-hand domain containing 1 [Source:MGI Symbol;Acc:MGI:2441685]	protein_coding	0	0	0	0	0	0	1	1	0
chr15	35826327	35826539	Distant-promoter	protein_coding-intron (ENSMUST00000048646, intron 39 of 61)	-7782	ENSMUST00000227567	ENSMUSG00000037646	Vps13b	vacuolar protein sorting 13B [Source:MGI Symbol;Acc:MGI:1916380]	protein_coding	0	1	0	0	0	0	0	0	0
chr1	171118130	171118714	Distant-promoter	protein_coding-intron (ENSMUST00000129651, intron 1 of 4)	-3239	ENSMUST00000027959	ENSMUSG00000026649	Cfap126	cilia and flagella associated protein 126 [Source:MGI Symbol;Acc:MGI:1922722]	protein_coding	0	0	0	0	0	0	0	0	1
chr19	4420294	4420522	Intergenic	Intergenic	6147	ENSMUST00000151420	ENSMUSG00000041845	Rhod	ras homolog family member D [Source:MGI Symbol;Acc:MGI:108446]	protein_coding	0	0	0	0	1	0	1	1	1
chr19	38205035	38205261	intron	protein_coding-intron (ENSMUST00000067167, intron 8 of 13)	18990	ENSMUST00000238154	ENSMUSG00000054237	Fra10ac1	FRA10AC1 homolog (human) [Source:MGI Symbol;Acc:MGI:1917817]	protein_coding	0	0	0	0	0	0	1	0	0
chr8	79294823	79295307	promoter-TSS	protein_coding-promoter-TSS (ENSMUST00000048718)	-58	ENSMUST00000181030	ENSMUSG00000097174	Gm4890	predicted gene 4890 [Source:MGI Symbol;Acc:MGI:3779445]	bidirectional_promoter_lncRNA	0	1	1	0	1	1	1	1	1
chr1	121348920	121349120	Intergenic	Intergenic	10880	ENSMUST00000190690	ENSMUSG00000101791	2210011K15Rik	RIKEN cDNA 2210011K15 gene [Source:MGI Symbol;Acc:MGI:1919615]	lncRNA	0	0	0	0	1	0	0	0	0
chr6	86524854	86525438	Distant-promoter	protein_coding-exon (ENSMUST00000053015, exon 1 of 1)	-1101	ENSMUST00000204068	ENSMUSG00000097048	1600020E01Rik	RIKEN cDNA 1600020E01 gene [Source:MGI Symbol;Acc:MGI:1919262]	antisense	0	0	0	0	0	1	0	0	1
chr1	43694903	43695195	Intergenic	Intergenic	-35553	ENSMUST00000027217	ENSMUSG00000026051	Ecrg4	ECRG4 augurin precursor [Source:MGI Symbol;Acc:MGI:1926146]	protein_coding	0	1	0	0	1	1	0	1	1
chr1	78525379	78525512	Distant-promoter	protein_coding-intron (ENSMUST00000012331, intron 3 of 5)	-12183	ENSMUST00000125458	ENSMUSG00000012187	Mogat1	monoacylglycerol O-acyltransferase 1 [Source:MGI Symbol;Acc:MGI:1915643]	protein_coding	0	0	1	0	0	1	0	0	1
chr6	146662658	146663168	intron	lncRNA-intron (ENSMUST00000146754, intron 1 of 2)	5695	ENSMUST00000146754	ENSMUSG00000085238	4930479D17Rik	RIKEN cDNA 4930479D17 gene [Source:MGI Symbol;Acc:MGI:1922175]	lincRNA	0	0	1	0	0	1	0	0	0
chr17	72951041	72951276	Intergenic	Intergenic	29970	ENSMUST00000148556	ENSMUSG00000024063	Lbh	limb-bud and heart [Source:MGI Symbol;Acc:MGI:1925139]	protein_coding	0	0	0	0	0	0	1	1	0
chr13	37214885	37215137	Intergenic	Intergenic	29896	ENSMUST00000225067	ENSMUSG00000114297	Gm30600	predicted gene, 30600 [Source:MGI Symbol;Acc:MGI:5589759]	lncRNA	0	0	0	0	1	0	0	0	0
chr9	44379630	44380114	promoter-TSS	protein_coding-promoter-TSS (ENSMUST00000159473)	249	ENSMUST00000160902	ENSMUSG00000032115	Hyou1	hypoxia up-regulated 1 [Source:MGI Symbol;Acc:MGI:108030]	protein_coding	0	0	0	0	0	1	0	1	0
chr1	135594006	135594206	Distant-promoter	lncRNA-intron (ENSMUST00000067468, intron 2 of 5)	-8401	ENSMUST00000067414	ENSMUSG00000009418	Nav1	neuron navigator 1 [Source:MGI Symbol;Acc:MGI:2183683]	protein_coding	0	1	0	0	1	1	1	0	0
chrX	12150432	12150632	intron	protein_coding-intron (ENSMUST00000043441, intron 1 of 13)	9814	ENSMUST00000209776	ENSMUSG00000040363	Bcor	BCL6 interacting corepressor [Source:MGI Symbol;Acc:MGI:1918708]	protein_coding	0	1	0	0	1	0	0	0	0
chr4	130292247	130292731	Distant-promoter	Intergenic	-13284	ENSMUST00000120126	ENSMUSG00000023232	Serinc2	serine incorporator 2 [Source:MGI Symbol;Acc:MGI:1919132]	protein_coding	0	0	0	0	0	1	0	0	1
chr9	23305815	23306044	intron	protein_coding-intron (ENSMUST00000071982, intron 6 of 14)	-68003	ENSMUST00000214050	ENSMUSG00000031963	Bmper	BMP-binding endothelial regulator [Source:MGI Symbol;Acc:MGI:1920480]	protein_coding	0	0	0	0	1	0	1	1	0
chr7	24662540	24663024	exon	lncRNA-exon (ENSMUST00000206756, exon 2 of 2)	1488	ENSMUST00000206756	ENSMUSG00000108470	Gm4598	predicted gene 4598 [Source:MGI Symbol;Acc:MGI:3782781]	lincRNA	0	0	1	0	0	1	0	0	1
chr6	52212936	52213446	promoter-TSS	protein_coding-promoter-TSS (ENSMUST00000114434)	-76	ENSMUST00000114434	ENSMUSG00000079560	Hoxa3	homeobox A3 [Source:MGI Symbol;Acc:MGI:96175]	protein_coding	0	0	1	0	0	1	0	0	0
chr18	23649412	23649638	Distant-promoter	protein_coding-intron (ENSMUST00000115832, intron 18 of 20)	-2043	ENSMUST00000222726	ENSMUSG00000024302	Dtna	dystrobrevin alpha [Source:MGI Symbol;Acc:MGI:106039]	protein_coding	0	0	0	0	1	0	1	1	0
chr16	21412794	21412930	Distant-promoter	Intergenic	-10256	ENSMUST00000115397	ENSMUSG00000033653	Vps8	VPS8 CORVET complex subunit [Source:MGI Symbol;Acc:MGI:2146407]	protein_coding	0	1	1	0	1	1	0	0	1
chr11	54927705	54928215	Distant-promoter	protein_coding-intron (ENSMUST00000018482, intron 8 of 17)	-6885	ENSMUST00000132224	ENSMUSG00000020400	Tnip1	TNFAIP3 interacting protein 1 [Source:MGI Symbol;Acc:MGI:1926194]	protein_coding	0	0	1	0	0	1	0	0	1
chr1	43718128	43718328	Distant-promoter	Intergenic	-12374	ENSMUST00000027217	ENSMUSG00000026051	Ecrg4	ECRG4 augurin precursor [Source:MGI Symbol;Acc:MGI:1926146]	protein_coding	0	1	0	0	0	0	0	1	0
chr6	34846278	34846762	Distant-promoter	protein_coding-intron (ENSMUST00000115016, intron 18 of 19)	-13185	ENSMUST00000202329	ENSMUSG00000106707	Gm43748	predicted gene 43748 [Source:MGI Symbol;Acc:MGI:5663885]	TEC	0	0	0	0	0	1	0	0	0
chr6	125411085	125411285	Intergenic	Intergenic	-30392	ENSMUST00000042647	ENSMUSG00000038167	Plekhg6	pleckstrin homology domain containing, family G (with RhoGef domain) member 6 [Source:MGI Symbol;Acc:MGI:2682298]	protein_coding	0	1	0	0	0	0	0	0	0
chr14	65381528	65382012	intron	protein_coding-intron (ENSMUST00000224687, intron 1 of 2)	6377	ENSMUST00000224687	ENSMUSG00000034522	Zfp395	zinc finger protein 395 [Source:MGI Symbol;Acc:MGI:2682318]	protein_coding	0	0	1	0	0	1	0	0	1
chr6	50925590	50925790	Intergenic	Intergenic	15920	ENSMUST00000203306	ENSMUSG00000107488	Gm31579	predicted gene, 31579 [Source:MGI Symbol;Acc:MGI:5590738]	TEC	0	0	0	0	1	0	0	0	0
chr2	131452200	131452400	Intergenic	Intergenic	2340	ENSMUST00000117272	ENSMUSG00000083671	Gm14304	predicted gene 14304 [Source:MGI Symbol;Acc:MGI:3650849]	processed_pseudogene	0	0	0	0	1	0	0	0	0
chr17	27520520	27521004	intron	protein_coding-intron (ENSMUST00000231416, intron 1 of 8)	641	ENSMUST00000231416	ENSMUSG00000063239	Grm4	glutamate receptor, metabotropic 4 [Source:MGI Symbol;Acc:MGI:1351341]	protein_coding	0	0	1	0	0	1	0	0	1
chr2	119970699	119971283	Distant-promoter	Intergenic	-1708	ENSMUST00000066058	ENSMUSG00000033902	Mapkbp1	mitogen-activated protein kinase binding protein 1 [Source:MGI Symbol;Acc:MGI:1347004]	protein_coding	0	0	0	0	0	0	0	0	1
chr5	115015328	115015581	intron	protein_coding-intron (ENSMUST00000031530, intron 1 of 10)	3957	ENSMUST00000128590	ENSMUSG00000029550	Sppl3	signal peptide peptidase 3 [Source:MGI Symbol;Acc:MGI:1891433]	protein_coding	0	0	0	0	0	0	1	0	1
chr6	146272403	146272887	Distant-promoter	protein_coding-intron (ENSMUST00000053273, intron 37 of 56)	-1665	ENSMUST00000203251	ENSMUSG00000107801	Gm44086	predicted gene, 44086 [Source:MGI Symbol;Acc:MGI:5690478]	TEC	0	0	0	0	0	1	0	0	1
chr5	103995055	103995639	intron	protein_coding-intron (ENSMUST00000031251, intron 5 of 6)	5977	ENSMUST00000122390	ENSMUSG00000082527	Gm8200	predicted gene 8200 [Source:MGI Symbol;Acc:MGI:3643346]	processed_pseudogene	0	0	0	0	0	0	0	0	1
chr11	5895209	5895496	Intergenic	Intergenic	3430	ENSMUST00000102921	ENSMUSG00000020469	Myl7	myosin, light polypeptide 7, regulatory [Source:MGI Symbol;Acc:MGI:107495]	protein_coding	0	0	0	0	1	0	0	0	0
chr5	125309367	125309679	Distant-promoter	protein_coding-intron (ENSMUST00000086075, intron 1 of 12)	-4981	ENSMUST00000123338	ENSMUSG00000037936	Scarb1	scavenger receptor class B, member 1 [Source:MGI Symbol;Acc:MGI:893578]	protein_coding	0	1	0	0	1	0	1	1	0
chr13	66431710	66432294	exon	protein_coding-exon (ENSMUST00000172579, exon 4 of 4)	1893	ENSMUST00000091541	ENSMUSG00000074832	2410141K09Rik	RIKEN cDNA 2410141K09 gene [Source:MGI Symbol;Acc:MGI:1924053]	protein_coding	0	0	1	0	0	1	0	0	1
chr5	44226590	44227174	promoter-TSS	protein_coding-promoter-TSS (ENSMUST00000055128)	-256	ENSMUST00000196151	ENSMUSG00000046985	Tapt1	transmembrane anterior posterior transformation 1 [Source:MGI Symbol;Acc:MGI:2683537]	protein_coding	0	0	0	0	0	0	0	0	1
chr11	60537148	60537732	promoter-TSS	protein_coding-promoter-TSS (ENSMUST00000044250)	-538	ENSMUST00000044250	ENSMUSG00000042650	Alkbh5	alkB homolog 5, RNA demethylase [Source:MGI Symbol;Acc:MGI:2144489]	protein_coding	0	0	0	0	0	0	0	0	1
chr7	3693666	3693866	promoter-TSS	protein_coding-promoter-TSS (ENSMUST00000038521)	1	ENSMUST00000038521	ENSMUSG00000035585	Tsen34	tRNA splicing endonuclease subunit 34 [Source:MGI Symbol;Acc:MGI:1913328]	protein_coding	0	0	0	0	0	0	0	1	0
chr3	40845656	40845884	exon	protein_coding-exon (ENSMUST00000204374, exon 1 of 1)	764	ENSMUST00000204907	ENSMUSG00000025759	Mfsd8	major facilitator superfamily domain containing 8 [Source:MGI Symbol;Acc:MGI:1919425]	protein_coding	0	0	0	0	1	0	0	0	0
chr17	74020614	74020814	intron	protein_coding-intron (ENSMUST00000043458, intron 4 of 4)	19854	ENSMUST00000157435	ENSMUSG00000088060	Gm24475	predicted gene, 24475 [Source:MGI Symbol;Acc:MGI:5454252]	snoRNA	0	0	1	0	0	1	0	1	1
chr3	67344499	67345083	intron	protein_coding-intron (ENSMUST00000046542, intron 6 of 8)	-29306	ENSMUST00000077916	ENSMUSG00000048416	Mlf1	myeloid leukemia factor 1 [Source:MGI Symbol;Acc:MGI:1341819]	protein_coding	0	0	0	0	0	0	0	0	1
chr6	119035019	119035301	intron	protein_coding-intron (ENSMUST00000075591, intron 3 of 46)	44847	ENSMUST00000187386	ENSMUSG00000051331	Cacna1c	calcium channel, voltage-dependent, L type, alpha 1C subunit [Source:MGI Symbol;Acc:MGI:103013]	protein_coding	0	1	0	0	0	0	0	0	0
chr8	61223764	61224248	promoter-TSS	protein_coding-promoter-TSS (ENSMUST00000209611)	134	ENSMUST00000034060	ENSMUSG00000031642	Sh3rf1	SH3 domain containing ring finger 1 [Source:MGI Symbol;Acc:MGI:1913066]	protein_coding	0	0	0	0	0	1	0	0	0
chr17	50814019	50814503	intron	protein_coding-intron (ENSMUST00000024717, intron 15 of 21)	102780	ENSMUST00000122634	ENSMUSG00000084583	Gm25177	predicted gene, 25177 [Source:MGI Symbol;Acc:MGI:5454954]	snRNA	0	0	0	0	0	1	0	0	1
chr7	15982938	15983522	Distant-promoter	protein_coding-intron (ENSMUST00000094821, intron 6 of 13)	-4505	ENSMUST00000209251	ENSMUSG00000070808	Bicra	BRD4 interacting chromatin remodeling complex associated protein [Source:MGI Symbol;Acc:MGI:2154263]	protein_coding	0	0	0	0	0	0	0	0	1
chr5	24365031	24365380	TTS	lncRNA-TTS (ENSMUST00000146326)	395	ENSMUST00000030834	ENSMUSG00000028978	Nos3	nitric oxide synthase 3, endothelial cell [Source:MGI Symbol;Acc:MGI:97362]	protein_coding	0	0	0	0	0	0	1	1	0
chr9	108508035	108508291	promoter-TSS	protein_coding-promoter-TSS (ENSMUST00000137980)	70	ENSMUST00000207713	ENSMUSG00000032604	Qars	glutaminyl-tRNA synthetase [Source:MGI Symbol;Acc:MGI:1915851]	protein_coding	0	0	0	0	1	0	1	1	0
chr8	11007102	11007250	promoter-TSS	lncRNA-promoter-TSS (ENSMUST00000180750)	-674	ENSMUST00000180750	ENSMUSG00000096938	9530052E02Rik	RIKEN cDNA 9530052E02 gene [Source:MGI Symbol;Acc:MGI:3588277]	processed_transcript	0	0	1	0	0	1	0	0	1
chr16	34119539	34120049	intron	protein_coding-intron (ENSMUST00000076810, intron 33 of 59)	-22704	ENSMUST00000114966	ENSMUSG00000061751	Kalrn	kalirin, RhoGEF kinase [Source:MGI Symbol;Acc:MGI:2685385]	protein_coding	0	0	1	0	0	1	0	0	1
chr8	125368381	125368926	Intergenic	Intergenic	124057	ENSMUST00000108775	ENSMUSG00000001995	Sipa1l2	signal-induced proliferation-associated 1 like 2 [Source:MGI Symbol;Acc:MGI:2676970]	protein_coding	0	0	0	0	1	0	0	0	1
chr6	86875039	86875396	exon	TEC-exon (ENSMUST00000205007, exon 1 of 1)	1431	ENSMUST00000205007	ENSMUSG00000108152	Gm44152	predicted gene, 44152 [Source:MGI Symbol;Acc:MGI:5690544]	TEC	0	1	0	0	1	0	0	0	0
chr8	3168109	3168309	Distant-promoter	protein_coding-intron (ENSMUST00000091291, intron 13 of 20)	-8654	ENSMUST00000208839	ENSMUSG00000005534	Insr	insulin receptor [Source:MGI Symbol;Acc:MGI:96575]	protein_coding	0	0	0	0	0	0	0	1	0
chr7	111486896	111487200	intron	protein_coding-intron (ENSMUST00000049430, intron 9 of 10)	-99716	ENSMUST00000209530	ENSMUSG00000109867	Gm5338	predicted gene 5338 [Source:MGI Symbol;Acc:MGI:3644750]	processed_pseudogene	0	0	0	0	0	0	1	0	0
chr4	120850867	120851377	Distant-promoter	Intergenic	-3694	ENSMUST00000132895	ENSMUSG00000032890	Rims3	regulating synaptic membrane exocytosis 3 [Source:MGI Symbol;Acc:MGI:2443331]	protein_coding	0	0	1	0	0	0	0	0	1
chr5	115631407	115631891	promoter-TSS	protein_coding-promoter-TSS (ENSMUST00000031492)	167	ENSMUST00000201728	ENSMUSG00000107121	1110006O24Rik	RIKEN cDNA 1110006O24 gene [Source:MGI Symbol;Acc:MGI:1913373]	lincRNA	0	0	0	0	0	1	0	0	0
chr13	99125043	99125243	Intergenic	Intergenic	24382	ENSMUST00000224929	ENSMUSG00000097848	Gm807	predicted gene 807 [Source:MGI Symbol;Acc:MGI:2685653]	lncRNA	0	0	0	0	0	0	0	1	0
chr11	86860103	86860399	Intergenic	Intergenic	-52505	ENSMUST00000018569	ENSMUSG00000018425	Dhx40	DEAH (Asp-Glu-Ala-His) box polypeptide 40 [Source:MGI Symbol;Acc:MGI:1914737]	protein_coding	0	0	0	0	0	0	1	1	0
chr14	65150045	65150237	promoter-TSS	protein_coding-promoter-TSS (ENSMUST00000223989)	-286	ENSMUST00000223989	ENSMUSG00000021978	Extl3	exostosin-like glycosyltransferase 3 [Source:MGI Symbol;Acc:MGI:1860765]	protein_coding	0	0	0	0	0	1	0	1	1
chr15	62849441	62849925	Intergenic	Intergenic	56482	ENSMUST00000158272	ENSMUSG00000088897	Gm22521	predicted gene, 22521 [Source:MGI Symbol;Acc:MGI:5452298]	snoRNA	0	0	0	0	1	1	1	1	0
chrY	90741035	90741319	Distant-promoter	Intergenic	-11880	ENSMUST00000167967	ENSMUSG00000095134	Mid1-ps1	midline 1, pseudogene 1 [Source:MGI Symbol;Acc:MGI:5780070]	unprocessed_pseudogene	0	0	0	0	1	0	0	0	0
chr4	133241139	133241723	exon	protein_coding-exon (ENSMUST00000030677, exon 1 of 29)	613	ENSMUST00000030677	ENSMUSG00000028862	Map3k6	mitogen-activated protein kinase kinase kinase 6 [Source:MGI Symbol;Acc:MGI:1855691]	protein_coding	0	1	1	0	1	1	0	1	1
chr13	36221791	36222375	Distant-promoter	protein_coding-intron (ENSMUST00000021857, intron 2 of 6)	-10039	ENSMUST00000224540	ENSMUSG00000021420	Fars2	phenylalanine-tRNA synthetase 2 (mitochondrial) [Source:MGI Symbol;Acc:MGI:1917205]	protein_coding	0	0	0	0	0	0	0	0	1
chr2	128739001	128739215	intron	protein_coding-intron (ENSMUST00000014505, intron 4 of 18)	14597	ENSMUST00000145178	ENSMUSG00000085036	Gm14011	predicted gene 14011 [Source:MGI Symbol;Acc:MGI:3649272]	lncRNA	0	1	0	0	1	1	1	1	1
chr2	178137502	178137986	Distant-promoter	protein_coding-intron (ENSMUST00000108916, intron 1 of 12)	-4189	ENSMUST00000103066	ENSMUSG00000027525	Phactr3	phosphatase and actin regulator 3 [Source:MGI Symbol;Acc:MGI:1921439]	protein_coding	0	0	0	0	0	1	0	0	1
chr5	106991761	106992345	Intergenic	Intergenic	16815	ENSMUST00000123546	ENSMUSG00000029283	Cdc7	cell division cycle 7 (S. cerevisiae) [Source:MGI Symbol;Acc:MGI:1309511]	protein_coding	0	1	1	0	1	1	1	0	1
chr8	3925460	3925829	intron	protein_coding-intron (ENSMUST00000084086, intron 3 of 9)	1169	ENSMUST00000188386	ENSMUSG00000065987	Cd209b	CD209b antigen [Source:MGI Symbol;Acc:MGI:1916415]	protein_coding	0	0	0	1	0	0	0	0	0
chr6	125433245	125433482	Intergenic	Intergenic	29661	ENSMUST00000140024	ENSMUSG00000030342	Cd9	CD9 antigen [Source:MGI Symbol;Acc:MGI:88348]	protein_coding	0	0	0	0	1	0	1	0	0
chr12	80230106	80230386	intron	protein_coding-intron (ENSMUST00000021554, intron 1 of 20)	21003	ENSMUST00000218235	ENSMUSG00000112852	Gm47767	predicted gene, 47767 [Source:MGI Symbol;Acc:MGI:6096921]	lncRNA	0	0	0	0	0	0	0	1	0
chr14	70373177	70373408	exon	protein_coding-exon (ENSMUST00000048129, exon 23 of 23)	13105	ENSMUST00000078149	ENSMUSG00000058745	Gm9174	predicted pseudogene 9174 [Source:MGI Symbol;Acc:MGI:3643688]	processed_pseudogene	0	1	0	0	0	0	0	0	1
chr2	158760919	158761129	Distant-promoter	protein_coding-intron (ENSMUST00000045503, intron 10 of 10)	-7069	ENSMUST00000029183	ENSMUSG00000027654	Fam83d	family with sequence similarity 83, member D [Source:MGI Symbol;Acc:MGI:1919128]	protein_coding	0	0	0	0	0	0	1	0	0
chr3	5387943	5388186	intron	protein_coding-intron (ENSMUST00000026284, intron 5 of 10)	127269	ENSMUST00000176666	ENSMUSG00000093557	4930555M17Rik	RIKEN cDNA 4930555M17 gene [Source:MGI Symbol;Acc:MGI:1925289]	lncRNA	0	1	0	0	0	0	0	1	0
chr19	34879121	34879321	exon	protein_coding-exon (ENSMUST00000036584, exon 1 of 7)	234	ENSMUST00000036584	ENSMUSG00000033610	Pank1	pantothenate kinase 1 [Source:MGI Symbol;Acc:MGI:1922985]	protein_coding	0	0	0	0	1	1	0	0	1
chr13	99232940	99233140	intron	protein_coding-intron (ENSMUST00000056558, intron 2 of 4)	48217	ENSMUST00000056558	ENSMUSG00000050919	Zfp366	zinc finger protein 366 [Source:MGI Symbol;Acc:MGI:2178429]	protein_coding	0	0	0	1	0	0	0	0	0
chrX	106924630	106924924	intron	protein_coding-intron (ENSMUST00000060576, intron 2 of 2)	4152	ENSMUST00000060576	ENSMUSG00000049929	Lpar4	lysophosphatidic acid receptor 4 [Source:MGI Symbol;Acc:MGI:1925384]	protein_coding	0	0	0	0	0	0	1	0	1
chr5	136199066	136199318	promoter-TSS	protein_coding-promoter-TSS (ENSMUST00000040980)	-229	ENSMUST00000151786	ENSMUSG00000039737	Prkrip1	Prkr interacting protein 1 (IL11 inducible) [Source:MGI Symbol;Acc:MGI:1914051]	protein_coding	0	0	0	0	0	0	0	1	1
chr9	63698753	63698953	intron	protein_coding-intron (ENSMUST00000034973, intron 1 of 8)	13116	ENSMUST00000154323	ENSMUSG00000032402	Smad3	SMAD family member 3 [Source:MGI Symbol;Acc:MGI:1201674]	protein_coding	0	0	0	0	0	0	0	1	0
chr7	111122742	111122942	promoter-TSS	lncRNA-promoter-TSS (ENSMUST00000209597)	-158	ENSMUST00000210788	ENSMUSG00000110424	1700012D14Rik	RIKEN cDNA 1700012D14 gene [Source:MGI Symbol;Acc:MGI:1922729]	lncRNA	0	0	0	0	1	0	0	1	1
chr17	13305914	13306116	Intergenic	Intergenic	-24733	ENSMUST00000233737	ENSMUSG00000117278	Gm36684	predicted gene, 36684 [Source:MGI Symbol;Acc:MGI:5595843]	lncRNA	0	1	0	0	1	0	0	1	0
chr8	89397980	89398180	Intergenic	Intergenic	191461	ENSMUST00000082824	ENSMUSG00000064758	Gm26331	predicted gene, 26331 [Source:MGI Symbol;Acc:MGI:5456108]	snRNA	0	0	0	0	0	0	0	1	0
chr6	102170834	102171318	Distant-promoter	protein_coding-intron (ENSMUST00000032159, intron 19 of 21)	-4875	ENSMUST00000204990	ENSMUSG00000030075	Cntn3	contactin 3 [Source:MGI Symbol;Acc:MGI:99534]	protein_coding	0	0	0	0	0	1	0	0	0
chr7	67984835	67985319	intron	protein_coding-intron (ENSMUST00000005671, intron 1 of 20)	32250	ENSMUST00000005671	ENSMUSG00000005533	Igf1r	insulin-like growth factor I receptor [Source:MGI Symbol;Acc:MGI:96433]	protein_coding	0	0	0	0	0	1	0	0	0
chr12	31272019	31272603	Distant-promoter	protein_coding-intron (ENSMUST00000002979, intron 3 of 32)	-4345	ENSMUST00000169065	ENSMUSG00000002900	Lamb1	laminin B1 [Source:MGI Symbol;Acc:MGI:96743]	protein_coding	0	0	0	0	0	0	0	0	1
chr4	11234123	11234379	exon	protein_coding-exon (ENSMUST00000147372, exon 2 of 2)	1307	ENSMUST00000137054	ENSMUSG00000040738	Ints8	integrator complex subunit 8 [Source:MGI Symbol;Acc:MGI:1919906]	protein_coding	0	0	0	0	0	0	1	0	0
chr9	63613634	63613924	Distant-promoter	protein_coding-intron (ENSMUST00000041551, intron 1 of 9)	-3209	ENSMUST00000213880	ENSMUSG00000037257	Aagab	alpha- and gamma-adaptin binding protein [Source:MGI Symbol;Acc:MGI:1914189]	protein_coding	0	0	0	0	0	0	1	0	0
chr9	78596800	78597284	Distant-promoter	Intergenic	-9001	ENSMUST00000052441	ENSMUSG00000049624	Slc17a5	solute carrier family 17 (anion/sugar transporter), member 5 [Source:MGI Symbol;Acc:MGI:1924105]	protein_coding	0	0	0	0	0	1	0	0	1
chr13	114760975	114761175	Intergenic	Intergenic	-57161	ENSMUST00000166104	ENSMUSG00000015536	Mocs2	molybdenum cofactor synthesis 2 [Source:MGI Symbol;Acc:MGI:1336894]	protein_coding	0	1	0	0	1	1	1	1	0
chr17	80982339	80982823	intron	protein_coding-intron (ENSMUST00000025092, intron 1 of 3)	37949	ENSMUST00000025092	ENSMUSG00000024245	Tmem178	transmembrane protein 178 [Source:MGI Symbol;Acc:MGI:1915277]	protein_coding	0	0	0	0	0	1	0	0	0
chr3	30268388	30268588	exon	TEC-exon (ENSMUST00000091270, exon 1 of 1)	1459	ENSMUST00000091270	ENSMUSG00000069074	Gm10258	predicted gene 10258 [Source:MGI Symbol;Acc:MGI:3648282]	TEC	0	1	0	0	0	0	0	0	0
chr16	91716188	91716672	TTS	lncRNA-TTS (ENSMUST00000156242)	1039	ENSMUST00000124282	ENSMUSG00000058240	Cryzl1	crystallin, zeta (quinone reductase)-like 1 [Source:MGI Symbol;Acc:MGI:1913859]	protein_coding	0	0	0	0	0	1	0	0	0
chrX	101585078	101585446	Distant-promoter	protein_coding-intron (ENSMUST00000101341, intron 35 of 40)	-5285	ENSMUST00000140470	ENSMUSG00000031314	Taf1	TATA-box binding protein associated factor 1 [Source:MGI Symbol;Acc:MGI:1336878]	protein_coding	0	0	0	1	0	0	0	0	0
chr5	134490320	134490804	Distant-promoter	protein_coding-exon (ENSMUST00000036999, exon 16 of 16)	-5116	ENSMUST00000200763	ENSMUSG00000106802	Gm42885	predicted gene 42885 [Source:MGI Symbol;Acc:MGI:5663022]	TEC	0	0	0	0	0	1	0	0	0
[truncated: 55,463 more rows]
