# Supplementary material for: Waves of sumoylation support transcription dynamics during adipocyte differentiation
Source: Nucleic Acids Res. 2022 Jan 31;50(3):1351–69. doi: 10.1093/nar/gkac027 (PMC8860575; doi:10.1093/nar/gkac027)
Supplement: gkac027_Supplemental_Files [file gkac027_supplemental_files.zip › Supplementary_Table_S8_-_Identification_of_endogenous_sumoylation_sites_by_mass_spectrometry.xlsx]

## Sheet: Table legend
Supplementary Table S8 - Identification of endogenous sumoylation sites by mass spectrometry
sheet 1: Site resolution of SUMO-2/3 targets
sheet 2: Protein resolution of SUMO-2/3 targets by summing up sites
sheet 3: Pathway enrichment analysis of SUMO-2/3 targets
sheet 4: Cellular location of SUMO-2/3 targets over the time course
sheet 5: SUMO targets in modules identified in hierarchical clustering analysis (row Zscore)
sheet 6: SUMO-2/3 modified TFs/CoFs in STRING network

## Sheet: 1_SUMO_site_resolution
												Two-sample testing (n=4/4 filtered, median-normalized, imputed, two-tailed two-sample testing with permutation-based FDR control)																		Heatmap (avg. Z-score, n=4)
Protein info						Basic MS info						Day +1 / Day -2			Day +3 / Day -2			Day +7 / Day -2			Day +3 / Day +1			Day +7 / Day +1			Day +7 / Day +3							MS/MS detection				Advanced MS info								Raw intensity values
Protein ID (Uniprot)	Protein names	Gene name	Position (SUMOylated lysine)	KxE motif	Sequence window	Localization probability	Intensity (evidence-mapped)	Unique modified peptide count (localized >0.75)	MS/MS evidence count (localized >0.75)	Total evidence count (MS/MS & MBR)	n=4/4 quantified	Ratio (log2)	p-value (-log10)	q-value (FDR @ s0=0.5)	Ratio (log2)	p-value (-log10)	q-value (FDR @ s0=0.5)	Ratio (log2)	p-value (-log10)	q-value (FDR @ s0=0.5)	Ratio (log2)	p-value (-log10)	q-value (FDR @ s0=0.5)	Ratio (log2)	p-value (-log10)	q-value (FDR @ s0=0.5)	Ratio (log2)	p-value (-log10)	q-value (FDR @ s0=0.5)	D-2	D1	D3	D7	D-2	D1	D3	D7	PEP	Score	Delta score	Score for localization	Diagnostic peaks	Modified sequences (SUMO, localized >0.75)	Charge	Mass error [ppm]	D-2_01	D-2_02	D-2_03	D-2_04
P61957	Small ubiquitin-related modifier 2 (SUMO-2) (SMT3 homolog 2) (Ubiquitin-like protein SMT3B) (Smt3B)	Sumo2	11	1	EKPKEGVKTENNDHI	1	637184212000	7	124	300	+	2.23565	3.92226	8.09316e-05	2.06266	4.12781	7.19577e-05	1.01777	1.58329	0.016173	-0.172984	0.246909	0.770736	-1.21788	1.67137	0.0282856	-1.04489	1.51962	0.0660661	-1.31541	0.89734	0.726128	-0.30806	+	+	+	+	5.79e-10	234.79	107.28	179.66	+	_DEK(su)PK(su)EGVK(su)TENN_;_DEK(su)PKEGVK(su)TENN_;_DEKPK(su)EGVK(su)TENN_;_DEKPKEGVK(su)TENN_;_EGVK(su)TENN_;_EGVK(su)TENNDHINLK_;_PK(su)EGVK(su)TENN_	3	0.70021	8577550000	8908150000	14834870000	14810470000
P53566	CCAAT/enhancer-binding protein alpha (C/EBP alpha)	Cebpa	159	1	ALRPLVIKQEPREED	1	604862447300	8	201	445	+	4.6456	4.31836	0	7.40199	5.29275	0	7.68833	5.57123	0	2.75639	5.12676	0.01265	3.04273	7.73358	0.00138353	0.286343	0.686908	0.468537	-1.53324	-0.0896139	0.766937	0.855918	+	+	+	+	4.97e-05	154.69	95.464	121.58	+	_DGRLEPLYERVGAPALRPLVIK(su)QEPREE_;_EPLYERVGAPALRPLVIK(su)_;_EPLYERVGAPALRPLVIK(su)Q_;_EPLYERVGAPALRPLVIK(su)QEPREE_;_ERVGAPALRPLVIK(su)Q_;_ERVGAPALRPLVIK(su)QEPR_;_ERVGAPALRPLVIK(su)QEPRE_;_ERVGAPALRPLVIK(su)QEPREE_	5	-1.5774	233526000	83825900	239206000	419862400
D3YXK2	Scaffold attachment factor B1 (SAF-B1)	Safb	316	1	DAPLAVVKREPADAP	1	568916350500	2	192	289	+	1.72237	6.34617	4.13284e-05	1.66998	5.10668	0.000101047	1.49938	5.99375	8.94644e-05	-0.052393	0.161772	0.911521	-0.222989	1.40509	0.446884	-0.170596	0.657468	0.602234	-1.64016	0.669832	0.599564	0.370766	+	+	+	+	2.45e-22	243.29	145.19	128.64	+	_DAPLAVVK(su)R_;_DAPLAVVK(su)REPA_	3	0.10032	8997522000	10059070000	12117460000	10502237000
P61957	Small ubiquitin-related modifier 2 (SUMO-2) (SMT3 homolog 2) (Ubiquitin-like protein SMT3B) (Smt3B)	Sumo2	33	0	DGSVVQFKIKRHTPL	1	483925395000	2	236	323	+	1.99595	5.03893	4.32099e-05	1.9217	4.90903	7.4674e-05	1.30851	3.82829	0.000704836	-0.0742569	0.206483	0.876267	-0.687444	2.41657	0.0702504	-0.613187	2.15811	0.121486	-1.5416	0.813448	0.725831	0.00232449	+	+	+	+	1.11e-28	292.06	103.19	292.06	+	_DGSVVQFK(su)IK_;_VAGQDGSVVQFK(su)IK_	2	0.059437	7607376000	6883888300	9832303200	11201356500
Q8K0L9	Zinc finger and BTB domain-containing protein 20 (BTB/POZ domain zinc finger factor HOF) (Zinc finger protein 288)	Zbtb20	330	1	LVGNIHIKQEMEDDY	1	383831963000	8	231	383	+	1.62084	2.75292	0.00121277	1.77675	2.90999	0.001007	3.70196	4.96693	0	0.155913	0.286709	0.774305	2.08112	4.63241	0.00209686	1.92521	4.28782	0.00668927	-1.27464	-0.110632	0.00133852	1.38394	+	+	+	+	1.96e-40	242.22	172.12	102.39	+	_(gl)QPRPVRIQTLVGNIHIK(su)_;_(gl)QPRPVRIQTLVGNIHIK(su)Q_;_(gl)QPRPVRIQTLVGNIHIK(su)QEM(ox)E_;_(gl)QPRPVRIQTLVGNIHIK(su)QEME_;_QPRPVRIQTLVGNIHIK(su)_;_QPRPVRIQTLVGNIHIK(su)QEM(ox)E_;_QPRPVRIQTLVGNIHIK(su)QEME_;_QPRPVRIQTLVGNIHIK(su)QEMEDDY_	5	0.61717	2912210000	2804428000	2520795000	1608175000
P61957	Small ubiquitin-related modifier 2 (SUMO-2) (SMT3 homolog 2) (Ubiquitin-like protein SMT3B) (Smt3B)	Sumo2	21	0	NNDHINLKVAGQDGS	1	358467181300	3	192	269	+	2.0197	3.58728	0.000252565	1.9956	3.85925	6.75357e-05	1.34613	3.10182	0.00154115	-0.0241003	0.0462381	0.95997	-0.67357	2.248	0.0772409	-0.649469	3.16269	0.0869423	-1.51716	0.768952	0.741673	0.00653497	+	+	+	+	9.38e-37	250.08	176.19	142.94	+	_DHINLK(su)VAGQ_;_DHINLK(su)VAGQDGSVVQFK_;_TENNDHINLK(su)VAGQ_	3	1.2195	6448070400	5734348800	5072443400	8399502000
Q8BSQ9	Protein polybromo-1 (BRG1-associated factor 180) (BAF180)	Pbrm1	1293	0	DEIYYFRKPIIPQKE	1	353492549000	3	412	631	+	2.79604	5.05116	0	2.99183	5.38929	0	2.98414	5.58485	0	0.195789	0.749864	0.694064	0.1881	0.899424	0.524676	-0.00768948	0.0336196	0.980387	-1.65578	0.45531	0.603136	0.59733	+	+	+	+	1.17e-64	269.25	175.48	204.81	+	_DEIYYFRK(su)PIIPQK_;_DEIYYFRK(su)PIIPQKEPSPLL_;_DEIYYFRK(su)PIIPQKEPSPLLEK_	4	1.1355	2196790000	2129801000	4467020000	2171419000
Q99PP7	E3 ubiquitin-protein ligase TRIM33 (EC 2.3.2.27) (Ectodermin homolog) (RING-type E3 ubiquitin transferase TRIM33) (Transcription intermediary factor 1-gamma) (TIF1-gamma) (Tripartite motif-containing protein 33)	Trim33	854	1	TGLENHVKTEPTDIS	1	281553427500	3	169	251	+	6.02942	7.44593	0	5.80052	7.42078	0	4.54136	6.65711	0	-0.228901	2.31145	0.613764	-1.48806	5.95134	0.00200726	-1.25916	5.96431	0.0130846	-1.62736	0.770014	0.679	0.178343	+	+	+	+	1.25e-77	289.68	136.29	125.45	+	_DTLTGLENHVK(su)T_;_DTLTGLENHVK(su)TEPT_;_DTLTGLENHVK(su)TEPTDIS_	3	3.7694	288183000	426656800	488568000	581718000
Q60953	Protein PML	Pml	500	1	DCSRKIIKMESTEEN	1	225903912000	3	186	299	+	3.89447	6.60535	0	2.28096	5.36309	4.75599e-05	0.666421	2.90608	0.0234282	-1.61352	4.16368	0.0247108	-3.22805	6.3383	0.00284848	-1.61454	4.72626	0.00774686	-1.08998	1.39174	0.363542	-0.665306	+	+	+	+	4.59e-105	353.92	222.57	227.63	+	_IIK(su)M(ox)ESTEENE_;_IIK(su)MEST_;_IIK(su)MESTEENE_	2	-0.51889	1935279000	2582873000	3338216000	3043288000
Q8CHY6	Transcriptional repressor p66 alpha (GATA zinc finger domain-containing protein 2A)	Gatad2a	485	1	GVGTASIKAEPAAPH	1	222217898460	12	707	878	+	4.56717	7.04086	0	4.76188	6.89553	0	4.16896	5.40871	0	0.194705	1.26047	0.672981	-0.398218	0.934748	0.295528	-0.592923	1.3892	0.172397	-1.65493	0.584913	0.680401	0.389618	+	+	+	+	0	513.46	403.61	275.37	+	_ALQQEQEM(ox)EQRLLQQGVGTASIK(su)A_;_ALQQEQEM(ox)EQRLLQQGVGTASIK(su)AEPAAPHPTLK_;_ALQQEQEMEQRLLQQGVGTASIK(su)A_;_ALQQEQEMEQRLLQQGVGTASIK(su)AEPAAPHPTLK_;_EM(ox)EQRLLQQGVGTASIK(su)A_;_EM(ox)EQRLLQQGVGTASIK(su)AEPAAPHPTLK_;_EMEQRLLQQGVGTASIK(su)A_;_EMEQRLLQQGVGTASIK(su)AEPAAPHPTLK_;_EQEMEQRLLQQGVGTASIK(su)AEPAAPHPTLK_;_EQRLLQQGVGTASIK(su)_;_EQRLLQQGVGTASIK(su)A_;_EQRLLQQGVGTASIK(su)AEPAAPHPTLK_	3	-0.54418	639254900	594440100	544299720	684509340
Q91W96	Anaphase-promoting complex subunit 4 (APC4) (Cyclosome subunit 4)	Anapc4	797	1	LDPDVVIKVEKLDPE	1	214298340000	2	39	159	+	3.24206	5.86227	0	3.20871	5.46557	0	2.26876	5.08986	3.45877e-05	-0.0333586	0.0921658	0.943705	-0.973301	5.13607	0.0113733	-0.939942	3.64197	0.0311142	-1.58681	0.773197	0.748914	0.0646988	+	+	+	+	5.91e-08	200.6	118.53	183.06	+	_DAAALDPDVVIK(su)VEK_;_DVVIK(su)VEK_	2	4.1771	1290390000	1536980000	2344380000	2589425000
Q64127	Transcription intermediary factor 1-alpha (TIF1-alpha) (EC 2.3.2.27) (E3 ubiquitin-protein ligase Trim24) (RING-type E3 ubiquitin transferase TIF1-alpha) (Tripartite motif-containing protein 24)	Trim24	742	1	DFPVVIVKQESDEES	1	213287635000	2	141	247	+	4.29494	5.40414	0	4.15067	5.05228	0	3.94474	5.62763	0	-0.144266	0.204664	0.805206	-0.350196	0.885626	0.339273	-0.20593	0.375931	0.596641	-1.64821	0.637105	0.560342	0.450767	+	+	+	+	3.79e-43	301.16	204.69	168.41	+	_DFPVVIVK(su)Q_;_DFPVVIVK(su)QES_	2	1.5228	576467000	640041000	688683000	1154482000
A2A484	Zinc finger, MYND-type-containing 8	Zmynd8	651	1	PTNQVEVKEEAKSNS	1	173727529000	3	125	257	+	3.61278	6.06782	0	4.27863	4.62631	0	5.38256	5.9643	0	0.66585	0.981723	0.33508	1.76978	3.42272	0.00340193	1.10393	1.46154	0.0637134	-1.56472	0.138761	0.45272	0.973238	+	+	+	+	2.49e-22	262.63	62.03	128.22	+	_PTNQVEVK(su)_;_RK(su)PKPTNQVEVK(su)_;_RKPKPTNQVEVK(su)_	4	0.58971	214370800	360302900	384524400	322270000
Q64127	Transcription intermediary factor 1-alpha (TIF1-alpha) (EC 2.3.2.27) (E3 ubiquitin-protein ligase Trim24) (RING-type E3 ubiquitin transferase TIF1-alpha) (Tripartite motif-containing protein 24)	Trim24	724	1	MLEPIRIKQENSGPP	1	169319748600	9	522	771	+	6.68292	7.05056	0	6.53786	7.16896	0	6.40267	7.22443	0	-0.145052	0.517134	0.762078	-0.280241	1.29828	0.378416	-0.135189	0.807919	0.648255	-1.67165	0.605521	0.556095	0.51003	+	+	+	+	2.87e-132	339.53	237.88	169.51	+	_DSTHKVPVVM(ox)LEPIRIK(su)Q_;_DSTHKVPVVM(ox)LEPIRIK(su)QENSGPPENY_;_DSTHKVPVVMLEPIRIK(su)Q_;_DSTHKVPVVMLEPIRIK(su)QENSGPPENY_;_EPIRIK(su)QENSGPPENY_;_VPVVM(ox)LEPIRIK(su)Q_;_VPVVM(ox)LEPIRIK(su)QENSGPPENY_;_VPVVMLEPIRIK(su)Q_;_VPVVMLEPIRIK(su)QENSGPPENY_	4	0.81039	70410600	113936500	127145500	154468000
Q04750	DNA topoisomerase 1 (EC 5.6.2.1) (DNA topoisomerase I)	Top1	119	1	FSSPPRIKDEPEDDG	1	158892670000	3	113	195	+	5.8595	7.78687	0	5.04682	7.9707	0	3.39712	6.62821	0	-0.812681	3.66566	0.111879	-2.46238	6.06332	0.00180749	-1.6497	6.01011	0.00672619	-1.53759	0.981946	0.6325	-0.0768561	+	+	+	+	2.09e-16	247.69	121.49	198.03	+	_ENGFS(ph)SPPRIK(su)_;_ENGFSS(ph)PPRIK(su)_;_ENGFSSPPRIK(su)_	2	0.9438	366666000	320652300	390159700	478532500
Q8CH18	Cell division cycle and apoptosis regulator protein 1 (Cell cycle and apoptosis regulatory protein 1) (CARP-1)	Ccar1	1008	1	LLPTPTIKQESKDGE	1	147437590600	11	554	782	+	2.74394	5.43605	0	2.45154	4.8706	4.79428e-05	1.84803	3.95895	8.97285e-05	-0.292398	1.49991	0.563689	-0.895911	3.29049	0.0246409	-0.603513	2.06675	0.130133	-1.57069	0.876883	0.616066	0.077738	+	+	+	+	3.99e-28	237.51	171.12	188.04	+	_DM(ox)LGNRLLLPTPTIK(su)_;_DM(ox)LGNRLLLPTPTIK(su)Q_;_DM(ox)LGNRLLLPTPTIK(su)QESK_;_DMLGNRLLLPTPTIK(su)_;_DMLGNRLLLPTPTIK(su)Q_;_DMLGNRLLLPTPTIK(su)QESK_;_EALQEDMLGNRLLLPTPTIK(su)QESK_;_EDM(ox)LGNRLLLPTPTIK(su)Q_;_EDM(ox)LGNRLLLPTPTIK(su)QESK_;_EDMLGNRLLLPTPTIK(su)Q_;_EDMLGNRLLLPTPTIK(su)QESK_	3	0.079168	1132611000	1900209000	2323223700	2129252000
F7BJB9	MORC family CW-type zinc finger protein 3 (Nuclear matrix protein 2) (Zinc finger CW-type coiled-coil domain protein 3)	Morc3	657	1	DAPGLTVKKEESMEE	1	139793124000	5	128	233	+	1.58136	0.699803	0.0366127	2.11491	1.2253	0.00730873	0.628808	0.304869	0.181445	0.533552	0.197798	0.669563	-0.952554	0.409756	0.245434	-1.48611	0.9139	0.0796888	-0.724658	0.335157	0.692738	-0.303237	+	+	+	+	7.98e-05	218.36	62.513	95.751	+	_DAPGLTVK(su)K(su)_;_DAPGLTVK(su)K(su)EESM(ox)EE_;_DAPGLTVK(su)K(su)EESMEE_;_DAPGLTVK(su)K_;_DAPGLTVK(su)KEESM(ox)EE_	4	-0.46952	2890742000	3948572000	5389290000	659263000
Q01320	DNA topoisomerase 2-alpha (EC 5.6.2.2) (DNA topoisomerase II, alpha isozyme)	Top2a	1238	1	KKIRKKIKSENVEGT	1	137368984000	4	156	211	+	5.18962	3.6113	0	4.64848	7.80481	0	-0.180743	0.72241	0.335546	-0.541132	0.34392	0.581459	-5.37036	3.67588	0.00215267	-4.82923	7.37724	0	-0.905378	1.04073	0.837805	-0.973157	+	+	+	+	1.59e-84	332.41	195.81	125.97	+	_IK(su)SENVEGT(ph)PAE_;_IK(su)SENVEGTPAE_;_IK(su)SENVEGTPAEDGAEPGSLRQRIEK_;_K(su)IK(su)SENVEGTPAE_	3	-0.04465	487643000	576706400	686855500	537341000
Q8C0P7	E3 SUMO-protein ligase ZNF451 (EC 2.3.2.-) (E3 SUMO-protein transferase ZNF451) (Zinc finger protein 451)	Znf451	704	1	EKTKTSIKTEGDFKI	1	134087951000	2	5	36	+	3.38683	1.90802	0.000649637	1.93989	0.652646	0.0325405	2.42981	1.84518	0.000706216	-1.44694	0.467138	0.348311	-0.95702	0.707104	0.133298	0.489922	0.150474	0.595182	-1.0222	0.763143	0.000398282	0.258657	+	+	+	+	0.000344818	233.14	233.14	196.88	+	_TK(su)TSIK(su)TEG_;_TSIK(su)TEG_	2	1.4415	1601340000	1555910000	285591000	1571640000
Q6PDQ2	Chromodomain-helicase-DNA-binding protein 4 (CHD-4) (EC 3.6.4.12)	Chd4	1558	1	PPAEDGIKIEENSLK	1	121829828900	4	208	334	+	2.73403	0.919643	0.0127793	2.23111	0.844403	0.0172344	4.13653	1.67863	0.000280528	-0.502913	0.284268	0.618273	1.4025	0.958076	0.0581224	1.90541	4.37682	0.00676571	-1.1086	0.223438	-0.0215843	0.906745	+	+	+	+	1.52e-21	254.89	119.03	151.42	+	_DGIK(su)IEENSLK(su)EEESTEGEK_;_DGIK(su)IEENSLK_;_DGIK(su)IEENSLKEEESTEGEK_;_DTQPNTPAPVPPAEDGIK(su)IEENSLK_	4	0.21872	1784782000	2734600600	115257900	118304400
Q9Z204	Heterogeneous nuclear ribonucleoproteins C1/C2 (hnRNP C1/C2)	Hnrnpc	237	1	FSSPVEMKNEKSEEE	1	114469819690	6	216	337	+	4.03795	2.41269	0.00011895	4.273	2.55648	7.86127e-05	3.83417	2.35118	6.09188e-05	0.235044	0.35065	0.708308	-0.203789	0.337566	0.576961	-0.438832	1.02383	0.309992	-1.52365	0.502655	0.620603	0.400391	+	+	+	+	4.65e-187	389.9	277.23	169.65	+	_DLSFSSPVEM(ox)K(su)_;_DLSFSSPVEM(ox)K(su)NEK_;_DLSFSSPVEMK(su)_;_DLSFSSPVEMK(su)N_;_DLSFSSPVEMK(su)NEK(su)SEEEQSSASVK_;_DLSFSSPVEMK(su)NEK_	3	0.49987	111242200	1465024900	936088490	206330900
Q61286	Transcription factor 12 (TCF-12) (Class A helix-loop-helix transcription factor ME1) (DNA-binding protein HTF4) (E-box-binding protein) (Transcription factor HTF-4)	Tcf12	543	1	SVVPTEIKTENKEKD	1	105647435800	3	182	242	+	2.63331	4.66176	5.70265e-05	1.8793	3.82004	0.000131504	0.90923	2.19731	0.0138953	-0.754015	3.32811	0.142899	-1.72408	5.42468	0.00194086	-0.970068	3.95197	0.0277282	-1.29202	1.21804	0.499319	-0.425344	+	+	+	+	1.13e-103	291.51	214.45	231.07	+	_ENFRGGVQNQSGSVVPTEIK(su)TENK_;_TPENFRGGVQNQSGSVVPTEIK(su)TENK(su)EK_;_TPENFRGGVQNQSGSVVPTEIK(su)TENK_	3	-0.64285	2139434700	1591406300	2824584300	1356880300
Q3UH06	Ras-responsive element-binding protein 1 (RREB-1) (RAS-responsive zinc finger transcription factor RREB)	Rreb1	613	1	LNMEAKIKQEITEGD	1	104496845510	1	73	91	+	3.14268	7.10362	0	4.79017	8.36881	0	4.02139	7.37741	0	1.64749	5.55403	0.0171652	0.878705	3.49183	0.0244613	-0.768785	3.28833	0.0601031	-1.58464	0.0817212	0.95528	0.547642	+	+	+	+	3.36e-09	270.67	103.98	208.33	+	_IK(su)QEITEG_	2	-0.084062	283075900	309018090	470408530	400954590
Q64524	Histone H2B type 2-E (H2b 613)	Hist2h2be	117	0	HAVSEGTKAVTKYTS	1	100917702100	1	93	180	+	2.52127	5.81932	0	1.94105	5.48602	7.98825e-05	0.886807	2.69391	0.011314	-0.580218	1.98489	0.273292	-1.63446	3.74229	0.0033188	-1.05424	2.84815	0.0302881	-1.30802	1.15808	0.590557	-0.440617	+	+	+	+	1.46e-43	290.26	183.71	266.75	+	_HAVSEGTK(su)AVTK_	2	0.43645	1676874100	1827974000	2270183000	1738827000
Q9R0G7	Zinc finger E-box-binding homeobox 2 (Smad-interacting protein 1) (Zinc finger homeobox protein 1b)	Zeb2	866	1	PLNLTFIKKEFSNSN	0.993829	95025572100	1	89	122	+	5.71005	6.26846	0	5.46135	5.84437	0	5.20139	5.82295	0	-0.248707	0.416138	0.680557	-0.508668	1.04516	0.212903	-0.259961	0.400748	0.542996	-1.65601	0.654142	0.553521	0.448347	+	+	+	+	2.93e-35	289.75	139.8	278.38	+	_DEPLNLTFIK(su)K_	2	0.84826	117495000	121983900	115437200	199402000
Q3U1M7	Zinc finger, MYND-type-containing 8	Zmynd8	12	1	SLAEEEIKTEQEVVE	1	94002125400	21	797	1164	+	3.48625	3.88741	0	5.04039	4.89116	0	6.13721	5.07065	0	1.55414	1.67946	0.0756338	2.65097	2.56454	0.00204945	1.09683	1.07255	0.091421	-1.48675	-0.0728848	0.557405	1.00223	+	+	+	+	1.24e-191	342.42	266.08	102.07	+	_(ac)M(ox)HPQSLAEEEIK(su)TEQ_;_(ac)M(ox)HPQSLAEEEIK(su)TEQEVVEGM_;_(ac)MHPQSLAEEEIK(su)T_;_(ac)MHPQSLAEEEIK(su)TEQ_;_(ac)MHPQSLAEEEIK(su)TEQEVVEGM(ox)_;_(ac)MHPQSLAEEEIK(su)TEQEVVEGM_;_EEEIK(su)TEQEVVEGM(ox)_;_EEEIK(su)TEQEVVEGM_;_EEIK(su)TEQEVVEGM(ox)_;_EEIK(su)TEQEVVEGM_;_EIK(su)TEQEVVEGM(ox)_;_EIK(su)TEQEVVEGM_;_HPQSLAEEEIK(su)TEQEVVEGM_;_M(ox)HPQS(ph)LAEEEIK(su)TEQEVVEGM_;_M(ox)HPQSLAEEEIK(su…	3	-3.3773	66175300	77726900	142980300	123748900
Q9ESZ8	General transcription factor II-I (GTFII-I) (TFII-I) (Bruton tyrosine kinase-associated protein 135) (BAP-135) (BTK-associated protein 135)	Gtf2i	991	1	TDGSSQIKQEPDPTW	1	93976930700	7	249	399	+	5.17689	6.41345	0	5.62358	6.93987	0	5.08854	5.81081	0	0.446685	1.48757	0.417905	-0.0883532	0.132955	0.804017	-0.535038	1.23718	0.21863	-1.65876	0.503041	0.68957	0.466146	+	+	+	+	4.13e-68	263.52	194.33	96.489	+	_DGSSQIK(su)Q_;_DGSSQIK(su)QEP_;_DGSSQIK(su)QEPDPTW_;_ETDGSSQIK(su)_;_ETDGSSQIK(su)Q_;_ETDGSSQIK(su)QEP_;_ETDGSSQIK(su)QEPDPTW_	3	-1.8891	158604500	119516700	131490200	188947600
P56581	G/T mismatch-specific thymine DNA glycosylase (EC 3.2.2.29) (C-JUN leucine zipper interactive protein JZA-3) (Thymine-DNA glycosylase)	Tdg	341	1	DAKKMAVKEEKYDPG	1	88700955000	2	9	18	+	1.47247	0.17063	0.273413	4.32026	0.485125	0.0396041	6.48935	1.97581	6.16953e-05	2.84779	0.251686	0.513247	5.01688	0.893814	0.0184991	2.16909	0.241364	0.373749	-0.598637	-0.31156	0.243652	0.666545		+	+	+	0.0119955	244.68	100.31	195.32	+	_M(ox)AVK(su)EEK_;_MAVK(su)EEK_	2	2.1256	112460000	0	262070000	245820000
Q8R3B7	Bromodomain-containing protein 8	Brd8	554	1	PAPEMTVKQERLDFE	1	86532620100	8	361	477	+	2.25428	5.94656	5.74359e-05	2.08485	6.64184	4.8816e-05	1.79149	6.92993	3.14182e-05	-0.169421	0.705836	0.72269	-0.462787	2.3521	0.161182	-0.293365	2.36735	0.377482	-1.63525	0.769925	0.589163	0.27616	+	+	+	+	5.92e-26	231.77	158.1	114.55	+	_DK(su)PVPLPAPEMTVK(su)QERL_;_DKPVPLPAPEM(ox)TVK(su)_;_DKPVPLPAPEM(ox)TVK(su)Q_;_DKPVPLPAPEM(ox)TVK(su)QERL_;_DKPVPLPAPEMTVK(su)_;_DKPVPLPAPEMTVK(su)Q_;_DKPVPLPAPEMTVK(su)QERL_;_PVPLPAPEMTVK(su)QERL_	3	0.28224	1103404000	1188040000	1387090000	1425729400
Q80W88	Homeobox and leucine zipper protein Homez (Homeodomain leucine zipper-containing factor)	Homez	181	1	PTHMKGLKVEPEEPS	1	83661862960	2	132	178	+	4.97629	7.60823	0	5.57793	8.602	0	5.41547	9.95773	0	0.601644	1.99186	0.261432	0.439183	1.69466	0.207186	-0.162461	0.715507	0.610189	-1.66596	0.410549	0.661604	0.593812	+	+	+	+	2.13e-246	370.5	252.29	118.51	+	_GLK(su)VEPEEPSQVSQLPLNHQNAK(su)_;_GLK(su)VEPEEPSQVSQLPLNHQNAK_	4	1.7276	105701000	110020000	151570300	121200860
Q61687	Transcriptional regulator ATRX (EC 3.6.4.12) (ATP-dependent helicase ATRX) (HP1 alpha-interacting protein) (HP1-BP38 protein) (Heterochromatin protein 2) (X-linked nuclear protein)	Atrx	906	1	GAEKPSVKEENVNSP	1	82409809100	5	160	251	+	1.10195	0.763644	0.0474444	1.3983	1.37885	0.0120059	0.659504	0.559668	0.102259	0.296349	0.158972	0.750112	-0.442451	0.249771	0.469125	-0.7388	0.633615	0.240662	-0.811305	0.320453	0.624816	-0.133964	+	+	+	+	6.17e-33	264.35	155.36	203.2	+	_DGAEKPSVK(su)_;_DGAEKPSVK(su)E_;_DGAEKPSVK(su)EENVNS(ph)PE_;_DGAEKPSVK(su)EENVNSPE_;_PSVK(su)EENVNSPE_	3	1.624	2072180000	2831399000	1190228000	2876316000
Q5PSV9	Mediator of DNA damage checkpoint protein 1	Mdc1	1461	1	SQKTVVIKEEPVETE	1	82287488800	4	183	327	+	5.27867	5.30151	0	4.00092	4.75533	0	1.72386	2.73101	0.00047249	-1.27775	3.40276	0.0512119	-3.55481	5.93059	0.00132135	-2.27706	5.483	0.00366452	-1.29233	1.18754	0.587265	-0.482476	+	+	+	+	1.61e-81	312.42	199.18	180.65	+	_TVVIK(su)EEPVETEVK(su)_;_TVVIK(su)EEPVETEVK(su)EEPQETAIPTPEK_;_TVVIK(su)EEPVETEVK_;_TVVIK(su)EEPVETEVKEEPQETAIPTPEK_	4	0.61295	173459100	419227300	558890400	475866000
Q61624	Zinc finger protein 148 (Beta enolase repressor factor 1) (G-rich box-binding protein) (Transcription factor BFCOL1) (Transcription factor ZBP-89) (Zinc finger DNA-binding protein 89)	Znf148	115	1	LNVPISVKQEITFTD	1	78730761760	5	260	353	+	2.45342	5.3845	5.99572e-05	2.45183	5.01111	4.91743e-05	2.82162	6.15755	0	-0.00159264	0.00310588	0.996536	0.368198	1.66	0.26624	0.369791	1.30919	0.340969	-1.6394	0.442757	0.441406	0.755238	+	+	+	+	2.89e-97	286.8	231.75	227.66	+	_DTHERLPQGLQYALNVPISVK(su)Q_;_DTHERLPQGLQYALNVPISVK(su)QEITFT_;_ERLPQGLQYALNVPISVK(su)_;_ERLPQGLQYALNVPISVK(su)Q_;_ERLPQGLQYALNVPISVK(su)QEITFT_	3	0.54144	702515020	722957600	683627050	775857000
Q3UH06	Ras-responsive element-binding protein 1 (RREB-1) (RAS-responsive zinc finger transcription factor RREB)	Rreb1	883	1	LPSHISVKLEPASSF	1	71464573490	9	177	293	+	5.42291	2.31985	4.34445e-05	7.70079	3.67057	0	8.03325	3.77777	0	2.27788	1.55371	0.0571506	2.61034	1.79281	0.00649467	0.332458	1.53114	0.360272	-1.50972	0.0381543	0.688335	0.78323	+	+	+	+	8.46e-265	360.93	309.97	265.46	+	_EPQNGFLHS(ph)SPTQPLPSHISVK(su)L_;_EPQNGFLHSSPTQPLPSHISVK(su)L_;_EPQNGFLHSSPTQPLPSHISVK(su)LEPASSFAM(ox)_;_EPQNGFLHSSPTQPLPSHISVK(su)LEPASSFAM_;_PLATFLEPQNGFLHS(ph)SPTQPLPSHISVK(su)L_;_PLATFLEPQNGFLHSS(ph)PTQPLPSHISVK(su)L_;_PLATFLEPQNGFLHSSPTQPLPSHISVK(su)L_;_PLATFLEPQNGFLHSSPTQPLPSHISVK(su)LEPASSFAM(ox)_;_PLATFLEPQNGFLHSSPTQPLPSHISVK(su)LEPASSFAM_	4	0.8508	39008000	39041200	40124770	2832420
Q3TIX9	U4/U6.U5 tri-snRNP-associated protein 2 (Inactive ubiquitin-specific peptidase 39)	Usp39	72	1	ALPVVRVKREREADE	1	69893641000	4	86	208	+	3.08431	3.47077	4.90368e-05	3.08689	3.4846	8.83834e-05	3.02385	3.33595	3.17414e-05	0.00257826	0.00851272	0.994077	-0.0604563	0.142454	0.84676	-0.0630345	0.155374	0.843645	-1.60871	0.549738	0.551542	0.507429	+	+	+	+	1.14e-07	185.45	136.11	71.297	+	_EAEPAAREVPAPALPVVRVK(su)REREA_;_EVPAPALPVVRVK(su)RER_;_EVPAPALPVVRVK(su)REREA_;_REAEPAAREVPAPALPVVRVK(su)REREA_	6	-0.2705	578874000	281808000	360077000	1014044800
Q64511	DNA topoisomerase 2-beta (EC 5.6.2.2) (DNA topoisomerase II, beta isozyme)	Top2b	1259	1	DPDTTVVKVEFDEEF	1	69595634000	4	352	599	+	2.63444	3.44313	4.21369e-05	3.11794	3.292	8.36923e-05	3.94699	6.42821	0	0.483498	0.379462	0.582503	1.31255	2.01367	0.0172216	0.829051	0.938844	0.145905	-1.5054	0.130124	0.430291	0.944986	+	+	+	+	1.24e-10	231.38	127.18	184.15	+	_DTTVVK(su)VEF_;_GDPDTTVVK(su)VEF_;_KGDPDTTVVK(su)VEF_;_KKGDPDTTVVK(su)VEF_	3	-0.79105	245931300	250683000	403942000	429354000
Q3V3W4	Zinc finger and BTB domain-containing 2	Zbtb2	505	1	HPVLASIKKEQETVL	0.999871	68497070500	1	74	132	+	2.82938	4.93645	0	2.50531	5.4996	5.58916e-05	1.94809	4.07833	5.98269e-05	-0.324068	0.658995	0.595167	-0.881295	1.72964	0.0552658	-0.557227	1.28297	0.201766	-1.55905	0.863732	0.586235	0.109085	+	+	+	+	2.7e-72	340.93	141.81	315.49	+	_DHPVLASIK(su)K_	2	1.3595	684816000	626665500	1093579000	868952000
Q8BHZ4	Zinc finger protein 592 (Zfp-592)	Znf592	204	1	HFCKKEPKPEPLPLE	1	66361849700	7	233	344	+	6.07466	6.18712	0	6.91836	6.64678	0	6.67892	6.51676	0	0.843708	2.02019	0.162258	0.604265	1.40644	0.132448	-0.239442	0.51535	0.537844	-1.6578	0.389902	0.674307	0.593594	+	+	+	+	2.75e-92	289.43	172.23	153.36	+	_EPK(su)PEPLPL_;_EPK(su)PEPLPLESQQ_;_EPK(su)PEPLPLESQQEH_;_EPK(su)PEPLPLESQQEHEQGGQK_;_KEPK(su)PEPLPLESQQ_;_KEPK(su)PEPLPLESQQEH_;_KEPK(su)PEPLPLESQQEHEQGGQK_	3	-0.00017239	24385800	37794300	46211500	60163900
P53566	CCAAT/enhancer-binding protein alpha (C/EBP alpha)	Cebpa	274	0	GSGAGAGKAKKSVDK	0.999988	65209227220	4	82	134	+	2.20284	3.74229	0.000238221	5.27833	6.283	0	5.94173	6.66777	0	3.07549	5.66596	0.0168	3.73888	6.31555	0.00088	0.663395	3.22752	0.0826805	-1.34849	-0.463283	0.772595	1.03918	+	+	+	+	2.1e-48	259.45	144.74	176.48	+	_DLRTGGGGGGSGAGAGK(su)AK(su)K_;_DLRTGGGGGGSGAGAGK(su)AK_;_DLRTGGGGGGSGAGAGK(su)AKK(su)_;_DLRTGGGGGGSGAGAGK(su)AKK_	3	0.65629	98149100	94319400	65802800	93530720
Q61164	Transcriptional repressor CTCF (11-zinc finger protein) (CCCTC-binding factor) (CTCFL paralog)	Ctcf	698	1	ENIIVEVKKEPDAEP	0.993135	64538756400	3	283	432	+	2.16576	2.11834	0.00106269	1.7496	2.15818	0.00236979	3.46078	4.82716	0	-0.416157	0.283291	0.643303	1.29503	1.36108	0.0361731	1.71118	2.38109	0.0168165	-1.30664	0.227965	-0.0669146	1.14559	+	+	+	+	0	477.11	354.47	322.93	+	_DQNTGAIENIIVEVK(su)K_;_DQNTGAIENIIVEVK(su)KEP_;_DQNTGAIENIIVEVK(su)KEPDA_	3	0.89087	382808600	271061600	581841000	707788900
Q8C827	Zinc finger protein 62 (Zfp-62) (ZT3)	Zfp62	77	1	HTNAANIKLEQDDET	1	63578842900	4	282	342	+	2.36683	2.94361	0.000248474	1.49678	1.84955	0.00552422	1.52103	2.23026	0.00259475	-0.870054	1.15706	0.231539	-0.845804	1.45524	0.0722541	0.02425	0.0235907	0.954145	-1.34192	1.01746	0.150145	0.174318	+	+	+	+	1.6e-74	281.65	174.16	198.24	+	_DTHTNAANIK(su)L_;_DTHTNAANIK(su)LEQ_;_DTHTNAANIK(su)LEQD_;_DTHTNAANIK(su)LEQDDETSEK_	4	0.38244	1060050500	1154144800	1754745600	571382000
Q8CIM8	Integrator complex subunit 4 (Int4)	Ints4	792	0	MPRLMASKPVEVIKI	1	61767258200	5	117	243	+	5.23685	5.09485	0	5.18326	4.8956	0	5.5436	5.22494	0	-0.0535903	0.13733	0.913251	0.306753	2.83112	0.298458	0.360343	1.24787	0.351308	-1.65532	0.516772	0.494545	0.644005	+	+	+	+	1.41e-07	202.34	85.261	202.34	+	_DLM(ox)PRLM(ox)ASK(su)PVEVIK_;_DLM(ox)PRLMASK(su)PVEVIK_;_DLMPRLM(ox)ASK(su)PVEVIK_;_DLMPRLMASK(su)PV_;_DLMPRLMASK(su)PVEVIK_	2	2.3753	45901200	85632100	82677600	178462000
P63280	SUMO-conjugating enzyme UBC9 (EC 2.3.2.-) (RING-type E3 SUMO transferase UBC9) (SUMO-protein ligase) (Ubiquitin carrier protein 9) (mUBC9) (Ubiquitin carrier protein I) (Ubiquitin-conjugating enzyme E2 I) (Ubiquitin-protein ligase I)	Ube2i	49	0	ECAIPGKKGTPWEGG	1	56624071000	1	42	61	+	2.42436	5.43853	5.9322e-05	2.12443	4.66348	7.95903e-05	0.949615	3.50822	0.00610613	-0.299932	1.01784	0.581721	-1.47474	5.58725	0.00222586	-1.17481	3.98967	0.0184976	-1.35611	1.03564	0.739739	-0.419268	+	+	+	+	4.16e-06	203.39	102.01	176.05	+	_K(su)GTPWEGGLFK_	2	-0.23023	1097806000	742657700	1267279000	992150000
P61957	Small ubiquitin-related modifier 2 (SUMO-2) (SMT3 homolog 2) (Ubiquitin-like protein SMT3B) (Smt3B)	Sumo2	35	0	SVVQFKIKRHTPLSK	1	56214284300	1	22	43	+	2.65363	3.11165	0.000156254	1.49499	0.386625	0.103715	1.80209	0.659629	0.0299061	-1.15864	0.292281	0.526539	-0.851539	0.278515	0.354912	0.307104	0.0521222	0.80704	-0.697428	0.546602	0.00342758	0.147399	+	+	+	+	4.05e-07	240	119.85	221.55	+	_IK(su)RHTPLSK_	2	1.273	347268000	358085000	473663000	1200628000
F7BJB9	MORC family CW-type zinc finger protein 3 (Nuclear matrix protein 2) (Zinc finger CW-type coiled-coil domain protein 3)	Morc3	604	1	VKSDIEVKSEQSHTE	1	55496192100	3	136	249	+	4.07889	5.1632	0	3.46627	3.79861	5.40868e-05	2.66022	3.75381	3.18819e-05	-0.612621	0.731772	0.419711	-1.41868	2.36974	0.0111587	-0.806056	0.934069	0.151636	-1.52398	0.912438	0.546506	0.0650312	+	+	+	+	2.35e-37	231.44	112.92	132.24	+	_DIEVK(su)SEQSHTEQSGIHV_;_SDIEVK(su)SEQSHT_;_SDIEVK(su)SEQSHTEQSGIHV_	4	0.33538	281293000	310185000	298756000	516533900
Q99NB9	Splicing factor 3B subunit 1 (Pre-mRNA-splicing factor SF3b 155 kDa subunit) (SF3b155) (Spliceosome-associated protein 155) (SAP 155)	Sf3b1	413	0	AMFPEGYKVLPPPAG	1	55077997340	5	230	302	+	1.566	4.12583	0.000563533	1.69293	4.52213	0.000131582	1.84837	4.97584	6.3103e-05	0.126925	0.498258	0.782365	0.282374	1.54355	0.363836	0.155448	1.07271	0.605346	-1.62639	0.368345	0.530019	0.728026	+	+	+	+	1.76e-16	206.94	141.71	119.99	+	_DAM(ox)FPEGYK(su)VLPPPAGYVPIRT(ph)PARK_;_DAM(ox)FPEGYK(su)VLPPPAGYVPIRTPARK_;_DAMFPEGYK(su)VLPPPAGY(ph)VPIRTPARK_;_DAMFPEGYK(su)VLPPPAGYVPIRT(ph)PARK_;_DAMFPEGYK(su)VLPPPAGYVPIRTPARK_	5	-0.18121	888280500	1028882280	1024350180	780853700
O08784	Treacle protein (Treacher Collins syndrome protein homolog)	Tcof1	481	0	LRVQMVKKEDVSESS	0.803012	54357306000	2	2	47	+	-0.497599	0.191411	0.328555	-0.162957	0.0573091	0.696931	-1.58425	0.31403	0.112223	0.334641	0.173102	0.729959	-1.08665	0.214233	0.401096	-1.42129	0.295012	0.342857	0.264876	0.0300191	0.187963	-0.482858				+	0.00675523	127.29	34.43	124.62	+	_VGSAALRVQM(ox)VKK(su)_;_VGSAALRVQMVKK(su)_	3	-1.2295	3108960000	3756680000	3519160000	338965000
P61957	Small ubiquitin-related modifier 2 (SUMO-2) (SMT3 homolog 2) (Ubiquitin-like protein SMT3B) (Smt3B)	Sumo2	42	0	KRHTPLSKLMKAYCE	1	51179727600	2	25	60	+	3.5257	1.77361	0.000688913	0.786619	0.110316	0.423488	4.15987	1.95787	0.000143991	-2.73909	0.496316	0.261561	0.634161	0.319406	0.362963	3.37325	0.629962	0.0825083	-0.689166	0.458021	-0.433217	0.664363	+	+	+	+	1.75e-05	207.47	104.74	184.34	+	_RHTPLSK(su)LM(ox)K_;_RHTPLSK(su)LMK_	2	0.76509	63433800	394125000	750781500	46651900
O08784	Treacle protein (Treacher Collins syndrome protein homolog)	Tcof1	480	1	ALRVQMVKKEDVSES	0.993546	50440071400	2	44	115	+	-1.61373	1.09828	0.0158746	-0.383049	0.270513	0.298886	0.271399	0.157494	0.414772	1.23068	1.22598	0.156169	1.88513	1.65772	0.011743	0.654448	0.914347	0.204843	0.405804	-1.11237	0.045437	0.661131	+	+	+	+	1.39e-19	229.17	88.04	179.56	+	_VGSAALRVQM(ox)VK(su)K_;_VGSAALRVQMVK(su)K_	2	-0.50654	4272470000	2770372100	3373648300	808188200
A2A791	Zinc finger MYM-type protein 4 (Zinc finger protein 262)	Zmym4	250	1	FASNIRIKEEPLDDE	1	49834167900	6	343	535	+	3.0095	4.25655	6.05405e-05	3.60064	4.2749	0	4.48515	5.28538	0	0.591136	1.06386	0.357696	1.47565	3.36092	0.00612219	0.884513	1.67447	0.0786959	-1.55883	0.132446	0.464652	0.961728	+	+	+	+	2.55e-272	415.84	265.23	126.86	+	_ELGNSFASNIRIK(su)EEPLD_;_ESIGSELGNSFASNIRIK(su)_;_ESIGSELGNSFASNIRIK(su)E_;_ESIGSELGNSFASNIRIK(su)EEPL_;_ESIGSELGNSFASNIRIK(su)EEPLD_;_ESIGSELGNSFASNIRIK(su)EEPLDDEY_	3	2.0121	104919000	148266900	190917300	288681000
Q925H1	Zinc finger transcription factor Trps1	Trps1	737	1	GHAIPTIKEEPKIDL	1	49074554000	6	191	289	+	5.32741	5.77306	0	5.40854	5.97143	0	4.58969	5.5458	0	0.0811267	0.179212	0.871133	-0.73772	2.22738	0.0645139	-0.818847	2.85059	0.0580224	-1.64685	0.643023	0.677893	0.32593	+	+	+	+	6.11e-131	310.44	202.71	99.064	+	_EEGGHAIPTIK(su)_;_EEGGHAIPTIK(su)EEPK_;_EITTANGEEGGHAIPTIK(su)_;_EQEITTANGEEGGHAIPTIK(su)_;_EQEITTANGEEGGHAIPTIK(su)EEPK(su)I_;_EQEITTANGEEGGHAIPTIK(su)EEPK_	4	-0.36722	77140500	81342000	77534000	157856900
Q810V0	U3 small nucleolar ribonucleoprotein protein MPP10 (M phase phosphoprotein 10)	Mphosph10	351	1	DTSPLAVKQESDEVK	1	47898500600	4	145	204	+	-0.281281	0.228607	0.382804	0.413866	0.313887	0.264578	0.631855	0.973496	0.0658073	0.695147	0.541467	0.449425	0.913136	1.22396	0.0770948	0.217989	0.181422	0.656171	-0.268499	-0.663685	0.31296	0.619224	+	+	+	+	2.86e-25	273.39	87.625	194.01	+	_DTS(ph)PLAVK(su)QES_;_DTSPLAVK(su)_;_DTSPLAVK(su)Q_;_DTSPLAVK(su)QES_	2	0.16371	2028368100	847138300	2998332600	1787179000
Q64318	Zinc finger E-box-binding homeobox 1 (Delta EF1) (Transcription factor 8) (TCF-8) (Zinc finger homeobox protein 1a) (MEB1)	Zeb1	327	1	PLSVNQIKTEPVDYE	1	47089018600	11	376	568	+	4.72453	4.45634	0	5.76765	5.3945	0	5.37095	5.52117	0	1.04312	1.63197	0.143455	0.646417	1.12257	0.142409	-0.396706	1.08429	0.335868	-1.63013	0.311882	0.740655	0.57759	+	+	+	+	2.02e-89	292.44	175.45	149.86	+	_EPLSVNQIK(su)T_;_EPLSVNQIK(su)TEPV_;_EPLSVNQIK(su)TEPVDY_;_EPLSVNQIK(su)TEPVDYEFK_;_IENKPLQEPLSVNQIK(su)T_;_IENKPLQEPLSVNQIK(su)TEPV_;_IENKPLQEPLSVNQIK(su)TEPVDY_;_IENKPLQEPLSVNQIK(su)TEPVDYEFK_;_PLQEPLSVNQIK(su)T_;_PLQEPLSVNQIK(su)TEPV_;_PLQEPLSVNQIK(su)TEPVDY_	3	0.26263	63225500	61035100	47222400	122438800
P97875	Jun dimerization protein 2	Jdp2	65	1	GKRPQPVKSELDEEE	1	46922764000	1	21	71	+	8.45006	7.48865	0	7.74223	7.2544	0	6.21106	7.42186	0	-0.707829	1.50641	0.246183	-2.23899	4.53829	0.00232334	-1.53117	3.59551	0.0137049	-1.62164	0.824951	0.620009	0.176682		+	+	+	0.0106915	169.37	77.507	148.56	+	_RPQPVK(su)SEL_	2	1.2754	14506000	16607000	17283000	25191000
Q5PSV9	Mediator of DNA damage checkpoint protein 1	Mdc1	1470	1	EPVETEVKEEPQETA	1	46777349400	7	387	525	+	4.59517	5.33079	0	3.75749	6.22203	0	1.63299	4.29486	0.00014107	-0.837688	1.52456	0.199759	-2.96219	4.30026	0.00181509	-2.1245	5.00992	0.00450877	-1.32501	1.11395	0.669332	-0.458274	+	+	+	+	1.82e-105	338.69	205.37	175.86	+	_EEPVETEVK(su)_;_EEPVETEVK(su)EEPQETAIPTPEK_;_EVK(su)EEPQETAIPTPEK_;_TVVIK(su)EEPVETEVK(su)_;_TVVIK(su)EEPVETEVK(su)EEPQETAIPTPEK_;_TVVIKEEPVETEVK(su)_;_TVVIKEEPVETEVK(su)EEPQETAIPTPEK_	4	2.6143	213790700	240848900	329113200	374467700
O88286	Protein Wiz (Widely-interspaced zinc finger-containing protein)	Wiz	1556	1	TSPPGTVKSEEHQRQ	1	46151446100	6	239	320	+	2.29914	4.62562	4.79452e-05	2.22954	4.54119	8.21132e-05	1.96864	4.41598	6.25727e-05	-0.0695968	0.169142	0.887271	-0.3305	1.23637	0.326421	-0.260903	0.934843	0.469438	-1.62316	0.674321	0.604775	0.34406	+	+	+	+	6.09e-68	253.21	207.38	118.19	+	_DSGERPLAT(ph)SPPGTVK(su)SEEHQRQNINK_;_DSGERPLATS(ph)PPGTVK(su)SEEHQRQNINK_;_DSGERPLATSPPGTVK(su)S_;_DSGERPLATSPPGTVK(su)SEEHQRQNINK_;_DSGERPLATSPPGTVK(su)SEEHQRQNINKF_;_ERPLATSPPGTVK(su)S_	3	0.62471	583905200	439267200	680569600	856220200
Q9ERU9	E3 SUMO-protein ligase RanBP2 (EC 2.3.2.-) (Ran-binding protein 2) (RanBP2)	Ranbp2	2670	0	FPSKGENKPVLFGFG	1	45610491640	6	88	148	+	1.56869	1.80331	0.00522564	3.02318	4.10954	5.10476e-05	5.6294	5.96078	0	1.45449	1.61309	0.0862035	4.06072	3.90053	0.00170909	2.60622	3.80269	0.00518	-1.16226	-0.448758	0.212802	1.39821	+	+	+	+	7.64e-194	361.2	256.25	180.32	+	_DM(ox)EFPSKGENK(su)PVLFGFGSGTGLSFA_;_DMEFPSKGENK(su)PVLFGFGSGTGLSFA_;_ENK(su)PVLFGFGSGTGLSFA_;_ETDM(ox)EFPSKGENK(su)PVLFGFGSGTGLSFA_;_ETDMEFPSKGENK(su)PVLFGFGSGTGLSFA_;_GENK(su)PVLFGFGSGTGLSFA_	3	0.2571	83627200	110716260	73625500	77876500
Q80YR5	Scaffold attachment factor B2 (SAF-B2)	Safb2	158	0	LHAFDDSKEYVAAQL	1	44909498710	2	181	212	+	3.4129	4.38346	0	3.52499	3.97648	5.88364e-05	4.83831	5.20661	0	0.11209	0.148047	0.849327	1.42541	3.47629	0.00631796	1.31332	2.35269	0.0244444	-1.55815	0.248141	0.307465	1.00254	+	+	+	+	1.22e-165	334.68	271.06	245.66	+	_DDSK(su)EYVAAQLGQLPAQLLK_;_DSK(su)EYVAAQLGQLPAQLLK_	3	-1.1184	131786800	147325560	80229340	156842700
O88466	Zinc finger protein 106 (Zfp-106) (H3a minor histocompatibility antigen) (Son of insulin receptor mutant) (Zinc finger protein 474)	Znf106	1742	0	GELVRIYKGHNHAVT	1	40595476400	2	92	138	+	2.64331	4.58678	5.6338e-05	2.72324	4.80387	5.44162e-05	0.437241	0.859104	0.121487	0.0799336	0.176243	0.873271	-2.20606	4.21725	0.00208375	-2.286	4.45631	0.00479316	-1.10522	0.908246	0.969133	-0.772161	+	+	+	+	4.94e-64	266.46	179.66	107.75	+	_DQSVHAHNIHTGELVRIYK(su)GHNHAVTVVNILGK_;_ELVRIYK(su)GHNHAVTVVNILGK_	5	-1.4069	702553300	500666000	980592000	507939000
V9GX74	Zinc finger transcription factor Trps1	Trps1	1205	1	EGPLNVVKTEKVDRS	1	40314716100	2	101	153	+	4.59234	6.05919	0	4.85714	6.39563	0	3.60684	5.64507	0	0.264807	1.02757	0.613609	-0.985502	3.53959	0.0160825	-1.25031	4.75969	0.0142377	-1.61834	0.658554	0.789846	0.16994	+	+	+	+	1.34e-37	281.09	169.29	254.39	+	_EGPLNVVK(su)TEK_;_NEGPLNVVK(su)TEK_	2	0.97431	107670400	111265000	128844000	206581000
Q8BN78	Transcriptional regulator Kaiso (Zinc finger and BTB domain-containing protein 33)	Zbtb33	447	0	YDIVIPVKDDPDGGE	1	39406215000	1	10	43	+	5.253	6.17898	0	4.59998	5.47007	0	3.56923	7.88929	0	-0.653026	0.90018	0.354554	-1.68377	3.27764	0.0044629	-1.03074	1.93713	0.0510942	-1.58152	0.894297	0.586516	0.100711	+	+	+	+	0.0176815	214.64	25.881	194.2	+	_DIVIPVK(su)_	2	-0.26583	98567000	110671000	132867000	131259000
O54790	Transcription factor MafG (V-maf musculoaponeurotic fibrosarcoma oncogene homolog G)	Mafg	14	1	GNKALKVKREPGENG	1	38124499200	1	57	88	+	5.72837	6.28473	0	4.68374	2.69983	8.81686e-05	4.4825	5.84951	0	-1.04463	0.519436	0.368779	-1.24587	2.06517	0.0183992	-0.20124	0.0786816	0.771778	-1.53305	0.825356	0.395275	0.312423	+	+	+	+	3.06e-18	220.1	122.65	163.02	+	_VK(su)REPGENGTSLT_	3	-1.0951	57217400	63340800	94928500	86529300
P61957	Small ubiquitin-related modifier 2 (SUMO-2) (SMT3 homolog 2) (Ubiquitin-like protein SMT3B) (Smt3B)	Sumo2	7	0	_MADEKPKEGVKTEN	1	38100310500	7	59	136	+	2.6423	2.01632	0.000804718	2.18816	1.9658	0.00151775	1.48671	1.37058	0.00950542	-0.454142	0.424693	0.578664	-1.15558	1.37951	0.0448628	-0.701442	1.51211	0.123035	-1.28228	0.863092	0.494358	-0.0751674	+	+	+	+	2.59e-16	263.44	131.43	179.66	+	_DEK(su)PK(su)EGVK(su)TENN_;_DEK(su)PK(su)EGVKTENN_;_DEKPK(su)EGVK(su)TENN_;_DEKPK(su)EGVK_;_DEKPK(su)EGVKTENN_;_PK(su)EGVK(su)TENN_;_PK(su)EGVKTENN_	3	0.70021	423056000	846891000	219533100	1024614000
Q9CZB6	Mediator of RNA polymerase II transcription subunit 7 (Cofactor required for Sp1 transcriptional activation subunit 9) (CRSP complex subunit 9) (Mediator complex subunit 7)	Med7	185	1	SEAGMRVKAEPMDTD	1	37872172000	10	141	359	+	3.28735	4.11873	0	3.74534	4.65503	0	3.19118	4.41663	0	0.457994	0.832907	0.48706	-0.0961728	0.145249	0.786763	-0.554167	1.40066	0.192253	-1.61633	0.462509	0.752133	0.401691	+	+	+	+	7.17e-08	202.95	119.01	118.52	+	_DDLPHSEAGM(ox)RVK(su)AEPM(ox)_;_DDLPHSEAGM(ox)RVK(su)AEPM_;_DDLPHSEAGMRVK(su)_;_DDLPHSEAGMRVK(su)A_;_DDLPHSEAGMRVK(su)AEPM(ox)_;_DDLPHSEAGMRVK(su)AEPM_;_EAGMRVK(su)A_;_EAGMRVK(su)AEPM(ox)_;_EAGMRVK(su)AEPM_;_EAGMRVK(su)AEPMDTD_	3	0.83663	167271000	239183700	169513500	345796200
D3YXK2	Scaffold attachment factor B1 (SAF-B1)	Safb	231	1	TCKSEPVKEEGSELE	1	37350730100	3	297	444	+	3.27013	4.15438	0	3.70578	4.09135	0	5.03181	6.55032	0	0.43565	0.41041	0.59054	1.76168	2.77904	0.0058729	1.32603	1.87235	0.0320156	-1.52756	0.136477	0.358162	1.03292	+	+	+	+	2.09e-127	305.17	206.96	140.04	+	_SEPVK(su)EEGSEL_;_SEPVK(su)EEGSELEQPFAQATSSVGP_;_SEPVK(su)EEGSELEQPFAQATSSVGPDRK_	4	1.3412	79003300	72378400	96152000	131714700
Q64318	Zinc finger E-box-binding homeobox 1 (Delta EF1) (Transcription factor 8) (TCF-8) (Zinc finger homeobox protein 1a) (MEB1)	Zeb1	495	1	LPEDLTVKSETDKSF	1	36363518300	1	77	135	+	1.73217	3.80008	0.000486537	1.98815	1.73368	0.00337792	1.54407	3.98557	0.00019148	0.25598	0.161449	0.761791	-0.188105	0.696637	0.539744	-0.444085	0.312894	0.471308	-1.3406	0.42382	0.684566	0.232214	+	+	+	+	0.000215706	244.44	94.497	162.21	+	_DLTVK(su)SET_	2	-0.3828	440998800	647151000	622304900	821724000
P43274	Histone H1.4 (H1 VAR.2) (H1e)	H1-4	117	0	KAASGEAKPKAKRAG	0.999981	35730019900	1	32	79	+	4.36713	6.10736	0	4.0143	3.41348	5.37074e-05	2.60839	2.58744	0.000112767	-0.352838	0.252704	0.678034	-1.75874	1.78067	0.0117044	-1.40591	0.961617	0.0786415	-1.4424	0.850321	0.665083	-0.0730082	+	+	+	+	0.00839417	175.66	53.668	171.5	+	_AASGEAK(su)PK_	2	1.4067	193800900	165729000	192706000	145669000
P28700	Retinoic acid receptor RXR-alpha (Nuclear receptor subfamily 2 group B member 1) (Retinoid X receptor alpha)	Rxra	113	0	VSSTEDIKPPLGLNG	1	35721527500	3	58	100	+	5.54186	4.48591	0	6.92889	5.06437	0	6.49514	4.18581	0	1.38703	3.99749	0.0354592	0.953279	1.06846	0.0824069	-0.433749	0.417733	0.430263	-1.61379	0.272417	0.744499	0.596871		+	+	+	2.29e-10	200.21	58.121	117.8	+	_DIK(su)PPLGLNGVLK(su)VPAHPSGNM(ox)ASFTK_;_DIK(su)PPLGLNGVLK(su)VPAHPSGNMASFTK_;_DIK(su)PPLGLNGVLK_	5	0.38353	7533600	30297200	31921800	36461500
A2AWL7	MAX gene-associated protein	Mga	2060	1	PQKCVKVKVEPQEGS	1	35575500300	1	89	129	+	5.08611	5.69817	0	5.06967	5.73326	0	4.43675	5.50211	0	-0.0164385	0.0359331	0.973476	-0.649357	2.51095	0.0771525	-0.632919	2.62589	0.102002	-1.65094	0.650746	0.643307	0.356884	+	+	+	+	4.41e-08	243.77	129.49	184.9	+	_VK(su)VEPQEGS_	2	0.47338	49839800	64320200	99956700	135621200
Q62318	Transcription intermediary factor 1-beta (TIF1-beta) (E3 SUMO-protein ligase TRIM28) (EC 2.3.2.27) (KRAB-A-interacting protein) (KRIP-1) (RING-type E3 ubiquitin transferase TIF1-beta) (Tripartite motif-containing protein 28)	Trim28	804	0	NDAFGDTKFSAVLVE	1	34845381520	4	207	332	+	4.56425	5.92066	0	4.31179	6.12896	0	4.61331	6.24989	0	-0.252466	0.394989	0.682029	0.0490541	0.0612978	0.897207	0.30152	0.539466	0.47941	-1.65434	0.584709	0.460859	0.608773	+	+	+	+	2.27e-25	202.09	170.77	170.93	+	_DTK(su)FSAVLV_;_DTK(su)FSAVLVEPPPLNLPSAGLSSQ_;_DTK(su)FSAVLVEPPPLNLPSAGLSSQELSGPG_;_DTK(su)FSAVLVEPPPLNLPSAGLSSQELSGPGDGP_	3	1.2481	96289800	74893800	99536600	85228020
Q6PDQ2	Chromodomain-helicase-DNA-binding protein 4 (CHD-4) (EC 3.6.4.12)	Chd4	1673	0	KKEEEEKKDVMLQNG	1	34087549700	4	153	225	+	2.53159	7.05964	0	2.83987	6.50937	0	2.12069	5.8769	3.50934e-05	0.308284	1.84971	0.538611	-0.410893	2.58384	0.196173	-0.719178	3.09386	0.0714464	-1.6222	0.570356	0.837355	0.214489	+	+	+	+	1.03e-15	261.6	147.9	142.1	+	_K(su)DVM(ox)LQNG_;_K(su)DVMLQNG_;_K(su)DVMLQNGET(ph)PK_;_K(su)DVMLQNGETPK_	3	-1.8335	294154000	362189100	515532000	391618000
Q01320	DNA topoisomerase 2-alpha (EC 5.6.2.2) (DNA topoisomerase II, alpha isozyme)	Top2a	1236	0	AEKKIRKKIKSENVE	1	33467651000	2	15	54	+	4.36821	1.41357	0.00116155	5.09584	3.47054	0	0.415851	0.337405	0.22058	0.727638	0.169565	0.671811	-3.95235	1.31762	0.00765053	-4.67999	3.85724	0.00371803	-0.874247	0.671878	0.929425	-0.727057	+	+	+	+	1.64e-44	274.81	170.56	125.97	+	_K(su)IK(su)SENVEGTPAE_;_K(su)IKSENVEGTPAE_	3	-0.04465	35373000	117115400	224189000	120200000
Q00322	CCAAT/enhancer-binding protein delta (C/EBP delta) (C/EBP-related protein 3)	Cebpd	120	1	SVARGPLKREPDWGD	1	33239290200	3	110	128	+	4.92336	5.82192	0	4.57543	6.44179	0	5.43798	6.95572	0	-0.347922	0.846868	0.557169	0.514625	1.3643	0.1785	0.862546	4.10566	0.0356816	-1.65023	0.52552	0.371765	0.752945	+	+	+	+	2.83e-40	222.95	194.49	123.32	+	_AAGAGGLELLQGGPTRPPGVGSVARGPLK(su)REP_;_AAGAGGLELLQGGPTRPPGVGSVARGPLK(su)REPDWG_;_ELLQGGPTRPPGVGSVARGPLK(su)REP_	4	-0.14542	45683000	70172200	67452400	44154700
Q8VDM6	Heterogeneous nuclear ribonucleoprotein U-like protein 1	Hnrnpul1	117	1	FYETPVIKQENESSY	1	33190545200	4	204	319	+	2.71183	6.11314	0	2.72879	5.53818	6.58477e-05	2.63236	6.14528	0	0.0169616	0.0446691	0.971136	-0.079473	0.446012	0.771727	-0.0964346	0.32145	0.754892	-1.66121	0.570886	0.584847	0.505472	+	+	+	+	3.25e-48	273.34	184.17	120.84	+	_DNITRQNQFYETPVIK(su)QEN_;_DNITRQNQFYETPVIK(su)QENESSY_;_ETPVIK(su)QEN_;_ETPVIK(su)QENESSY_	3	1.5265	219012500	291796300	401422900	364233800
P47930	Fos-related antigen 2 (FRA-2)	Fosl2	222	1	AVGPVVVKQEPPEED	1	32945242490	14	396	651	+	7.14995	7.05893	0	5.88472	7.15053	0	6.57107	7.62417	0	-1.26522	3.19855	0.0528375	-0.57888	1.71862	0.124425	0.686345	3.06712	0.0798473	-1.65127	0.757515	0.331266	0.562492	+	+	+	+	1.75e-110	278.53	225.66	53.047	+	_ERRS(ph)PPTSGLQSLRGTGSAVGPVVVK(su)QEPPEE_;_ERRSPPTSGLQSLRGTGSAVGPVVVK(su)QEPPEE_;_IS(ph)PEERRSPPTSGLQSLRGTGSAVGPVVVK(su)Q_;_IS(ph)PEERRSPPTSGLQSLRGTGSAVGPVVVK(su)QEPPEE_;_ISPEERRS(ph)PPTSGLQSLRGTGSAVGPVVVK(su)Q_;_ISPEERRS(ph)PPTSGLQSLRGTGSAVGPVVVK(su)QEPPEE_;_ISPEERRSPPT(ph)SGLQSLRGTGSAVGPVVVK(su)Q_;_ISPEERRSPPT(ph)SGLQSLRGTGSAVGPVVVK(su)QEPPEE_;_ISPEERRSPPTSGLQSLRGT(ph)GSAVGPVVVK(su)QEPPEE_;_IS…	5	0.77581	18709210	25717100	22381900	16872280
Q62296	Transcriptional enhancer factor TEF-3 (ETF-related factor 2) (ETFR-2) (TEA domain family member 4) (TEAD-4) (TEF-1-related factor 1) (TEF-1-related factor FR-19) (RTEF-1)	Tead4	171	0	PGTSHDVKPFSQNTY	1	32264434900	2	58	73	+	5.686	5.4173	0	4.94644	4.68277	0	5.47349	6.92444	0	-0.739562	0.662671	0.38452	-0.212511	0.216904	0.615924	0.52705	0.551623	0.348432	-1.63009	0.671842	0.372436	0.585808	+	+	+	+	2.91e-77	223.47	193.2	208.51	+	_DVK(su)PFSQNTYPVQPPLPLPGF_;_DVK(su)PFSQNTYPVQPPLPLPGFESPAGPTPSPSAPLAPPWQGRSIASSK_	6	0.72498	38995800	34753000	52329000	49672000
E9Q532	Rearranged L-myc fusion sequence	Rlf	1619	1	QLPLPRIKEEPGQHS	1	32223723050	4	191	309	+	6.58764	5.51852	0	6.6414	5.58503	0	6.63177	5.6245	0	0.0537615	0.157968	0.909656	0.044126	0.153916	0.881403	-0.00963545	0.0414469	0.973901	-1.66462	0.543935	0.561958	0.558728	+	+	+	+	1.28e-52	246.55	167.23	146.1	+	_DFQLPLPRIK(su)_;_DFQLPLPRIK(su)E_;_DFQLPLPRIK(su)EEPGQHSSGQ_;_DFQLPLPRIK(su)EEPGQHSSGQENTVK_	5	0.76074	25155470	8944880	36694800	19013400
Q91WD1	DNA-directed RNA polymerase III subunit RPC4 (RNA polymerase III subunit C4) (DNA-directed RNA polymerase III subunit D)	Polr3d	302	1	DGQMVVIKQEKDREA	1	31560773100	3	107	152	+	3.10701	5.16761	0	2.88771	4.25569	5.07096e-05	2.38933	6.13827	0	-0.219303	0.263861	0.735122	-0.717677	1.78422	0.0807621	-0.498374	0.868874	0.290342	-1.59	0.766926	0.600566	0.222508	+	+	+	+	5.38e-47	296.28	178.33	255.54	+	_DGQM(ox)VVIK(su)QEK_;_DGQMVVIK(su)QEK_;_TEVQGEDGQMVVIK(su)QEK_	2	0.35405	231956000	281032700	393011100	286222000
Q3TUF7	YEATS domain-containing protein 2	Yeats2	550	1	SFLTSTVKQEESLFA	1	31240669280	1	83	122	+	2.52064	5.59016	0	2.60306	5.65045	6.2037e-05	1.55775	4.69077	0.000140753	0.0824203	0.274573	0.858229	-0.962891	4.12564	0.0147354	-1.04531	4.28344	0.021506	-1.52609	0.776838	0.852139	-0.102886	+	+	+	+	1.82e-48	284.92	146.47	169.89	+	_IHGSSFLTSTVK(su)Q_	3	0.65438	454952200	386001150	414474900	471616430
P37238	Peroxisome proliferator-activated receptor gamma (PPAR-gamma) (Nuclear receptor subfamily 1 group C member 3)	Pparg	107	1	QEYQSAIKVEPASPP	1	31209310700	4	276	468	+	3.74759	4.73783	0	5.85448	6.29585	0	6.5301	6.98333	0	2.10689	3.73415	0.0175467	2.78251	4.81665	0.00189557	0.67562	2.39237	0.0971337	-1.52437	-0.107893	0.688448	0.943812	+	+	+	+	7.27e-64	267.38	186.99	190.37	+	_DLK(su)LQEYQSAIK(su)VEPASPPYYSEK_;_LQEYQSAIK(su)VEPAS(ph)PPYYSEK_;_LQEYQSAIK(su)VEPASPPYYS_;_LQEYQSAIK(su)VEPASPPYYSEK_	3	-0.1316	36555600	19065900	26620700	30735900
Q9D8W5	26S proteasome non-ATPase regulatory subunit 12 (26S proteasome regulatory subunit RPN5) (26S proteasome regulatory subunit p55)	Psmd12	92	0	ENIMLLSKRRSQLKQ	0.999923	30225477200	4	70	112	+	0.960819	0.937061	0.0432342	2.10735	1.91083	0.00199189	1.72889	1.59847	0.00449624	1.14653	1.27663	0.160476	0.768067	0.833277	0.144992	-0.378463	0.290902	0.511461	-1.11948	-0.222582	0.847674	0.494389	+	+	+	+	1.76e-36	249.47	162.7	160.93	+	_DLLNENIM(ox)LLSK(su)RRSQLK_;_DLLNENIMLLSK(su)RRSQLK_;_ENIM(ox)LLSK(su)RRSQLK_;_ENIMLLSK(su)RRSQLK_	3	-1.5013	700078000	689615000	495864000	220463300
P06537	Glucocorticoid receptor (GR) (Nuclear receptor subfamily 3 group C member 1)	Nr3c1	285	1	SVALPQVKTEKDDFI	1	29031674250	4	106	152	+	4.94839	2.67217	5.03145e-05	5.58803	4.14483	0	5.6673	4.51713	0	0.639639	0.303788	0.580947	0.718907	0.372656	0.309689	0.0792675	0.085159	0.845193	-1.55935	0.345465	0.591685	0.622198	+	+	+	+	7.69e-61	264.83	213.92	78.244	+	_DTILS(ph)SPSSVALPQVK(su)TEK_;_DTILSS(ph)PSSVALPQVK(su)TEK_;_DTILSSPSSVALPQVK(su)T_;_DTILSSPSSVALPQVK(su)TEK_	3	2.4498	24462700	14625420	90839020	48166800
Q6PDQ2	Chromodomain-helicase-DNA-binding protein 4 (CHD-4) (EC 3.6.4.12)	Chd4	1565	1	KIEENSLKEEESTEG	1	28872531500	3	199	247	+	2.8466	5.26498	0	3.16664	5.65157	0	2.77989	4.60246	0	0.320042	1.50971	0.538836	-0.0667028	0.128631	0.837972	-0.386744	1.07711	0.344474	-1.63963	0.483558	0.722267	0.433806	+	+	+	+	7.49e-48	254.05	165.56	196.22	+	_DGIK(su)IEENSLK(su)EEESTEGEK_;_DGIKIEENSLK(su)EEESTEGEK_;_IEENSLK(su)EEESTEGEK_	3	-0.58481	147484600	217461500	338296600	262191500
Q91VL9	Zinc finger and BTB domain-containing protein 1	Zbtb1	328	1	ETKRIIIKMEPEDIP	1	27233953830	2	68	143	+	4.82615	5.43163	0	5.14869	7.59455	0	4.7685	7.67169	0	0.322547	0.469931	0.626545	-0.0576448	0.0674843	0.882243	-0.380192	1.38173	0.326245	-1.65795	0.512931	0.658018	0.487002	+	+	+	+	0.00301747	185.96	86.145	154.28	+	_RIIIK(su)M(ox)EPE_;_RIIIK(su)MEPE_	3	0.49979	55578900	53552700	56214000	58667130
P11103	Poly [ADP-ribose] polymerase 1 (PARP-1) (EC 2.4.2.30) (ADP-ribosyltransferase diphtheria toxin-like 1) (ARTD1) (DNA ADP-ribosyltransferase PARP1) (EC 2.4.2.-) (NAD(+) ADP-ribosyltransferase 1) (ADPRT 1) (Poly[ADP-ribose] synthase 1) (msPARP) (Protein poly-ADP-ribosyltransferase PARP1) (EC 2.4.2.-)	Parp1	467	0	QDVSASTKSLQDLLS	1	26842071200	3	73	135	+	5.03798	5.64344	0	5.08339	6.36497	0	3.77155	5.86457	0	0.0454059	0.0642271	0.93615	-1.26643	2.79904	0.0111321	-1.31184	4.1103	0.014684	-1.60776	0.724325	0.745343	0.138093	+	+	+	+	1.04e-63	261.49	47.238	215.1	+	_DVSASTK(su)_;_DVSASTK(su)SLQ_;_DVSASTK(su)SLQELLSAHSLSSWGAEVK_	4	1.3909	71664400	51045000	121312500	70252000
Q91WD1	DNA-directed RNA polymerase III subunit RPC4 (RNA polymerase III subunit C4) (DNA-directed RNA polymerase III subunit D)	Polr3d	141	1	PSHIINIKKEKRETD	0.99942	26540829000	1	23	73	+	2.92703	3.47029	4.68619e-05	2.99163	4.77111	6.27635e-05	2.58979	4.51239	3.6425e-05	0.0645938	0.0667353	0.918238	-0.337244	0.447413	0.427644	-0.401838	2.01441	0.267059	-1.59807	0.600971	0.649499	0.347603		+	+	+	6.16e-38	280.05	132.42	280.05	+	_DMGPSHIINIK(su)K_	2	-0.18694	192662000	180128000	427990000	182744000
P56960	Exosome component 10 (EC 3.1.13.-) (Autoantigen PM/Scl 2 homolog) (Polymyositis/scleroderma autoantigen 2 homolog)	Exosc10	583	1	AREMPLLKSENAAGV	0.999999	25302169800	2	68	119	+	3.21085	7.25129	0	3.18083	5.88688	0	1.8874	2.34922	0.000662246	-0.0300121	0.0569859	0.95296	-1.32345	1.64226	0.0246971	-1.29344	1.52998	0.0466174	-1.4631	0.806616	0.785401	-0.128918	+	+	+	+	0.000127249	172.82	85.737	155.56	+	_EM(ox)PLLK(su)SENAAGVRK_;_EMPLLK(su)SENAAGVRK_	3	0.79595	211273900	200416700	298430500	245061200
Q61103	Zinc finger protein ubi-d4 (Apoptosis response zinc finger protein) (BRG1-associated factor 45D) (BAF45D) (D4, zinc and double PHD fingers family 2) (Protein requiem)	Dpf2	99	0	RLSFPSIKPDTDQTL	1	24761339600	2	96	152	+	2.02985	3.65502	0.000219885	1.99877	4.19414	7.0972e-05	1.01706	1.29365	0.0216497	-0.0310836	0.060874	0.951755	-1.0128	1.32439	0.0593591	-0.981714	1.39973	0.0797092	-1.32342	0.806204	0.773592	-0.256375	+	+	+	+	5.61e-06	182.02	92.833	138.56	+	_DPRLSFPSIK(su)P_;_DPRLSFPSIK(su)PDT_	3	-0.01562	428094500	523767900	382474000	569466000
Q9ERU9	E3 SUMO-protein ligase RanBP2 (EC 2.3.2.-) (Ran-binding protein 2) (RanBP2)	Ranbp2	2636	0	EEPDSDTKHSSSSPV	1	24433901800	6	100	149	+	0.0726042	0.10275	0.733607	1.48405	2.11465	0.00416332	2.64773	7.07287	0	1.41145	1.66941	0.0860183	2.57513	4.10139	0.00246052	1.16368	1.62884	0.0505346	-0.872048	-0.811811	0.359204	1.32465	+	+	+	+	4.33e-66	296.85	172.43	132.03	+	_DT(ph)K(su)HSSSSPVSGTM(ox)_;_DTK(su)HS(ph)SSSPVSGTM(ox)_;_DTK(su)HSSSS(ph)PVSGTM_;_DTK(su)HSSSSPVSGTM(ox)_;_DTK(su)HSSSSPVSGTM_;_SEEPDSDTK(su)HSSSSPVSGTM_	3	-1.427	282426000	306466400	376563800	331985000
O89090	Transcription factor Sp1 (Specificity protein 1)	Sp1	16	1	DEVTAVVKIEKDVGG	1	24343936980	1	110	171	+	3.56569	5.32664	0	2.98536	3.5577	8.73896e-05	3.94872	5.1834	0	-0.58033	0.678472	0.44808	0.383029	0.61066	0.355663	0.963359	1.15832	0.0985784	-1.577	0.565176	0.21653	0.795289	+	+	+	+	1.26e-29	284.12	151.26	276.47	+	_DEVTAVVK(su)IEK_	2	2.4824	108732610	78805900	117169900	136784600
Q925H1	Zinc finger transcription factor Trps1	Trps1	850	0	YGLAVDTKGFLQGAP	1	23838471210	1	74	103	+	4.80066	6.52587	0	5.13651	7.14307	0	4.12833	6.53315	0	0.335855	1.24083	0.538758	-0.672327	2.42815	0.0725121	-1.00818	4.20674	0.0232055	-1.64385	0.600381	0.757388	0.286079	+	+	+	+	5.01e-94	311.08	197.84	138.28	+	_DTK(su)GFLQGAPAGSEK_	3	1.4691	59805900	56739900	55184210	79712800
Q80YR5	Scaffold attachment factor B2 (SAF-B2)	Safb2	310	1	DAPLAVVKRELADAP	1	23798750230	1	75	146	+	3.38155	4.70596	0	3.38725	5.3618	0	4.15112	5.93512	0	0.00570774	0.008756	0.989603	0.769577	1.93781	0.0659413	0.763869	3.14801	0.0621155	-1.62315	0.387398	0.390792	0.844962	+	+	+	+	2.59e-15	224.16	129.39	129.37	+	_DAPLAVVK(su)RELA_	3	-0.0094648	92590400	65264900	162904200	92508730
Q9Z204	Heterogeneous nuclear ribonucleoproteins C1/C2 (hnRNP C1/C2)	Hnrnpc	240	1	PVEMKNEKSEEEQSS	1	23621154600	5	47	138	+	3.41029	3.30126	5.06787e-05	2.90111	2.01702	0.000643125	3.41715	1.98851	0.00016643	-0.509177	0.224672	0.655617	0.00686264	0.00219398	0.991942	0.51604	0.166364	0.570763	-1.29993	0.522804	0.250658	0.526472	+	+	+	+	5.13e-72	301.57	197.33	172.91	+	_DLSFSSPVEM(ox)KNEK(su)_;_DLSFSSPVEMK(su)NEK(su)SEEEQSSASVK_;_DLSFSSPVEMKNEK(su)_;_NEK(su)SEEEQSSASVK_;_NEK(su)SEEEQSSASVKK_	3	0.84332	87923200	85655200	120772000	74907700
Q8CF60	Zinc finger protein 263	Zfp263	159	1	AGESPSFKLEPMETE	1	23513540140	9	116	207	+	4.84406	4.20574	0	4.86007	3.51258	0	5.60925	5.5094	0	0.0160165	0.00775737	0.985449	0.76519	0.961718	0.126135	0.749174	0.594342	0.24976	-1.59122	0.422172	0.428829	0.740216	+	+	+	+	2.65e-146	351.42	251.4	89.145	+	_EEPLPLETAGESPSFK(su)_;_EEPLPLETAGESPSFK(su)L_;_EEPLPLETAGESPSFK(su)LEPM(ox)_;_EEPLPLETAGESPSFK(su)LEPM(ox)ETERSPGPRLQELL_;_EEPLPLETAGESPSFK(su)LEPM_;_EEPLPLETAGESPSFK(su)LEPMETERSPGPRLQELL_;_EPLPLETAGESPSFK(su)L_;_ETAGESPSFK(su)L_;_LRQQVTNQGRGAEVLLEEPLPLETAGESPSFK(su)L_	4	0.58759	18624600	34029630	33215900	58765610
Q922P9	Putative oxidoreductase GLYR1 (EC 1.-.-.-) (Glyoxylate reductase 1 homolog) (Nuclear protein NP60)	Glyr1	268	0	SITPTDKKIGFLGLG	1	23470990700	2	65	72	+	2.54993	2.63845	0.000334426	1.88066	2.31196	0.00144502	2.14009	2.46992	0.000278762	-0.669269	1.27328	0.286564	-0.409841	0.619215	0.337374	0.259428	0.688804	0.495203	-1.46954	0.811637	0.212908	0.444993	+	+	+	+	1.48e-48	253.99	161.61	213.03	+	_K(su)IGFLGLGLM(ox)GSGIVSNLLK_;_K(su)IGFLGLGLMGSGIVSNLLK_	4	-1.5732	301820000	283763000	670299000	139131000
Q99PP7	E3 ubiquitin-protein ligase TRIM33 (EC 2.3.2.27) (Ectodermin homolog) (RING-type E3 ubiquitin transferase TRIM33) (Transcription intermediary factor 1-gamma) (TIF1-gamma) (Tripartite motif-containing protein 33)	Trim33	791	1	KSDQVKVKQEPGTEE	1	22951860300	2	65	85	+	7.11319	6.16107	0	6.72623	4.14793	0	6.33448	5.82514	0	-0.386967	0.251883	0.668918	-0.778717	2.74458	0.0472257	-0.39175	0.254287	0.528788	-1.63364	0.670406	0.545063	0.418171	+	+	+	+	9.35e-10	256.38	140.59	256.38	+	_VK(su)QEPGTE_;_VK(su)QEPGTEE_	2	0.13094	14058400	19056100	18986000	7674100
P60710	Actin, cytoplasmic 1 (Beta-actin) [Cleaved into: Actin, cytoplasmic 1, N-terminally processed]	Actb	113	0	TEAPLNPKANREKMT	1	22882951900	4	178	280	+	3.11381	4.11439	6.03448e-05	1.83962	1.9355	0.00277727	2.61485	2.38854	0.000138114	-1.27419	1.47522	0.119201	-0.498956	0.410035	0.355602	0.775229	0.538368	0.265529	-1.36029	0.878362	-0.0377075	0.51964	+	+	+	+	3.71e-103	293.88	248.53	134.68	+	_EAPLNPK(su)ANREK_;_ELRVAPEEHPVLLTEAPLNPK(su)_;_ELRVAPEEHPVLLTEAPLNPK(su)ANR_;_ELRVAPEEHPVLLTEAPLNPK(su)ANREK_	5	0.96297	201708800	104824600	341446500	215985400
Q91VW9	Zinc finger protein with KRAB and SCAN domains 3 (SCAN-KRAB-zinc finger protein) (Zinc finger protein 306) (Zinc finger protein 307) (Zinc finger protein 47 homolog) (Zf47) (Zfp-47)	Zkscan3	214	1	SELQGLLKMEDVAPV	1	22498764790	5	147	251	+	4.57529	5.39464	0	5.43213	5.44493	0	6.78062	6.58277	0	0.856836	1.23447	0.224323	2.20532	3.43351	0.001928	1.34849	2.06242	0.028329	-1.57641	0.142084	0.463915	0.970412	+	+	+	+	7.47e-29	211.16	120.78	175.15	+	_DGVTATRLTSELQGLLK(su)M(ox)E_;_DGVTATRLTSELQGLLK(su)ME_;_EDGVTATRLTSELQGLLK(su)M(ox)E_;_EDGVTATRLTSELQGLLK(su)ME_;_ELQGLLK(su)ME_	2	0.45556	11842210	17861310	17793100	23457670
Q9Z204-3	Heterogeneous nuclear ribonucleoproteins C1/C2 (hnRNP C1/C2)	Hnrnpc	217	1	SKQAVEMKNEKSEEE	1	22469281700	3	63	116	+	1.64871	3.5253	0.000676464	1.5074	3.38693	0.00119324	1.23388	1.98082	0.00688249	-0.141309	0.417027	0.773728	-0.414835	0.666846	0.324279	-0.273526	0.410152	0.530672	-1.46603	0.73631	0.547549	0.182174	+	+	+	+	2.84e-17	277.28	158.57	277.28	+	_(gl)QAVEMK(su)NEK_;_QAVEMK(su)NEK_;_QAVEMK(su)NEKS(ph)EEEQSSASVK_	2	0.41392	292293000	538758000	661426000	470847000
P63166	Small ubiquitin-related modifier 1 (SUMO-1) (SMT3 homolog 3) (Ubiquitin-homology domain protein PIC1) (Ubiquitin-like protein SMT3C) (Smt3C)	Sumo1	7	0	_MSDQEAKPSTEDLG	1	22148240760	2	153	205	+	1.14576	4.26447	0.00193421	1.32869	4.75968	0.00100438	1.01567	1.1984	0.0240253	0.182934	0.554221	0.719716	-0.130084	0.104131	0.773705	-0.313018	0.283698	0.547445	-1.28313	0.401804	0.670824	0.210504	+	+	+	+	3.3e-08	222.34	111.46	163.83	+	_(ac)SDQEAK(su)PSTE_;_DQEAK(su)PSTE_	2	0.49177	479313760	474404200	673828000	553957800
Q8BTI8	Serine/arginine repetitive matrix protein 2	Srrm2	1309	1	TGFSPEVKEELNGSF	1	21488282230	4	203	262	+	2.08633	5.78176	5.06329e-05	2.04091	5.56165	8.55346e-05	1.34936	4.75667	0.00030774	-0.0454178	0.148103	0.921146	-0.736969	3.37201	0.0452018	-0.691552	3.05416	0.0784779	-1.55222	0.813073	0.761583	-0.0224377	+	+	+	+	3.34e-145	347.26	197.15	129.88	+	_EVNTGFS(ph)PEVK(su)_;_EVNTGFSPEVK(su)_;_NSGPVSEVNTGFS(ph)PEVK(su)_;_NSGPVSEVNTGFSPEVK(su)_	3	1.9641	317480200	366320500	526866830	354389110
P61957	Small ubiquitin-related modifier 2 (SUMO-2) (SMT3 homolog 2) (Ubiquitin-like protein SMT3B) (Smt3B)	Sumo2	5	0	___MADEKPKEGVKT	1	21356065400	3	13	42	+	3.26841	0.940888	0.00964271	2.86808	0.905557	0.0109572	0.443066	0.0893278	0.486666	-0.400331	0.166789	0.719762	-2.82534	1.20291	0.0141279	-2.42501	1.30748	0.0254142	-0.70152	0.692407	0.521672	-0.512559	+	+	+	+	5.79e-10	184.38	90.287	129.2	+	_DEK(su)PK(su)EGVK(su)TENN_;_DEK(su)PK(su)EGVKTENN_;_DEK(su)PKEGVK(su)TENN_	4	0.9886	309080000	703469000	9515400	765424000
Q62318	Transcription intermediary factor 1-beta (TIF1-beta) (E3 SUMO-protein ligase TRIM28) (EC 2.3.2.27) (KRAB-A-interacting protein) (KRIP-1) (RING-type E3 ubiquitin transferase TIF1-beta) (Tripartite motif-containing protein 28)	Trim28	750	0	IRARLQEKLSPPYSS	1	21134120600	3	144	218	+	2.43016	2.74762	0.000334223	2.52755	3.80499	8.05926e-05	2.04413	2.83879	0.000194378	0.0973859	0.0982156	0.87903	-0.38603	0.404461	0.410014	-0.483416	1.02444	0.276822	-1.51301	0.587502	0.671677	0.253836	+	+	+	+	3.01e-102	301.57	301.57	117	+	_DLTLIRARLQEK(su)LSPPYSSPQ_;_DLTLIRARLQEK(su)LSPPYSSPQEFAQ_;_EK(su)LSPPYSSPQEFAQ_	3	-0.30306	266678900	184501200	199065000	427514700
O08750	Nuclear factor interleukin-3-regulated protein (E4 promoter-binding protein 4) (Embryo implantation-related NFIL3/E4BP4-like transcription factor)	Nfil3	337	1	KAKAMQVKVEALDSE	1	21069433880	2	82	173	+	7.17888	6.27333	0	7.39001	5.70842	0	6.18466	5.56257	0	0.211135	0.239528	0.746737	-0.994217	1.78338	0.0415131	-1.20535	1.63915	0.047963	-1.64059	0.629402	0.696164	0.315026	+	+	+	+	0.000188843	211.46	87.604	196.24	+	_AM(ox)QVK(su)VEAL_;_AMQVK(su)VEAL_	2	0.84091	13714300	11442740	7706240	14670800
E9Q3G8	Nucleoporin 153	Nup153	354	1	DNTVFQAKKEKVDSQ	0.998943	21020628900	2	72	163	+	-0.382839	0.642625	0.195883	1.05475	3.68861	0.00441094	0.707026	3.55259	0.0167319	1.43759	2.54028	0.054425	1.08987	2.07934	0.0263174	-0.347721	1.48693	0.349224	-0.532002	-1.12281	1.09571	0.5591	+	+	+	+	3.23e-24	290.51	116.49	290.51	+	_DNTVFQAK(su)K_;_DRSGIDNTVFQAK(su)K_	2	2.0661	741402700	629959000	840030000	704361000
Q9ESZ8	General transcription factor II-I (GTFII-I) (TFII-I) (Bruton tyrosine kinase-associated protein 135) (BAP-135) (BTK-associated protein 135)	Gtf2i	240	1	EMAAVTVKEESEDPD	1	20772297100	11	454	686	+	2.47597	2.35636	0.000656225	3.07673	2.7276	7.09257e-05	3.95699	3.65035	0	0.600761	0.609787	0.460939	1.48101	2.19223	0.0114259	0.880252	1.15716	0.109618	-1.45157	0.060171	0.426974	0.964424	+	+	+	+	2.14e-81	313.32	187.5	178.34	+	_DSGISLEM(ox)AAVTVK(su)_;_DSGISLEM(ox)AAVTVK(su)EESE_;_DSGISLEM(ox)AAVTVK(su)EESEDP_;_DSGISLEMAAVTVK(su)_;_DSGISLEMAAVTVK(su)EESE_;_DSGISLEMAAVTVK(su)EESEDP_;_EM(ox)AAVTVK(su)EESE_;_EM(ox)AAVTVK(su)EESEDP_;_EMAAVTVK(su)_;_EMAAVTVK(su)EESE_;_EMAAVTVK(su)EESEDP_	3	-0.26095	50297300	55144900	185657000	206051900
Q8CDD9	Ligand-dependent nuclear receptor-interacting factor 1	Lrif1	524	1	YEMASIVKKEIQEKG	0.99996	20760372580	4	66	158	+	2.97198	1.68557	0.00108078	4.3147	2.64991	8.21752e-05	5.13762	3.02528	0	1.34272	1.64456	0.0963884	2.16564	2.52297	0.00375812	0.822916	3.42268	0.0478397	-1.417	-0.061174	0.55138	0.926797	+	+	+	+	7.39e-193	383.07	251.62	244.8	+	_DQESQTQYEM(ox)ASIVK(su)K_;_DQESQTQYEMASIVK(su)K_;_EM(ox)ASIVK(su)K_;_EMASIVK(su)K_	2	2.2837	76864900	80271100	9479980	86557000
P15806	Transcription factor E2-alpha (Immunoglobulin enhancer-binding factor E12/E47) (Transcription factor 3) (TCF-3) (Transcription factor A1)	Tcf3	500	0	SEIKREEKEDEEIAS	0.986389	20757117400	1	10	114	+	3.35739	3.5345	5.41063e-05	2.94617	3.77719	4.56559e-05	3.09807	3.89483	3.7928e-05	-0.411219	0.320994	0.629276	-0.259313	0.187007	0.602485	0.151906	0.120618	0.75107	-1.54158	0.660457	0.390747	0.49038	+	+	+	+	1.64e-112	300.91	248.81	226.24	+	_DSYSGLGRAGTTAGASEIKREEK(su)_	4	0.51807	121637000	138031900	161475000	104586400
P23198	Chromobox protein homolog 3 (Heterochromatin protein 1 homolog gamma) (HP1 gamma) (M32) (Modifier 2 protein)	Cbx3	21	1	KQNGKSKKVEEAEPE	1	20563808100	1	65	90	+	5.51127	3.80912	0	4.89444	3.40368	6.57669e-05	4.9525	4.32839	0	-0.616831	0.399115	0.537987	-0.558774	0.566113	0.274826	0.0580564	0.03959	0.904774	-1.58677	0.69087	0.435953	0.459946	+	+	+	+	1.09e-93	327.53	196.92	138.81	+	_K(su)VEEAEPEEFVVEK_	3	-0.49968	12256200	33375200	65638600	54870200
P97360	Transcription factor ETV6 (ETS translocation variant 6) (ETS-related protein Tel1) (Tel)	Etv6	144	1	PGDSIHTKPEVLLHQ	1	20305644300	1	62	152	+	5.201	5.88158	0	5.13826	5.11766	0	4.55236	4.6455	0	-0.0627489	0.0811983	0.915349	-0.648649	1.08894	0.144801	-0.5859	0.732158	0.270892	-1.63606	0.649565	0.621989	0.36451		+	+	+	1.62e-08	205.28	113.24	175.66	+	_DSIHTK(su)PEVLLHQNH_	3	0.6456	52328500	42465600	29955800	46200400
P70121	Zinc fingers and homeoboxes protein 1	Zhx1	441	0	AQPATDTKPATAAVP	1	20082417830	2	116	160	+	2.14396	4.65322	4.4374e-05	2.9039	5.25122	0	3.58626	4.29885	0	0.759942	2.83015	0.156058	1.4423	2.37775	0.0102198	0.682357	1.07809	0.167189	-1.50858	-0.0101838	0.520936	0.997832	+	+	+	+	5.73e-10	190.19	137.66	108.96	+	_DTK(su)PATAAVPS(ph)SPSVRPEAALVNP_;_DTK(su)PATAAVPSSPSVRPEAALVNP_	3	-0.23424	89575300	145724740	163074660	108763830
Q9Z1F9	SUMO-activating enzyme subunit 2 (EC 2.3.2.-) (Anthracycline-associated resistance ARX) (Ubiquitin-like 1-activating enzyme E1B) (Ubiquitin-like modifier-activating enzyme 2)	Uba2	369	0	HIFSMNMKSRFDIKS	1	19784778000	8	84	201	+	2.0577	1.95832	0.00152574	1.23373	0.91711	0.0291172	1.00643	0.972818	0.0313267	-0.823967	0.640763	0.364816	-1.05127	1.27211	0.058607	-0.227303	0.149348	0.677144	-1.02402	0.937069	0.151789	-0.0648415	+	+	+	+	8.94e-52	253.13	151.83	97.771	+	_DFVTSAANLRM(ox)HIFSM(ox)NMK(su)SRF_;_DFVTSAANLRM(ox)HIFSMNM(ox)K(su)SRF_;_DFVTSAANLRM(ox)HIFSMNMK(su)SRF_;_DFVTSAANLRMHIFSM(ox)NM(ox)K(su)SRF_;_DFVTSAANLRMHIFSM(ox)NMK(su)SRF_;_DFVTSAANLRMHIFSMNM(ox)K(su)SRF_;_DFVTSAANLRMHIFSMNMK(su)_;_DFVTSAANLRMHIFSMNMK(su)SRF_	5	0.075825	593689000	475184000	517227000	166384600
Q8BIZ6	Smad nuclear-interacting protein 1	Snip1	28	1	ALTTVVVKQERLSPE	1	19518073060	4	217	281	+	2.68598	3.99723	5.00894e-05	3.07992	4.74373	6.52862e-05	3.02018	5.16348	0	0.39394	0.748268	0.53987	0.334199	0.756338	0.369935	-0.059741	0.150902	0.849607	-1.62464	0.362026	0.653401	0.609214	+	+	+	+	3.7e-54	286.08	143.65	166.21	+	_DALTT(ph)VVVK(su)QERLSPEPVAHRRP_;_DALTTVVVK(su)_;_DALTTVVVK(su)Q_;_DALTTVVVK(su)QERLS(ph)PEPVAHRRP_	4	0.96076	126219900	123291670	137282690	233283500
Q8C0P7	E3 SUMO-protein ligase ZNF451 (EC 2.3.2.-) (E3 SUMO-protein transferase ZNF451) (Zinc finger protein 451)	Znf451	843	0	SHAEKNLKQPSSQKH	1	19373405640	1	16	52	+	6.07855	1.93149	0.000228991	6.10042	1.93727	6.8948e-05	4.32688	1.35873	0.000834479	0.0218687	0.0706382	0.95961	-1.75167	5.76422	0.00206286	-1.77354	5.44438	0.00582452	-1.38097	0.653289	0.660607	0.0670718	+	+	+	+	2.75e-09	252.51	124.15	218.11	+	_NLK(su)QPSSQK_	2	0.14593	77079000	795640	114134000	107403000
Q8BTM8	Filamin-A (FLN-A) (Actin-binding protein 280) (ABP-280) (Alpha-filamin) (Endothelial actin-binding protein) (Filamin-1) (Non-muscle filamin)	Flna	299	0	EPTGNMVKKRAEFTV	0.999082	19360390000	2	65	109	+	2.86782	3.77625	5.0405e-05	1.17023	0.929124	0.0308142	0.666008	0.474782	0.118532	-1.69759	1.64811	0.0712721	-2.20181	2.14846	0.0058881	-0.504223	0.269878	0.479477	-0.883353	1.27078	-0.00434471	-0.383087	+	+	+	+	0.000193246	178.14	68.846	145.33	+	_ARAYGPGIEPTGNM(ox)VK(su)K_;_ARAYGPGIEPTGNMVK(su)K_	3	2.2838	436475000	389568000	212598600	427406000
P15806	Transcription factor E2-alpha (Immunoglobulin enhancer-binding factor E12/E47) (Transcription factor 3) (TCF-3) (Transcription factor A1)	Tcf3	496	1	TAGASEIKREEKEDE	1	18751864000	2	92	119	+	3.35235	2.2788	0.000275218	2.5754	2.49021	0.000249035	1.45866	1.1701	0.0137425	-0.776948	0.424327	0.486543	-1.89369	1.10932	0.028237	-1.11674	0.806443	0.12172	-1.15222	0.939536	0.454746	-0.242064	+	+	+	+	4.48e-171	333.36	275.04	186.4	+	_DSYSGLGRAGTTAGASEIK(su)R_;_DSYSGLGRAGTTAGASEIK(su)REEK_	4	2.572	139180300	176083000	131404900	372048000
A0A2R8VHW4	Bromodomain-containing protein 4 (Fragment)	Brd4	57	1	PQPLVVVKEEKIHSP	1	18731225200	6	139	170	+	8.75514	6.96014	0	9.13439	6.49477	0	9.24265	7.2874	0	0.379252	0.641031	0.564632	0.487504	2.01165	0.156828	0.108252	0.159795	0.770941	-1.66882	0.485191	0.578498	0.605131	+	+	+	+	5.69e-78	279.66	199.29	132.51	+	_(gl)QELRPPSVVQPQPLVVVK(su)_;_(gl)QELRPPSVVQPQPLVVVK(su)EEK_;_KQELRPPSVVQPQPLVVVK(su)_;_KQELRPPSVVQPQPLVVVK(su)EEK_;_QELRPPSVVQPQPLVVVK(su)_;_QELRPPSVVQPQPLVVVK(su)EEK_	3	-0.85988	0	2277200	1826400	3391400
Q80X32	UPF0461 protein C5orf24 homolog	Q80X32	75	1	SGRNIEIKDELKKKK	1	18546256000	2	91	189	+	2.43504	4.17416	4.69012e-05	2.1194	4.26205	7.519e-05	2.06516	4.2304	6.36005e-05	-0.315639	0.595302	0.612034	-0.36988	0.729836	0.345039	-0.0542412	0.0955089	0.874166	-1.59286	0.750892	0.447086	0.394879	+	+	+	+	3.06e-07	189.1	65.237	159.22	+	_DPLNETHLQPTSGRNIEIK(su)_;_ETHLQPTSGRNIEIK(su)_	3	0.21798	229840400	245982000	208844300	272725000
Q3TUF7	YEATS domain-containing protein 2	Yeats2	590	1	AFTKVIIKQEPGEAP	1	18475925060	2	117	138	+	4.4482	5.78993	0	3.72458	5.5408	0	3.16904	4.58778	0	-0.723619	1.67544	0.224749	-1.27916	2.38541	0.0140765	-0.555543	1.07389	0.225653	-1.58948	0.904064	0.498421	0.186998	+	+	+	+	1.72e-173	319.86	267.33	226.65	+	_VIIK(su)QEPG_;_VIIK(su)QEPGEAPHVSTTGAASQSAFPQYVTVK_	4	-0.21709	91114560	58933300	125035700	87486800
Q9EPQ8	Transcription factor 20 (TCF-20) (Nuclear factor SPBP) (Stromelysin-1 PDGF-responsive element-binding protein) (SPRE-binding protein)	Tcf20	1552	1	DTVMISPKQESFPPK	1	18369322000	2	173	200	+	1.77977	4.68064	0.000226121	1.4688	4.85274	0.00039403	0.337824	1.23836	0.146325	-0.310963	1.35159	0.553232	-1.44194	4.1284	0.00488417	-1.13098	4.15289	0.0187052	-1.13716	1.12013	0.725733	-0.708698	+	+	+	+	5.63e-14	273.79	87.007	140.83	+	_DTVM(ox)ISPK(su)Q_;_DTVMISPK(su)Q_	3	-0.72615	368205000	522295700	637276800	509877000
Q9Z204	Heterogeneous nuclear ribonucleoproteins C1/C2 (hnRNP C1/C2)	Hnrnpc	251	0	EQSSASVKKDETNVK	0.999989	18298948900	1	72	95	+	1.57595	3.82921	0.000677962	1.79956	3.88695	0.000197545	1.70957	4.03915	0.000142031	0.223608	0.398175	0.7081	0.133617	0.236729	0.696975	-0.0899901	0.138351	0.805369	-1.56774	0.375737	0.651493	0.540516	+	+	+	+	2.93e-98	348.24	192.23	322.18	+	_SEEEQSSASVK(su)K_	2	-0.73723	254804400	349314900	386996000	317773700
Q64511	DNA topoisomerase 2-beta (EC 5.6.2.2) (DNA topoisomerase II, beta isozyme)	Top2b	1202	0	ILAGMSGKAIKGKVG	0.999989	18265807600	5	95	198	+	1.21504	3.894	0.00170977	2.18912	5.81768	4.78145e-05	1.81758	5.13615	6.30619e-05	0.974076	3.97275	0.070678	0.602537	2.63705	0.0872024	-0.37154	2.17506	0.293264	-1.50027	-0.103885	1.01557	0.58858	+	+	+	+	1.21e-15	227.93	79.611	218.6	+	_DILAGM(ox)SGK(su)AIK(su)GK_;_DILAGM(ox)SGK(su)AIK_;_DILAGMSGK(su)AIK(su)GK_;_DILAGMSGK(su)AIK_;_DILAGMSGK(su)AIKGK_	2	0.26021	290506600	295246100	390931200	254758800
O08784	Treacle protein (Treacher Collins syndrome protein homolog)	Tcof1	1260	1	DGELLGIKLESGEQS	1	17797749310	5	159	261	+	0.912375	1.22334	0.0330632	1.49699	1.55395	0.00787148	3.56474	4.47803	0	0.58461	0.431097	0.533296	2.65237	2.98816	0.00188512	2.06776	1.98956	0.0165937	-1.00587	-0.391398	0.00232989	1.39494	+	+	+	+	2.98e-27	234.49	141.4	140.62	+	_DGELLGIK(su)LESGEQS_;_EKPDGELLGIK(su)L_;_EKPDGELLGIK(su)LESG_;_EKPDGELLGIK(su)LESGEQS_;_ELLGIK(su)LESGEQS_	3	0.26294	126204100	83614600	190571810	137407000
Q3V3W4	Zinc finger and BTB domain-containing 2	Zbtb2	506	0	PVLASIKKEQETVLL	0.756521	17396224000	1	1	34	+	1.2838	0.367994	0.121472	1.26538	0.369184	0.121468	1.09425	0.320032	0.129061	-0.018424	0.00588805	0.986596	-0.189546	0.0681392	0.788047	-0.171122	0.0638177	0.809031	-0.538904	0.22065	0.209749	0.108506				+	0.0027356	142.38	62.892	121.56	+	_DHPVLASIKK(su)_	4	0.74152	16418000	624030000	829810000	688710000
Q9Z204	Heterogeneous nuclear ribonucleoproteins C1/C2 (hnRNP C1/C2)	Hnrnpc	258	1	KKDETNVKMESEAGA	1	17073805900	10	170	311	+	2.32531	3.20476	0.00022376	2.58272	3.4528	7.61905e-05	2.55268	3.98505	3.2287e-05	0.257416	0.33798	0.694406	0.227378	0.415475	0.529722	-0.0300379	0.0432401	0.933911	-1.57847	0.389399	0.607246	0.581826	+	+	+	+	3.74e-47	276.18	178.49	197.27	+	_DETNVK(su)M(ox)ESEAGA_;_DETNVK(su)M_;_DETNVK(su)MES_;_DETNVK(su)MESEAGA_;_DETNVK(su)MESEAGAD_;_KDETNVK(su)M(ox)ESEAGA_;_KDETNVK(su)M_;_KDETNVK(su)MES_;_KDETNVK(su)MESEAGA_;_KDETNVK(su)MESEAGAD_	2	0.35221	96636600	161001300	324984000	196434400
Q64318	Zinc finger E-box-binding homeobox 1 (Delta EF1) (Transcription factor 8) (TCF-8) (Zinc finger homeobox protein 1a) (MEB1)	Zeb1	473	1	QVVPQNLKKEIPAPT	0.987588	16879733050	2	90	124	+	1.9947	2.09382	0.00135025	3.78924	4.32666	0	2.33425	2.85001	0.000112963	1.79454	2.10637	0.0517114	0.339547	0.280956	0.493458	-1.45499	2.22446	0.0222797	-1.35082	-0.0231935	1.17121	0.202802	+	+	+	+	1.02e-92	291.08	240.98	242.18	+	_EQPSQLQVVPQNLK(su)K_;_IIINYSLEQPSQLQVVPQNLK(su)K_	3	0.20719	135314100	158657060	90670550	206530900
Q9EPQ8	Transcription factor 20 (TCF-20) (Nuclear factor SPBP) (Stromelysin-1 PDGF-responsive element-binding protein) (SPRE-binding protein)	Tcf20	1538	1	LAPEANPKAEEKEND	1	16807332390	3	116	160	+	1.50927	6.3293	0.000218344	1.23311	5.4394	0.00117317	0.542742	3.22252	0.0363235	-0.276161	1.75599	0.573296	-0.966528	4.39702	0.01384	-0.690367	3.37844	0.0740082	-1.32661	1.11131	0.665225	-0.449921	+	+	+	+	4.76e-36	249.6	179.52	98.943	+	_DSK(su)NVAPVGILAPEANPK(su)A_;_NVAPVGILAPEANPK(su)A_;_NVAPVGILAPEANPK(su)AEEK_	3	2.6311	414408000	433196400	622424800	475732790
Q9Z315	U4/U6.U5 tri-snRNP-associated protein 1 (Hypoxia-associated factor) (Squamous cell carcinoma antigen recognized by T-cells 1) (SART-1) (mSART-1)	Sart1	141	1	PLEVNAVKKEAGTKE	0.999971	16670306500	3	36	76	+	4.51156	2.65779	4.73773e-05	5.84333	3.82659	0	3.96539	3.98405	0	1.33177	0.670886	0.259122	-0.546172	0.286045	0.40841	-1.87794	1.7703	0.02146	-1.46872	0.382142	0.928498	0.158077		+	+	+	6.69e-13	270.36	97.48	239.66	+	_EVNAVK(su)K_;_LGLKPLEVNAVK(su)K_;_PLEVNAVK(su)K_	2	0.49339	19307100	17407300	79843000	31325900
Q80YV3	Transformation/transcription domain-associated protein (Tra1 homolog)	Trrap	1242	1	FAMVTHVKQEPRERE	1	16599141400	2	34	93	+	4.09738	2.76194	4.66278e-05	3.34	2.4495	6.8e-05	3.14689	2.31619	8.85265e-05	-0.757387	0.881614	0.314931	-0.950497	1.13305	0.078808	-0.19311	0.21645	0.656185	-1.48071	0.812143	0.388317	0.280254	+	+	+	+	1.64e-30	249.41	137.78	220.46	+	_DRAAFAMVTHVK(su)Q_;_DRAAFAMVTHVK(su)QEPRERENSESK_	2	-0.090937	216840000	23284000	110652000	115866000
Q9D1J3	SAP domain-containing ribonucleoprotein (Nuclear protein Hcc-1)	Sarnp	73	1	KPIELPVKEEEPPEK	1	16222558700	7	159	216	+	4.54199	4.88949	0	4.65441	5.13688	0	4.5943	5.11561	0	0.112414	0.247052	0.826012	0.0523081	0.105605	0.873585	-0.0601063	0.181871	0.844444	-1.65507	0.52533	0.579295	0.550441	+	+	+	+	9.53e-19	226.81	128.7	219.87	+	_DETEEEEPKPIELPVK(su)_;_EEEPKPIELPVK(su)_;_EEEPKPIELPVK(su)EEEPPEK_;_EEPKPIELPVK(su)_;_EEPKPIELPVK(su)E_;_EEPKPIELPVK(su)EEEPPEK_;_PIELPVK(su)EEEPPEK_	3	0.50902	19613700	42677000	59560000	58224800
C0HKE2	Histone H2A type 1-C	Hist1h2ac	6	0	__MSGRGKQGGKARA	1	16070407900	2	39	55	+	1.16841	1.6918	0.0135443	0.625069	0.467739	0.151925	0.867608	1.15919	0.0317917	-0.543342	0.342926	0.581447	-0.300803	0.244292	0.536797	0.242539	0.132438	0.685931	-0.801434	0.606117	-0.0484312	0.243748	+	+	+	+	0.000336094	201.56	43.57	180.66	+	_(ac)S(ph)GRGK(su)QGGK_;_(ac)SGRGK(su)QGGK_	2	0.72265	383216300	406523000	700732900	368361000
E9PWW9	Remodeling and spacing factor 1	Rsf1	328	1	KENVKPIKVEAKECR	1	16065886800	2	31	75	+	1.21185	0.444956	0.0965347	0.22276	0.0614562	0.658471	-1.20603	0.561734	0.0562219	-0.989089	0.231387	0.592318	-2.41788	0.785178	0.0483401	-1.42879	0.397998	0.248035	-0.0286781	0.579481	0.0831129	-0.633916	+	+	+	+	3e-35	289.31	197.19	250.81	+	_ENVK(su)PIK(su)VEAK_;_ENVKPIK(su)VEAK_	2	0.18395	314283800	349203000	488874000	882903000
Q60974	Nuclear receptor corepressor 1 (N-CoR) (N-CoR1) (Retinoid X receptor-interacting protein 13) (RIP13)	Ncor1	1117	1	AAPLTYIKQEEFSPR	1	15666986600	2	81	102	+	5.20181	4.74582	0	5.05861	4.82795	0	4.5261	4.58606	0	-0.143199	0.320971	0.780409	-0.675706	2.06575	0.0810253	-0.532507	2.69449	0.141547	-1.64031	0.667895	0.604353	0.368063	+	+	+	+	2.5e-46	219.7	53.54	102.75	+	_AAPLTYIK(su)Q_;_AAPLTYIK(su)QEEFS(ph)PRSQNSQPEGLLVRAQHEGVVRGTAGAVQ_	5	1.7771	38338200	33505300	18565700	58002900
Q3UH06	Ras-responsive element-binding protein 1 (RREB-1) (RAS-responsive zinc finger transcription factor RREB)	Rreb1	911	1	GLALVQVKQENVSSL	1	15551269270	3	91	121	+	4.48155	4.99803	0	6.06607	4.7796	0	6.16999	5.86542	0	1.58452	1.67592	0.0734024	1.68844	2.48802	0.00701408	0.103924	0.0735081	0.83155	-1.58179	0.114355	0.714052	0.753385	+	+	+	+	1.21e-63	260.08	195.52	200.29	+	_GLALVQVK(su)_;_GLALVQVK(su)Q_;_GLALVQVK(su)QENVSSLLTSSSSSALY_	4	0.31393	15690000	19127000	12788300	13177570
Q8CH18	Cell division cycle and apoptosis regulator protein 1 (Cell cycle and apoptosis regulatory protein 1) (CARP-1)	Ccar1	1063	0	EKTDEDGKTILNLEN	1	15348779600	4	81	167	+	1.57315	2.30473	0.00225938	2.53485	5.66904	5.83878e-05	1.6145	3.84395	0.000193959	0.961695	1.33923	0.18598	0.0413456	0.0355129	0.925821	-0.92035	2.20109	0.057253	-1.40871	0.140344	1.08731	0.181056	+	+	+	+	8.43e-61	302.26	200.55	181.54	+	_DEDGK(su)TILNLENSNK_;_DGK(su)TILNL_;_DGK(su)TILNLENSNK_;_TDEDGK(su)TILNLENSNK_	3	1.1061	196467100	204366000	276889100	273781000
P27661	Histone H2AX (H2a/x) (Histone H2A.X)	H2afx	135	0	KAPAVGKKASQASQE	1	14788806100	1	56	92	+	2.76407	4.67841	6.10022e-05	2.54764	5.07775	5.22417e-05	1.98013	4.48959	6.34338e-05	-0.216433	0.491682	0.696573	-0.783937	2.13059	0.058132	-0.567504	2.2237	0.138721	-1.58259	0.817019	0.629124	0.136449	+	+	+	+	1.57e-14	274.71	177.08	232.17	+	_K(su)ASQASQEY_	2	-0.63724	120150500	159516900	267972600	195833000
Q6PDG5	SWI/SNF complex subunit SMARCC2 (BRG1-associated factor 170) (BAF170) (SWI/SNF complex 170 kDa subunit) (SWI/SNF-related matrix-associated actin-dependent regulator of chromatin subfamily C member 2)	Smarcc2	704	1	LEEFSKMKEEVPTAL	1	14604462200	3	116	222	+	3.12698	4.45051	0	3.3396	4.6396	0	3.86559	5.40018	0	0.212618	0.420989	0.70862	0.738609	2.31755	0.0615764	0.525991	1.72407	0.185092	-1.62168	0.341494	0.474979	0.805206	+	+	+	+	1.07e-07	203.59	115.1	110.12	+	_M(ox)K(su)EEVPTALVEAHVRK_;_MK(su)EEVPTALV_;_MK(su)EEVPTALVEAHVRK_	4	-0.12953	66028300	62201200	127317000	49832400
Q8BSQ9	Protein polybromo-1 (BRG1-associated factor 180) (BAF180)	Pbrm1	425	0	PDYYQQIKMPISLQQ	1	14432094000	2	72	113	+	3.29274	4.23283	0	3.15781	4.02621	5.26523e-05	2.73186	3.71102	3.22388e-05	-0.134929	0.592097	0.770171	-0.560881	3.12408	0.0920789	-0.425951	1.74252	0.258026	-1.61501	0.701508	0.606582	0.306916	+	+	+	+	8.57e-13	211.16	143.17	211.16	+	_DYYQQIK(su)M(ox)PISLQQIRTK_;_DYYQQIK(su)MPISLQQIRTK_	3	0.53583	152979800	56151200	121568900	152196900
Q9CU65	Zinc finger MYM-type protein 2 (Zinc finger protein 198)	Zmym2	88	1	PITFTSSKNEELQGN	1	14171042500	3	113	149	+	3.01756	4.97684	0	3.20349	5.21877	0	2.32752	4.60015	3.30023e-05	0.185934	0.536254	0.719432	-0.690041	2.59833	0.0655843	-0.875975	3.36258	0.041462	-1.59712	0.657948	0.796899	0.14227	+	+	+	+	3.59e-47	254.61	170.5	183.44	+	_DQRPITFTSSK(su)N_;_DQRPITFTSSK(su)NEELQGN_;_DQRPITFTSSK(su)NEELQGNDPK_	4	1.6334	96849600	111975000	133647700	199357500
Q9WV30	Nuclear factor of activated T-cells 5 (NF-AT5) (Rel domain-containing transcription factor NFAT5) (T-cell transcription factor NFAT5)	Nfat5	602	1	LISSSMIKTEDVTPM	1	13994197880	2	89	108	+	5.41983	6.41044	0	5.49083	6.57272	0	4.62084	6.15542	0	0.0709977	0.162683	0.886739	-0.798993	2.54061	0.0476232	-0.86999	2.95348	0.0478301	-1.64888	0.652674	0.682824	0.313379	+	+	+	+	2.92e-23	219.99	164.27	167.53	+	_VTILPNALITPLISSSM(ox)IK(su)TE_;_VTILPNALITPLISSSMIK(su)TE_	4	-0.359	26158100	25812000	20597450	33137530
Q01320	DNA topoisomerase 2-alpha (EC 5.6.2.2) (DNA topoisomerase II, alpha isozyme)	Top2a	1193	0	EQVGLPGKAGKAKGK	0.99997	13819253890	3	135	185	+	5.69585	8.33762	0	4.99028	8.71106	0	0.761774	3.59161	0.0133767	-0.70557	3.034	0.169179	-4.93408	7.73718	0.00476667	-4.22851	7.90774	0	-1.10332	1.09248	0.82048	-0.809646	+	+	+	+	5.61e-26	239.87	148.56	194.86	+	_(gl)QDEQVGLPGK(su)AGK_;_DEQVGLPGK(su)AGK_;_QDEQVGLPGK(su)AGK_	2	1.6567	38557060	43171530	58744100	43107400
P97360	Transcription factor ETV6 (ETS translocation variant 6) (ETS-related protein Tel1) (Tel)	Etv6	11	1	TPAQSSIKQERISYT	1	13808328800	2	69	95	+	5.08666	7.06295	0	4.9485	5.64141	0	2.89749	3.63285	3.31288e-05	-0.138162	0.218935	0.804715	-2.18917	3.12565	0.00200271	-2.05101	2.57899	0.013173	-1.4946	0.85682	0.792951	-0.155172	+	+	+	+	1.18e-52	313.05	190.7	140.33	+	_(ac)SETPAQSSIK(su)_;_(ac)SETPAQSSIK(su)Q_	3	0.69765	37047700	44853100	43652000	62051300
P15864	Histone H1.2 (H1 VAR.1) (H1c)	H1-2	117	0	KAASGEAKPQAKKAG	0.999998	13740663100	1	34	40	+	4.27647	3.51521	0	4.63614	3.42341	6.30588e-05	4.04512	6.94961	0	0.359677	0.162471	0.7307	-0.231343	0.15515	0.647588	-0.591021	0.403717	0.378922	-1.54858	0.495743	0.667682	0.385151	+	+	+	+	0.000473865	184.34	78.144	166.7	+	_AASGEAK(su)PQAK_	2	0.87398	44458400	31819700	46333300	39073700
P62806	Histone H4	H4c1;H4c2;H4c3;H4c4;H4c6;H4c8;H4c9;H4c11;H4c12;Hist1h4m;H4c14;H4f16	6	0	__MSGRGKGGKGLGK	1	13712329400	2	20	44	+	-0.364454	0.102217	0.508096	-0.579733	0.173523	0.33161	-3.98356	1.64946	0.000307421	-0.215279	0.0411813	0.900542	-3.6191	1.02604	0.0160896	-3.40382	0.960862	0.0342806	0.47454	0.334153	0.251228	-1.05992	+	+	+	+	0.00967403	167.1	35.69	159.11	+	_(ac)S(ph)GRGK(su)GGK_;_(ac)SGRGK(su)GGK_	2	1.0419	781084000	896083000	616604300	1007687900
O88907	E3 SUMO-protein ligase PIAS1 (EC 2.3.2.27) (DEAD/H box-binding protein 1) (Protein inhibitor of activated STAT protein 1) (RING-type E3 ubiquitin transferase PIAS1)	Pias1	117	1	PVSLLGPKHELELPH	1	13700439880	4	200	282	+	0.327134	0.951283	0.198153	-0.0536175	0.132649	0.763285	0.466093	1.35109	0.0853392	-0.380752	1.97176	0.454824	0.138959	0.419643	0.649129	0.519711	2.34463	0.158215	-0.628442	0.483413	-0.810675	0.955703	+	+	+	+	1.94e-22	217.82	160.04	156.73	+	_DGHPAS(ph)SPLLPVSLLGPK(su)H_;_DGHPASS(ph)PLLPVSLLGPK(su)H_;_DGHPASSPLLPVSLLGPK(su)H_;_DGHPASSPLLPVSLLGPK(su)HEL_	3	1.2405	626376550	459709000	543432800	657795530
Q9EPQ8	Transcription factor 20 (TCF-20) (Nuclear factor SPBP) (Stromelysin-1 PDGF-responsive element-binding protein) (SPRE-binding protein)	Tcf20	1474	1	GSGDDKVKTEAHVET	1	13307167100	6	145	229	+	2.00214	4.09412	0.000233834	1.41098	2.99164	0.00201213	1.36868	3.2174	0.00113666	-0.591163	1.92865	0.269833	-0.633455	2.71273	0.0771922	-0.0422921	0.0957247	0.893604	-1.50387	1.01481	0.271131	0.217928	+	+	+	+	1.07e-27	190.23	145.23	172.1	+	_VK(su)TEAHVETASTGK_;_VK(su)TEAHVETASTGKEPSGTM(ox)TSTASQKPGGNQGRP_;_VK(su)TEAHVETASTGKEPSGTM(ox)TSTASQKPGGNQGRPDGSLGGAAPLIFP_;_VK(su)TEAHVETASTGKEPSGTMTSTASQK_;_VK(su)TEAHVETASTGKEPSGTMTSTASQKPGGNQGRP_;_VK(su)TEAHVETASTGKEPSGTMTSTASQKPGGNQGRPDGSLGGAAPLIFP_	5	0.141	224901300	167283800	377320000	344445000
O09053	Werner syndrome ATP-dependent helicase homolog (EC 3.6.4.12) (Exonuclease WRN) (EC 3.1.-.-)	Wrn	362	1	DVFRNQVKQEKGESE	1	13072247670	2	46	112	+	4.23725	2.24575	0.000233356	3.60788	1.5739	0.00126853	1.70885	0.823855	0.0211669	-0.629374	0.235509	0.626811	-2.5284	1.61785	0.00768272	-1.89902	0.864263	0.069107	-1.09658	0.848781	0.559829	-0.31203	+	+	+	+	1.7e-35	292.8	152.66	292.8	+	_DVFRNQVK(su)Q_;_DVFRNQVK(su)QEK_	2	0.13612	60765800	55302400	21303570	316457000
Q8C0P7	E3 SUMO-protein ligase ZNF451 (EC 2.3.2.-) (E3 SUMO-protein transferase ZNF451) (Zinc finger protein 451)	Znf451	778	1	CQVHRKEKSEEEQQY	1	13002103040	1	39	67	+	4.16364	3.43526	0	3.81594	2.79459	8.09524e-05	2.98959	2.68217	6.05e-05	-0.3477	0.353071	0.642695	-1.17405	3.66004	0.0086136	-0.826347	1.00677	0.136964	-1.51433	0.784884	0.59288	0.136562	+	+	+	+	3.96e-33	266.44	140.34	181.66	+	_EK(su)SEEEQQYVIK_	3	0.027802	32037700	123711700	37714340	134822000
E9Q7G0	Nuclear mitotic apparatus protein 1 (Nuclear mitotic apparatus protein) (NuMA protein)	Numa1	1748	1	ISQRLPPKVESLESL	1	12964213280	8	171	285	+	0.713355	1.00143	0.0649931	1.11854	2.18067	0.00834462	3.01952	4.37194	0	0.405187	0.467203	0.586893	2.30617	2.92708	0.00198921	1.90098	3.0094	0.0116989	-0.983791	-0.405163	-0.076501	1.46545	+	+	+	+	5.71e-29	210.64	163.68	138.36	+	_DGTSVPGEPAS(ph)PISQRLPPK(su)VESL_;_DGTSVPGEPASPISQRLPPK(su)VESL_;_DGTSVPGEPASPISQRLPPK(su)VESLESLYFTPTPARGQAPL_;_DGTSVPGEPASPISQRLPPK(su)VESLESLYFTPTPARGQAPLETSL_;_LPRTQPDGTSVPGEPAS(ph)PISQRLPPK(su)VESL_;_LPRTQPDGTSVPGEPASPIS(ph)QRLPPK(su)_;_LPRTQPDGTSVPGEPASPIS(ph)QRLPPK(su)VESL_;_LPRTQPDGTSVPGEPASPISQRLPPK(su)VESL_	4	0.21246	167238400	107557480	164398800	116110400
B1ASA5	Zinc finger protein 362	Zfp362	196	1	ERGRKKIKAENPGGP	1	12836940240	2	170	213	+	3.5299	5.38881	0	3.40615	5.36321	0	3.69229	5.52899	0	-0.123751	0.259656	0.812173	0.162391	0.350372	0.624693	0.286141	0.724563	0.463752	-1.65072	0.542239	0.465358	0.643124	+	+	+	+	8.39e-32	231.5	203.45	135.3	+	_IK(su)AENPGGPPVLVVPYPILASG_;_IK(su)AENPGGPPVLVVPYPILASGETAK_	3	1.3479	63375770	54087100	57495300	88488970
Q6NV66	Zinc finger protein 646	Zfp646	526	1	EGSPSPVKKEQHDPV	0.999902	12475436600	6	71	145	+	4.60423	6.71206	0	6.24273	7.12372	0	4.92943	7.90094	0	1.6385	3.1819	0.0330435	0.325198	0.83704	0.36726	-1.3133	3.01172	0.0188691	-1.61083	0.269609	0.938796	0.402424		+	+	+	5.16e-71	318.09	174.13	276.32	+	_ATRRSTDPGTEGS(ph)PSPVK(su)K_;_ATRRSTDPGTEGSPS(ph)PVK(su)K_;_ATRRSTDPGTEGSPSPVK(su)K_;_DPGTEGS(ph)PSPVK(su)K_;_DPGTEGSPS(ph)PVK(su)K_;_DPGTEGSPSPVK(su)K_	2	2.4041	16842000	16341600	24322700	21470000
E9QA22	Zinc finger protein 644	Zfp644	347	1	NYTLSKVKPESAGGD	1	12364191100	2	67	106	+	2.53113	6.66623	0	2.0724	6.635	4.84192e-05	0.838178	1.55348	0.0248926	-0.458733	2.65208	0.338288	-1.69295	2.92673	0.00588239	-1.23422	2.28382	0.0287169	-1.27358	1.09597	0.66652	-0.488909	+	+	+	+	2.04e-53	292.8	177.48	239.19	+	_VK(su)PESAGG_;_VK(su)PESAGGDLESV_	2	0.50427	185323100	221511000	288343800	217217200
Q6PDK2	Histone-lysine N-methyltransferase 2D (Lysine N-methyltransferase 2D) (EC 2.1.1.354) (ALL1-related protein) (Myeloid/lymphoid or mixed-lineage leukemia protein 2)	Kmt2d	4467	1	EPSQLSIKQEPREEP	1	12302118800	4	91	129	+	4.45628	4.22124	0	4.54485	4.11784	0	3.37183	3.38505	3.47267e-05	0.0885763	0.114346	0.878782	-1.08445	2.00725	0.0280286	-1.17302	1.90068	0.0406451	-1.57046	0.692023	0.736994	0.141442	+	+	+	+	3.09e-47	252.77	114.87	128.82	+	_DQVNGQVVHEPSQLSIK(su)Q_;_DQVNGQVVHEPSQLSIK(su)QEPR_;_EPSQLSIK(su)Q_;_EPSQLSIK(su)QEPR_	3	-1.1684	84550800	47119700	51304300	24048900
P62317	Small nuclear ribonucleoprotein Sm D2 (Sm-D2) (snRNP core protein D2)	Snrpd2	8	1	MSLLNKPKSEMTPEE	1	12207876900	3	127	157	+	2.00213	4.88419	4.24242e-05	2.27525	5.8427	5.06138e-05	1.96575	5.70744	3.18115e-05	0.273126	1.10863	0.600726	-0.0363808	0.113898	0.902724	-0.309506	2.3923	0.356663	-1.64129	0.464112	0.751326	0.425854	+	+	+	+	1.05e-08	235.01	100.75	235.01	+	_(ac)SLLNKPK(su)S_;_(ac)SLLNKPK(su)SEM(ox)TPEELQK_;_(ac)SLLNKPK(su)SEMTPEELQK_	2	0.61055	174497300	161438700	221384000	146480000
Q8R3B7	Bromodomain-containing protein 8	Brd8	685	1	FEMSDSLKEESGTIF	1	12121648600	1	87	132	+	3.2722	3.1632	4.6589e-05	3.09785	3.35966	8.52665e-05	3.502	5.0877	0	-0.174345	0.105629	0.834805	0.229799	0.185882	0.622153	0.404144	0.436455	0.437951	-1.55052	0.505226	0.395694	0.649596	+	+	+	+	3.22e-18	225.13	94.859	122.01	+	_DSLK(su)EESGTIFGSQIK_	3	1.2593	56758140	67149650	55231100	98428010
O09053	Werner syndrome ATP-dependent helicase homolog (EC 3.6.4.12) (Exonuclease WRN) (EC 3.1.-.-)	Wrn	337	1	HSTFAKIKEEPWDPE	1	12010613070	1	70	111	+	6.33292	4.78409	0	5.7476	4.77464	0	5.02054	4.54328	0	-0.585314	0.906833	0.388776	-1.31238	2.33578	0.0137162	-0.727066	1.84729	0.100189	-1.61905	0.779239	0.557579	0.282237	+	+	+	+	7.59e-13	247.3	144.77	164.65	+	_IK(su)EEPWDPEL_	2	1.087	6351220	15322610	19682000	30571340
Q9Z103	Activity-dependent neuroprotector homeobox protein (Activity-dependent neuroprotective protein)	Adnp	744	1	SPSCFEEKPEEPVVL	1	11525267200	1	63	99	+	3.53627	4.09073	0	4.03966	4.86636	0	3.3272	4.43492	0	0.503392	0.889766	0.445712	-0.209073	0.317767	0.576753	-0.712464	2.03993	0.0979067	-1.61341	0.479734	0.777695	0.355982	+	+	+	+	1.29e-15	226.39	155.71	120.87	+	_EEK(su)PEEPVVLAL_	2	-0.28699	31194410	69688570	67249700	84899840
Q9Z172-2	Small ubiquitin-related modifier 3 (SUMO-3) (SMT3 homolog 1) (Ubiquitin-like protein SMT3A) (Smt3A)	Sumo3	11	1	VLAQEGVKTENDHIN	1	11354760590	2	53	88	+	1.97891	1.18836	0.0096385	2.79109	1.99207	0.000775303	3.93149	5.69581	0	0.81218	0.299066	0.554604	1.95258	1.16712	0.0246186	1.1404	0.736577	0.133615	-1.20281	-0.108628	0.340443	0.970994		+	+	+	3.34e-17	213.69	131.98	145.33	+	_(ac)TTVLAQEGVK(su)TEN_;_(ac)TTVLAQEGVK(su)TENDHINLK_	3	3.0189	55077600	47608500	53795900	76696500
Q60749	KH domain-containing, RNA-binding, signal transduction-associated protein 1 (GAP-associated tyrosine phosphoprotein p62) (Src-associated in mitosis 68 kDa protein) (Sam68) (p21 Ras GTPase-activating protein-associated p62) (p68)	Khdrbs1	102	0	VKMEPENKYLPELMA	1	11334972700	6	133	224	+	2.91667	3.75946	5.08167e-05	2.99326	4.12467	5.08539e-05	3.10936	4.51908	0	0.0765877	0.0935249	0.898975	0.192684	0.311108	0.597115	0.116096	0.232138	0.739087	-1.61644	0.474468	0.529372	0.6126	+	+	+	+	6e-06	193.27	100.73	167.51	+	_DATVVGSAPTPLLPPSATAAVKMEPENK(su)_;_M(ox)EPENK(su)YLPELM(ox)AEK_;_M(ox)EPENK(su)YLPELMAEK_;_MEPENK(su)YLPELM(ox)AEK_;_MEPENK(su)YLPELMA_;_MEPENK(su)YLPELMAEK_	3	-0.88388	67651700	68919800	70713300	144380100
Q99PV8	B-cell lymphoma/leukemia 11B (BCL-11B) (B-cell CLL/lymphoma 11B) (COUP-TF-interacting protein 2) (Radiation-induced tumor suppressor gene 1 protein) (mRit1)	Bcl11b	877	1	HLLTNDVKIEQAERS	1	11316033400	2	18	65	+	4.48871	3.81583	0	4.22766	2.91832	4.52703e-05	2.7876	1.89398	0.000337973	-0.26105	0.111488	0.798789	-1.70111	0.944767	0.0475271	-1.44006	0.659455	0.125799	-1.35625	0.760521	0.637416	-0.0416848	+	+	+	+	1.54e-07	240.85	66.686	139.3	+	_DVK(su)IEQA_;_DVK(su)IEQAERS_	3	0.65141	33781100	43738900	36703000	59328400
Q62318	Transcription intermediary factor 1-beta (TIF1-beta) (E3 SUMO-protein ligase TRIM28) (EC 2.3.2.27) (KRAB-A-interacting protein) (KRIP-1) (RING-type E3 ubiquitin transferase TIF1-beta) (Tripartite motif-containing protein 28)	Trim28	554	1	LPGMAIVKEEETEAA	1	10839349560	4	72	97	+	5.29595	2.12517	0.000117532	5.49554	2.37751	8.13154e-05	7.29492	3.14009	0	0.199588	0.0882822	0.839214	1.99897	1.52872	0.0127699	1.79938	2.12386	0.0185593	-1.46575	0.251018	0.315717	0.899015	+	+	+	+	4.05e-34	185.19	146.92	133.07	+	_DYNLIVIERGAAAAAAGQAGTVPPGAPGAPPLPGM(ox)AIVK(su)_;_DYNLIVIERGAAAAAAGQAGTVPPGAPGAPPLPGM(ox)AIVK(su)EEET_;_DYNLIVIERGAAAAAAGQAGTVPPGAPGAPPLPGMAIVK(su)_;_DYNLIVIERGAAAAAAGQAGTVPPGAPGAPPLPGMAIVK(su)EEET_	4	-3.1317	4379900	19024200	21664360	0
Q8K019	Bcl-2-associated transcription factor 1 (Btf)	Bclaf1	489	1	GSDRITVKKEVQSPE	0.999838	10742602000	2	27	38	+	-0.182825	0.0217552	0.843943	2.5838	1.18459	0.00595185	-1.32971	0.240064	0.166515	2.76663	0.445762	0.297256	-1.14688	0.127077	0.54339	-3.91351	0.930189	0.0329966	-0.0760343	-0.127939	0.657515	-0.453542	+	+	+	+	0.00504629	211.27	24.265	211.27	+	_DRITVK(su)K_;_GSDRITVK(su)K_	2	1.2686	333818000	219670000	517696000	27020000
Q9WV30	Nuclear factor of activated T-cells 5 (NF-AT5) (Rel domain-containing transcription factor NFAT5) (T-cell transcription factor NFAT5)	Nfat5	555	1	GALNVNVKKEISSPA	0.999851	10724001360	2	73	95	+	4.38679	4.51039	0	4.24673	4.42014	0	3.12816	3.38115	3.29018e-05	-0.140057	0.192729	0.812035	-1.25863	1.92765	0.0200669	-1.11857	1.70657	0.0511485	-1.56017	0.767436	0.693123	0.0996139	+	+	+	+	1.3e-108	350.43	222.66	318.32	+	_DPAAGALNVNVK(su)K_;_DVQPFTYTPDPAAGALNVNVK(su)K_	2	1.1805	38932320	33699000	37481900	95133120
Q8CDD9	Ligand-dependent nuclear receptor-interacting factor 1	Lrif1	602	1	KDANIVVKKEEKKQS	0.998801	10459658300	1	21	42	+	0.761523	0.330326	0.179721	0.478922	0.119413	0.439185	4.24713	4.54929	0	-0.282601	0.0567273	0.864526	3.48561	1.88935	0.00329403	3.76821	1.33403	0.0186904	-0.579595	-0.257868	-0.377261	1.21472	+	+	+	+	0.00185095	208.11	43.426	198.61	+	_DANIVVK(su)K_	2	0.19807	49337500	51787000	35072000	62034000
E9PWW9	Remodeling and spacing factor 1	Rsf1	282	1	ALEEPAVKTEKADEK	1	10449861000	2	37	83	+	0.996093	2.89979	0.00887587	1.2125	2.49488	0.00536431	0.630335	2.30776	0.0313379	0.216404	0.336561	0.719634	-0.365758	1.07853	0.307131	-0.582163	1.1929	0.197431	-1.29027	0.520597	0.914014	-0.144341	+	+	+	+	0.000167901	230.66	76.609	230.66	+	_EEPAVK(su)TEK_;_EPAVK(su)TEK_	2	0.40111	236805300	330568000	364675000	361660000
P0CG49	Polyubiquitin-B [Cleaved into: Ubiquitin]	Ubb	48	0	QRLIFAGKQLEDGRT	1	10227339800	1	44	80	+	2.43551	3.5374	8.04631e-05	2.01879	4.87702	7.82171e-05	1.54696	6.50229	5.97162e-05	-0.416726	0.549262	0.560936	-0.888555	1.47985	0.0655766	-0.471829	1.67555	0.224954	-1.49391	0.931209	0.516261	0.0464443	+	+	+	+	2.51e-10	197.84	92.193	120.9	+	_DQQRLIFAGK(su)QLE_	3	1.3665	143049800	149764000	197606600	147872800
O08580	Steroid hormone receptor ERR1 (Estrogen receptor-like 1) (Estrogen-related receptor alpha) (ERR-alpha) (Nuclear receptor subfamily 3 group B member 1)	Esrra	402	1	LAHFYGVKLEGKVPM	1	10206725500	3	58	123	+	4.16921	6.00991	0	6.94895	7.17962	0	7.11905	7.12858	0	2.77974	5.59053	0.0139152	2.94984	5.54474	0.00185526	0.1701	0.391971	0.631266	-1.52681	-0.130634	0.80024	0.857203	+	+	+	+	0.000985311	163.32	51.712	159.04	+	_VLAHFYGVK(su)L_;_VLAHFYGVK(su)LEGK_;_VLAHFYGVK(su)LEGKVPMHK_	3	-0.82691	6082040	4053130	5629900	7632930
E9Q6A2	Serpin peptidase inhibitor, clade E (nexin, plasminogen activator inhibitor type 1), member 3	Serpine3	299	0	DVFLPRFKIQNQFDV	0.999988	10195886900	1	33	52	+	4.58491	2.95383	5.47945e-05	5.42691	4.46486	0	6.03991	5.32032	0	0.842002	0.439245	0.460915	1.455	0.922341	0.0591679	0.613001	0.546298	0.316497	-1.54789	0.220626	0.545409	0.78186		+	+	+	0.00380867	114.64	39.852	114.64	+	_DVFLPRFK(su)IQNQFDVK_	4	-0.46388	10924100	9952000	18035000	6925800
P0CG49	Polyubiquitin-B [Cleaved into: Ubiquitin]	Ubb	11	0	FVKTLTGKTITLEVE	1	10028070600	2	155	232	+	2.57873	3.65518	4.36477e-05	2.3144	4.28619	8.13762e-05	2.48772	5.282	0	-0.264328	0.338361	0.688174	-0.0910044	0.114555	0.808699	0.173324	0.436516	0.619749	-1.59938	0.635792	0.406679	0.556912	+	+	+	+	4.59e-102	314.73	235.08	273.82	+	_TLTGK(su)TITL_;_TLTGK(su)TITLEVEPS_	2	-0.3784	112809300	74062800	149517000	103392800
Q9Z2E2-2	Methyl-CpG-binding domain protein 1 (Methyl-CpG-binding protein MBD1)	Mbd1	584	1	YFTELQLKEEVL___	1	10027371890	3	119	181	+	4.46569	5.08622	0	4.13788	4.57153	0	3.88449	7.06983	0	-0.327805	0.298608	0.669774	-0.581197	0.953395	0.189081	-0.253392	0.298404	0.579409	-1.62454	0.699181	0.528607	0.396755	+	+	+	+	9.69e-54	323.62	69.64	158.42	+	_ELQLK(su)EEVL_;_EYFTELQLK(su)_;_EYFTELQLK(su)EEVL_	3	-0.98053	27919000	30693900	39977390	44633800
P60853	Leucine zipper putative tumor suppressor 1 (F37/Esophageal cancer-related gene-coding leucine-zipper motif) (Fez1)	Lzts1	352	0	QELESLMKEQDLLET	0.999999	10018855100	1	13	78	+	8.75259	5.63809	0	8.05764	4.58013	0	7.77382	4.48075	0	-0.694956	0.416468	0.508936	-0.978776	0.62896	0.149954	-0.28382	0.118991	0.68562	-1.61961	0.686891	0.503755	0.428962		+	+	+	0.00320083	125.5	38.315	108.63	+	_ESLMK(su)EQDLLETKLRS(ph)Y_	3	-1.2183	1525200	1000510	3581820	1756570
E9Q5C9	Nucleolar and coiled-body phosphoprotein 1 (140 kDa nucleolar phosphoprotein) (Nopp140)	Nolc1	607	1	TPQAKKVKLETPNTF	1	10018829100	2	29	66	+	0.731936	0.194668	0.285699	1.30438	0.786226	0.034756	1.63805	1.14764	0.0117116	0.572446	0.130274	0.731107	0.906112	0.225094	0.403804	0.333666	0.118722	0.669207	-0.526472	-0.106978	0.221108	0.412341	+	+	+	+	1.93e-24	265.22	99.36	218.5	+	_KVK(su)LETPNTFPK_;_VK(su)LETPNTFPK_	2	0.35398	235651000	144318000	148519400	124152000
Q80TR0	MKIAA0827 protein (Nuclear factor of-activated T-cells 5) (Fragment)	Nfat5	54	1	GALNVNVKKEISSPA	0.999856	9980150040	2	101	121	+	5.54558	3.33929	0	5.39267	3.2469	6.54457e-05	4.52489	2.8732	3.5122e-05	-0.152905	0.20216	0.79842	-1.02069	2.0254	0.0320689	-0.867786	1.56963	0.0851276	-1.56998	0.682201	0.620103	0.267676	+	+	+	+	2.62e-62	318.64	168.92	300.75	+	_DPAGALNVNVK(su)K_;_DVQPFTYTPDPAGALNVNVK(su)K_	2	1.9424	46935140	26441720	24826210	4292170
Q924A0	Transcription factor 7-like 2 (HMG box transcription factor 4) (T-cell-specific transcription factor 4) (T-cell factor 4) (TCF-4) (mTCF-4)	Tcf7l2	22	1	NDELISFKDEGEQEE	1	9948808100	1	33	55	+	3.75295	1.90894	0.00051187	3.84556	1.95723	0.000248753	3.68034	1.87961	0.000195011	0.0926147	0.246936	0.849089	-0.0726089	0.214394	0.808691	-0.165224	0.644979	0.610749	-1.45693	0.482199	0.530053	0.444682	+	+	+	+	7.45e-28	297.52	41.972	244.76	+	_DELISFK(su)_	2	-0.345	12854000	10627000	167003700	190632000
Q64511	DNA topoisomerase 2-beta (EC 5.6.2.2) (DNA topoisomerase II, beta isozyme)	Top2b	361	0	NKAGVSVKPFQVKNH	1	9931787100	1	35	64	+	1.92434	4.85153	8.06967e-05	2.53276	6.0495	6.38095e-05	2.06869	4.94463	3.10345e-05	0.608419	2.70102	0.224556	0.144349	0.427115	0.639647	-0.464071	2.02326	0.212343	-1.60703	0.28851	0.887823	0.430698	+	+	+	+	6.7e-09	216.97	82.462	194.48	+	_AGVSVK(su)PFQVK_	2	2.7449	130755500	110504000	182301000	115303000
Q61687	Transcriptional regulator ATRX (EC 3.6.4.12) (ATP-dependent helicase ATRX) (HP1 alpha-interacting protein) (HP1-BP38 protein) (Heterochromatin protein 2) (X-linked nuclear protein)	Atrx	1965	0	NNPSVSLKLDESKTT	1	9921790940	2	165	214	+	2.5754	4.38375	5.19481e-05	2.17089	3.53912	6.82988e-05	1.8524	3.77678	8.83207e-05	-0.404514	0.638287	0.551492	-0.722999	1.62048	0.0864893	-0.318485	0.507951	0.471258	-1.53769	0.862888	0.485834	0.188968	+	+	+	+	1.6e-60	297.03	152.92	118.37	+	_DDTGNNPSVSLK(su)L_;_DTGNNPSVSLK(su)L_	3	0.070237	115525760	145074300	118171880	164854100
P04117	Fatty acid-binding protein, adipocyte (3T3-L1 lipid-binding protein) (Adipocyte lipid-binding protein) (ALBP) (Adipocyte-type fatty acid-binding protein) (A-FABP) (AFABP) (Fatty acid-binding protein 4) (Myelin P2 protein homolog) (P15) (P2 adipocyte protein) (Protein 422)	Fabp4	32	0	GVGFATRKVAGMAKP	0.999748	9894090500	3	10	37	+	0	-4.34294e-08	1	7.45412	5.13997	0	10.7845	6.01251	0	7.95313	6.39974	0	11.2835	7.13892	0	3.33037	6.45993	0.00155556	-0.882749	-0.982076	0.600964	1.26386			+	+	0.00201673	125.75	53.464	102.72	+	_EVGVGFATRK(su)VAGM(ox)AK_;_EVGVGFATRK(su)VAGMAK_;_EVGVGFATRK(su)VAGMAKPNMIISVNG_	3	-0.29357	0	0	0	0
P61965	WD repeat-containing protein 5 (BMP2-induced 3-kb gene protein) (WD repeat-containing protein BIG-3)	Wdr5	7	1	_MATEEKKPETEAAR	1	9843967800	4	87	167	+	2.43801	4.27598	4.78224e-05	2.87848	4.39601	5.24462e-05	2.65431	4.53066	3.75326e-05	0.440468	0.602083	0.539471	0.216299	0.280455	0.583038	-0.224169	0.269453	0.610063	-1.58632	0.354498	0.70514	0.526686	+	+	+	+	1.93e-15	143.61	107.58	99.907	+	_K(su)PETEAARAQPT(ph)PSSSATQSKPTPVKPNYALK_;_K(su)PETEAARAQPTPSSSATQSK(su)PTPVKPNYALK_;_K(su)PETEAARAQPTPSSSATQSKPTPVK_;_K(su)PETEAARAQPTPSSSATQSKPTPVKPNYALK_	5	-1.1503	92922300	79150600	98170400	88784000
A2AWL7	MAX gene-associated protein	Mga	2179	1	IESGGVLKTEDGSWS	1	9787907750	2	55	86	+	4.3587	4.92926	0	4.34544	4.44013	0	3.54822	4.35562	0	-0.013258	0.0186683	0.981218	-0.810471	3.48784	0.031728	-0.797213	1.71446	0.0919075	-1.61687	0.683895	0.676897	0.256082	+	+	+	+	2.32e-41	267.21	143.42	148.13	+	_ESGGVLK(su)_;_SGTIESGGVLK(su)TE_	3	-1.2451	41404750	18234700	59736700	51415200
E9PWW9	Remodeling and spacing factor 1	Rsf1	299	1	AKLPVIVKLEKPLPE	1	9579720300	4	112	219	+	2.11728	3.27037	0.000274024	2.66465	3.7308	8.26748e-05	1.98336	3.0131	0.000165976	0.547372	2.13991	0.286687	-0.133918	0.407718	0.659847	-0.68129	2.1643	0.100538	-1.5509	0.39059	0.892515	0.267791	+	+	+	+	3.65e-10	252.16	109.18	252.16	+	_LPVIVK(su)LEK_;_LPVIVK(su)LEKPLPET_;_LPVIVK(su)LEKPLPETE_;_LPVIVK(su)LEKPLPETEEK_	2	0.31653	138360800	59598400	193982400	140509800
Q9CU65	Zinc finger MYM-type protein 2 (Zinc finger protein 198)	Zmym2	528	0	SFLMQPEKYGKLTTC	0.999985	9520121010	2	87	112	+	2.7158	5.43207	0	2.82461	5.15256	6.3658e-05	2.32426	5.46848	3.78947e-05	0.108811	0.213714	0.837913	-0.391536	1.3775	0.261252	-0.500347	1.48011	0.218604	-1.62682	0.620248	0.710279	0.29629	+	+	+	+	5.39e-28	260.81	145.48	260.81	+	_DSFLM(ox)QPEK(su)YGK_;_DSFLMQPEK(su)YGK_	2	1.3857	90374800	91784620	94880050	122214740
B2RX31	Zinc finger and SCAN domain-containing 25 (Zinc finger protein 498)	Zscan25	22	1	QMGAPVVKLEKELPW	0.999872	9480642200	2	83	121	+	3.70433	3.0434	4.8823e-05	2.69263	1.96767	0.00100229	3.06717	2.59143	5.95692e-05	-1.0117	1.25751	0.184827	-0.637158	2.44675	0.0810098	0.374539	0.370332	0.477083	-1.47253	0.832908	0.203263	0.436363	+	+	+	+	8.46e-27	235.89	235.89	235.89	+	_DPQQQM(ox)GAPVVK(su)LEK_;_DPQQQMGAPVVK(su)LEK_	3	0.068056	78269600	87241900	21483000	116709700
Q6P9Q3	Zinc finger and BTB domain-containing 26	Zbtb26	184	1	DSDIQIVKVESIGDV	1	9395414200	1	54	116	+	4.79213	4.48365	0	4.70056	4.36285	0	4.90414	5.08735	0	-0.0915718	0.0838742	0.890379	0.112008	0.152914	0.761675	0.20358	0.282064	0.620684	-1.63701	0.54257	0.500921	0.593514	+	+	+	+	4.08e-12	228.73	109.83	142.08	+	_DIQIVK(su)VESIG_	2	-0.026634	16704000	24743000	12566300	32382700
O88852	Testis-specific Y-encoded-like protein 1 (TSPY-like protein 1)	Tspyl1	109	1	ESQARDVKTEPGTVA	1	9389417480	1	58	76	+	2.05352	4.1595	0.000118028	2.35635	4.33723	8.37567e-05	1.76705	3.80575	0.000141629	0.302832	1.46614	0.554098	-0.286466	2.08379	0.340948	-0.589298	2.78991	0.112825	-1.59314	0.525418	0.837841	0.229879	+	+	+	+	5.14e-48	260.96	133.94	131.09	+	_DVK(su)TEPGTVAAAAEK_	3	-1.3635	85672210	167993210	193029620	142484640
P38533	Heat shock factor protein 2 (HSF 2) (Heat shock transcription factor 2) (HSTF 2)	Hsf2	82	1	HIESGIIKQERDGPV	1	9318611000	1	56	110	+	3.58465	4.72576	0	5.10593	6.18681	0	3.89957	5.67184	0	1.52127	2.38205	0.0529162	0.314913	0.427092	0.44783	-1.20636	2.3186	0.0291161	-1.5743	0.218632	0.979525	0.376142	+	+	+	+	7.92e-06	178.52	97.832	144.97	+	_VVHIESGIIK(su)QER_	3	-0.95972	27071000	21172700	39593400	32168500
Q99LI5	Zinc finger protein 281	Znf281	127	1	LQSLVSIKQEKPADP	1	9317230380	6	104	141	+	4.66055	5.07285	0	4.3942	5.37805	0	4.11564	4.20207	0	-0.266359	0.483347	0.658324	-0.544916	0.656187	0.256236	-0.278557	0.335874	0.547846	-1.62931	0.67692	0.545115	0.407273	+	+	+	+	9.3e-146	308.87	246.83	124.62	+	_EPAASAAAFPSQRTSWGFLQSLVSIK(su)Q_;_EPAASAAAFPSQRTSWGFLQSLVSIK(su)QEK_;_EPAASAAAFPSQRTSWGFLQSLVSIK(su)QEKPA_;_KEPAASAAAFPSQRTSWGFLQSLVSIK(su)Q_;_KEPAASAAAFPSQRTSWGFLQSLVSIK(su)QEK_;_KEPAASAAAFPSQRTSWGFLQSLVSIK(su)QEKPA_	4	-0.20923	27407330	33581200	36970800	17164960
Q8K310	Matrin-3	Matr3	735	1	AALENGIKNEENTEP	1	9272115700	6	144	251	+	2.20131	3.64289	0.000234955	2.59914	3.97476	8.58044e-05	3.16908	5.24413	0	0.397837	0.626172	0.55435	0.967773	2.24679	0.0319063	0.569937	1.25621	0.197228	-1.55253	0.1628	0.472808	0.916921	+	+	+	+	2.12e-37	283.52	130.55	160.67	+	_DQENEAALENGIK(su)N_;_DQENEAALENGIK(su)NEENTEPGAESA_;_EAALENGIK(su)N_;_EAALENGIK(su)NEENTEPGAESA_;_EAALENGIK(su)NEENTEPGAESAENA_;_ENGIK(su)NEENTEPGAESAENA_	3	0.73472	54824200	65552100	79031500	114589500
P23906	Interferon regulatory factor 2 (IRF-2)	Irf2	137	1	EERVKHIKQEPVESS	1	9100233340	1	76	124	+	7.05421	6.54522	0	6.84397	6.43636	0	7.32031	6.70109	0	-0.210233	0.353697	0.720912	0.266102	0.496736	0.473116	0.476335	0.983314	0.28683	-1.66505	0.549171	0.483182	0.632697	+	+	+	+	4.29e-75	258.24	206.15	203.83	+	_HIK(su)QEPVESSLGLSNGVSGFSPEYAVLTSAIK_	3	0.073786	4311200	4975550	3334430	3160820
Q8C5D8	E3 SUMO-protein ligase PIAS2 (EC 2.3.2.27) (Androgen receptor-interacting protein 3) (ARIP3) (DAB2-interacting protein) (DIP) (Msx-interacting zinc finger protein) (Protein inhibitor of activated STAT x) (Protein inhibitor of activated STAT2) (RING-type E3 ubiquitin transferase PIAS2)	Pias2	249	0	PGYAPPPKNGIEQKR	1	9051584270	2	59	100	+	5.21664	8.04746	0	4.89523	3.72348	0	4.99989	7.68074	0	-0.321413	0.214044	0.708893	-0.216752	1.06461	0.472936	0.104661	0.061679	0.84498	-1.62731	0.619706	0.481261	0.526343	+	+	+	+	3.25e-05	175.65	93.877	147.91	+	_LFPLPGYAPPPK(su)_;_LFPLPGYAPPPK(su)NGIEQK_	2	1.2019	16518000	16802700	16077000	18642870
Q9ESZ8	General transcription factor II-I (GTFII-I) (TFII-I) (Bruton tyrosine kinase-associated protein 135) (BAP-135) (BTK-associated protein 135)	Gtf2i	488	0	ALGSTEAKAVPYQKF	1	8866020240	2	115	141	+	4.88664	7.85611	0	5.09211	7.38033	0	5.38842	7.76596	0	0.205475	0.722936	0.684035	0.50178	2.1602	0.143793	0.296305	0.99237	0.429199	-1.6669	0.453344	0.542497	0.671059	+	+	+	+	3.43e-73	275.76	190.3	190.55	+	_FAEALGSTEAK(su)AVPYQK_;_KFAEALGSTEAK(su)AVPYQK_	4	-0.64155	14730400	12508400	19369770	13326070
P70297	Signal transducing adapter molecule 1 (STAM-1)	Stam	276	1	TAEPEMIKTEKKTVQ	0.999336	8865662000	2	55	97	+	-0.0718923	0.138251	0.714779	4.39323	4.29949	0	-0.934471	2.36633	0.0115069	4.46512	4.30364	0.01436	-0.862578	2.08813	0.0483256	-5.3277	4.71086	0.00215385	-0.386364	-0.419169	1.6183	-0.812771	+	+	+	+	3.54e-53	289.72	202.05	189.52	+	_DLTAEPEM(ox)IK(su)TEK_;_DLTAEPEMIK(su)TEK_	3	-0.56049	66488300	103995400	116723200	101480600
Q505G8	Zinc finger protein 827	Znf827	670	1	ETQAVTVKEEPMEVD	1	8832757400	4	69	117	+	2.07122	3.58528	0.000221019	1.4418	2.68583	0.00241321	0.308811	0.427521	0.243915	-0.629422	1.59418	0.272836	-1.76241	3.23931	0.0036819	-1.13299	2.20931	0.0349269	-1.025	1.19697	0.521738	-0.693711	+	+	+	+	6.84e-14	266.24	74.389	124.46	+	_ETQAVTVK(su)_;_ETQAVTVK(su)E_;_ETQAVTVK(su)EEPMEV_;_ETQAVTVK(su)EEPMEVDIQ_	3	1.5095	205755000	196192300	184485700	351115500
P27661	Histone H2AX (H2a/x) (Histone H2A.X)	H2afx	128	0	SSATVGPKAPAVGKK	0.999976	8824747800	3	81	121	+	2.11081	5.20244	4.75786e-05	1.71747	3.74774	0.000336196	1.2953	3.9244	0.000705871	-0.393341	1.01063	0.508935	-0.815511	3.05266	0.0359222	-0.42217	1.08221	0.316181	-1.50791	0.977	0.513949	0.0169585	+	+	+	+	5.18e-08	198.85	140.19	186.96	+	_KSSATVGPK(su)APAVGKK_;_SSATVGPK(su)APAVGK_;_SSATVGPK(su)APAVGKK_	3	0.79559	169024500	137235100	231611200	150103600
Q9D0J8	Parathymosin	Ptms	94	1	EADPKRQKTENGASA	1	8817213500	1	32	40	+	7.16512	3.79635	0	7.55265	3.93806	0	7.54083	3.94243	0	0.387528	1.29978	0.489281	0.375708	1.41388	0.272668	-0.0118203	0.037099	0.970079	-1.63145	0.469228	0.582844	0.579379	+	+	+	+	0.000124986	201	77.139	176.42	+	_RQK(su)TENGASA_	3	1.2283	2024900	16304700	1531800	1836100
P83917	Chromobox protein homolog 1 (Heterochromatin protein 1 homolog beta) (HP1 beta) (Heterochromatin protein p25) (M31) (Modifier 1 protein)	Cbx1	150	0	EADLVPAKEANVKCP	1	8756109800	1	26	47	+	2.14061	4.20154	8.15249e-05	1.97758	3.65763	9.87952e-05	1.44886	2.38118	0.00257206	-0.163025	0.361273	0.759269	-0.691748	1.30564	0.1124	-0.528722	0.862429	0.273475	-1.49018	0.801802	0.627247	0.0611351	+	+	+	+	0.000703317	182.43	56.692	182.43	+	_DLVPAK(su)EANVK_	2	1.3463	130022000	144246000	238835000	110027000
P27577	Protein C-ets-1 (p54)	Ets1	15	1	KPTLTIIKTEKVDLE	0.999994	8749601200	1	17	58	+	5.12854	8.55702	0	3.87037	3.47047	5.31219e-05	3.3077	7.30921	0	-1.25817	1.24099	0.150163	-1.82085	5.14642	0.00201676	-0.562674	0.474662	0.357708	-1.52555	1.01742	0.393562	0.114562		+	+	+	0.000748273	157.27	74.988	157.27	+	_DLKPTLTIIK(su)TEK_	3	0.0092683	31342400	28157000	38070100	33168700
Q61850	Forkhead box protein C2 (Brain factor 3) (BF-3) (Forkhead-related protein FKHL14) (Mesenchyme fork head protein 1) (MFH-1 protein) (Transcription factor FKH-14)	Foxc2	213	1	AEKKVVVKSEAASPA	1	8745767180	4	163	240	+	6.81918	7.93033	0	6.67602	8.56273	0	5.18261	8.1838	0	-0.143157	0.500709	0.766056	-1.63656	5.03847	0.00182749	-1.49341	6.61413	0.00747234	-1.62924	0.750068	0.700118	0.179049	+	+	+	+	1.16e-05	182.31	127.42	150.72	+	_KVVVK(su)SEAAS(ph)PALPVITK_;_KVVVK(su)SEAASPALPVITK_;_VVVK(su)SEAAS(ph)PALPVITK_;_VVVK(su)SEAASPALPVITK_	3	1.7401	8796700	7928100	7863380	7889400
O88665	Bromodomain-containing protein 7 (75 kDa bromodomain protein)	Brd7	127	1	PLTSSLAKQEEVEQT	1	8689161630	5	140	214	+	2.82295	4.87778	0	3.36487	6.35564	0	3.08472	6.19269	0	0.541927	1.58566	0.330535	0.261773	0.699759	0.444879	-0.280154	1.86428	0.40551	-1.64191	0.357552	0.741392	0.542963	+	+	+	+	1.26e-154	331.56	251.68	225.68	+	_DLPPEKPLTSSLAK(su)QEEVEQTPLQ_;_PLTSSLAK(su)Q_;_PLTSSLAK(su)QEEVEQTPLQ_;_PLTSSLAK(su)QEEVEQTPLQEALNQLM(ox)RQLQRK_;_PLTSSLAK(su)QEEVEQTPLQEALNQLMRQLQRK_	5	2.1568	54397260	69062000	57024100	66492770
P59997	Lysine-specific demethylase 2A (EC 1.14.11.27) (F-box and leucine-rich repeat protein 11) (F-box/LRR-repeat protein 11) (JmjC domain-containing histone demethylation protein 1A) ([Histone-H3]-lysine-36 demethylase 1A)	Kdm2a	505	0	ELASSDPKLALTGVP	1	8680425600	1	63	69	+	3.19387	2.95503	4.23601e-05	3.14564	2.83264	7.3913e-05	3.11896	2.94529	6.57162e-05	-0.0482283	0.0674639	0.933092	-0.074913	0.170005	0.812421	-0.0266848	0.0400296	0.941099	-1.56918	0.5503	0.518295	0.500587	+	+	+	+	1.3e-35	244.36	172.38	129.05	+	_DPK(su)LALTGVPIVQWPK_	3	-0.55316	66065100	85242700	23763500	97742700
Q07231	Zinc finger and SCAN domain-containing protein 21 (CtFIN51) (Transcription factor RU49) (Zinc finger protein 38) (Zfp-38)	Zscan21	104	1	QLGPSTIKAEEDDEK	1	8623322400	7	149	253	+	5.05147	3.61128	0	6.09056	4.14197	0	5.59872	4.45288	0	1.03909	0.869977	0.245319	0.547251	0.534074	0.290261	-0.49184	0.504745	0.3767	-1.59648	0.330451	0.726821	0.539204	+	+	+	+	3.03e-36	244.17	135.17	124.47	+	_DTLEQLGPSTIK(su)A_;_DTLEQLGPSTIK(su)AEE_;_DTLEQLGPSTIK(su)AEED_;_DTLEQLGPSTIK(su)AEEDDEK_;_EQLGPSTIK(su)AEE_;_EQLGPSTIK(su)AEED_;_EQLGPSTIK(su)AEEDDEK_	3	3.0942	3522900	10079550	17939600	17015950
Q9Z104	SWI/SNF-related matrix-associated actin-dependent regulator of chromatin subfamily E member 1-related (SMARCE1-related protein) (BRCA2-associated factor 35) (HMG box-containing protein 20B) (Structural DNA-binding protein BRAF35)	Hmg20b	31	1	GAFVVAVKQERSEGS	1	8619995840	6	98	164	+	4.58846	4.8845	0	3.30317	4.17323	5.84515e-05	2.60589	3.26439	6.37681e-05	-1.28529	4.30755	0.041506	-1.98257	3.87552	0.00189951	-0.697283	1.83729	0.107699	-1.48519	1.11151	0.384142	-0.0104645	+	+	+	+	1.87e-05	159.26	113.66	96.143	+	_(ac)SHGPRQPGAATAPAGGKT(ph)PGQHGAFVVAVK(su)QERS_;_(ac)SHGPRQPGAATAPAGGKTPGQHGAFVVAVK(su)QERS_;_TPGQHGAFVVAVK(su)_;_TPGQHGAFVVAVK(su)Q_;_TPGQHGAFVVAVK(su)QERS_;_TPGQHGAFVVAVK(su)QERSEGSRAGEK_	3	-0.15173	68383300	42010400	30641900	64313040
Q8CBD1	Nuclear receptor-interacting protein 1 (Nuclear factor RIP140) (Receptor-interacting protein 140)	Nrip1	111	1	SIVNLNVKKEALLAG	0.99863	8603558200	1	48	72	+	8.00313	5.19823	0	8.81881	5.36153	0	8.71384	5.43628	0	0.815675	2.3288	0.156284	0.71071	3.46683	0.0487153	-0.104965	0.247432	0.751712	-1.65618	0.420065	0.631675	0.604444		+	+	+	3.04e-23	283.82	161.54	283.82	+	_DSIVNLNVK(su)K_	2	0.88124	2301200	0	0	2490600
O08791	Transcription factor COE3 (Early B-cell factor 3) (EBF-3) (Olf-1/EBF-like 2) (O/E-2) (OE-2)	Ebf3	16	1	PRGGTTMKEEPLGSG	1	8567136740	8	175	229	+	5.13582	6.19119	0	4.26606	6.05566	0	3.33858	5.29056	0	-0.869758	2.94201	0.11371	-1.79724	4.44543	0.0018764	-0.927478	3.63281	0.0320827	-1.57408	0.964035	0.534201	0.075843	+	+	+	+	1.17e-100	304.59	192.98	136.61	+	_(ac)M(ox)FGIQENIPRGGTTMK(su)_;_(ac)M(ox)FGIQENIPRGGTTMK(su)EEPLGSGMNPVRSWMHTAGVV_;_(ac)MFGIQENIPRGGTTM(ox)K(su)_;_(ac)MFGIQENIPRGGTTM(ox)K(su)E_;_(ac)MFGIQENIPRGGTTMK(su)_;_(ac)MFGIQENIPRGGTTMK(su)E_;_(ac)MFGIQENIPRGGTTMK(su)EEPLGSGMNPVRSWMHTAGVV_;_ENIPRGGTTMK(su)E_	5	-1.1226	32197270	20210690	47005380	27600300
Q9Z1F9	SUMO-activating enzyme subunit 2 (EC 2.3.2.-) (Anthracycline-associated resistance ARX) (Ubiquitin-like 1-activating enzyme E1B) (Ubiquitin-like modifier-activating enzyme 2)	Uba2	470	0	QDKIVKEKFAMVAPD	1	8526007000	2	51	155	+	1.77437	4.12216	0.000273515	1.90732	4.38351	6.97883e-05	2.00558	5.16339	3.07692e-05	0.132953	0.292747	0.797975	0.231215	0.751155	0.47582	0.0982614	0.284114	0.756757	-1.62016	0.40173	0.55323	0.665199	+	+	+	+	0.000209032	245.99	95.157	206.78	+	_EK(su)FAM(ox)VAP_;_EK(su)FAMVAP_	2	-0.1249	122182000	128532000	121932200	158717600
Q9D2D7	Zinc finger protein 687	Znf687	451	1	LVPQTLPKAEVRTGF	1	8433795030	2	82	104	+	3.95324	6.38668	0	5.11094	6.64697	0	4.40033	6.40663	0	1.1577	4.3232	0.0511158	0.447087	2.57175	0.165893	-0.710613	2.68613	0.0807887	-1.63307	0.284837	0.846495	0.501741	+	+	+	+	3.5e-09	194.12	106.94	153.75	+	_SVLGLVPQTLPK(su)A_;_SVLGLVPQTLPK(su)AEVRTGFSLGGQK_	3	1.569	22402140	16040050	34995500	21494190
P53564	Homeobox protein cut-like 1 (CCAAT displacement protein) (CDP) (Homeobox protein cux-1)	Cux1	783	1	LPSAPALKKEAQDVP	0.933456	8337547210	2	77	90	+	3.30108	4.13932	0	4.26354	4.45981	0	2.93153	3.71998	3.41772e-05	0.962459	1.80621	0.147695	-0.369553	0.723486	0.345842	-1.33201	2.28979	0.0249652	-1.54844	0.399523	0.96747	0.18145	+	+	+	+	1.02e-37	246.12	144.6	147.9	+	_KTPAAPETSTAALPSAPALK(su)K_;_TPAAPETSTAALPSAPALK(su)K_	3	0.036674	62537900	23879810	54156300	58508600
Q8BHS3	Pre-mRNA-splicing factor RBM22 (RNA-binding motif protein 22)	Rbm22	324	1	GTTDSGIKLEPVPGL	1	8303770230	3	173	224	+	1.59609	1.10269	0.0159569	1.97635	1.4682	0.00509623	2.54474	1.9111	0.000472727	0.380259	0.773669	0.546363	0.948652	2.18752	0.0351896	0.568394	3.35806	0.110162	-1.28584	0.0561607	0.375885	0.853794	+	+	+	+	1.66e-14	197.84	125.26	149.32	+	_DSGIK(su)LEPVPGLPGALPPPPAA_;_DSGIK(su)LEPVPGLPGALPPPPAAE_;_DSGIK(su)LEPVPGLPGALPPPPAAEE_	3	0.59474	140255600	37479130	397366780	49473450
Q8R3N6	THO complex subunit 1 (Tho1) (Nuclear matrix protein p84)	Thoc1	31	0	ALNNKNIKPLLTAFS	1	8288991510	2	102	129	+	2.29128	3.68642	0.000118865	2.76011	4.52285	5.1341e-05	2.56758	4.26454	3.42857e-05	0.468828	1.70026	0.378656	0.276301	0.858984	0.411479	-0.192527	1.57818	0.532556	-1.61619	0.32798	0.725785	0.562424	+	+	+	+	1.24e-27	230.99	142.4	134.29	+	_NIK(su)PLLTAFSQLPGSEN_;_NIK(su)PLLTAFSQLPGSENEK_	4	0.89183	96774400	96300870	61175700	89147510
P62806	Histone H4	H4c1;H4c2;H4c3;H4c4;H4c6;H4c8;H4c9;H4c11;H4c12;Hist1h4m;H4c14;H4f16	92	0	MDVVYALKRQGRTLY	1	8271182800	1	36	57	+	1.68531	1.82029	0.00387937	1.83848	2.43138	0.00142923	1.67835	2.40156	0.00113448	0.153172	0.10259	0.844585	-0.00695848	0.0044048	0.98998	-0.16013	0.140007	0.731563	-1.32972	0.39341	0.550019	0.386295	+	+	+	+	4.37e-05	177.12	115.31	107.56	+	_DVVYALK(su)RQGRTLYGFGG_	4	0.30226	154109000	133235000	179207000	86199500
Q6NV66	Zinc finger protein 646	Zfp646	312	1	QQSHEGLKQEQPWED	1	8147671600	5	90	205	+	4.85058	6.4197	0	4.82262	5.99622	0	5.0043	5.99378	0	-0.027957	0.038855	0.958615	0.153723	0.241302	0.667309	0.18168	0.259219	0.649246	-1.65896	0.534034	0.521394	0.603534		+	+	+	9.1e-07	184.24	95.068	109.62	+	_DLLEHQQSHEGLK(su)Q_;_DLLEHQQSHEGLK(su)QEQPWE_;_EGLK(su)QEQPWE_;_EHQQSHEGLK(su)Q_;_EHQQSHEGLK(su)QEQPWE_	4	-0.018219	12705600	16052800	16449000	21699700
E9Q444	Zinc finger and BTB domain-containing 21	Zbtb21	458	1	PVTEVRIKTEPSSPL	1	8125492400	1	30	74	+	9.7933	6.46525	0	8.88462	5.32244	0	8.89927	5.94157	0	-0.908675	1.16235	0.22219	-0.894023	2.33734	0.0382092	0.0146518	0.0108004	0.976718	-1.65543	0.696097	0.477909	0.481428		+	+	+	1.56e-19	229.9	131.79	142.39	+	_EVRIK(su)TEPSSPLS_	3	2.2635	0	0	0	2047000
Q9EQ61	Pescadillo homolog	Pes1	513	1	QVMAGTVKLEDKQRL	1	8112507870	2	68	128	+	2.31266	2.41845	0.000678338	2.72623	3.36084	7.76588e-05	1.79223	2.39853	0.000705181	0.413572	0.57245	0.556612	-0.520425	0.742777	0.24999	-0.933997	3.55953	0.0321909	-1.45855	0.516601	0.869816	0.0721275	+	+	+	+	3.09e-05	182.33	59.687	154.28	+	_KPQVM(ox)AGTVK(su)LE_;_KPQVMAGTVK(su)LE_	3	-0.54116	159292270	142323400	77260800	70769000
P60954	Nucleolar protein 4	Nol4	175	0	NPDGTDHKDNGKPPT	0.986988	7999773800	1	7	32	+	1.29142	2.86769	0.00279298	1.01198	2.94803	0.00712816	-0.465139	0.103851	0.441407	-0.279444	0.804893	0.613901	-1.75656	0.484633	0.138143	-1.47712	0.394802	0.246801	-0.277206	0.501769	0.333211	-0.557774	+	+	+	+	0.0122949	73.831	44.52	69.071	+	_RMHLNPDGTDHK(su)DNGKPPTLVTSM(ox)I_	5	-2.3862	279774000	209194000	239272000	198132000
Q9ESX5	H/ACA ribonucleoprotein complex subunit DKC1 (EC 5.4.99.-) (Dyskerin) (Nopp140-associated protein of 57 kDa) (Nucleolar protein NAP57) (Nucleolar protein family A member 4) (snoRNP protein DKC1)	Dkc1	39	1	HAEEFLIKPESKVAQ	0.999995	7889592610	1	65	104	+	2.92365	3.18352	4.27155e-05	2.93628	3.23304	7.86696e-05	2.4714	2.84683	8.97815e-05	0.0126309	0.0380832	0.977598	-0.452243	2.21616	0.173342	-0.464874	3.20978	0.172129	-1.57534	0.635947	0.645501	0.293894	+	+	+	+	5.48e-08	211.51	85.413	194.48	+	_EEFLIK(su)PESK_	2	0.99243	28088600	81713510	156834500	85781800
Q80T69	Lysine-specific demethylase 9 (KDM9) (EC 1.14.11.-) (Round spermatid basic protein 1) (Rosbin)	Rsbn1	774	1	TQPLPVFKVESRLDS	1	7854717200	2	25	82	+	5.12599	6.74223	0	6.18575	8.02424	0	7.40661	5.76763	0	1.05976	3.21907	0.0708611	2.28062	2.83377	0.00220684	1.22086	1.68753	0.0444581	-1.59271	0.151935	0.512627	0.928152		+	+	+	2.45e-08	189.33	128.99	147.12	+	_TQPLPVFK(su)V_;_TQPLPVFK(su)VESRL_	3	0.98282	4064880	2882310	4972770	3640740
Q9JJN2	Zinc finger homeobox protein 4 (Zinc finger homeodomain protein 4) (ZFH-4)	Zfhx4	1805	1	QQPSKLLKQEQGSLA	1	7811100800	1	52	100	+	3.63938	5.65674	0	3.23748	5.23768	0	1.97974	3.80227	9.18984e-05	-0.401895	2.12026	0.423323	-1.65963	4.70393	0.00190161	-1.25774	3.76802	0.0168665	-1.49417	0.961782	0.690572	-0.158184	+	+	+	+	1.94e-22	245.23	146.29	136.81	+	_LLK(su)QEQGSLAST_	3	-0.70764	60824000	63590200	56795200	98830000
Q07802	Transcription factor COE1 (O/E-1) (OE-1) (Early B-cell factor)	Ebf1	16	1	QRSGSSMKEEPLGSG	1	7500447990	8	124	203	+	5.05319	5.8112	0	5.32474	5.68995	0	5.69871	6.05352	0	0.271549	0.516357	0.651972	0.645517	1.62115	0.105948	0.373968	0.732508	0.39278	-1.65349	0.425403	0.537118	0.690969	+	+	+	+	2.71e-27	239.32	129.66	141.13	+	_(ac)M(ox)FGIQESIQRSGSSMK(su)_;_(ac)MFGIQESIQRSGSSM(ox)K(su)_;_(ac)MFGIQESIQRSGSSM(ox)K(su)E_;_(ac)MFGIQESIQRSGSSMK(su)_;_(ac)MFGIQESIQRSGSSMK(su)E_;_ESIQRSGSSM(ox)K(su)_;_ESIQRSGSSMK(su)_;_ESIQRSGSSMK(su)E_	3	1.1389	9760740	9277890	7990160	15518200
O08750	Nuclear factor interleukin-3-regulated protein (E4 promoter-binding protein 4) (Embryo implantation-related NFIL3/E4BP4-like transcription factor)	Nfil3	219	1	ENKFPVIKQEPVELE	1	7494781210	2	99	167	+	6.7045	5.27996	0	6.50129	4.38593	0	6.56657	6.18238	0	-0.203212	0.108873	0.819258	-0.137933	0.11643	0.756478	0.0652795	0.0369937	0.902231	-1.63425	0.582346	0.515161	0.536744	+	+	+	+	1.65e-12	220.85	106.86	114.63	+	_FPVIK(su)QEPVEL_;_FPVIK(su)QEPVELESFAR_	3	0.96233	5679960	2976000	6336190	4118420
F6RGI3	Ligand-dependent corepressor	Lcor	620	1	NMLAKEIKREEGGTY	1	7478878200	1	14	37	+	2.10894	5.15703	4.74174e-05	2.29586	4.93848	4.48536e-05	1.03297	2.71811	0.00672185	0.186918	0.708616	0.708978	-1.07597	3.30548	0.0138729	-1.26289	3.33038	0.0187117	-1.3955	0.769378	0.961254	-0.335133	+	+	+	+	1.44e-08	192.4	125.41	144.68	+	_EIK(su)REEGGTYPNS_	3	-0.87108	112003100	130143000	208500800	119039000
Q9R0G7	Zinc finger E-box-binding homeobox 2 (Smad-interacting protein 1) (Zinc finger homeobox protein 1b)	Zeb2	611	0	CKMNEEIKAVLQPHE	1	7369924850	4	95	175	+	4.6451	6.06393	0	4.72993	5.91898	0	4.95736	5.86156	0	0.084825	0.143074	0.874246	0.312257	0.605913	0.409799	0.227432	0.381206	0.575971	-1.65739	0.491239	0.530476	0.635676	+	+	+	+	2.77e-14	212.82	134.13	137.61	+	_EEIK(su)AVLQPHENIVPNK_;_EIK(su)AVLQPHENIVPNK_;_M(ox)NEEIK(su)AVLQPHENIVPNK_;_MNEEIK(su)AVLQPHENIVPNK_	4	0.71741	19563800	11622700	18669600	14109950
P43274	Histone H1.4 (H1 VAR.2) (H1e)	H1-4	64	0	VSLAALKKALAAAGY	1	7333690580	1	78	113	+	3.98452	7.16773	0	4.13641	6.72418	0	3.11352	5.78162	0	0.151888	0.458554	0.759282	-0.871003	2.756	0.0329584	-1.02289	2.81134	0.0325743	-1.61942	0.67802	0.765597	0.175806	+	+	+	+	0.000879885	218.47	114.63	204.52	+	_K(su)ALAAAGY_	2	1.1616	37470200	31098200	38195680	43177300
Q8QZV4	Serine/threonine-protein kinase 32C (EC 2.7.11.1)	Stk32c	443	0	IFNREKLKRSQELMS	0.831079	7272449000	1	3	21	+	7.9786	3.10519	0	7.55136	2.94269	0	8.5255	3.16737	0	-0.427243	0.313673	0.626465	0.546892	0.370328	0.356498	0.974135	0.692636	0.166343	-1.57033	0.513031	0.401469	0.655834		+	+	+	0.0168527	98.281	35.1	98.281	+	_DFVIFNREKLK(su)RS(ph)QELM(ox)S_	4	1.9089	0	0	0	16949000
P70399	TP53-binding protein 1 (53BP1) (p53-binding protein 1) (p53BP1)	Tp53bp1	920	1	PPLIGHLKLEPKRHS	1	7251513200	3	65	75	+	4.18088	3.43823	0	4.12291	2.77193	8.46034e-05	2.50101	2.52707	0.000139888	-0.0579677	0.0212705	0.954852	-1.67987	1.20022	0.0285083	-1.6219	0.926427	0.0715982	-1.35331	0.741323	0.712281	-0.100295	+	+	+	+	1.29e-14	200.13	143.42	151.85	+	_DIIPPLTGATPPLIGHLK(su)_;_DIIPPLTGATPPLIGHLK(su)L_;_DIIPPLTGATPPLIGHLK(su)LEPK_	3	1.1514	41399200	29143600	35241500	26614000
Q80X82	Symplekin	Sympk	361	1	DSTLKKMKLEPNLGE	1	7218066300	5	104	232	+	3.80119	4.27334	0	4.08609	4.51616	0	3.86645	4.38606	0	0.284898	1.42096	0.575295	0.0652552	0.258387	0.817765	-0.219643	1.92226	0.485311	-1.64335	0.482508	0.641841	0.519003	+	+	+	+	2.94e-38	278.41	138.24	134.81	+	_M(ox)K(su)LEPNLGEDDE_;_M(ox)K(su)LEPNLGEDDEDK_;_MK(su)LEPNLGED_;_MK(su)LEPNLGEDDE_;_MK(su)LEPNLGEDDEDK_	3	0.73463	12993200	35503700	39006400	45246700
Q5PSV9	Mediator of DNA damage checkpoint protein 1	Mdc1	1379	0	VSSTPDLKPPVPIAQ	1	7184841000	2	87	109	+	5.4189	6.76823	0	4.22346	4.41927	0	2.30769	5.01964	3.48106e-05	-1.19544	1.72666	0.108622	-3.11121	6.64145	0.00276471	-1.91577	2.75659	0.0130408	-1.38961	1.13093	0.574886	-0.316211	+	+	+	+	7.68e-11	194.68	139.13	115.01	+	_DLK(su)PPVPIAQPVT(ph)PEPIPQANHQRK_;_DLK(su)PPVPIAQPVTPEPIPQANHQRK_	4	0.11906	30136800	26453300	22748500	27657600
G3UZA7	Small ubiquitin-related modifier (SUMO)	Sumo3	14	1	KVSPEGVKTENDHIN	1	7181473000	1	39	58	+	2.40267	3.77177	4.2042e-05	2.2828	3.06935	9.82624e-05	1.57588	3.00951	0.000636255	-0.119865	0.1091	0.858123	-0.826787	1.42878	0.0772897	-0.706922	0.929242	0.18164	-1.45017	0.775724	0.664678	0.00976752	+	+	+	+	1.65e-06	211.87	110.33	196.97	+	_VSPEGVK(su)TEN_	2	0.74585	68068800	111625000	149352000	119824400
Q64511	DNA topoisomerase 2-beta (EC 5.6.2.2) (DNA topoisomerase II, beta isozyme)	Top2b	21	1	TWVNNATKKEELETA	0.994129	7093155490	3	38	50	+	4.86779	1.04211	0.00418813	6.96713	1.93762	7.13443e-05	4.41245	1.18119	0.00217082	2.09934	0.427079	0.336815	-0.455349	0.0739867	0.72085	-2.55469	0.750932	0.0700425	-1.09456	0.217183	0.7829	0.0944782	+	+	+	+	5.2e-109	351.69	232.82	268.21	+	_DGALTWVNNATK(su)K_;_DGALTWVNNATK(su)KEEL_;_SSLAGSDGALTWVNNATK(su)K_	2	1.9206	72303000	0	3731380	776000
P97360	Transcription factor ETV6 (ETS translocation variant 6) (ETS-related protein Tel1) (Tel)	Etv6	480	1	GELGVAVKEETRE__	1	7049711360	6	84	133	+	5.981	4.38336	0	5.75576	3.81295	0	4.59152	3.59926	0	-0.22523	0.218246	0.746324	-1.38947	2.92856	0.00776333	-1.16424	1.36286	0.0640128	-1.58389	0.736803	0.649411	0.197673		+	+	+	1.44e-38	308.04	130.97	169.09	+	_DEPTIASPVGWPRGNLPTGTAGGVM(ox)EAGELGVAVK(su)_;_DEPTIASPVGWPRGNLPTGTAGGVMEAGELGVAVK(su)_;_DEPTIASPVGWPRGNLPTGTAGGVMEAGELGVAVK(su)EETRE_;_EAGELGVAVK(su)_;_ELGVAVK(su)_;_ELGVAVK(su)E_	2	-0.22763	12817800	17351000	17806700	3601850
P59941	NAD-dependent protein deacetylase sirtuin-6 (EC 2.3.1.286) (Regulatory protein SIR2 homolog 6) (SIR2-like protein 6)	Sirt6	328	1	HRPPKRVKTEAAPS_	1	7045846100	1	23	72	+	3.71004	6.84817	0	3.45779	5.78567	0	3.16649	6.74391	0	-0.252246	0.789163	0.637801	-0.54355	3.87393	0.0891433	-0.291305	1.0298	0.430303	-1.6526	0.720544	0.559194	0.372859	+	+	+	+	0.00955784	172.56	62.152	146.11	+	_RVK(su)TEAAPS_	3	-2.1915	43503100	40204500	52628900	34504600
P0CG49	Polyubiquitin-B [Cleaved into: Ubiquitin]	Ubb	27	0	SDTIENVKAKIQDKE	0.999958	7003170100	1	22	47	+	1.64909	4.99519	0.000252885	1.31638	3.85029	0.0014443	-2.64117	0.778721	0.0155197	-0.332704	1.22048	0.542044	-4.29026	1.3668	0.0070339	-3.95755	1.24767	0.019078	-0.0351894	0.680568	0.536164	-1.18154	+	+	+	+	1.82e-06	232.26	82.104	232.26	+	_DTIENVK(su)AK_	2	2.1302	185324900	235798100	324013000	288971000
Q7TSH3	Zinc finger protein 516	Znf516	669	1	KMPAFHPKQEVPSTT	1	7002099900	3	29	111	+	4.06895	5.81527	0	4.6283	6.06219	0	4.52254	6.95952	0	0.559352	1.24004	0.351851	0.453588	1.39242	0.214841	-0.105763	0.232936	0.753412	-1.65338	0.38221	0.662038	0.609128	+	+	+	+	0.000385186	197.5	94.787	156.49	+	_M(ox)PAFHPK(su)QEVPSTT_;_MPAFHPK(su)Q_;_MPAFHPK(su)QEVPSTT_	3	0.53344	21885600	15633100	26947000	17146100
Q61655	ATP-dependent RNA helicase DDX19A (EC 3.6.4.13) (DEAD box RNA helicase DEAD5) (mDEAD5) (DEAD box protein 19A) (Eukaryotic translation initiation factor 4A-related sequence 1)	Ddx19a	26	1	SMSSLQIKEEKVKAD	1	6977429700	3	40	120	+	1.17452	3.12376	0.00343546	1.55037	2.85371	0.00146377	2.50597	6.64302	0	0.375851	0.558382	0.580643	1.33145	3.55593	0.00702398	0.955598	1.9086	0.0611012	-1.34465	-0.136957	0.24951	1.2321	+	+	+	+	4.32e-12	262.2	35.653	245.99	+	_SM(ox)SSLQIK(su)EEK_;_SMSSLQIK(su)_;_SMSSLQIK(su)EEK_	2	-0.079107	84290100	90107000	132013200	87866000
Q8BRB7	Histone acetyltransferase KAT6B (EC 2.3.1.48) (MOZ, YBF2/SAS3, SAS2 and TIP60 protein 4) (MYST-4) (Protein querkopf)	Kat6b	491	1	TDIKISIKQESADVS	1	6968534000	1	11	46	+	1.35824	4.47542	0.0008	1.4135	4.83809	0.00049697	1.37735	5.57062	0.000195223	0.0552621	0.14779	0.908518	0.019105	0.0558482	0.952807	-0.0361571	0.125367	0.901326	-1.63093	0.504666	0.591556	0.534705	+	+	+	+	0.0128979	195.04	71.178	182.49	+	_ISIK(su)QESA_	2	-0.43874	143889000	154109000	165474000	161549000
Q3U1T3	Breast cancer metastasis-suppressor 1-like protein	Brms1l	240	1	TLGPHRVKTEPPVKL	1	6942587600	3	54	121	+	4.24058	3.96972	0	4.08139	3.62098	6.04966e-05	4.22012	4.11467	0	-0.159189	0.178578	0.802548	-0.0204601	0.0347557	0.953905	0.138729	0.17615	0.730932	-1.61842	0.570384	0.488217	0.559823	+	+	+	+	6.1e-27	239.93	151.34	239.93	+	_AM(ox)ATLGPHRVK(su)TEPPVK_;_AMATLGPHRVK(su)T_;_AMATLGPHRVK(su)TEPPVK_	3	0.28898	29556400	8580400	35497800	31173800
Q07231	Zinc finger and SCAN domain-containing protein 21 (CtFIN51) (Transcription factor RU49) (Zinc finger protein 38) (Zfp-38)	Zscan21	65	1	PMGPSTIKAEEDESK	1	6921954600	5	103	172	+	5.40147	5.74696	0	6.00702	5.98993	0	4.96098	4.75705	0	0.605557	3.14951	0.213033	-0.440485	0.763242	0.290222	-1.04604	1.96031	0.0490903	-1.6384	0.524105	0.766544	0.347755	+	+	+	+	1.79e-05	191.84	98.191	146.59	+	_DTLEPM(ox)GPSTIK(su)AEE_;_DTLEPMGPSTIK(su)A_;_DTLEPMGPSTIK(su)AEE_;_EPM(ox)GPSTIK(su)AEE_;_EPMGPSTIK(su)AEE_	3	-0.6369	6935400	9901100	9143800	18939600
Q80Y84	Lysine-specific demethylase 5B (EC 1.14.11.-) (Histone demethylase JARID1B) (Jumonji/ARID domain-containing protein 1B) (PLU-1)	Kdm5b	278	1	KEMKSTIKQEPTEKK	1	6885795830	4	46	91	+	2.14149	2.9175	0.000487397	3.12704	4.68627	6.56059e-05	3.68809	5.36596	0	0.985558	1.59338	0.157832	1.5466	2.57751	0.00762808	0.561042	1.81473	0.15825	-1.49505	-0.0652117	0.592832	0.967433	+	+	+	+	1.01e-14	252.66	136.87	219.92	+	_EM(ox)K(su)STIK(su)Q_;_EMK(su)STIK(su)Q_;_EMK(su)STIK(su)QEPTEK_;_STIK(su)QEPTEK_	2	1.029	49273300	27541950	61839480	35375800
Q8BMQ3	Zinc finger protein basonuclin-2	Bnc2	669	1	RKSSMPVKIEKEIID	1	6884089700	1	37	60	+	2.7758	3.9047	5.04959e-05	2.17055	2.85506	0.000246933	0.405888	0.580915	0.163752	-0.60525	1.30944	0.315115	-2.36991	5.72217	0.00178977	-1.76466	3.30676	0.0116559	-1.06458	1.14389	0.66234	-0.741648	+	+	+	+	0.00388166	186.02	30.52	182.92	+	_SSMPVK(su)IEK_	2	1.9743	177379000	91963900	90258700	161177000
P16858	Glyceraldehyde-3-phosphate dehydrogenase (GAPDH) (EC 1.2.1.12) (Peptidyl-cysteine S-nitrosylase GAPDH) (EC 2.6.99.-)	Gapdh	213	0	PASTGAAKAVGKVIP	0.999999	6864501200	1	53	66	+	1.90449	3.81168	0.000250188	1.96659	3.80906	0.000100061	2.35307	4.58142	3.33591e-05	0.0621033	0.150263	0.899224	0.44858	2.18814	0.177407	0.386477	1.67259	0.302103	-1.5999	0.358273	0.422127	0.819499	+	+	+	+	6.94e-10	188.98	110.64	168.68	+	_DGRGAAQNIIPASTGAAK(su)AVGK_	3	-0.56299	82464400	91405200	72030700	122314200
Q9EPQ8	Transcription factor 20 (TCF-20) (Nuclear factor SPBP) (Stromelysin-1 PDGF-responsive element-binding protein) (SPRE-binding protein)	Tcf20	958	1	KSQSGQIKEEDFEQS	1	6857492900	3	47	91	+	3.98585	4.99706	0	3.48421	5.84584	0	2.8692	4.06044	3.66102e-05	-0.501639	0.826136	0.458929	-1.11666	1.53791	0.0399187	-0.615016	0.999048	0.208163	-1.57541	0.853912	0.54817	0.173326	+	+	+	+	2.74e-19	228.9	228.9	206.8	+	_SQSGQIK(su)EE_;_SQSGQIK(su)EEDF_;_SQSGQIK(su)EEDFEQSK_	3	0.24184	30938200	41999600	58220600	39536900
Q9Z103	Activity-dependent neuroprotector homeobox protein (Activity-dependent neuroprotective protein)	Adnp	715	0	SPGLAPVKRTYEQME	1	6787031780	4	106	124	+	4.50724	6.41419	0	4.8605	6.62911	0	4.71324	6.80066	0	0.353251	1.44413	0.510067	0.205991	1.02061	0.491635	-0.14726	0.706051	0.632998	-1.6668	0.467336	0.634597	0.564871	+	+	+	+	1.08e-29	227.58	171.82	171.78	+	_TNAPSRLNQSPGLAPVK(su)RTY_;_TNAPSRLNQSPGLAPVK(su)RTYEQM(ox)_;_TNAPSRLNQSPGLAPVK(su)RTYEQM_;_TNAPSRLNQSPGLAPVK(su)RTYEQMEFPLLK_	4	0.25908	16276800	14155800	14135950	21611000
Q80XN4	Zinc finger protein 871	Zfp871	43	0	IYRNSWKKLSGQVVE	1	6785666880	1	76	105	+	7.05036	5.8181	0	7.25977	6.69312	0	6.5616	6.48809	0	0.209403	0.307784	0.731561	-0.488763	0.878588	0.244139	-0.698166	3.06997	0.0768292	-1.6606	0.583168	0.64981	0.42762		+	+	+	1.41e-16	242.26	158.09	198.74	+	_K(su)LSGQVVEGLY_	2	-0.99836	3125760	3290930	2754440	6011750
Q9ERU9	E3 SUMO-protein ligase RanBP2 (EC 2.3.2.-) (Ran-binding protein 2) (RanBP2)	Ranbp2	2409	0	VQSGSEGKVKPDKCE	0.999816	6762420400	3	44	96	+	0.428694	0.831164	0.15184	1.6439	3.7385	0.000412664	2.5974	5.35689	0	1.21521	2.28689	0.0754859	2.16871	3.79487	0.00196196	0.953505	2.46752	0.046602	-1.06522	-0.674081	0.434664	1.30464	+	+	+	+	7.49e-147	329.43	249.54	247.64	+	_NSNSEM(ox)TSRVQSGSEGK(su)VKP_;_NSNSEMTSRVQSGSEGK(su)VKP_;_NSNSEMTSRVQSGSEGK(su)VKPDK_	3	1.5639	73533900	81365900	98173700	120371700
B2RWS6	Histone acetyltransferase p300 (p300 HAT) (EC 2.3.1.48) (E1A-associated protein p300) (Histone butyryltransferase p300) (EC 2.3.1.-) (Histone crotonyltransferase p300) (EC 2.3.1.-) (Protein 2-hydroxyisobutyryltransferase p300) (EC 2.3.1.-) (Protein propionyltransferase p300) (EC 2.3.1.-)	Ep300	1005	1	EAKGEDVKVEPTEME	1	6750401200	3	60	120	+	6.40969	3.28629	0	5.56027	2.85772	5.18877e-05	5.22026	2.81274	3.73702e-05	-0.849421	1.46088	0.202655	-1.18942	4.07125	0.00761799	-0.340004	0.486811	0.462754	-1.56197	0.767666	0.458939	0.335363	+	+	+	+	0.000122925	223.36	131.5	148.15	+	_DVK(su)VEPTEM(ox)EERGPELK_;_DVK(su)VEPTEM_;_DVK(su)VEPTEMEERGPELK_	3	0.11021	1084600	12352800	19994000	18970500
Q8C5D8	E3 SUMO-protein ligase PIAS2 (EC 2.3.2.27) (Androgen receptor-interacting protein 3) (ARIP3) (DAB2-interacting protein) (DIP) (Msx-interacting zinc finger protein) (Protein inhibitor of activated STAT x) (Protein inhibitor of activated STAT2) (RING-type E3 ubiquitin transferase PIAS2)	Pias2	79	0	LCDLSTIKSSVFSLD	1	6709490300	1	52	77	+	3.5008	2.65437	8.04049e-05	3.97889	4.64514	0	4.72989	5.04532	0	0.478091	0.3341	0.602977	1.22909	1.03681	0.0613789	0.750996	2.77382	0.0706113	-1.54374	0.226779	0.468572	0.848384	+	+	+	+	1.01e-22	249.36	163.82	137.01	+	_DLSTIK(su)SSVFSL_	3	-1.9337	13065700	33017700	15450100	20509200
Q64127	Transcription intermediary factor 1-alpha (TIF1-alpha) (EC 2.3.2.27) (E3 ubiquitin-protein ligase Trim24) (RING-type E3 ubiquitin transferase TIF1-alpha) (Tripartite motif-containing protein 24)	Trim24	802	1	QENSSNGKSEWSDAS	1	6701643900	1	47	66	+	4.00251	3.70185	0	4.02617	4.24114	0	3.93566	4.20322	0	0.0236559	0.0248587	0.96931	-0.0668578	0.0746194	0.865388	-0.0905137	0.291957	0.769839	-1.62355	0.548999	0.561839	0.512708	+	+	+	+	1.02e-05	190.3	114.08	126.97	+	_DQPGLHQENSSNGK(su)SEWS_	3	0.21788	10703400	32767400	38224900	37407000
P27782	Lymphoid enhancer-binding factor 1 (LEF-1)	Lef1	267	1	AIVTPQVKQEHPHTD	1	6699153900	6	79	98	+	1.13604	0.454977	0.0981407	6.97581	4.29074	0	9.96677	5.88504	0	5.83977	2.74886	0.0127837	8.83073	3.92401	0.0011	2.99096	3.2048	0.00474504	-1.0315	-0.772223	0.560555	1.24316			+	+	2.67e-65	231.19	204.35	92.819	+	_DTSM(ox)SRFSHHM(ox)IPGPPGPHTTGIPHPAIVTPQVK(su)QEHPHT_;_DTSM(ox)SRFSHHMIPGPPGPHTTGIPHPAIVTPQVK(su)Q_;_DTSM(ox)SRFSHHMIPGPPGPHTTGIPHPAIVTPQVK(su)QEHPHT_;_DTSMSRFSHHM(ox)IPGPPGPHTTGIPHPAIVTPQVK(su)QEHPHT_;_DTSMSRFSHHMIPGPPGPHTTGIPHPAIVTPQVK(su)Q_;_DTSMSRFSHHMIPGPPGPHTTGIPHPAIVTPQVK(su)QEHPHT_	6	-1.1919	0	0	0	0
B1AR17	Chromodomain helicase DNA-binding protein 3	Chd3	1360	1	EIEREIIKQEENVDP	1	6677542730	3	75	122	+	3.45572	2.88945	4.35798e-05	4.82684	2.63387	8.66242e-05	5.98577	6.93453	0	1.37112	0.586227	0.2882	2.53005	2.30377	0.00330019	1.15893	0.578821	0.177187	-1.41186	-0.044077	0.498616	0.957323	+	+	+	+	2.28e-18	220.82	140.06	119.27	+	_IEEIEREIIK(su)Q_;_IEEIEREIIK(su)QEENV_;_IEEIEREIIK(su)QEENVDP_	4	-0.88039	6325480	6909430	8264870	12534750
O88466	Zinc finger protein 106 (Zfp-106) (H3a minor histocompatibility antigen) (Son of insulin receptor mutant) (Zinc finger protein 474)	Znf106	1213	1	PDSSVQIKQEPMSPE	1	6666740000	3	94	126	+	2.3578	4.78379	5.09554e-05	1.78063	1.9162	0.00332921	1.32671	2.4298	0.00340252	-0.577174	0.556196	0.4909	-1.03109	2.16504	0.0281969	-0.45392	0.371501	0.439487	-1.32699	0.963005	0.402428	-0.0384392	+	+	+	+	1.78e-26	234.05	53.613	140.27	+	_DSSVQIK(su)Q_;_DSSVQIK(su)QEPM(ox)SPEQ_;_DSSVQIK(su)QEPMSPEQ_	3	-1.7236	102593500	131840000	101670200	137361300
E9PWW9	Remodeling and spacing factor 1	Rsf1	701	0	MEDTSETKGSVQKNK	1	6657144500	1	34	46	+	0.683163	2.75782	0.0265876	0.916655	3.20908	0.00856259	0.00626564	0.0144992	0.969181	0.233492	0.990708	0.643019	-0.676898	2.74095	0.0657992	-0.910389	3.19617	0.0393646	-0.88603	0.621496	1.13674	-0.872204	+	+	+	+	1.76e-08	209.24	92.149	168.05	+	_DTSETK(su)GSVQK_	2	-1.4871	227549700	254172000	376688000	232958100
Q9R0G7	Zinc finger E-box-binding homeobox 2 (Smad-interacting protein 1) (Zinc finger homeobox protein 1b)	Zeb2	632	0	AGVFVDNKALLLSSV	1	6613034580	3	81	146	+	4.39852	5.43773	0	4.5717	5.75257	0	4.67639	5.85666	0	0.173176	0.529763	0.731348	0.277865	0.995653	0.400057	0.104689	0.505366	0.725878	-1.66158	0.480636	0.564979	0.615965	+	+	+	+	1.03e-14	216.87	142.03	144.29	+	_AGVFVDNK(su)ALLLSSVLSEK_;_DNK(su)ALLLSSVLS_;_DNK(su)ALLLSSVLSEK_	3	2.4191	17642560	9845890	27089700	17972900
Q9Z2E2-2	Methyl-CpG-binding domain protein 1 (Methyl-CpG-binding protein MBD1)	Mbd1	525	0	EEDGEEKKDDVSETT	1	6598049320	3	76	102	+	4.47932	5.21348	0	4.39455	5.62033	0	4.16395	7.89643	0	-0.0847731	0.080929	0.898084	-0.315364	0.482447	0.434344	-0.230591	0.414701	0.566068	-1.64755	0.616603	0.573753	0.457196	+	+	+	+	6.65e-127	314.48	241.8	210.51	+	_K(su)DDVSETTPA_;_K(su)DDVSETTPAEEIGGVGTPVIT_;_K(su)DDVSETTPAEEIGGVGTPVITEIFSLGGTRLR_	4	-0.77652	16676800	21546750	22335050	23121620
Q8VHR5	Transcriptional repressor p66-beta (GATA zinc finger domain-containing protein 2B) (p66/p68)	Gatad2b	354	0	ANSQAAAKLALRKQL	0.999911	6534081490	1	75	87	+	1.96944	3.75802	0.000218066	1.83195	3.6574	0.000221659	2.18735	3.19368	8.96226e-05	-0.137493	0.225485	0.805351	0.217906	0.257758	0.591567	0.355399	0.471189	0.456125	-1.53348	0.483705	0.342879	0.706894	+	+	+	+	6.83e-61	272.97	190.77	138.28	+	_DAANSQAAAK(su)LALRK_	4	1.0373	103169090	61452400	105717100	96279500
Q9R099	Transducin beta-like protein 2	Tbl2	310	0	DTDVEYKKQQDPYLL	0.975701	6462860930	1	2	17	+	3.2758	0.757184	0.0170863	5.34082	1.83776	0.000130183	9.72714	6.59204	0	2.06501	0.340973	0.423591	6.45133	1.66194	0.00230021	4.38632	1.54677	0.0138104	-1.05874	-0.302466	0.174276	1.18693			+	+	0.0179336	107.5	24.314	107.5	+	_DVEYKK(su)QQDPYLLRT(ph)GRF_	4	1.9866	0	0	0	0
Q925H1	Zinc finger transcription factor Trps1	Trps1	645	1	ESQASDVKQEANHLL	1	6386857600	2	41	78	+	4.40051	4.72761	0	4.15316	3.17126	4.95379e-05	3.65544	4.43568	0	-0.24735	0.136851	0.778549	-0.745073	0.944063	0.133622	-0.497723	0.313318	0.453992	-1.55482	0.686787	0.560787	0.307248	+	+	+	+	1.08e-07	204.13	83.113	121.44	+	_DVK(su)QEANHLLGS_;_DVK(su)QEANHLLGSDGQQAVR_	4	0.68217	14415800	26606900	33277300	21965900
Q9WTM5	RuvB-like 2 (EC 3.6.4.12) (p47 protein)	Ruvbl2	456	1	AFLFNELKGETMDTS	1	6356858650	3	155	249	+	3.32302	2.85858	4.20105e-05	3.5024	3.04616	8.45377e-05	4.2208	4.75739	0	0.179383	0.0962679	0.839269	0.897783	0.910843	0.107619	0.7184	0.734507	0.21874	-1.52078	0.309195	0.407981	0.803601	+	+	+	+	4.42e-25	271.01	80.124	175.26	+	_DAFLFNELK(su)_;_DAFLFNELK(su)GETM(ox)_;_DAFLFNELK(su)GETM_	3	0.95789	12472500	19242200	40744050	37856000
Q61687	Transcriptional regulator ATRX (EC 3.6.4.12) (ATP-dependent helicase ATRX) (HP1 alpha-interacting protein) (HP1-BP38 protein) (Heterochromatin protein 2) (X-linked nuclear protein)	Atrx	1852	0	STEGGRGKAGAKLFQ	0.999831	6306390000	1	32	39	+	3.85058	2.11353	0.000274876	1.40702	1.41932	0.0107595	2.94397	1.86391	0.000339712	-2.44356	1.486	0.0573321	-0.906605	0.351985	0.288586	1.53696	1.0762	0.0611515	-1.09331	0.959898	-0.343061	0.476476	+	+	+	+	1.81e-75	284.07	190.6	260.33	+	_DHLTGVGNSTEGGRGK(su)AGAK_	3	0.74555	45879900	11821000	63239100	38054000
Q8BG32	26S proteasome non-ATPase regulatory subunit 11 (26S proteasome regulatory subunit RPN6) (26S proteasome regulatory subunit S9) (26S proteasome regulatory subunit p44.5)	Psmd11	274	0	VQALVSGKLALRYAG	1	6285037390	1	30	45	+	2.3483	0.563831	0.0402573	2.66619	0.601838	0.0306311	5.48973	1.79799	8.81159e-05	0.317885	0.0680331	0.843838	3.14143	1.60383	0.00651965	2.82354	1.12746	0.0288152	-0.903381	-0.0955489	0.0138057	0.985124	+	+	+	+	2.11e-22	209.24	128.85	169.08	+	_DVQALVSGK(su)LALRYAGRQTEALK_	3	0.67407	4433400	9618000	353777690	1477700
Q8BM75	AT-rich interactive domain-containing protein 5B (ARID domain-containing protein 5B) (Developmentally and sexually retarded with transient immune abnormalities protein) (Desrt) (MRF1-like) (Modulator recognition factor protein 2) (MRF-2)	Arid5b	803	1	LADSYILKQETQEGK	1	6248284650	3	58	92	+	3.23103	5.77864	0	2.53918	5.44191	5.63617e-05	1.80265	4.64232	5.99752e-05	-0.691857	2.87069	0.17846	-1.42838	4.72483	0.00361701	-0.736522	3.80126	0.0600952	-1.5074	1.06518	0.51432	-0.0721064	+	+	+	+	3.88e-30	249.75	160.45	212.1	+	_DSYILK(su)Q_;_DSYILK(su)QETQ_;_DSYILK(su)QETQEGK_	3	0.5587	48954320	69406700	102826230	78507100
P54843	Transcription factor Maf (Proto-oncogene c-Maf) (V-maf musculoaponeurotic fibrosarcoma oncogene homolog)	Maf	33	1	DLMKFEVKKEPVETD	0.999962	6241734100	1	23	39	+	5.1339	2.8311	5.57769e-05	4.65023	2.4647	7.87265e-05	3.98292	5.87241	0	-0.483663	0.136019	0.733124	-1.15098	0.585139	0.142196	-0.667314	0.278669	0.433887	-1.42081	0.698537	0.498874	0.223397		+	+	+	2.62e-15	260.14	165.83	251.28	+	_FEVK(su)KEPVET_	2	1.1333	12969000	11000000	13345000	19206100
Q9DAI4	Zinc finger and BTB domain-containing protein 43 (Zinc finger protein 297B)	Zbtb43	338	1	GGNLIGHKQEAALAA	1	6166768970	1	38	71	+	4.39354	8.769	0	4.45455	8.75354	0	4.2506	6.6401	0	0.0610161	0.357224	0.886859	-0.142931	0.379884	0.648426	-0.203948	0.581943	0.567885	-1.67004	0.570605	0.601723	0.497712	+	+	+	+	1.75e-07	219.03	126.19	140.01	+	_LGGNLIGHK(su)Q_	3	0.34216	17729470	16504200	21026200	21820600
P14404	Histone-lysine N-methyltransferase MECOM (EC 2.1.1.-) (Ecotropic virus integration site 1 protein) (EVI-1) (MDS1 and EVI1 complex locus protein) (Myelodysplasia syndrome 1 protein homolog)	Mecom	723	1	DLRSLPLKMEPQSPS	1	6159892990	2	88	133	+	3.88336	3.92365	0	2.48645	4.61887	4.66087e-05	2.60155	4.42284	3.6e-05	-1.39691	1.932	0.0735815	-1.28181	1.70432	0.0247661	0.115104	0.396273	0.714694	-1.48603	1.08696	0.161406	0.23767	+	+	+	+	2.89e-08	201.52	106.75	139.04	+	_DLRSLPLK(su)M(ox)EPQSPSEVK_;_DLRSLPLK(su)MEPQSPSEVK_	4	1.7157	31482890	37970000	54138000	71933900
Q8BJA3	Homeobox-containing protein 1	Hmbox1	412	1	RQGANEIKTEALDDD	1	6150992200	4	67	89	+	1.18881	0.888985	0.0342348	1.98473	2.42983	0.00117075	3.06504	3.00789	2.96093e-05	0.795915	0.618903	0.383175	1.87623	1.50556	0.0146872	1.08032	1.36274	0.0706967	-1.14768	-0.272882	0.3128	1.10776	+	+	+	+	8.32e-161	313.13	251.65	113.42	+	_DPISLAVEM(ox)AAVNHTILALARQGANEIK(su)TEAL_;_DPISLAVEMAAVNHTILALARQGANEIK(su)T_;_DPISLAVEMAAVNHTILALARQGANEIK(su)TEAL_;_EMAAVNHTILALARQGANEIK(su)TEAL_	4	-0.71937	99280000	52414300	37870000	53057200
E9Q444	Zinc finger and BTB domain-containing 21	Zbtb21	907	1	KQLKVQVKEEPVEEA	1	6094010380	3	98	128	+	7.68973	4.7511	0	7.91708	4.94403	0	8.18777	5.10916	0	0.227347	0.246239	0.735729	0.498036	0.700081	0.269526	0.270689	0.41305	0.530955	-1.65013	0.482971	0.546036	0.621124		+	+	+	1.53e-129	313.65	221.17	110.06	+	_VQVK(su)EEPVEEA_;_VQVK(su)EEPVEEAE_;_VQVK(su)EEPVEEAEEEAPEASAAPR_	4	0.43221	3558000	0	1875200	992880
P70696	Histone H2B type 1-A (Histone H2B, testis) (Testis-specific histone H2B)	H2bc1	110	0	LLPGELAKHAVSEGT	1	6073795330	2	95	129	+	2.30111	3.12155	0.000217651	1.68804	3.3643	0.000643469	1.55209	3.15881	0.000472965	-0.613073	1.05221	0.346864	-0.749022	1.31673	0.0973154	-0.135948	0.486394	0.668229	-1.4705	0.972118	0.321345	0.177037	+	+	+	+	1.4e-15	204.65	147.36	142.45	+	_EIQTAVRLLLPGELAK(su)HAVS_;_EIQTAVRLLLPGELAK(su)HAVSEGTK_	4	-0.56416	109464200	75284200	92258800	154998800
O70494	Transcription factor Sp3	Sp3	553	1	SPADIRIKEEEPDPE	1	6073625580	2	73	115	+	1.90882	2.56854	0.000873551	2.58977	1.60278	0.00219847	4.81542	4.73415	0	0.680945	0.328091	0.55697	2.9066	3.35696	0.0022527	2.22565	1.34062	0.0266418	-1.17781	-0.212285	0.132154	1.25794	+	+	+	+	1.96e-26	237.19	181.42	139.51	+	_DIRIK(su)EEEP_;_DIRIK(su)EEEPDPEEWQLSG_	3	0.18073	11940300	13659790	23820100	30337600
Q921D4	Mediator of RNA polymerase II transcription subunit 6 (Mediator complex subunit 6)	Med6	219	1	EPLPETVKSEEKEST	0.999952	6040926320	2	23	66	+	3.43705	0.974639	0.00843837	5.03734	1.97587	0.000100367	3.988	1.54743	0.000420669	1.60029	0.613535	0.255042	0.550945	0.170611	0.521033	-1.04935	1.27564	0.0796483	-1.21539	0.125399	0.749671	0.340322	+	+	+	+	5.61e-06	190.24	88.527	137.17	+	_EAEPLPETVK(su)SEEK_;_KEAEPLPETVK(su)SEEK_	3	0.28956	1112500	90224120	27792600	30726700
Q8CBD1	Nuclear receptor-interacting protein 1 (Nuclear factor RIP140) (Receptor-interacting protein 140)	Nrip1	1157	1	LGNALTIKKESE___	0.990706	6038209410	6	53	80	+	6.30175	5.15598	0	7.6292	6.24952	0	8.24796	6.8484	0	1.32745	1.40638	0.119265	1.94622	2.20357	0.00671404	0.618766	0.786331	0.244149	-1.61873	0.221005	0.608542	0.789185		+	+	+	2.14e-51	272.48	163.91	123.62	+	_AS(ph)FFNLRSPYNSHMGNNASRPHSTNGEVYGLLGNALTIK(su)K_;_ASFFNLRSPYNS(ph)HMGNNASRPHSTNGEVYGLLGNALTIK(su)K_;_ASFFNLRSPYNSHM(ox)GNNASRPHSTNGEVYGLLGNALTIK(su)K_;_ASFFNLRSPYNSHMGNNAS(ph)RPHSTNGEVYGLLGNALTIK(su)K_;_ASFFNLRSPYNSHMGNNASRPHSTNGEVYGLLGNALTIK(su)K_;_EVYGLLGNALTIK(su)K_	5	1.814	1081190	1482080	1706590	2125690
Q6NS46	Protein RRP5 homolog (Apoptosis-linked gene 4 protein) (Programmed cell death protein 11)	Pdcd11	1424	1	FSPAPEPKQEERSGG	1	6008000890	3	71	103	+	3.98231	5.1543	0	4.24511	5.38085	0	3.68245	5.0691	0	0.262801	1.15587	0.609857	-0.299859	1.5092	0.345238	-0.56266	3.16914	0.116039	-1.64864	0.556387	0.701901	0.390354	+	+	+	+	5.61e-15	210.91	119.04	169.05	+	_DVFSPAPEPK(su)Q_;_DVFSPAPEPK(su)QEERSGGAE_;_DVFSPAPEPK(su)QEERSGGAEEGQK_	3	-0.11029	18177400	15677900	39515600	35986360
E9Q6A7	Bromodomain PHD finger transcription factor	Bptf	1025	1	SDNDKSFKEEPMEID	1	5936232600	3	89	167	+	2.81134	4.91425	0	2.70833	3.17665	7.38629e-05	2.78932	4.53928	0	-0.103013	0.101374	0.873226	-0.0220222	0.0506673	0.947987	0.0809903	0.0739238	0.850695	-1.59502	0.563677	0.484579	0.546767	+	+	+	+	3.15e-09	234.65	112.75	198.23	+	_SFK(su)EEPM(ox)EID_;_SFK(su)EEPMEI_;_SFK(su)EEPMEID_	2	0.90209	31683700	45664600	79652100	62508800
Q5NCR9	Nuclear speckle splicing regulatory protein 1 (Coiled-coil domain-containing protein 55) (Nuclear speckle-related protein 70) (NSrp70)	Nsrp1	209	1	REARTVIKEEKLRGY	1	5873143170	2	27	49	+	6.20226	2.11613	8.17046e-05	5.75261	2.04078	7.12042e-05	6.01934	2.12622	6.50538e-05	-0.449651	0.425374	0.580341	-0.182926	0.145953	0.69105	0.266725	0.53892	0.508809	-1.47871	0.562291	0.414323	0.502095	+	+	+	+	1.7e-12	243.4	77.369	220.53	+	_EARTVIK(su)EEK_;_SSFREARTVIK(su)EEK_	2	2.628	647970	1077000	43640600	31242900
B5B2N2	Nuclear factor of activated T-cells c1 isoform IA-IXL (Nuclear factor of-activated T-cells, cytoplasmic 1)	Nfatc1	703	1	PANVPIIKTEPTDDF	1	5872741300	2	40	54	+	3.18405	6.73781	0	3.56382	5.65377	0	2.93817	1.25708	0.00338834	0.379774	0.995248	0.52114	-0.245878	0.0710748	0.764644	-0.625652	0.197883	0.517414	-1.31411	0.413815	0.619912	0.280382	+	+	+	+	5.28e-10	188.24	127.47	87.319	+	_RSQYQRFTYLPANVPIIK(su)TEPT_;_RSQYQRFTYLPANVPIIK(su)TEPTD_	4	-0.68519	32669700	25913000	33003000	28932000
Q8BIH0	Histone deacetylase complex subunit SAP130 (130 kDa Sin3-associated polypeptide) (Sin3-associated polypeptide p130)	Sap130	794	1	PVPEIKVKEEAEPVD	1	5849477710	1	12	26	+	0.706673	0.0942507	0.478826	-0.632843	0.11571	0.424673	5.83628	1.64341	0.00013781	-1.33952	0.265458	0.539772	5.12961	1.39767	0.00597554	6.46912	4.02548	0.00186667	-0.403829	-0.210686	-0.576794	1.19131	+	+	+	+	0.00911111	200.05	25.643	200.05	+	_VK(su)EEAEPV_	2	-0.57034	89946390	84721220	773200	1524100
Q6KCD5	Nipped-B-like protein (Delangin homolog) (SCC2 homolog)	Nipbl	643	1	NESKLETKTETPTEE	1	5808494300	1	26	44	+	2.90328	6.69978	0	1.61184	0.620175	0.0425237	1.90639	5.51455	3.03371e-05	-1.29144	0.472566	0.361788	-0.996894	3.5007	0.0157553	0.294549	0.0862767	0.733221	-1.0371	0.83847	0.00417402	0.194458	+	+	+	+	1.33e-13	214.28	94.626	148.41	+	_LETK(su)TETPTEELK_	3	0.19507	67433200	67807200	93760700	67664200
E9Q8X5	Zinc finger and BTB domain-containing 10	Zbtb10	609	1	ESKALLIKEEPDLDG	1	5762332300	2	48	92	+	4.67188	5.22504	0	4.45357	4.92598	0	3.28125	3.68807	3.75e-05	-0.218304	0.423068	0.70783	-1.39063	2.27204	0.0120292	-1.17233	1.81744	0.0428	-1.57143	0.795527	0.684925	0.0909782	+	+	+	+	5.22e-09	237.92	119.65	213.8	+	_ALLIK(su)EEP_;_ALLIK(su)EEPDL_	2	0.30542	20396000	24495400	38395000	13492500
Q9D2L9	Protein FAM111A	Fam111a	29	1	DYFSQVPKEEQNDPN	1	5751468300	1	21	49	+	6.13441	6.15112	0	3.03441	3.54686	8.85273e-05	-0.441203	0.133922	0.385595	-3.09999	4.01086	0.01305	-6.57561	2.76856	0.00183238	-3.47562	1.48846	0.0160321	-0.735883	1.33305	0.287522	-0.884686	+	+	+	+	0.00157468	162.22	112.88	133.47	+	_DYFSQVPK(su)EEQN_	3	1.4529	18193300	25437000	29304600	12926000
P11103	Poly [ADP-ribose] polymerase 1 (PARP-1) (EC 2.4.2.30) (ADP-ribosyltransferase diphtheria toxin-like 1) (ARTD1) (DNA ADP-ribosyltransferase PARP1) (EC 2.4.2.-) (NAD(+) ADP-ribosyltransferase 1) (ADPRT 1) (Poly[ADP-ribose] synthase 1) (msPARP) (Protein poly-ADP-ribosyltransferase PARP1) (EC 2.4.2.-)	Parp1	203	1	KKQLPAIKNEGKRKG	1	5748809090	3	44	84	+	6.35186	6.69054	0	6.09905	4.90429	0	4.80787	4.91336	0	-0.252811	0.220933	0.732544	-1.54399	2.31197	0.00874503	-1.29118	1.28145	0.0604884	-1.60123	0.756014	0.662193	0.183022		+	+	+	1.53e-05	207.44	109.62	101.33	+	_(gl)QLPAIK(su)N_;_(gl)QLPAIK(su)NEGK_;_QLPAIK(su)NEGK_	2	1.2279	4829790	5349300	9391300	9248930
Q64511	DNA topoisomerase 2-beta (EC 5.6.2.2) (DNA topoisomerase II, beta isozyme)	Top2b	1443	1	SFPSYSQKSEDDSAK	1	5748445790	4	89	135	+	3.94362	3.15822	5.34351e-05	4.33886	3.13248	5.02814e-05	5.84037	4.3891	0	0.395248	0.327697	0.631599	1.89676	3.10227	0.00338238	1.50151	1.89522	0.0263443	-1.5168	0.177383	0.347183	0.992234	+	+	+	+	1.39e-18	223.5	126.26	141.07	+	_DFGNLFSFPSYSQK(su)SE_;_DFGNLFSFPSYSQK(su)SED_;_SQDFGNLFSFPSYSQK(su)SE_;_SQDFGNLFSFPSYSQK(su)SED_	3	-1.5117	6694640	3854690	29484400	8262100
Q6NV66	Zinc finger protein 646	Zfp646	1127	1	GQLQEELKVEPLEEL	1	5696742940	2	59	92	+	3.14722	3.28933	4.72574e-05	3.82391	2.56606	7.5242e-05	4.54116	5.49671	0	0.676694	0.347069	0.551234	1.39394	1.84377	0.0173614	0.717244	0.426362	0.335929	-1.47146	0.137606	0.483578	0.850281	+	+	+	+	9.9e-13	216.9	136.59	159.26	+	_EELK(su)VEPL_;_EELK(su)VEPLEELAGVK_	3	-0.96281	9690450	18450000	25676150	22866940
O08547	Vesicle-trafficking protein SEC22b (ER-Golgi SNARE of 24 kDa) (ERS-24) (ERS24) (SEC22 vesicle-trafficking protein homolog B) (SEC22 vesicle-trafficking protein-like 1) (mSec22b)	Sec22b	82	0	CEAAFPKKLAFAYLE	1	5690523200	1	17	101	+	1.18539	1.73312	0.0127234	1.39146	1.63744	0.00823482	2.36194	4.31947	3.19763e-05	0.206073	0.148398	0.789763	1.17655	1.82254	0.02699	0.970477	1.15042	0.0988659	-1.22337	-0.0488551	0.155326	1.1169	+	+	+	+	0.0010731	212.72	86.976	196.48	+	_K(su)LAFAYLE_	2	-0.243	56292400	101241000	84066800	94482000
Q60953	Protein PML	Pml	645	0	AAVNRESKFRVLIQP	1	5687573400	2	70	84	+	1.39516	2.29312	0.0036879	-0.77209	1.10791	0.0483688	-1.80538	3.02584	0.00028038	-2.16725	3.78131	0.0157674	-3.20054	5.99623	0.00229268	-1.03329	2.38917	0.0396853	0.235127	1.34495	-0.379056	-1.20102	+	+	+	+	1.72e-32	220.52	159.79	181.05	+	_ESK(su)FRVLIQPEAFSVYSK_;_ISQLAAVNRESK(su)FRVLIQPEAFSVYSK_	4	-0.41519	348212800	376333000	432306200	181837000
O08810	116 kDa U5 small nuclear ribonucleoprotein component (Elongation factor Tu GTP-binding domain-containing protein 2) (U5 snRNP-specific protein, 116 kDa) (U5-116 kDa)	Eftud2	94	0	PLTEPIIKPVKTKKF	0.979567	5617632900	1	55	72	+	1.29407	4.29794	0.0010339	1.31064	1.77417	0.00804881	1.19446	5.30853	0.000636889	0.0165653	0.0137778	0.981383	-0.0996137	0.416446	0.727958	-0.116179	0.109121	0.789614	-1.40107	0.507858	0.532294	0.360915	+	+	+	+	5.26e-28	235.72	149.35	160.64	+	_DTQPLTEPIIK(su)PVK_	3	0.13322	125485900	106545300	166195800	153275500
Q3TIX9	U4/U6.U5 tri-snRNP-associated protein 2 (Inactive ubiquitin-specific peptidase 39)	Usp39	51	1	RGSPVRVKREAEPAA	1	5589469400	6	36	73	+	6.834	3.07952	0	6.73706	3.05448	0	7.08582	3.19407	0	-0.0969434	0.135438	0.864168	0.251814	0.527093	0.481879	0.348757	0.874292	0.394218	-1.59269	0.514975	0.485077	0.592637		+	+	+	7.16e-22	218.66	134.18	211.87	+	_EPEAASS(ph)RGSPVRVK(su)R_;_EPEAASS(ph)RGSPVRVK(su)REAEPAAR_;_EPEAASSRGS(ph)PVRVK(su)R_;_EPEAASSRGS(ph)PVRVK(su)REA_;_EPEAASSRGS(ph)PVRVK(su)REAEPAAR_;_EPEAASSRGS(ph)PVRVK(su)REAEPAAREVPAPALPVVRVK_	4	-0.044999	0	3563800	3434800	15171200
P53564	Homeobox protein cut-like 1 (CCAAT displacement protein) (CDP) (Homeobox protein cux-1)	Cux1	809	1	QGVLRPMKSELVRGS	1	5586922500	4	42	84	+	3.27134	3.35659	4.98664e-05	4.74974	5.37933	0	3.69897	4.04425	0	1.4784	1.86081	0.0719462	0.427625	0.368326	0.405515	-1.05077	1.61711	0.0612551	-1.53643	0.178985	0.954222	0.403222	+	+	+	+	3.92e-15	191.36	67.24	163.41	+	_DAAQGVLRPM(ox)K(su)S_;_DAAQGVLRPM(ox)K(su)SELVRGSTWK_;_DAAQGVLRPMK(su)S_;_DAAQGVLRPMK(su)SELVRGSTWK_	3	1.6286	16217700	21835200	17620600	35016400
Q9ERU9	E3 SUMO-protein ligase RanBP2 (EC 2.3.2.-) (Ran-binding protein 2) (RanBP2)	Ranbp2	1344	1	NFEFQIVKKEGPYWN	0.965874	5586901800	2	18	57	+	-0.197911	0.252632	0.442495	1.31783	2.38388	0.00450474	2.53045	5.77976	0	1.51574	2.04577	0.0618453	2.72837	3.97281	0.00234023	1.21262	2.34097	0.0287501	-0.761726	-0.92692	0.338246	1.3504	+		+	+	1.35e-18	222.95	137.41	222.95	+	_ADGGNLNFEFQIVK(su)K_;_EFQIVK(su)K_	3	-0.70008	68810600	71021300	89973000	111593600
P49312	Heterogeneous nuclear ribonucleoprotein A1 (hnRNP A1) (HDP-1) (Helix-destabilizing protein) (Single-strand-binding protein) (Topoisomerase-inhibitor suppressed) (hnRNP core protein A1) [Cleaved into: Heterogeneous nuclear ribonucleoprotein A1, N-terminally processed]	Hnrnpa1	3	1	_____MSKSESPKEP	0.999994	5579388400	1	13	37	+	2.35226	3.16367	0.000223322	1.80116	1.16788	0.0103864	0.687044	0.509777	0.107088	-0.551093	0.258213	0.623759	-1.66521	1.25979	0.0268053	-1.11412	0.507881	0.214896	-0.896419	0.846065	0.437831	-0.387477		+	+	+	0.00608322	121.24	121.24	114.64	+	_(ac)SK(su)SESPKEPEQLRK_	4	0.31601	103774000	94654600	103054000	84899800
E9PWW9	Remodeling and spacing factor 1	Rsf1	460	1	DKVIPNFKTEQMEIQ	1	5479643300	3	24	92	+	2.19354	3.3688	0.000221447	2.13395	3.17409	0.000198941	2.13766	5.00724	3.21668e-05	-0.0595856	0.0495967	0.932816	-0.0558748	0.0656356	0.884351	0.00371075	0.00385322	0.993433	-1.54741	0.552648	0.495602	0.499155		+	+	+	0.00249728	186.94	90.764	137.88	+	_DDK(su)VIPNFK(su)TEQM_;_VIPNFK(su)TEQM(ox)_;_VIPNFK(su)TEQM_	2	0.92921	59211400	55320200	88611400	93925200
Q8CFE3	REST corepressor 1 (Protein CoREST)	Rcor1	291	1	TETVPQVKKEKHSTQ	0.979564	5446474000	2	52	79	+	2.49297	4.71175	5.36398e-05	2.07519	3.13573	0.000222171	1.18594	3.14471	0.002921	-0.417788	0.590075	0.554199	-1.30703	3.25849	0.00777344	-0.889245	1.48439	0.086496	-1.37762	1.00981	0.609707	-0.241891	+	+	+	+	3.23e-06	182.7	62.732	182.7	+	_EVPPTETVPQVK(su)K_;_KEVPPTETVPQVK(su)K_	3	0.89112	99025900	80992200	85755400	110484200
E9Q532	Rearranged L-myc fusion sequence	Rlf	725	1	GELKKSVKLEEPGAG	1	5402449240	2	38	81	+	3.9626	3.78595	0	4.9769	6.44298	0	3.79928	5.08594	0	1.01431	1.14074	0.200704	-0.163314	0.122928	0.728747	-1.17762	2.46585	0.0287609	-1.5814	0.386277	0.889944	0.305181	+	+	+	+	1.95e-41	266.85	140.66	154.51	+	_SVK(su)LEEPGAGGK_;_SVK(su)LEEPGAGGKQ_	3	1.5945	20136700	12577440	18692300	21407700
Q9JL35	High mobility group nucleosome-binding domain-containing protein 5 (Nucleosome-binding protein 1) (Nucleosome-binding protein 45) (NBP-45) (Protein GARP45)	Hmgn5	91	1	IMEAPIPKMEAEEVK	1	5323584310	6	134	194	+	4.89904	6.96287	0	5.76956	7.58639	0	6.13508	7.1878	0	0.870524	3.39656	0.101568	1.23604	3.49136	0.00807315	0.365514	1.24409	0.348373	-1.64372	0.273158	0.613773	0.756791	+	+	+	+	2.38e-12	213.51	110.47	117.14	+	_EAPIPK(su)MEAEEVK_;_IM(ox)EAPIPK(su)MEAEEVK_;_IMEAPIPK(su)M(ox)EA_;_IMEAPIPK(su)M(ox)EAEEVK_;_IMEAPIPK(su)MEA_;_IMEAPIPK(su)MEAEEVK_	3	-0.21604	5626550	5186310	5141820	7221130
P58462	Forkhead box protein P1 (Forkhead-related transcription factor 1)	Foxp1	664	1	AVHPIHVKEEPLDPE	1	5291740320	7	37	94	+	8.63331	5.03755	0	7.85484	5.45575	0	8.04653	5.61928	0	-0.778465	0.766861	0.338141	-0.586774	0.569258	0.263657	0.191691	0.295304	0.628171	-1.64883	0.671945	0.46268	0.51421		+	+	+	1.65e-05	187.21	71.92	99.11	+	_DS(ph)SPGRSPM(ox)QAVHPIHVK(su)_;_DS(ph)SPGRSPMQAVHPIHVK(su)_;_DSS(ph)PGRSPMQAVHPIHVK(su)_;_DSSPGRS(ph)PM(ox)QAVHPIHVK(su)_;_DSSPGRS(ph)PMQAVHPIHVK(su)_;_DSSPGRSPM(ox)QAVHPIHVK(su)_;_DSSPGRSPMQAVHPIHVK(su)_	5	0.32911	0	0	524620	0
Q8C0Q2	Zinc fingers and homeoboxes protein 3 (Triple homeobox protein 1) (Zinc finger and homeodomain protein 3)	Zhx3	676	1	KADGHMPKEEEEGAE	1	5281363790	4	67	130	+	6.03626	2.89269	0	7.13418	3.26692	0	8.72844	3.7321	0	1.09792	3.55731	0.0599399	2.69218	5.15551	0.00174227	1.59425	3.57563	0.0129365	-1.54405	0.158372	0.468023	0.917655		+	+	+	2.53e-26	238.05	173.23	187.57	+	_ADGHMPK(su)EEEEGAEQEGR_;_DGHM(ox)PK(su)EEEEGAEQEGR_;_DGHMPK(su)EEEEGAEQEGR_;_KADGHMPK(su)EEEEGAEQEGR_	4	0.042585	3218370	0	435420	4944900
Q8BYH8	Chromodomain-helicase-DNA-binding protein 9 (CHD-9) (EC 3.6.4.12) (ATP-dependent helicase CHD9) (PPAR-alpha-interacting complex protein 320 kDa) (Peroxisomal proliferator-activated receptor A-interacting complex 320 kDa protein)	Chd9	1737	0	DVEDPEYKPAPAIFK	1	5280914100	1	13	45	+	3.67002	3.28163	5.30806e-05	3.78472	3.83737	6.17512e-05	3.29353	5.16932	0	0.114697	0.059435	0.897723	-0.376492	0.275711	0.477014	-0.491188	0.473795	0.386532	-1.5471	0.565943	0.631981	0.349175	+	+	+	+	3.79e-10	195.23	89.771	195.23	+	_DPEYK(su)PAPAIFK_	2	0.92316	30564900	22066000	27523600	27414600
P43274	Histone H1.4 (H1 VAR.2) (H1e)	H1-4	148	0	AAGTATAKKSTKKTP	0.999975	5253515600	1	22	62	+	2.66779	1.69695	0.00132455	3.74612	4.12259	0	2.33806	2.70962	0.000140516	1.07832	0.674426	0.294775	-0.329737	0.158214	0.596872	-1.40806	2.71075	0.0186277	-1.34991	0.296021	0.961309	0.0925848		+	+	+	2.82e-05	226.2	48.895	226.2	+	_AAGTATAK(su)K_	2	-0.53154	48797900	47613300	64021000	19594000
Q80Y84	Lysine-specific demethylase 5B (EC 1.14.11.-) (Histone demethylase JARID1B) (Jumonji/ARID domain-containing protein 1B) (PLU-1)	Kdm5b	769	0	VNEALEAKINKKKSL	1	5249795280	1	33	53	+	1.78789	2.42145	0.00126623	2.59099	3.25044	7.27273e-05	2.63672	3.33151	6.52291e-05	0.803097	2.41205	0.156543	0.848833	2.72439	0.0362035	0.0457354	0.105834	0.885165	-1.50519	0.0291697	0.718383	0.757633	+	+	+	+	1.06e-12	267.76	72.667	232.88	+	_EALEAK(su)INK_	2	-0.075981	64268300	29653500	122029080	45572000
Q8C9M8	Zinc finger protein 446	Zfp446	357	1	VDSELRPKQEMPHEG	1	5243911900	3	21	61	+	2.235	0.772989	0.0217442	1.51535	0.476251	0.0737092	1.30808	0.403556	0.08625	-0.719653	1.55661	0.237756	-0.92692	3.28831	0.0216636	-0.207267	0.365868	0.59682	-0.820589	0.629677	0.162702	0.0282092	+	+	+	+	1.79e-05	202.2	59.169	164.31	+	_DSELRPK(su)Q_;_DTVVSQASLPLLQPETHVDSELRPK(su)Q_;_YDTVVSQASLPLLQPETHVDSELRPK(su)Q_	4	0.043637	4399900	234594700	292222900	264864000
Q9EQU5	Protein SET (Phosphatase 2A inhibitor I2PP2A) (I-2PP2A) (Template-activating factor I) (TAF-I)	Set	74	0	KVEQKYNKLRQPFFQ	1	5222314000	1	3	31	+	5.27201	6.07435	0	5.68679	7.95146	0	4.57023	6.78334	0	0.414779	0.789954	0.521405	-0.701787	1.33721	0.106896	-1.11657	3.14958	0.0243723	-1.63972	0.586982	0.762169	0.290573		+	+		0.0125077	131.66	62.691	121.45	+	_YNK(su)LRQPFFQK_	4	-0.75288	8271400	7806500	12249000	11317100
Q3TUF7	YEATS domain-containing protein 2	Yeats2	189	1	SSISGSHKRELRNAD	1	5218132400	1	20	47	+	0.890274	2.06132	0.0184385	1.24351	2.1735	0.00622151	0.371243	0.653436	0.168711	0.353238	0.569239	0.591555	-0.519031	1.06034	0.206088	-0.872268	1.44734	0.0922777	-1.03088	0.434598	1.01606	-0.419778	+	+	+	+	0.000482538	164.22	89.229	139.94	+	_DTSSISGSHK(su)R_	3	0.0058043	124871200	140842200	189031000	254998000
A2A484	Zinc finger, MYND-type-containing 8	Zmynd8	412	0	FDMTASPKILLSKPL	1	5169795320	2	43	102	+	6.49432	5.06461	0	7.6751	5.50152	0	6.38258	4.90384	0	1.18078	3.81861	0.053894	-0.111733	0.216182	0.738106	-1.29251	3.16659	0.018893	-1.6357	0.431788	0.807693	0.396218		+	+	+	7.33e-08	205.87	104.99	205.87	+	_DM(ox)TASPK(su)ILLSK_;_DMTASPK(su)ILLSK_	2	-0.10491	5560320	2945900	2939000	1358600
O35368	Interferon-activable protein 203 (Ifi-203) (Interferon-inducible protein p203)	Ifi203	161	1	ETSGTNIKKEEDCLQ	0.998029	5154631600	5	107	178	+	0.862879	0.941084	0.0508299	-1.04355	1.0281	0.0314243	-1.30518	1.5146	0.010238	-1.90642	3.26997	0.0239256	-2.16806	5.24928	0.00249738	-0.261631	0.416455	0.53721	0.365503	1.21454	-0.661305	-0.91874	+	+	+	+	1.81e-104	299.93	201.89	224.15	+	_EQAQLPETSGTNIK(su)K_;_EQAQLPETSGTNIK(su)KEE_;_KLTQEQAQLPETSGTNIK(su)K_;_KLTQEQAQLPETSGTNIK(su)KEE_;_LTQEQAQLPETSGTNIK(su)K_	3	0.57342	148845700	350584000	835276000	228863300
P48036	Annexin A5 (Anchorin CII) (Annexin V) (Annexin-5) (Calphobindin I) (CBP-I) (Endonexin II) (Lipocortin V) (Placental anticoagulant protein 4) (PP4) (Placental anticoagulant protein I) (PAP-I) (Thromboplastin inhibitor) (Vascular anticoagulant-alpha) (VAC-alpha)	Anxa5	27	0	EVLRKAMKGLGTDED	1	5143975100	2	50	77	+	2.95169	5.41147	0	2.60036	5.81822	6.41148e-05	2.40308	4.80961	3.52078e-05	-0.351331	1.28141	0.521648	-0.548618	1.50734	0.150191	-0.197287	0.611279	0.572952	-1.62727	0.787875	0.500408	0.338984	+	+	+	+	1.77e-06	232.17	130.63	194.39	+	_AM(ox)K(su)GLGTDE_;_AMK(su)GLGTDE_	2	0.11118	37646400	58478900	65494200	52861000
P17225	Polypyrimidine tract-binding protein 1 (PTB) (Heterogeneous nuclear ribonucleoprotein I) (hnRNP I)	Ptbp1	13	0	PDIAVGTKRGSDELF	1	5120428100	1	21	53	+	1.14396	1.86392	0.0119768	1.9036	5.00304	7.48281e-05	2.04941	6.05987	3.44223e-05	0.759644	1.13453	0.266575	0.905452	1.44386	0.0652307	0.145809	0.430809	0.657515	-1.41612	-0.144791	0.699435	0.861479	+	+	+	+	0.00466875	176.18	59.666	167.18	+	_DIAVGTK(su)RGS_	2	-0.43908	69237700	85580800	98294300	84575600
Q505F1	Nuclear receptor subfamily 2 group C member 1 (Orphan nuclear receptor TR2) (Testicular receptor 2) (mTR2)	Nr2c1	238	1	NIHPSGIKTEPAMLM	1	5105755370	9	71	188	+	5.84474	3.74694	0	7.13517	4.67429	0	8.7345	5.35506	0	1.29044	1.37582	0.127732	2.88976	3.14834	0.00203914	1.59933	3.30138	0.0140719	-1.56398	0.119888	0.491662	0.952426		+	+	+	4.33e-37	238.69	164.96	77.66	+	_DSGM(ox)FVNIHPSGIK(su)T_;_DSGM(ox)FVNIHPSGIK(su)TEPAM(ox)LMAP_;_DSGMFVNIHPSGIK(su)T_;_DSGMFVNIHPSGIK(su)TEPAM(ox)LM(ox)AP_;_DSGMFVNIHPSGIK(su)TEPAM(ox)LMAP_;_DSGMFVNIHPSGIK(su)TEPAMLM(ox)AP_;_DSGMFVNIHPSGIK(su)TEPAMLM(ox)APDK_;_DSGMFVNIHPSGIK(su)TEPAMLMAP_;_DSGMFVNIHPSGIK(su)TEPAMLMAPDK_	4	-0.082151	1389620	1277390	0	2204760
P63280	SUMO-conjugating enzyme UBC9 (EC 2.3.2.-) (RING-type E3 SUMO transferase UBC9) (SUMO-protein ligase) (Ubiquitin carrier protein 9) (mUBC9) (Ubiquitin carrier protein I) (Ubiquitin-conjugating enzyme E2 I) (Ubiquitin-protein ligase I)	Ube2i	153	0	KRVRAQAKKFAPS__	0.913221	5084758000	1	1	14	+	2.49316	1.77439	0.00132853	2.50202	2.18317	0.000758107	-3.30255	0.802217	0.0122524	0.00886011	0.00574005	0.988857	-5.7957	1.5465	0.00368864	-5.80456	1.59044	0.0108602	-0.136517	0.667816	0.670675	-1.20197		+			0.0115795	166.07	43.549	166.07	+	_RVRAQAK(su)K_	2	-2.3267	31823000	113880000	281930000	70045000
Q8K088	Zinc finger and BTB domain-containing protein 6 (Zinc finger protein 482)	Zbtb6	178	1	VNLDFHVKEEESNAL	1	5057664390	1	51	71	+	5.66329	3.58229	0	5.233	2.79356	4.85947e-05	5.8857	3.82375	0	-0.430288	0.241652	0.661275	0.222415	0.334404	0.556685	0.652703	0.429141	0.350135	-1.57199	0.549957	0.388736	0.633293	+	+	+	+	5.22e-12	213.03	128.74	184	+	_DFHVK(su)EEESNALQSAA_	3	-1.2312	6442600	2300590	3363800	20677100
P97367	Homeobox protein Meis2 (Meis1-related protein 1)	Meis2	128	0	EDIAVFAKQVRAEKP	1	5002816540	2	66	104	+	4.26127	5.85662	0	2.87826	4.03705	4.77293e-05	1.92508	4.90927	6.50101e-05	-1.38301	2.25584	0.0630559	-2.33618	4.92469	0.0024432	-0.953176	1.84038	0.0635251	-1.38816	1.22213	0.374953	-0.208926	+	+	+	+	1.94e-06	205.96	120.61	139.74	+	_DIAVFAK(su)QVRA_;_DIAVFAK(su)QVRAEK_	3	-1.0786	36277600	43862600	34809100	40164500
Q3TUF7	YEATS domain-containing protein 2	Yeats2	1270	1	EDLQQFQKREPENEE	1	4975624000	1	53	69	+	2.80863	2.27439	0.000482566	2.73111	2.72792	0.000100306	1.65006	1.717	0.00417682	-0.0775256	0.0667158	0.910302	-1.15858	1.49592	0.0392088	-1.08105	4.9089	0.0183914	-1.36834	0.769781	0.710764	-0.112206	+	+	+	+	1.12e-18	229.15	118.84	163.41	+	_DLQQFQK(su)REPENEEEV_	3	2.0765	24131800	40318400	153967100	97364300
P70210	Transcriptional enhancer factor TEF-5 (DTEF-1) (ETF-related factor 1) (ETFR-1) (TEA domain family member 3) (TEAD-3)	Tead3	179	0	PGPSQDIKPFAQPAY	1	4910035960	2	54	89	+	5.28594	3.72933	0	4.7583	3.34447	6.18938e-05	4.75936	3.47846	0	-0.527637	0.835075	0.440886	-0.526577	1.25511	0.180974	0.00105953	0.00111659	0.997896	-1.60189	0.686066	0.457684	0.458143	+	+	+	+	5.2e-06	177.77	151.6	45.594	+	_DIK(su)PFAQPAYPIQPPLPPALNSY_;_DIK(su)PFAQPAYPIQPPLPPALNSYESLAPLPPAAASATASAPAWQ_	4	0.3009	18344900	11667000	3291160	15990000
Q9Z1J1	Transcription factor 7-like 1 (HMG box transcription factor 3) (TCF-3) (mTCF-3)	Tcf7l1	333	1	AKSPVTVKKEEEKKP	1	4903660930	7	45	64	+	5.78029	6.39561	0	6.39539	6.71874	0	5.42861	5.92605	0	0.615096	2.47075	0.230626	-0.351682	0.936581	0.332878	-0.966778	2.72169	0.0399075	-1.65279	0.517957	0.748952	0.385885	+	+	+	+	5.74e-28	299.94	72.643	299.84	+	_(gl)QEPAAPSLSPAVS(ph)AKSPVTVK(su)K_;_(gl)QEPAAPSLSPAVSAKS(ph)PVTVK(su)K_;_QEPAAPSLSPAVS(ph)AKSPVTVK(su)K_;_QEPAAPSLSPAVSAKS(ph)PVTVK(su)K_;_QEPAAPSLSPAVSAKSPVT(ph)VK(su)K_;_S(ph)PVTVK(su)K_;_SPVTVK(su)K_	2	0.075272	4502600	4449630	5309600	9239700
Q8R0A2	Zinc finger and BTB domain-containing protein 44 (BTB/POZ domain-containing protein 15)	Zbtb44	290	1	TEEDVRVKVERLSDE	1	4819316000	2	10	34	+	2.57387	3.38727	8.09905e-05	3.40688	4.08506	5.87076e-05	4.03503	4.85438	0	0.833015	1.45456	0.207756	1.46116	2.95387	0.00727878	0.628144	1.36602	0.157829	-1.53213	0.0427851	0.552496	0.936849			+	+	8.55e-27	212.28	187.47	118.57	+	_DVRVK(su)VERLS(ph)DEEVHEEVSQPVSASQSSLS_;_DVRVK(su)VERLS_	4	2.0729	21934000	21530000	15795000	37741000
Q9Z103	Activity-dependent neuroprotector homeobox protein (Activity-dependent neuroprotective protein)	Adnp	605	0	EKADVPVKSSPQAAV	1	4780778400	4	65	101	+	4.54064	6.26339	0	4.56704	6.0871	0	4.27186	5.72525	0	0.0264039	0.0758994	0.954149	-0.268775	0.889045	0.418119	-0.295179	0.855537	0.440957	-1.66214	0.594192	0.607312	0.460633	+	+	+	+	0.000188951	174.82	96.008	174.82	+	_ADVPVK(su)S(ph)SPQAAVPYKK_;_ADVPVK(su)SS(ph)PQAAVPYKK_;_ADVPVK(su)SSPQAAVPYK_;_ADVPVK(su)SSPQAAVPYKK_	3	-0.37604	10998600	9855800	18903800	19949400
Q8R081	Heterogeneous nuclear ribonucleoprotein L (hnRNP L)	Hnrnpl	62	1	GRAPKRLKTENAGDQ	1	4772684700	2	4	31	+	5.56036	6.78654	0	2.30451	0.725677	0.0224753	3.43273	1.62968	0.000474156	-3.25585	1.09703	0.0721293	-2.12763	0.962683	0.0339246	1.12822	0.239466	0.416144	-1.04939	1.01653	-0.193163	0.226024			+	+	0.000396748	178.95	68.831	174.42	+	_M(ox)AAAGGGGGGGRYYGGGNEGGRAPKRLK(su)_;_RLK(su)TENAG_	2	-0.80596	11525000	8811100	8590600	11634000
Q9Z1N5	Spliceosome RNA helicase Ddx39b (EC 3.6.4.13) (56 kDa U2AF65-associated protein) (DEAD box protein UAP56) (HLA-B-associated transcript 1 protein)	Ddx39b	32	0	DGTEAPAKKDVKGSY	0.999998	4768501000	1	33	42	+	1.178	0.635619	0.0585618	1.38637	0.671756	0.042598	0.844406	0.405006	0.115053	0.208379	0.0909796	0.836392	-0.33359	0.174882	0.57672	-0.541968	0.254776	0.480317	-0.68902	0.263419	0.431898	-0.00629675	+	+	+	+	1.8e-09	252.82	76.912	252.82	+	_DGTEAPAK(su)K_	2	0.49938	21025700	161947300	228254000	173363000
Q925H1	Zinc finger transcription factor Trps1	Trps1	766	1	TVPESIVKREKLDDK	1	4767171760	4	32	71	+	3.92651	3.23799	5.56107e-05	4.67289	3.53862	0	5.22838	3.36094	0	0.74638	0.990316	0.297988	1.30187	1.20187	0.0455521	0.55549	0.408246	0.387658	-1.53868	0.209003	0.541216	0.788464	+	+	+	+	6.84e-09	198.16	198.16	125.97	+	_M(ox)GETVPESIVK(su)R_;_M(ox)GETVPESIVK(su)REK_;_MGETVPESIVK(su)R_;_MGETVPESIVK(su)REK_	3	1.7158	6879490	7240670	4572600	25279400
Q52KG4	Zinc finger and BTB domain-containing protein 45 (Zinc finger protein 499)	Zbtb45	189	1	PAPPAPIKAEGPDAE	1	4636808650	6	131	184	+	2.70686	3.5069	4.37842e-05	2.9021	3.73156	8.9769e-05	4.39425	4.52617	0	0.195237	0.463759	0.71738	1.68738	3.29921	0.00428703	1.49215	3.1374	0.015022	-1.48673	0.122503	0.238572	1.12566	+	+	+	+	4.17e-31	213.37	178.07	129.51	+	_(gl)QRQPARLQLPAPPAPIK(su)A_;_(gl)QRQPARLQLPAPPAPIK(su)AEGP_;_(gl)QRQPARLQLPAPPAPIK(su)AEGPDAEPALTAAPE_;_QRQPARLQLPAPPAPIK(su)A_;_QRQPARLQLPAPPAPIK(su)AEGP_;_QRQPARLQLPAPPAPIK(su)AEGPDAEPALTAAPE_	4	-0.29057	29085800	9998720	27027400	17406940
Q9CY58	Plasminogen activator inhibitor 1 RNA-binding protein (PAI1 RNA-binding protein 1) (PAI-RBP1) (SERPINE1 mRNA-binding protein 1)	Serbp1	102	1	TQPPVALKKEGIRRV	0.997133	4585646700	3	31	79	+	2.61136	3.31141	8.06381e-05	2.33466	3.23115	6.78304e-05	1.48643	2.36946	0.00227473	-0.276699	0.455319	0.657993	-1.12493	2.42773	0.0183454	-0.848235	2.29093	0.0642234	-1.43762	0.896881	0.649518	-0.108784	+	+	+	+	0.000344979	184.17	92.702	128.06	+	_DKKEETQPPVALK(su)K_;_EETQPPVALK(su)K_;_KEETQPPVALK(su)K_	3	0.28282	32151900	81736300	105137300	78321400
E9Q5C9	Nucleolar and coiled-body phosphoprotein 1 (140 kDa nucleolar phosphoprotein) (Nopp140)	Nolc1	99	0	SSEDEDKKAQGLPTQ	1	4561555700	1	27	41	+	2.35046	3.36277	0.000233197	3.23442	4.96711	0	5.85362	3.80998	0	0.883961	1.1717	0.224693	3.50316	2.42504	0.00186082	2.6192	1.94511	0.0141822	-1.25502	-0.223461	0.164488	1.31399	+	+	+	+	1.52e-24	249.83	115.36	199.33	+	_K(su)AQGLPTQK_	2	-0.23152	6424100	5023300	7484700	7146400
Q6ZWR6	Nesprin-1 (Enaptin) (KASH domain-containing protein 1) (KASH1) (Myocyte nuclear envelope protein 1) (Myne-1) (Nuclear envelope spectrin repeat protein 1) (Synaptic nuclear envelope protein 1) (Syne-1)	Syne1	3379	0	LSAAIRCKSQLEGAL	1	4524014100	1	5	23	+	4.2489	0.784119	0.0136036	4.43727	1.22897	0.00245618	6.64414	2.58165	3.74675e-05	0.188368	0.0222227	0.939901	2.39524	0.415437	0.151859	2.20687	0.608011	0.106276	-1.01375	0.110122	0.159947	0.743686			+	+	0.00224443	142.83	27.867	139.46	+	_ESLLSAAIRCK(su)S(ph)QL_	3	-1.0709	0	0	0	23488000
Q60980	Krueppel-like factor 3 (Basic krueppel-like factor) (CACCC-box-binding protein BKLF) (TEF-2)	Klf3	197	1	PLLQKKIKIEPGIEP	1	4439055200	2	41	73	+	5.16193	5.78412	0	5.4522	5.46845	0	4.84476	4.40177	0	0.290275	0.315605	0.680342	-0.317169	0.26347	0.515626	-0.607444	0.532608	0.322495	-1.62659	0.545969	0.668141	0.412479		+	+	+	4.06e-33	267.93	139.91	259.1	+	_IK(su)IEPGIEPQRT_;_KIK(su)IEPGIEPQRT_	2	-0.47638	6614600	5859600	9145100	10416100
Q6PDQ2	Chromodomain-helicase-DNA-binding protein 4 (CHD-4) (EC 3.6.4.12)	Chd4	1221	1	FGTEELFKDEATDGG	1	4409298010	1	44	52	+	3.25417	4.50313	0	2.82426	3.41789	8.04734e-05	2.25209	3.16865	9.03149e-05	-0.429918	0.506334	0.563977	-1.00208	1.57254	0.0488366	-0.572165	0.62619	0.307222	-1.51217	0.850645	0.538486	0.123044	+	+	+	+	0.000163793	246.51	40.424	211.48	+	_FGTEELFK(su)_	2	0.64271	30087600	50165160	35903000	53342150
P70288	Histone deacetylase 2 (HD2) (EC 3.5.1.98) (YY1 transcription factor-binding protein)	Hdac2	481	1	KTDPKGAKSEQLSNP	1	4376260750	1	57	71	+	3.02545	5.51602	0	3.13618	6.64928	0	2.28185	5.2868	3.597e-05	0.110726	0.297861	0.821694	-0.7436	2.22252	0.0634223	-0.854326	3.47767	0.0425401	-1.60169	0.693966	0.777983	0.129737	+	+	+	+	5.05e-15	258.39	146.44	234.93	+	_GAK(su)SEQLSNP_	2	-0.33304	39114700	31190650	48861400	50717400
A2A484	Zinc finger, MYND-type-containing 8	Zmynd8	394	0	NPSAGTAKTDKQEKV	1	4335019100	1	40	56	+	3.61935	6.77325	0	4.2644	6.92455	0	3.35135	5.80475	0	0.645051	2.01339	0.238812	-0.268005	0.637969	0.446252	-0.913056	2.30687	0.0553508	-1.62915	0.470151	0.844294	0.314703	+	+	+	+	7.75e-38	278.54	158.86	255.15	+	_DPSNPSAGTAK(su)T_	2	-1.0694	16517100	19899600	25758100	23678600
Q9Z2E2-2	Methyl-CpG-binding domain protein 1 (Methyl-CpG-binding protein MBD1)	Mbd1	353	0	DEDEDELKRLLPSAG	1	4325818870	1	77	115	+	5.10509	3.29507	0	5.06902	4.00925	0	6.27517	4.56276	0	-0.0360727	0.019334	0.965393	1.17008	0.949962	0.0734448	1.20615	1.76636	0.0425944	-1.57378	0.379932	0.366127	0.82772	+	+	+	+	7.91e-28	162.02	99.163	101.59	+	_DELK(su)RLLPSAGSGSGEGAGLRPYQTHQTHQK_	6	0.61862	8906400	2231900	2994400	6158870
G3X8R5	Glutamine-rich protein 1	Qrich1	354	1	PTALAAVKLEDDKEK	1	4301144460	4	86	107	+	7.20342	5.1003	0	7.06784	5.27813	0	8.54411	5.97702	0	-0.135575	0.136988	0.838112	1.34069	2.20119	0.0141742	1.47627	2.95358	0.0163714	-1.63417	0.429633	0.390791	0.813747		+	+	+	9.55e-96	270.23	175.85	118.37	+	_DPQQQSITHIAIPQEAYNAVHVS(ph)GSPTALAAVK(su)LE_;_DPQQQSITHIAIPQEAYNAVHVSGS(ph)PTALAAVK(su)LE_;_DPQQQSITHIAIPQEAYNAVHVSGSPTALAAVK(su)LE_;_EAYNAVHVSGSPTALAAVK(su)LE_	4	0.228	0	0	0	1798580
Q8K019	Bcl-2-associated transcription factor 1 (Btf)	Bclaf1	499	1	VQSPEQVKSEKLKEL	0.987104	4281219700	1	23	29	+	2.79654	1.8489	0.000898688	2.37987	1.13989	0.00739641	2.71499	1.79055	0.00066554	-0.416667	0.227644	0.671625	-0.0815525	0.241429	0.78684	0.335114	0.176462	0.605311	-1.27831	0.533711	0.263731	0.480869	+	+	+	+	3.38e-05	181.81	85.209	172.32	+	_EVQSPEQVK(su)SEK_	3	0.55388	13289000	98589000	16557000	99947000
Q9Z2D8	Methyl-CpG-binding domain protein 3 (Methyl-CpG-binding protein MBD3)	Mbd3	109	0	RQTASIFKQPVTKIT	1	4275517500	1	47	55	+	2.21985	4.51139	4.49799e-05	2.30969	5.93197	5.22927e-05	1.2892	2.77544	0.00278404	0.0898414	0.184264	0.859683	-0.930651	1.78469	0.0485295	-1.02049	2.33593	0.0421308	-1.4565	0.76612	0.856073	-0.165692	+	+	+	+	2.86e-41	251.13	177.21	233.3	+	_DLNTALPVRQTASIFK(su)QPVTK_	3	1.4934	71052500	72413200	80274300	63289000
Q9WUK6	Zinc finger and BTB domain-containing protein 18 (58 kDa repressor protein) (Transcriptional repressor RP58) (Zinc finger protein 238) (Zfp-238)	Zbtb18	273	1	RSNLVQVKVEKEASC	0.999998	4267507960	1	38	58	+	6.33937	4.75774	0	7.46381	5.27752	0	8.23886	5.59979	0	1.12445	2.34127	0.0865156	1.89949	3.78322	0.00190599	0.775044	2.34135	0.0754338	-1.62355	0.244205	0.575499	0.803849		+	+	+	4.41e-05	166.3	45.429	151.63	+	_DVLRSNLVQVK(su)VEK_	3	0.82681	0	672720	3346420	764420
P43274	Histone H1.4 (H1 VAR.2) (H1e)	H1-4	90	0	GLKSLVSKGTLVQTK	1	4263497100	1	23	47	+	3.476	6.39159	0	3.58802	5.9349	0	2.11482	1.76359	0.00168954	0.112027	0.197969	0.83791	-1.36117	1.0699	0.0505035	-1.4732	1.15429	0.0593468	-1.42109	0.731557	0.800934	-0.111402	+	+	+	+	3.51e-05	182.72	92.919	182.72	+	_SLVSK(su)GTLVQTK_	2	-0.0986	28378000	27713900	37029900	37303600
Q6KAQ7	ZZ-type zinc finger-containing protein 3	Zzz3	881	1	HQLEPVYKSETFLDR	1	4227314320	4	69	147	+	3.98842	3.58206	0	3.66114	2.62781	7.51381e-05	3.71402	4.17486	0	-0.327272	0.176874	0.729336	-0.274396	0.314284	0.519465	0.052876	0.0290071	0.923268	-1.53687	0.620786	0.443738	0.472343	+	+	+	+	3.95e-21	230.07	98.514	141.13	+	_DHQLEPVYK(su)SETFL_;_EDHQLEPVYK(su)S_;_EDHQLEPVYK(su)SETFL_;_EPVYK(su)SETFL_	2	0.47297	7521820	21501000	27558200	24336600
Q9Z103	Activity-dependent neuroprotector homeobox protein (Activity-dependent neuroprotective protein)	Adnp	1041	1	WKNSSYGKVEGFWSK	1	4214391100	1	23	35	+	5.6414	6.39512	0	5.85614	7.13531	0	5.72262	7.07305	0	0.214738	0.442388	0.707514	0.0812173	0.141731	0.809786	-0.133521	0.370935	0.68619	-1.66791	0.517749	0.600946	0.549216		+	+	+	1.21e-10	200.99	112.97	200.99	+	_NSSYGK(su)VEGFWSK_	3	0.2406	3444000	4477200	6061100	6495800
Q8CBD1	Nuclear receptor-interacting protein 1 (Nuclear factor RIP140) (Receptor-interacting protein 140)	Nrip1	1108	1	SLSQVTVKEELLPAA	1	4200555360	5	95	125	+	6.53444	5.75004	0	7.95672	6.92655	0	8.92009	7.8916	0	1.42229	2.1813	0.0629315	2.38565	3.66032	0.00214881	0.963363	2.55615	0.0427509	-1.61816	0.188453	0.58168	0.848026		+	+	+	5.23e-55	289.88	73.438	240.1	+	_DIWREPASAESLSQVTVK(su)_;_DIWREPASAESLSQVTVK(su)E_;_DIWREPASAESLSQVTVK(su)EELLPAAETK_;_ESLSQVTVK(su)_;_ESLSQVTVK(su)EELLPAAETK_	2	0.58271	909160	541850	698190	989510
Q91WD1	DNA-directed RNA polymerase III subunit RPC4 (RNA polymerase III subunit C4) (DNA-directed RNA polymerase III subunit D)	Polr3d	288	1	TQDIKPVKTEVQGED	1	4194359850	2	27	56	+	1.40589	0.594222	0.0548226	2.0071	1.43668	0.00529761	1.90636	2.05825	0.00123739	0.601213	0.203037	0.65667	0.500477	0.190688	0.507642	-0.100736	0.0577931	0.851001	-0.944184	0.0539947	0.480856	0.409333	+	+	+	+	3.83e-19	234.04	146.85	137.73	+	_DIK(su)PVK(su)TEVQGE_;_DIKPVK(su)TEVQGE_	3	0.78651	66611000	69467000	26358000	96121450
Q60665	Ski-like protein (Ski-related oncogene) (Ski-related protein)	Skil	380	1	PSWYPVIKQEGDHVP	1	4185958060	4	90	150	+	4.22525	2.3878	7.99425e-05	4.9294	2.65655	8.88889e-05	6.35415	3.69704	0	0.704151	0.41579	0.506335	2.1289	2.2386	0.00576139	1.42475	1.36842	0.0470201	-1.47342	0.132267	0.39986	0.941294	+	+	+	+	6.04e-15	215.84	139.5	117.65	+	_DTPSGMELPSWYPVIK(su)QEG_;_ELPSWYPVIK(su)QEG_;_TDTPSGM(ox)ELPSWYPVIK(su)QEG_;_TDTPSGMELPSWYPVIK(su)QEG_	3	0.020595	4313920	976230	17407620	5714000
P0CG49	Polyubiquitin-B [Cleaved into: Ubiquitin]	Ubb	6	0	__MQIFVKTLTGKTI	0.999994	4183601100	2	8	48	+	2.32934	5.07342	5.23364e-05	2.13484	5.2143	8.64178e-05	1.83593	5.16922	6.38522e-05	-0.194503	0.567908	0.708797	-0.493412	1.85079	0.160987	-0.298909	1.35476	0.403981	-1.61734	0.774577	0.574849	0.267911		+	+	+	0.00176851	154.36	61.818	154.36	+	_M(ox)QIFVK(su)TLTGK_;_MQIFVK(su)TLTGK_	2	0.40189	59983600	65557900	60905000	59174600
Q3UXZ9	Lysine-specific demethylase 5A (EC 1.14.11.-) (Histone demethylase JARID1A) (Jumonji/ARID domain-containing protein 1A) (Retinoblastoma-binding protein 2) (RBBP-2)	Kdm5a	1007	1	KAREWTAKVEAIQSG	1	4180994490	3	112	159	+	3.07316	3.9642	5.68528e-05	4.12309	5.449	0	4.62588	5.54663	0	1.04993	2.03031	0.111751	1.55272	2.70387	0.0072687	0.502791	1.42795	0.22177	-1.56568	0.062312	0.618508	0.884859	+	+	+	+	1.77e-82	265.45	218.77	209.05	+	_AREWTAK(su)VEAIQSGNNYAYL_;_AREWTAK(su)VEAIQSGNNYAYLEQL_;_AREWTAK(su)VEAIQSGNNYAYLEQLESLSAK_	4	0.096015	15199100	14041100	16752190	8561800
O88466	Zinc finger protein 106 (Zfp-106) (H3a minor histocompatibility antigen) (Son of insulin receptor mutant) (Zinc finger protein 474)	Znf106	1509	0	TQTVISIKASKHSSE	0.997611	4155399100	2	54	96	+	3.20469	5.24658	0	3.61233	6.11712	0	3.34171	6.49593	0	0.407643	1.0849	0.490492	0.137022	0.356143	0.662424	-0.270621	1.37033	0.433383	-1.65249	0.432698	0.697938	0.521854	+	+	+	+	3.55e-06	193.23	100.36	164.57	+	_DGVPVSVAETQTVISIK(su)ASK_;_ETQTVISIK(su)ASK_	3	0.5685	19997300	18187200	32157100	30968900
Q9DCA5	Ribosome biogenesis protein BRX1 homolog (Brix domain-containing protein 2)	Brix1	322	1	PVEIQWVKPEPKVDL	0.997329	4147301400	3	55	156	+	2.8994	5.85075	0	2.67158	5.96591	0	2.71093	6.03684	0	-0.227821	0.893524	0.654922	-0.188465	0.723905	0.536855	0.0393567	0.143063	0.891552	-1.65789	0.663741	0.481318	0.512832	+	+	+	+	0.00034491	185.67	104.98	132.81	+	_DVFVIPAEEKPVEIQWVK(su)PEPK_;_EEKPVEIQWVK(su)PEPK_;_PVEIQWVK(su)PEPK_	3	0.50692	33707000	29346000	54925200	38441300
A2A791	Zinc finger MYM-type protein 4 (Zinc finger protein 262)	Zmym4	429	0	LSTYELKKKPIVTIN	0.978153	4066725600	1	10	64	+	0.893733	0.589451	0.0873837	1.66722	1.05329	0.0150465	0.261075	0.147463	0.432321	0.773484	0.303586	0.557137	-0.632658	0.271207	0.39942	-1.40614	0.644406	0.132515	-0.537638	0.14344	0.73288	-0.338683		+	+	+	5.91e-22	202.34	126.02	126.63	+	_K(su)KPIVTINTNSISTK_	3	-0.81639	99111900	104184000	89116700	107142000
G3UVV3	Zinc finger protein 407	Zfp407	1356	1	DSSIIRIKTEDGELV	1	4008094500	1	28	62	+	1.51855	1.52195	0.0092204	1.88739	3.63098	0.000197776	1.52781	3.50546	0.000338493	0.368841	0.284112	0.658304	0.0092597	0.00590576	0.988096	-0.359581	0.846111	0.387837	-1.35254	0.312642	0.717097	0.322796	+	+	+	+	0.00109378	191.57	87.14	153.51	+	_DSSIIRIK(su)TE_	3	-0.88324	74661600	72062000	63302700	94077300
Q8VII8	Mineralocorticoid receptor (MR) (Nuclear receptor subfamily 3 group C member 2)	Nr3c2	428	1	SPFSVPIKQESSKHS	1	4007987160	4	57	101	+	5.08744	5.44588	0	5.6808	7.0009	0	4.54819	4.74739	0	0.593359	1.18457	0.338616	-0.539254	0.621946	0.26826	-1.13261	1.8653	0.0445741	-1.62537	0.534135	0.786003	0.305234	+	+	+	+	1.78e-05	192.24	124.2	145.61	+	_INPS(ph)SPFSVPIK(su)QESSK_;_INPSS(ph)PFSVPIK(su)QESSK_;_INPSSPFSVPIK(su)Q_;_INPSSPFSVPIK(su)QESSK_	2	-1.4025	6527940	10127500	6953490	7656730
Q9Z172	Small ubiquitin-related modifier 3 (SUMO-3) (SMT3 homolog 1) (Ubiquitin-like protein SMT3A) (Smt3A)	Sumo3	7	0	_MSEEKPKEGVKTEN	1	3948710700	5	51	104	+	2.45692	2.71523	0.000333414	2.44137	2.52697	0.00033676	0.995184	1.10335	0.027514	-0.0155506	0.0206654	0.977883	-1.46174	3.8519	0.00490805	-1.44619	2.84462	0.0176602	-1.25547	0.838095	0.824844	-0.407466	+	+	+	+	2.74e-14	228.61	105.6	215.08	+	_(ac)SEEK(su)PK(su)EGVK_;_(ac)SEEKPK(su)EGVK(su)TEN_;_(ac)SEEKPK(su)EGVK_;_(ac)SEEKPK(su)EGVKTEN_;_PK(su)EGVKTEN_	2	-0.27053	71901700	25204000	82770400	126861900
Q8C0P7	E3 SUMO-protein ligase ZNF451 (EC 2.3.2.-) (E3 SUMO-protein transferase ZNF451) (Zinc finger protein 451)	Znf451	698	0	DYVFVSEKTKTSIKT	0.998113	3937767500	1	34	84	+	2.99	5.19849	0	3.34488	4.73477	0	2.44387	3.65632	6.603e-05	0.35488	0.613776	0.582894	-0.546136	0.890137	0.21425	-0.901017	1.33321	0.0953277	-1.56782	0.56815	0.821666	0.178006	+	+	+	+	1.16e-06	215.08	104.54	197.06	+	_DYVFVSEK(su)TK_	2	3.3167	33306300	34326100	28520900	33519200
Q6PDQ2	Chromodomain-helicase-DNA-binding protein 4 (CHD-4) (EC 3.6.4.12)	Chd4	1646	1	KGTTEVEKVEEKSAV	1	3935198300	2	29	51	+	6.37864	2.11313	4.15739e-05	6.68651	2.20729	8.03545e-05	6.1069	2.03279	6.26537e-05	0.30787	0.937501	0.581271	-0.271737	1.04352	0.403922	-0.579607	2.39131	0.128655	-1.49106	0.493274	0.58905	0.408739	+	+	+	+	1.21e-11	226.93	128.03	114.63	+	_GTTEVEK(su)VEEK(su)SAV_;_GTTEVEK(su)VEEK_	3	0.65512	33684900	0	11051000	0
Q9JIX8	Apoptotic chromatin condensation inducer in the nucleus (Acinus)	Acin1	879	0	KSLIPDIKPLAGQEA	1	3916654500	1	46	93	+	2.85191	5.65082	0	2.89791	5.28836	0	2.02854	2.40152	0.000336767	0.0459929	0.0762325	0.932804	-0.82337	0.909456	0.120494	-0.869363	0.943987	0.136814	-1.50476	0.702102	0.737692	0.0649642	+	+	+	+	9.9e-06	186.85	83.305	180.48	+	_DIK(su)PLAGQEAVV_	2	1.1648	31729500	42137900	44206400	45225800
Q80Y84	Lysine-specific demethylase 5B (EC 1.14.11.-) (Histone demethylase JARID1B) (Jumonji/ARID domain-containing protein 1B) (PLU-1)	Kdm5b	242	1	RAEAMNIKIEPEEAT	1	3912542430	2	55	108	+	2.57513	3.49764	4.19476e-05	3.5483	4.0417	6.2181e-05	4.3032	4.99241	0	0.973171	1.65141	0.155463	1.72807	3.49022	0.00336305	0.754899	1.42217	0.114637	-1.51041	-0.0182682	0.54563	0.983053	+	+	+	+	1.63e-41	268.17	167.44	160.18	+	_EAM(ox)NIK(su)IEPEEAT_;_EAMNIK(su)IEPEEAT_	3	-2.2101	10302300	14240800	16023700	29872730
Q5SPL2	PHD finger protein 12 (PHD factor 1) (Pf1)	Phf12	467	0	QTEKADIKPVIVTDS	1	3899543400	2	28	83	+	1.00688	2.42989	0.011092	0.760649	1.14911	0.0474206	0.825554	3.98554	0.00911537	-0.246229	0.255251	0.72251	-0.181324	0.378383	0.59372	0.0649052	0.067953	0.873364	-1.20514	0.666657	0.208914	0.329573	+	+	+	+	0.00197712	198.81	93.711	198.81	+	_ADIK(su)PVIVT_;_DIK(su)PVIVT_	2	-1.5359	103348800	109527100	123194000	141396000
Q64511	DNA topoisomerase 2-beta (EC 5.6.2.2) (DNA topoisomerase II, beta isozyme)	Top2b	1238	0	VPEITAMKADASRKL	1	3889200900	7	76	175	+	1.74075	2.62281	0.00105942	2.51079	3.09351	6.90794e-05	3.2361	4.33919	0	0.770043	0.849532	0.31819	1.49535	2.14764	0.0114087	0.725307	0.849615	0.190845	-1.40039	-0.0981231	0.477951	1.02056	+	+	+	+	1.05e-05	165.3	51.831	129.85	+	_EETMPSPYGRRIVPEITAMK(su)A_;_ETM(ox)PSPYGRRIVPEITAM(ox)K(su)A_;_ETM(ox)PSPYGRRIVPEITAMK(su)A_;_ETMPSPYGRRIVPEITAM(ox)K(su)A_;_ETMPSPYGRRIVPEITAMK(su)A_;_LQLEETMPSPYGRRIVPEITAM(ox)K(su)A_;_LQLEETMPSPYGRRIVPEITAMK(su)A_	4	0.18338	30033600	28686200	25995500	44574100
Q9JJN2	Zinc finger homeobox protein 4 (Zinc finger homeodomain protein 4) (ZFH-4)	Zfhx4	1315	1	SKVGVEIKNEEQKPA	1	3883205800	2	13	57	+	3.16823	6.62482	0	2.15611	6.07391	4.82883e-05	1.20416	2.60668	0.00409213	-1.01212	3.95042	0.0650255	-1.96408	3.69277	0.00194635	-0.951952	2.16328	0.0538	-1.32446	1.24654	0.42521	-0.347293	+	+	+	+	5.91e-07	207.34	87.28	207.34	+	_VGVEIK(su)NEEQK_;_VGVEIK(su)NEEQKPAKEPVEASEWNK_	2	-1.2484	50040000	59227400	62818900	51364000
P60710	Actin, cytoplasmic 1 (Beta-actin) [Cleaved into: Actin, cytoplasmic 1, N-terminally processed]	Actb	326	0	ALAPSTMKIKIIAPP	0.999223	3877428000	2	59	66	+	1.35337	4.57058	0.000802996	1.17084	4.72861	0.00161373	0.0678205	0.0903331	0.73557	-0.182531	0.711034	0.709306	-1.28555	2.39462	0.0137477	-1.10302	2.14506	0.039382	-0.935794	1.01862	0.755027	-0.837854	+	+	+	+	1.22e-13	212.35	69.521	140.13	+	_EITALAPSTM(ox)K(su)IK_;_EITALAPSTMK(su)IK_	3	-0.1632	116756400	131543000	147742100	122801000
Q3UEB3	Poly(U)-binding-splicing factor PUF60 (60 kDa poly(U)-binding-splicing factor)	Puf60	48	1	PQGTESIKMENGQST	1	3874081590	2	45	69	+	5.57272	6.77309	0	5.73889	7.25509	0	5.58176	7.68525	0	0.166165	0.392531	0.751602	0.00903654	0.0196268	0.981129	-0.157129	0.661091	0.619765	-1.6706	0.533766	0.599495	0.537341		+	+	+	6.3e-07	180.63	103.26	180.63	+	_WKPPQGTESIK(su)M(ox)ENGQSTGTK_;_WKPPQGTESIK(su)MENGQSTGTK_	3	0.5816	4111390	5191500	6948000	4078400
F6UFZ5	PCF11 cleavage and polyadenylation factor subunit (Fragment)	Pcf11	1432	1	NIMLNIVKNELQEPC	1	3792125070	3	40	59	+	5.70997	2.37061	4.5977e-05	5.95048	2.44142	8.6901e-05	6.85079	2.75156	0	0.240509	0.678287	0.657517	1.14082	3.74053	0.00951632	0.900308	2.29519	0.0575275	-1.52983	0.357733	0.437238	0.734856	+	+	+	+	3.05e-38	252.04	157.56	131.67	+	_TPVENPLNIM(ox)LNIVK(su)NELQ_;_TPVENPLNIMLNIVK(su)N_;_TPVENPLNIMLNIVK(su)NELQ_	3	1.7104	32986350	1060900	0	0
Q80YR5	Scaffold attachment factor B2 (SAF-B2)	Safb2	429	1	DQKMSSVKEEQDIKP	1	3734042500	1	18	31	+	1.99373	0.720042	0.0275813	4.36651	3.56347	6.37337e-05	5.38678	4.18399	0	2.37278	0.810509	0.150932	3.39305	1.2398	0.010968	1.02027	0.626089	0.180644	-1.14096	-0.366376	0.555476	0.951865	+	+	+	+	0.0134767	194.39	33.863	188.87	+	_MSSVK(su)EEQ_	2	1.3619	4979000	7570700	6873200	7061700
Q8R3B7	Bromodomain-containing protein 8	Brd8	648	1	ERPLSAVKTEASPES	1	3726995150	5	139	215	+	2.90256	2.72939	0.000229298	2.74745	3.04386	7.20053e-05	2.78847	3.36267	3.02733e-05	-0.155115	0.130476	0.826016	-0.11409	0.106768	0.787173	0.0410247	0.0603901	0.907885	-1.54112	0.579258	0.465944	0.495913	+	+	+	+	1.03e-82	273.53	188.78	122.35	+	_DERPLSAVK(su)T_;_DERPLSAVK(su)TEASPESM(ox)LSPSHGSNLIE_;_DERPLSAVK(su)TEASPESMLSPSHGSNLIE_;_GDERPLSAVK(su)TEASPESM(ox)LSPSHGSNLIE_;_GDERPLSAVK(su)TEASPESMLSPSHGSNLIE_	4	2.1484	33863400	30483400	61254600	15006150
Q8BHZ4	Zinc finger protein 592 (Zfp-592)	Znf592	1192	1	GEDIVEVKVEAPDSE	1	3722097140	1	52	125	+	2.02816	1.6458	0.00314539	3.81833	2.38834	7.06953e-05	5.0908	4.9257	0	1.79017	0.919009	0.15452	3.06263	2.51438	0.0018628	1.27247	0.75597	0.115975	-1.2449	-0.321505	0.493534	1.07287	+	+	+	+	2.76e-05	206.66	84.76	148.62	+	_DIVEVK(su)VEAP_	2	0.41738	12350500	4676470	11305400	10474770
E9Q6A7	Bromodomain PHD finger transcription factor	Bptf	1036	1	MEIDDTIKTESHVSS	1	3644499000	2	46	64	+	4.64801	3.9985	0	4.69399	3.34608	6.0565e-05	4.70837	4.40804	0	0.0459814	0.026884	0.954418	0.0603628	0.0788241	0.871841	0.0143814	0.00922981	0.979215	-1.60053	0.517359	0.53831	0.544863	+	+	+	+	8.72e-08	200.74	100.8	157.74	+	_DDTIK(su)TESHVSSLESTEV_;_DTIK(su)TESHVSSLESTEV_	3	-1.1498	8049700	8167700	4393100	17255000
Q9D3E6	Cohesin subunit SA-1 (SCC3 homolog 1) (Stromal antigen 1)	Stag1	1161	1	ISWLGQPKLEDLNRK	1	3606829550	2	97	143	+	2.06785	1.47016	0.00447081	1.76572	1.28812	0.00841297	3.49266	2.72958	6.55827e-05	-0.302133	0.246267	0.704175	1.42481	1.94528	0.015329	1.72694	2.6424	0.0146033	-1.23604	0.159464	-0.0444323	1.12101	+	+	+	+	2.2e-07	181.4	98.194	131.67	+	_DFLHNPQM(ox)QISWLGQPK(su)LE_;_DFLHNPQMQISWLGQPK(su)LE_	4	-3.0762	31646350	53442330	8483030	38221100
Q8K2W9	Uncharacterized protein C14orf93 homolog	Q8K2W9	533	1	LNSFIEIKVEKDEYT	0.999875	3579449840	1	37	74	+	2.51833	2.57647	0.000425891	2.05777	1.56689	0.00412022	3.94822	3.69703	0	-0.460561	0.316608	0.614491	1.4299	2.21329	0.0117165	1.89046	1.70552	0.0219273	-1.31414	0.238797	-0.045209	1.12055	+	+	+	+	1.78e-43	288.52	168.78	204.18	+	_DLNSFIEIK(su)VEK_	3	0.19897	10010100	13625300	24861000	46903040
P46735	Unconventional myosin-Ib (MIH-L) (Myosin I alpha) (MMI-alpha) (MMIa)	Myo1b	287	1	KLGNIEFKPESRVNG	1	3567330200	1	29	65	+	2.29648	2.69084	0.000484827	2.51374	5.19682	5.27559e-05	2.81476	4.38583	0	0.217259	0.201148	0.759049	0.518277	0.501795	0.312808	0.301018	0.595104	0.468856	-1.54089	0.315442	0.491061	0.734385	+	+	+	+	1.84e-05	192.62	73.233	130.72	+	_LGNIEFK(su)PESRVNGL_	3	-0.013131	35766500	35098500	37173000	26482300
Q9ERU9	E3 SUMO-protein ligase RanBP2 (EC 2.3.2.-) (Ran-binding protein 2) (RanBP2)	Ranbp2	1616	1	GFEGLFPKKEGEWEC	0.983239	3549742090	1	17	50	+	-0.920475	0.376758	0.141393	0.185413	0.0663734	0.659843	1.8315	0.968102	0.0143174	1.10589	0.324471	0.503591	2.75198	0.98909	0.0236357	1.64609	0.556408	0.144384	-0.147024	-0.640739	-0.0475744	0.835338	+	+	+	+	3.8e-13	226.29	135.38	207.25	+	_SGFEGLFPK(su)K_	3	-0.37326	44035100	49364290	84078700	61783300
Q9JLM4	Zinc finger MYM-type protein 3 (DXHXS6673E protein) (Zinc finger protein 261)	Zmym3	788	1	PQTPSQTKVENNHTV	1	3538422500	2	68	90	+	2.34686	3.44769	0.000236414	2.47772	4.83875	4.82448e-05	2.85315	5.12808	0	0.130857	0.157316	0.831394	0.506287	0.775962	0.250506	0.37543	1.01421	0.357257	-1.58834	0.3537	0.461985	0.772655	+	+	+	+	9.28e-291	368.85	283.9	77.037	+	_DTQSGPESLLNSQSSESKPQTPSQTK(su)VENNHTVRTP_;_PQTPSQTK(su)VENNHTVRTP_	4	1.3596	25195300	38811700	43875900	30055000
Q8BTI8	Serine/arginine repetitive matrix protein 2	Srrm2	1116	0	IYPLVDSKSFLVQSR	1	3522984560	2	10	46	+	6.78676	3.86736	0	7.90075	7.3565	0	6.73473	3.28482	0	1.11399	0.678702	0.285158	-0.0520248	0.0140129	0.953575	-1.16602	0.539509	0.193362	-1.56367	0.417868	0.743122	0.402679		+	+	+	4.61e-06	203.7	107.36	125.73	+	_DSK(su)SFLVQSRL_;_DSK(su)SFLVQSRLEPSELK_	3	1.8002	1187500	778560	1511500	1235800
Q9Z2U2	Zinc finger protein 292 (Zinc finger protein 15) (Zfp-15)	Zfp292	1706	1	MLTPLTLKTENGDSR	1	3509386660	2	103	143	+	4.1447	5.34879	0	4.08254	5.67911	0	3.88942	5.51976	0	-0.06216	0.144906	0.899658	-0.255288	0.748099	0.446142	-0.193128	0.976483	0.552017	-1.65822	0.610665	0.576637	0.470916	+	+	+	+	4.06e-14	209.75	138.81	161.68	+	_ASLEPHTM(ox)LTPLTLK(su)TENG_;_ASLEPHTMLTPLTLK(su)TENG_	3	0.65985	11798350	8974200	15752770	21227210
Q6PGF5	BMS1 homolog, ribosome assembly protein (Yeast) (BMS1, ribosome biogenesis factor)	Bms1	417	1	NQGLWMPKEEKQVDV	0.999759	3508447620	4	88	134	+	1.52848	3.10272	0.00105725	1.08115	2.02029	0.0105401	1.65648	2.83167	0.00058022	-0.447331	0.809456	0.496424	0.127998	0.17336	0.730392	0.57533	0.897685	0.242165	-1.3939	0.60375	0.0191116	0.771037	+	+	+	+	1.12e-49	264.88	162.96	256.57	+	_DIDNQGLWM(ox)PK(su)EEK_;_DIDNQGLWMPK(su)EEK_;_DNQGLWM(ox)PK(su)EEK_;_DNQGLWMPK(su)EEK_	3	-0.76183	60057750	45916470	101683500	89086200
Q8C854	Myelin expression factor 2 (MEF-2) (MyEF-2)	Myef2	44	1	RSSANGVKMENDESV	0.999404	3504876300	2	44	98	+	3.08793	6.8905	0	3.20794	4.61898	0	3.2535	5.8772	0	0.12001	0.160754	0.839192	0.165572	0.382263	0.614188	0.0455618	0.0506449	0.907729	-1.63981	0.481217	0.563649	0.594944		+	+	+	0.000681541	153.12	59.752	146.25	+	_DTHPGEPEKPPRSSANGVK(su)M(ox)EN_;_DTHPGEPEKPPRSSANGVK(su)MEN_	4	1.2305	21971700	22717900	24724600	24342800
Q99LI8	Hepatocyte growth factor-regulated tyrosine kinase substrate	Hgs	291	1	TTYTAHPKAEPTPLA	1	3484856500	2	16	72	+	-0.242888	0.218143	0.419272	3.15363	3.37033	8.65553e-05	-0.550897	0.696129	0.104015	3.39652	3.26488	0.0135729	-0.308009	0.284934	0.509785	-3.70452	3.73243	0.00306486	-0.358907	-0.50667	1.55963	-0.694049			+		0.000995676	183.95	83.766	50.493	+	_TTYTAHPK(su)A_;_TTYTAHPK(su)AEPTPLASSAPPAGSLYSSPVNSSAPLAE_	4	0.44735	43379100	103976000	75977700	90569400
Q8VHM5	Heterogeneous nuclear ribonucleoprotein R	Hnrnpr	13	1	NGNAVQLKEEEEPMD	1	3472572820	3	110	137	+	2.11899	3.63089	0.00022702	2.58651	4.13989	8.86716e-05	1.73635	2.9885	0.000305992	0.467524	0.710191	0.502561	-0.382639	0.516607	0.378758	-0.850163	1.33834	0.101578	-1.4891	0.470205	0.902497	0.1164	+	+	+	+	1.12e-06	188.91	87.527	121.82	+	_(ac)ANQVNGNAVQLK(su)_;_(ac)ANQVNGNAVQLK(su)EEEEPM(ox)_;_(ac)ANQVNGNAVQLK(su)EEEEPM_	3	2.201	35922900	42841750	54323800	67327470
Q64318	Zinc finger E-box-binding homeobox 1 (Delta EF1) (Transcription factor 8) (TCF-8) (Zinc finger homeobox protein 1a) (MEB1)	Zeb1	528	0	LNALPELKHYDPECP	1	3462587000	1	25	59	+	1.82794	1.57996	0.00483303	3.2159	3.09375	8.07721e-05	2.6864	2.37815	0.000139111	1.38797	1.58572	0.0961449	0.858465	0.753547	0.141539	-0.529502	0.563214	0.344042	-1.34798	-0.0729762	0.895143	0.52581	+	+	+	+	0.00499626	153.7	78.74	145.31	+	_DLNALPELK(su)HY_	2	0.64716	41799200	56126700	21791500	17496100
Q60953	Protein PML	Pml	165	1	EAHQWYLKHEARPLA	1	3453780520	1	54	76	+	5.10342	3.85211	0	3.02733	2.84852	7.23886e-05	1.88493	1.8094	0.0023702	-2.07609	3.02324	0.0235339	-3.21849	3.85681	0.00223604	-1.14241	2.16655	0.0356611	-1.25224	1.30004	0.261764	-0.309565	+	+	+	+	0.000993473	181.66	108.03	130.41	+	_EAHQWYLK(su)H_	3	0.59252	12638900	15630220	10888400	52023700
Q60980	Krueppel-like factor 3 (Basic krueppel-like factor) (CACCC-box-binding protein BKLF) (TEF-2)	Klf3	10	1	MFDPVPVKQEAMDPV	1	3450016000	2	35	52	+	6.87948	4.32685	0	6.49487	4.19805	0	5.90105	3.93931	0	-0.384606	2.47076	0.43111	-0.978435	3.69078	0.015719	-0.593829	2.982	0.107694	-1.62941	0.696766	0.566718	0.365925		+	+	+	7.35e-06	211.37	101.07	136.49	+	_DPVPVK(su)QEAM(ox)_;_DPVPVK(su)QEAM_	2	1.6774	4960000	3724900	4352200	0
Q60953	Protein PML	Pml	545	0	PESTVPEKKILLPNN	0.981025	3415224800	1	28	37	+	2.639	5.85412	0	0.119164	0.0610946	0.717304	-1.05963	2.61382	0.00659751	-2.51984	1.93878	0.0370505	-3.69864	5.27366	0.00256364	-1.1788	0.816326	0.113459	-0.274206	1.42992	-0.197256	-0.958462	+	+	+	+	7.29e-05	176.19	87.427	173.33	+	_DGTSNPESTVPEK(su)K_	3	1.1365	84373000	93617000	130109000	102779000
Q8CGF7	Transcription elongation regulator 1 (Formin-binding protein 28) (FBP 28) (TATA box-binding protein-associated factor 2S) (Transcription factor CA150) (p144)	Tcerg1	505	1	EEPVKEIKEEPKEEE	1	3380050600	1	14	56	+	3.74413	5.38906	0	3.58361	3.84411	5.70213e-05	4.06473	5.5911	0	-0.160521	0.169047	0.804976	0.320594	1.4154	0.32602	0.481115	0.621682	0.350242	-1.62564	0.511426	0.419804	0.694414		+	+	+	0.0108076	155.2	53.896	155.2	+	_EIK(su)EEPKEEEMTEEEK_	3	-0.50709	8874500	11274800	22492500	17489500
Q8K114	Integrator complex subunit 9 (Int9)	Ints9	58	0	NLPGWSLKDGNAFLD	1	3374860400	2	32	55	+	3.71719	2.3573	0.000230686	3.40624	2.21102	0.000165192	3.91832	2.38921	6.19718e-05	-0.310943	0.464751	0.6338	0.201136	0.19362	0.640052	0.512079	0.64168	0.332059	-1.49203	0.517126	0.34906	0.625841	+	+	+	+	1.86e-127	306.39	263.36	242.07	+	_DM(ox)TSTLNFLPLPLVQSPRLSNLPGWSLK(su)_;_DMTSTLNFLPLPLVQSPRLSNLPGWSLK(su)_	4	-0.68809	28355500	20134100	28204000	2888800
Q9ERU9	E3 SUMO-protein ligase RanBP2 (EC 2.3.2.-) (Ran-binding protein 2) (RanBP2)	Ranbp2	2449	0	SSTSYTFKTPEKAQE	0.999958	3371721500	1	25	43	+	0.609959	0.433487	0.164458	2.73517	3.13242	7.3613e-05	3.62437	3.69858	0	2.12521	2.32956	0.033619	3.01442	3.01715	0.00219453	0.889206	2.21854	0.0607158	-1.05828	-0.687805	0.603001	1.14309	+	+	+	+	5.12e-05	176.44	95.752	171	+	_ENSSTSYTFK(su)TPEK_	3	0.96242	13369500	12827900	45038900	41046900
Q61122	NGFI-A-binding protein 1 (EGR-1-binding protein 1)	Nab1	479	1	TLEKKVIKTEPEDSR	0.989556	3365981600	1	21	32	+	4.54916	1.78073	0.000482284	4.21115	1.75763	0.000412889	5.09528	3.4364	0	-0.338007	0.0672891	0.843159	0.546119	0.145958	0.556768	0.884126	0.272369	0.40621	-1.27872	0.400633	0.275855	0.602237	+	+	+	+	0.00600038	182.35	62.193	174.77	+	_KVIK(su)TEPE_	2	0.39624	5828200	5788200	8616000	2061500
Q99LQ1	MAP3K12-binding inhibitory protein 1 (MAPK upstream kinase-binding inhibitory protein) (MUK-binding inhibitory protein)	Mbip	233	0	GIAGSGHKPTGMLRD	1	3348001800	2	33	74	+	0.870975	0.521078	0.103172	0.996792	1.08226	0.031488	1.03456	1.37517	0.019042	0.125817	0.0623899	0.888919	0.163582	0.0892642	0.766118	0.037765	0.0465425	0.921334	-0.849307	0.170187	0.317458	0.361662	+	+	+	+	1.87e-05	110.9	42.858	104.83	+	_VSRVVNTYGPQTRPEGIAGSGHK(su)PTGM(ox)LR_;_VSRVVNTYGPQTRPEGIAGSGHK(su)PTGMLR_	5	-0.76017	105821900	124395100	109156600	41656900
O70494	Transcription factor Sp3	Sp3	9	1	TAPEKPVKQEEMAAL	0.999997	3333725400	3	55	99	+	3.84409	5.49515	0	3.61916	6.27199	0	3.31681	5.2347	0	-0.224935	0.411559	0.703081	-0.527281	0.940561	0.215559	-0.302346	0.620834	0.463755	-1.63824	0.698497	0.561764	0.377975	+	+	+	+	2.93e-05	184.71	78.306	184.71	+	_(ac)TAPEKPVK(su)Q_;_(ac)TAPEKPVK(su)QEEMAAL_;_TAPEKPVK(su)QEEMAAL_	2	-0.55975	13450400	15712700	23452300	20997600
O88665	Bromodomain-containing protein 7 (75 kDa bromodomain protein)	Brd7	21	0	FYEEYVEKPLKLVLK	0.999646	3327415400	1	18	39	+	1.9423	4.31011	0.000235117	2.60073	4.97842	5.29644e-05	1.33801	2.85124	0.00196263	0.658433	2.18125	0.222264	-0.604292	1.51152	0.125474	-1.26273	2.92097	0.0209781	-1.43599	0.461038	1.10412	-0.12917	+	+	+	+	0.00265309	191.4	99.21	169.93	+	_EEYVEK(su)PLK_	2	-0.444	38725000	64731400	68876000	52038000
Q0VEE6	Zinc finger protein 800	Znf800	132	1	DKREYIIKLEPIETN	1	3314225710	2	51	58	+	2.03595	1.36593	0.0061902	2.31726	2.61631	0.000335261	3.8906	4.08966	0	0.281311	0.140229	0.769548	1.85464	1.35339	0.0183725	1.57333	2.45356	0.0186075	-1.26799	-0.0153815	0.157694	1.12568	+	+	+	+	3.27e-113	304.37	227.88	183.15	+	_DKREYIIK(su)LEPIETNQNAVFQYISRT_;_REYIIK(su)LEPIETNQNAVFQYISRT_	3	1.6479	23380000	23565000	25723200	9230000
P43274	Histone H1.4 (H1 VAR.2) (H1e)	H1-4	97	0	KGTLVQTKGTGASGS	1	3312850300	1	37	53	+	3.73423	6.54889	0	3.89913	7.39029	0	3.12385	7.19574	0	0.164904	0.444401	0.745664	-0.610379	2.10385	0.0978442	-0.775283	3.17134	0.0604048	-1.63962	0.637072	0.737611	0.264935	+	+	+	+	2.02e-18	227.08	136.46	200.2	+	_GTLVQTK(su)GTGASGSFK_	3	2.7726	16684500	17998000	19377200	21030600
Q6NZM9	Histone deacetylase 4 (HD4) (EC 3.5.1.98)	Hdac4	556	1	SLAGVQVKQEPIESE	1	3312753030	4	87	143	+	7.79494	7.33392	0	6.48954	6.70402	0	4.26458	5.76162	0	-1.3054	4.25668	0.0399867	-3.53036	7.39465	0.00105926	-2.22496	5.55712	0.00355	-1.51232	1.02979	0.604072	-0.121542		+	+	+	1.47e-13	230.41	116.71	141.36	+	_DRLPGQKEPSLAGVQVK(su)Q_;_DRLPGQKEPSLAGVQVK(su)QEPIESEEEEA_;_EPSLAGVQVK(su)Q_;_EPSLAGVQVK(su)QEPIESEEEEAEATR_	4	0.85655	2596710	1850600	2582990	4130900
B2RQG2	PHD finger protein 3	Phf3	676	1	PDNIATVKKEGSDQT	0.999853	3301080100	1	20	54	+	6.18687	4.88669	0	5.89755	4.67503	0	6.04004	4.80624	0	-0.289327	0.710079	0.613672	-0.146836	0.40151	0.639512	0.142491	0.286157	0.689347	-1.65148	0.603484	0.498032	0.549966		+	+	+	0.000976858	202.96	40.327	200.68	+	_DNIATVK(su)K_	2	-3.2285	1752300	2129700	9358200	2860100
Q60864	Stress-induced-phosphoprotein 1 (STI1) (mSTI1) (Hsc70/Hsp90-organizing protein) (Hop)	Stip1	123	0	EARLAERKFMNPFNL	1	3291404630	4	83	131	+	3.49764	4.42808	0	2.80918	3.89797	4.50042e-05	2.50696	3.81269	3.08131e-05	-0.688466	1.98443	0.220937	-0.990683	3.38108	0.0169295	-0.302217	1.1506	0.411458	-1.57273	0.923747	0.432348	0.216637	+	+	+	+	2.69e-05	191.96	124.64	101.42	+	_EARLAERK(su)FM(ox)NPFNLPNLYQK_;_EARLAERK(su)FMNPFNLPNLYQK_;_ERK(su)FM(ox)NPFNLPNLYQK_;_ERK(su)FMNPFNLPNLYQK_	4	-0.098717	25845700	31069500	47410500	16278530
Q8C0P7	E3 SUMO-protein ligase ZNF451 (EC 2.3.2.-) (E3 SUMO-protein transferase ZNF451) (Zinc finger protein 451)	Znf451	700	0	VFVSEKTKTSIKTEG	1	3284487000	2	2	15	+	4.19895	5.45951	0	2.07768	0.350578	0.103995	0.748992	0.124322	0.359574	-2.12127	0.36037	0.396235	-3.44996	0.754814	0.0398112	-1.32869	0.149626	0.531927	-0.508023	0.706482	0.0929259	-0.291385			+	+	0.00812874	151.74	38.511	115.33	+	_DYVFVSEKTK(su)_;_TK(su)TSIK(su)TEG_	3	1.7666	12008000	20623000	25921000	13590000
Q5NCY0	Lysine-specific demethylase 6B (EC 1.14.11.-) (JmjC domain-containing protein 3) (Jumonji domain-containing protein 3)	Kdm6b	1107	1	ELKIRLIKVESGDKE	1	3277499200	1	25	53	+	6.55821	2.75918	6.25e-05	7.30863	3.25915	0	8.41542	4.40195	0	0.75042	0.233718	0.613112	1.85721	0.896202	0.0474813	1.10679	0.581413	0.183524	-1.52518	0.270409	0.475868	0.778899		+	+	+	0.00326874	188.91	80.165	136.7	+	_IRLIK(su)VESG_	3	1.1654	0	0	0	2691400
Q61026	Nuclear receptor coactivator 2 (NCoA-2) (Glucocorticoid receptor-interacting protein 1) (GRIP-1) (Steroid receptor coactivator 2) (SRC-2) (Transcriptional intermediary factor 2)	Ncoa2	731	1	PGSEVTVKQEPASPK	1	3267603700	2	72	105	+	8.22917	7.02514	0	8.05331	7.98917	0	8.25367	7.64461	0	-0.175856	0.221837	0.77397	0.0245008	0.0248135	0.95391	0.200356	0.314718	0.61514	-1.66926	0.570149	0.522293	0.576817		+	+	+	4.09e-63	258.55	190.13	131.31	+	_ELSQESSSTAPGSEVTVK(su)Q_;_ELSQESSSTAPGSEVTVK(su)QEPAS(ph)PK_	3	2.6926	0	0	0	0
Q07231	Zinc finger and SCAN domain-containing protein 21 (CtFIN51) (Transcription factor RU49) (Zinc finger protein 38) (Zfp-38)	Zscan21	26	1	SMGPSPIKVEEDEEK	1	3266986040	6	155	201	+	7.88875	6.32453	0	8.81236	6.74353	0	8.69405	6.45828	0	0.923609	3.41996	0.0881265	0.805295	2.16215	0.0531813	-0.118314	0.294768	0.724499	-1.66241	0.403234	0.645078	0.614098		+	+	+	1.36e-15	201.29	165.77	134.47	+	_ESMGPSPIK(su)VEE_;_VVGM(ox)ATVLGPRPPQESM(ox)GPSPIK(su)VEE_;_VVGM(ox)ATVLGPRPPQESMGPSPIK(su)VEE_;_VVGMATVLGPRPPQESM(ox)GPSPIK(su)VEE_;_VVGMATVLGPRPPQESMGPSPIK(su)VEE_;_VVGMATVLGPRPPQESMGPSPIK(su)VEEDEEK_	4	0.80576	0	0	598040	0
Q91W96	Anaphase-promoting complex subunit 4 (APC4) (Cyclosome subunit 4)	Anapc4	772	1	GGKPVKIKEEVLSES	1	3241055900	2	52	100	+	2.7915	3.76445	4.86111e-05	2.60901	3.97112	8.594e-05	3.05259	4.32695	0	-0.182499	0.364083	0.73985	0.261082	0.546746	0.469248	0.443581	1.73514	0.244275	-1.61071	0.516938	0.37784	0.715931	+	+	+	+	2.75e-36	248.67	248.67	156.05	+	_IK(su)EEVLS(ph)ESETEAHQ_;_IK(su)EEVLSESETEAHQ_	3	0.73046	14042800	24938800	36724400	39185600
Q9JIH2	Nuclear pore complex protein Nup50 (50 kDa nucleoporin) (Nuclear pore-associated protein 60 kDa-like) (Nucleoporin Nup50)	Nup50	351	1	KVVVTEVKEEDAFYS	1	3218794300	2	51	80	+	3.8734	4.12838	0	4.11318	5.6996	0	3.41271	5.09	0	0.239778	0.267544	0.722717	-0.460694	0.572577	0.319397	-0.700472	2.12133	0.0981177	-1.6156	0.580279	0.716212	0.319106	+	+	+	+	2.4e-27	297.52	77.261	246.93	+	_VVVTEVK(su)_;_VVVTEVK(su)EE_	2	0.94628	9549800	15840000	17631500	21044500
Q9DBF1	Alpha-aminoadipic semialdehyde dehydrogenase (Alpha-AASA dehydrogenase) (EC 1.2.1.31) (Aldehyde dehydrogenase family 7 member A1) (EC 1.2.1.3) (Antiquitin-1) (Betaine aldehyde dehydrogenase) (EC 1.2.1.8) (Delta1-piperideine-6-carboxylate dehydrogenase) (P6c dehydrogenase)	Aldh7a1	109	0	WADIPAPKRGEIVRK	1	3201052800	2	21	50	+	1.08918	0.649364	0.0618797	1.20264	0.647103	0.0534249	2.05518	2.17533	0.000662574	0.113459	0.0406935	0.916857	0.966	0.748213	0.122797	0.852541	0.532491	0.248366	-0.880249	0.00196795	0.0938677	0.784413	+	+	+	+	0.00622509	204.07	53.233	189.7	+	_DIPAPK(su)RG_;_DIPAPK(su)RGEIVRK_	2	2.3009	17016100	60620800	83047500	90618600
Q8VEH2	CDKN1A-interacting zinc finger protein 1	Ciz1	649	0	RKFVEHVKSQGHKDK	0.999985	3195429500	1	9	39	+	0.371822	0.343341	0.27176	-0.616074	0.599456	0.125986	-0.640926	0.296878	0.183713	-0.987895	0.809472	0.267822	-1.01275	0.470005	0.20698	-0.0248523	0.00846776	0.974264	0.206895	0.554523	-0.369091	-0.392327	+	+	+	+	0.0172528	135.1	45.293	129.94	+	_FVEHVK(su)SQGHK_	3	-0.14759	180498000	128249000	142969000	223742500
Q9EPQ8	Transcription factor 20 (TCF-20) (Nuclear factor SPBP) (Stromelysin-1 PDGF-responsive element-binding protein) (SPRE-binding protein)	Tcf20	1523	0	PLIFPDSKNVAPVGI	1	3174241820	2	68	90	+	1.24158	3.36003	0.00221068	0.936195	4.47224	0.00546925	0.658592	3.15258	0.0228145	-0.305383	0.947919	0.581741	-0.582986	1.80582	0.118617	-0.277603	1.9463	0.405938	-1.40607	1.05588	0.450329	-0.100136	+	+	+	+	2.49e-05	184.32	121.25	108.71	+	_DSK(su)NVAPVGILAPEANPK(su)A_;_DSK(su)NVAPVGILAPEANPK_	4	-0.39069	82220830	97387950	103065100	112100650
A2A7B5	PR domain-containing 2, with ZNF domain	Prdm2	1106	1	ESEGLKRKEEAPAAG	1	3163763930	1	33	47	+	1.53458	4.19465	0.000655856	2.40914	6.236	5.87719e-05	2.22782	5.93901	3.81963e-05	0.874551	3.10916	0.108206	0.693231	2.54092	0.0658576	-0.18132	1.03889	0.567712	-1.55376	-0.00835811	0.87236	0.689761	+	+	+	+	7.5e-69	275.5	171.27	220.28	+	_RK(su)EEAPAAGGQSAVQ_	3	0.50386	32730500	42732600	50084100	50246330
P53026	60S ribosomal protein L10a (CSA-19) (Neural precursor cell expressed developmentally down-regulated protein 6) (NEDD-6)	Rpl10a	118	0	LASESLIKQIPRILG	1	3158480700	1	26	34	+	5.61741	1.81489	0.00027284	5.23998	1.69281	0.000335635	4.68491	1.50482	0.000338146	-0.377438	1.78307	0.465243	-0.9325	3.35511	0.0204807	-0.555062	2.37394	0.139488	-1.39666	0.622504	0.486835	0.28732	+	+	+	+	8.55e-70	272.71	214.68	255.98	+	_DAFLASESLIK(su)QIPRILGPGLNK_	3	-1.8049	0	5448500	157785000	2614700
Q8BMQ3	Zinc finger protein basonuclin-2	Bnc2	424	1	SITNVEPKTEPACVS	1	3146807630	2	94	118	+	2.66726	4.01656	4.97778e-05	2.3456	3.63553	7.36628e-05	0.648357	1.45813	0.0429714	-0.321661	0.539723	0.613931	-2.0189	4.16309	0.00195664	-1.69724	3.60796	0.0108628	-1.17679	1.04097	0.773518	-0.637698	+	+	+	+	1.26e-08	194.92	113	124.08	+	_DQTPNRNALTSITNVEPK(su)T_;_SDQTPNRNALTSITNVEPK(su)T_	4	-0.13515	46562990	47864710	45782730	85362100
Q6PDQ2	Chromodomain-helicase-DNA-binding protein 4 (CHD-4) (EC 3.6.4.12)	Chd4	1620	1	EPPEGEEKVEKAEVK	0.999546	3136345600	1	5	24	+	2.49868	5.86406	0	-0.137305	0.0216484	0.850421	2.03947	5.45217	3.22629e-05	-2.63599	0.571967	0.223266	-0.459214	2.15187	0.170891	2.17677	0.453186	0.170347	-0.481082	0.6115	-0.541121	0.410703		+	+	+	0.0100256	136.36	47.172	122.66	+	_APAEPPEGEEK(su)VEK_	3	2.2462	35443700	43051300	62130800	41453800
P14404	Histone-lysine N-methyltransferase MECOM (EC 2.1.1.-) (Ecotropic virus integration site 1 protein) (EVI-1) (MDS1 and EVI1 complex locus protein) (Myelodysplasia syndrome 1 protein homolog)	Mecom	557	0	HPPVGDNKPVELLPE	1	3129790100	3	20	81	+	4.98239	4.32183	0	3.42825	3.26527	8.95473e-05	3.69258	3.3336	3.67035e-05	-1.55414	2.97412	0.0422529	-1.28981	2.24408	0.0148084	0.264332	0.315334	0.566186	-1.53022	0.98949	0.203526	0.337205	+	+	+	+	0.00328437	144.29	72.41	114.15	+	_DNK(su)PVELLPERSS_;_DNK(su)PVELLPERSSE_;_DNK(su)PVELLPERSSEERPLEK_	4	0.85244	6511000	6738900	14703600	28989700
Q9ESZ8	General transcription factor II-I (GTFII-I) (TFII-I) (Bruton tyrosine kinase-associated protein 135) (BAP-135) (BTK-associated protein 135)	Gtf2i	325	0	SPPTKRLKSTEPPPP	1	3116185630	1	37	51	+	5.72751	3.68867	0	5.96541	3.78221	0	5.94215	3.72726	0	0.237896	0.874625	0.643888	0.214645	0.499752	0.527696	-0.0232511	0.0400422	0.946516	-1.62468	0.485972	0.57364	0.565072		+	+	+	5.58e-18	209.9	118.54	172.24	+	_RLK(su)STEPPPPPPVPEPANAGK_	4	-0.15176	4456200	5978300	5624700	0
O09053	Werner syndrome ATP-dependent helicase homolog (EC 3.6.4.12) (Exonuclease WRN) (EC 3.1.-.-)	Wrn	483	1	GHGNEAIKEEQEEED	1	3090029290	2	56	81	+	3.41901	4.5994	0	2.46896	4.04148	8.2612e-05	1.63121	3.0246	0.000421095	-0.950053	2.83629	0.0976024	-1.7878	4.2635	0.00182317	-0.837749	3.29445	0.0478577	-1.41482	1.15848	0.44343	-0.187097	+	+	+	+	2.6e-26	233.31	86.423	115.05	+	_DGHGNEAIK(su)EEQEEE_;_DGHGNEAIK(su)EEQEEEDHLLPEPNAK_	5	-0.099958	25473450	26078770	70491270	35098900
Q8R4Z4	ETS translocation variant 3 (ETS domain transcriptional repressor PE1) (PE-1) (Mitogenic Ets transcriptional suppressor)	Etv3	381	1	APVPSRIKVEPATEK	0.999928	3088132700	2	62	85	+	4.08225	3.80242	0	4.61383	4.7011	0	4.84464	5.96044	0	0.531574	0.452194	0.542069	0.762383	0.876735	0.140482	0.230809	0.304318	0.593941	-1.60884	0.331291	0.583926	0.69362	+	+	+	+	4.68e-63	252.8	207.8	182.89	+	_EAVRGSVPASAPVPSRIK(su)VEPATEK_;_EEAVRGSVPASAPVPSRIK(su)VEPATEK_	4	1.0971	4377900	9370200	8455700	8767900
P62827	GTP-binding nuclear protein Ran (GTPase Ran) (Ras-like protein TC4) (Ras-related nuclear protein)	Ran	152	0	QYYDISAKSNYNFEK	0.999999	3077207800	1	33	43	+	1.63515	3.98091	0.000511278	2.2187	5.26077	4.53469e-05	1.19816	3.85622	0.00159206	0.583548	1.38736	0.319488	-0.436987	1.02641	0.256019	-1.02054	2.73218	0.0341825	-1.44578	0.426003	1.094	-0.0742237	+	+	+	+	3.9e-05	178.14	54.016	178.14	+	_DISAK(su)SNYNFEK_	3	1.1813	55412000	57921000	72164000	56996000
Q9ERU9	E3 SUMO-protein ligase RanBP2 (EC 2.3.2.-) (Ran-binding protein 2) (RanBP2)	Ranbp2	1693	0	KVGISEQKFKFGHVD	0.999992	3069633100	1	12	29	+	0.0582409	0.0470778	0.821563	1.864	5.42707	7.66197e-05	2.68197	1.98665	0.000305361	1.80576	2.17778	0.0507606	2.62373	1.67712	0.00730919	0.817968	0.510283	0.266832	-0.810876	-0.769847	0.502247	1.07848	+		+	+	7.33e-05	226.4	78.671	226.4	+	_VGISEQK(su)FK_	2	2.1162	31533000	29877600	37262800	36524000
Q6P1D7	Structure-specific endonuclease subunit SLX4 (BTB/POZ domain-containing protein 12)	Slx4	753	1	QCPDWAGKAEAQDAL	1	3043294700	1	32	59	+	4.06351	6.04727	0	3.40256	5.33575	0	2.38012	4.38818	3.26531e-05	-0.660947	2.4663	0.208144	-1.68339	4.56507	0.00189725	-1.02245	2.95771	0.0310718	-1.5283	0.994611	0.584249	-0.0505574	+	+	+	+	1.31e-06	234.9	82.361	203.87	+	_DWAGK(su)AEAQ_	2	-0.86013	13487200	21636400	31798800	22693400
Q8VDM6	Heterogeneous nuclear ribonucleoprotein U-like protein 1	Hnrnpul1	143	1	QVYHPELKTEMKQEA	1	3036307100	5	30	129	+	3.56462	6.63448	0	3.79751	7.38147	0	4.5108	8.12739	0	0.232888	0.861148	0.652077	0.946182	3.53316	0.0183624	0.713294	3.54851	0.0661142	-1.63772	0.329057	0.457553	0.851113		+	+	+	1.64e-05	186.15	115.07	105.32	+	_DM(ox)EPQQQVYHPELK(su)TEMK(su)Q_;_DM(ox)EPQQQVYHPELK(su)TEMK_;_DMEPQQQVYHPELK(su)TEM(ox)K(su)Q_;_DMEPQQQVYHPELK(su)TEMK(su)Q_;_DMEPQQQVYHPELK(su)TEMK_	4	-1.5713	10049600	9321000	13625000	9375200
P43277	Histone H1.3 (H1 VAR.4) (H1d)	H1-3	17	0	AAPAPVEKTPVKKKA	0.998865	3014481300	3	58	81	+	2.93702	3.12761	4.20736e-05	3.34987	3.63254	4.92195e-05	2.32159	1.87473	0.000731095	0.41285	1.04251	0.490432	-0.615432	0.510641	0.272951	-1.02828	1.01505	0.103678	-1.45699	0.531379	0.810879	0.11473	+	+	+	+	8.57e-21	226.23	152.4	226.23	+	_(ac)SETAPAAPAAPAPVEK(su)TPVK_;_(ac)SETAPAAPAAPAPVEK(su)TPVKK_;_SETAPAAPAAPAPVEK(su)TPVK_	3	-0.29899	31411100	30967300	12388000	36410900
Q7TNL5	Serine/threonine-protein phosphatase 2A 56 kDa regulatory subunit	Ppp2r5d	75	1	SGGPQIVKKERRQSS	0.998387	2977124700	1	18	45	+	3.28471	3.0781	4.50886e-05	2.64989	1.47953	0.00285079	3.10411	3.27058	3.17881e-05	-0.634823	0.274432	0.599922	-0.180598	0.153257	0.687164	0.454226	0.194532	0.553649	-1.35617	0.615183	0.234188	0.506795	+	+	+	+	0.000243805	193.11	55.137	167.22	+	_YSGGPQIVK(su)K_	2	2.0745	10177700	13370500	28544100	38419600
P28033	CCAAT/enhancer-binding protein beta (C/EBP beta) (AGP/EBP) (Interleukin-6-dependent-binding protein) (IL-6DBP) (Liver-enriched transcriptional activator) (LAP)	Cebpb	98	0	FADDYGAKPSKKPAD	0.999995	2969152400	1	7	28	+	4.71388	1.32947	0.00135092	2.07024	0.747351	0.023211	3.69147	1.63336	0.000337283	-2.64364	0.775192	0.151972	-1.02242	0.267466	0.346077	1.62123	0.94872	0.0693852	-1.00058	0.800414	-0.209621	0.409788		+	+	+	0.0166754	150.46	36.176	150.46	+	_DDYGAK(su)PSK_	2	2.0487	0	17459000	17321000	12760000
Q60953	Protein PML	Pml	454	0	TQPVAMVKTVPGAHP	1	2939830210	11	131	165	+	3.66936	5.06472	0	1.46861	2.96674	0.00160821	0.561522	1.2291	0.066081	-2.20074	4.61459	0.0146121	-3.10783	5.651	0.00216923	-0.907093	2.93875	0.0425954	-0.969652	1.52741	0.029767	-0.587526	+	+	+	+	3.45e-56	242.74	183.76	161.7	+	_TQPVAM(ox)VK(su)TVPGAHPVPVYAFSM(ox)QGPTYR_;_TQPVAM(ox)VK(su)TVPGAHPVPVYAFSM(ox)QGPTYRE_;_TQPVAM(ox)VK(su)TVPGAHPVPVYAFSMQGPTYR_;_TQPVAM(ox)VK(su)TVPGAHPVPVYAFSMQGPTYRE_;_TQPVAM(ox)VK(su)TVPGAHPVPVYAFSMQGPTYREEASQTVGSMK_;_TQPVAMVK(su)TVPGAHPVPVYAFSM(ox)QGPTYR_;_TQPVAMVK(su)TVPGAHPVPVYAFSM(ox)QGPTYRE_;_TQPVAMVK(su)TVPGAHPVPVYAFSMQGPTYR_;_TQPVAMVK(su)TVPGAHPVPVYAFSMQGPTYRE_;_TQPVAMVK(su)TVPGAHPVPVY…	5	-0.48109	53759950	37727280	51859530	29578550
Q6KAQ7	ZZ-type zinc finger-containing protein 3	Zzz3	654	1	GRLCDDSKPETFNQL	1	2933364490	4	114	179	+	3.20067	2.68576	0.000238056	3.64814	2.19911	9.84985e-05	4.21966	5.15931	0	0.447464	0.1714	0.70912	1.01899	0.914529	0.0912751	0.571523	0.277561	0.456322	-1.42903	0.223902	0.454986	0.750139	+	+	+	+	3.9e-48	263.09	157.63	127.97	+	_DDSK(su)PETFNQLWTVE_;_DDSK(su)PETFNQLWTVEEQK_;_DSK(su)PETFNQLWTVE_;_DSK(su)PETFNQLWTVEEQK_	3	3.3307	7267490	6445280	15375700	15691690
P09405	Nucleolin (Protein C23)	Ncl	299	1	APEAKKQKVEGSEPT	1	2918445800	2	81	112	+	6.42029	6.88415	0	6.6234	7.66545	0	5.99767	7.38759	0	0.203114	0.563307	0.702624	-0.42262	1.32517	0.240748	-0.625733	3.48429	0.0899612	-1.66658	0.581144	0.652254	0.433186	+	+	+	+	2.35e-150	323.08	253.74	134.87	+	_(gl)QK(su)VEGSEPTTPFNLFIGNLNPNK_;_QK(su)VEGSEPTTPFNLFIGNLNPNK_	4	-0.34221	1782300	2277300	3757800	2194700
O55135	Eukaryotic translation initiation factor 6 (eIF-6) (B4 integrin interactor) (CAB) (p27(BBP))	Eif6	228	0	VFKLNEAKPSTIATS	1	2906022180	2	27	61	+	2.71316	5.85388	0	2.74677	6.02117	0	2.60037	6.46548	0	0.0336103	0.0847872	0.943944	-0.112796	0.425946	0.697808	-0.146407	0.644965	0.637757	-1.66046	0.575236	0.602932	0.48229	+	+	+	+	6.96e-05	169.25	66.383	164.15	+	_LNEAK(su)PSTIATSM(ox)R_;_LNEAK(su)PSTIATSMR_	3	0.41255	22875780	23551100	39418400	30775100
P62806	Histone H4	H4c1;H4c2;H4c3;H4c4;H4c6;H4c8;H4c9;H4c11;H4c12;Hist1h4m;H4c14;H4f16	78	0	VTYTEHAKRKTVTAM	1	2900105680	2	17	38	+	4.32691	1.82837	0.000483411	3.68956	1.63812	0.00111698	3.19116	1.12387	0.00425215	-0.637349	0.172598	0.678135	-1.13574	0.283149	0.320084	-0.498393	0.114335	0.643886	-1.11013	0.604212	0.351692	0.154226		+	+	+	2.12e-15	223.03	121.31	148.48	+	_DAVTYTEHAK(su)_;_DAVTYTEHAK(su)RK_	3	1.3061	18322900	9992880	3293100	2659200
Q6PDQ2	Chromodomain-helicase-DNA-binding protein 4 (CHD-4) (EC 3.6.4.12)	Chd4	1639	0	EPMETEAKGTTEVEK	1	2894439900	2	51	73	+	4.36453	2.12858	0.000224934	4.85466	2.3587	7.74377e-05	3.48585	1.63119	0.000448963	0.490131	1.60772	0.366292	-0.87868	1.13997	0.0875847	-1.36881	1.94083	0.0289722	-1.43042	0.535134	0.755863	0.139423	+	+	+	+	4.34e-74	280.4	188.44	199.97	+	_ERTEEPM(ox)ETEAK(su)GTTEVEK_;_ERTEEPMETEAK(su)GTTEVEK_	3	1.13	0	17091300	34913500	18484000
Q6A037	NEDD4-binding protein 1 (N4BP1)	N4bp1	469	1	RTVPVGQKQEIWGSK	1	2889757240	2	51	69	+	1.79609	4.62772	0.000227472	1.99642	2.03306	0.00175771	1.87861	3.5309	0.000142516	0.200331	0.148654	0.792997	0.0825176	0.144659	0.807646	-0.117813	0.0768768	0.817796	-1.43083	0.381792	0.583966	0.465069	+	+	+	+	2.83e-07	179.44	117.1	125.45	+	_VNSFRTVPVGQK(su)Q_;_VNSFRTVPVGQK(su)QEIWGSK_	3	-0.77283	48451100	45591410	40916800	43142880
P30051	Transcriptional enhancer factor TEF-1 (NTEF-1) (Protein GT-IIC) (TEA domain family member 1) (TEAD-1) (Transcription factor 13) (TCF-13)	Tead1	173	0	PGSSQDVKPFVQQAY	1	2889410190	2	13	23	+	3.5712	2.37514	0.000227774	6.62451	2.44374	4.54237e-05	6.06192	2.08216	6.39366e-05	3.0533	0.971768	0.0915089	2.49072	0.698622	0.0592851	-0.562587	0.0981262	0.668729	-1.20803	-0.146591	0.760916	0.593703		+	+	+	2.54e-88	251.41	215.87	251.41	+	_DVK(su)PFVQQAYPIQPAVTAPIPGF_;_DVK(su)PFVQQAYPIQPAVTAPIPGFEPTSAPAPSVPAWQGRSIGTTK_	4	0.55368	460330	581380	0	744680
Q6DFV1	Condensin-2 complex subunit G2 (Chromosome-associated protein G2) (CAP-G2) (Leucine zipper protein 5) (More than blood protein) (Non-SMC condensin II complex subunit G2)	Ncapg2	646	0	AKIYTINKFAAVLPE	1	2885321700	1	16	26	+	6.18907	2.46913	5.05415e-05	4.32593	1.80016	0.000364282	-0.755117	0.205197	0.236011	-1.86314	3.03267	0.0282458	-6.94419	4.10597	0.000907937	-5.08105	3.49082	0.00354375	-0.742901	1.14149	0.574221	-0.972813		+	+		1.72e-05	195.09	141.02	148.33	+	_IYTINK(su)FAAVLPEYLK_	3	-1.9307	24768300	16107000	0	17652000
G3X9B1	HEAT repeat-containing 1	Heatr1	1488	1	TSKTVSTKSEVQDEM	1	2862846000	1	30	38	+	1.55468	2.83146	0.00130772	1.8004	3.25678	0.000411541	1.7829	3.74791	0.000141469	0.245726	0.272316	0.719623	0.228219	0.281531	0.570425	-0.0175076	0.0181352	0.967697	-1.48746	0.312876	0.59743	0.577156	+	+	+	+	0.00040606	208.6	78.042	171.76	+	_TVSTK(su)SEVQ_	2	0.96708	45752000	41842000	68217000	47276000
Q01320	DNA topoisomerase 2-alpha (EC 5.6.2.2) (DNA topoisomerase II, alpha isozyme)	Top2a	1226	1	PQVTVEMKAEAEKKI	1	2861692920	6	76	142	+	7.6193	6.94541	0	6.66373	6.51415	0	3.18726	4.54859	0	-0.955575	2.65166	0.103154	-4.43205	6.25385	0.0017875	-3.47647	5.48801	0.00130233	-1.39692	1.04003	0.734403	-0.377512	+	+	+	+	5.51e-05	174.24	78.013	156.14	+	_RVIPQVTVEM(ox)K(su)_;_RVIPQVTVEM(ox)K(su)A_;_RVIPQVTVEM(ox)K(su)AEAEK_;_RVIPQVTVEMK(su)_;_RVIPQVTVEMK(su)A_;_RVIPQVTVEMK(su)AEAEK_	3	-1.0182	1445500	2365600	3738450	3076770
Q6GSS7	Histone H2A type 2-A (H2a-614) (H2a-615) (Histone H2A.2)	Hist2h2aa1;Hist2h2aa2	96	0	RNDEELNKLLGKVTI	1	2841446200	1	22	58	+	3.90478	4.04785	0	3.76995	3.95887	6.4891e-05	3.67256	3.95849	0	-0.134836	0.312214	0.793265	-0.232219	0.730683	0.476158	-0.097383	0.25383	0.762477	-1.62958	0.613476	0.536022	0.480081		+	+	+	0.000429563	194.98	93.266	189.99	+	_DEELNK(su)LLGK_	3	1.3491	5257700	15185200	20206000	19549000
Q3U8K7	Histone-lysine N-methyltransferase KMT5B (EC 2.1.1.-) (Lysine-specific methyltransferase 5B) (Suppressor of variegation 4-20 homolog 1) (Su(var)4-20 homolog 1) (Suv4-20h1)	Kmt5b	556	1	LKETTDIKLEPSPLD	1	2838248700	1	47	62	+	6.04833	5.5446	0	5.5247	5.36111	0	5.35313	5.27109	0	-0.523622	2.61496	0.282276	-0.695199	3.1574	0.0545497	-0.171577	1.05651	0.581444	-1.6539	0.710093	0.505435	0.438374	+	+	+	+	3.56e-07	239.93	114.12	152.96	+	_DIK(su)LEPSPL_	3	-0.36879	1902800	3450100	4721300	7007600
Q925H1	Zinc finger transcription factor Trps1	Trps1	1040	0	QPLHIQIKSPQESTG	1	2819613500	2	46	76	+	6.4339	5.58779	0	7.21164	6.84975	0	7.0497	6.58869	0	0.777741	1.13721	0.261617	0.615806	0.822635	0.196072	-0.161935	0.261581	0.670416	-1.65502	0.403082	0.651869	0.600068		+	+	+	0.000170793	154.34	71.919	127.83	+	_RM(ox)QPLHIQIK(su)SPQESTG_;_RMQPLHIQIK(su)SPQESTG_	3	0.60728	1047400	1084800	1528300	2140400
P16858	Glyceraldehyde-3-phosphate dehydrogenase (GAPDH) (EC 1.2.1.12) (Peptidyl-cysteine S-nitrosylase GAPDH) (EC 2.6.99.-)	Gapdh	115	0	AHLKGGAKRVIISAP	1	2808661800	1	24	47	+	2.00424	3.90496	0.000227321	2.26642	3.82523	7.42662e-05	1.62936	1.66967	0.00466643	0.262184	0.652175	0.641586	-0.374883	0.322274	0.451701	-0.637066	0.584689	0.292796	-1.41902	0.509149	0.761382	0.148494	+	+	+	+	1.39e-05	176.04	87.965	133.9	+	_GGAK(su)RVIISAPSA_	3	-0.51243	47439300	34155100	35918700	58587200
Q64127	Transcription intermediary factor 1-alpha (TIF1-alpha) (EC 2.3.2.27) (E3 ubiquitin-protein ligase Trim24) (RING-type E3 ubiquitin transferase TIF1-alpha) (Tripartite motif-containing protein 24)	Trim24	603	0	SAAGYDGKAFSSPMI	1	2795488640	2	59	108	+	5.33201	5.40526	0	4.75124	5.11649	0	3.70451	4.28788	0	-0.58077	1.53135	0.310078	-1.6275	3.22466	0.00489983	-1.04673	2.26462	0.0411768	-1.58556	0.867117	0.599967	0.11848	+	+	+	+	2.34e-22	280.91	152.05	246.25	+	_DGK(su)AFSSPM(ox)I_;_DGK(su)AFSSPMI_	2	0.4216	5345340	9177040	5863560	12710100
V9GX74	Zinc finger transcription factor Trps1	Trps1	1196	1	TKAPPTVKNEGPLNV	1	2791811500	2	22	53	+	3.89227	5.02705	0	4.32928	7.59844	0	3.47942	7.16344	0	0.437003	0.798215	0.504636	-0.41285	0.753467	0.309954	-0.849854	4.58459	0.0330974	-1.63328	0.539931	0.783927	0.30942	+	+	+	+	0.0012239	208.35	94.649	208.35	+	_APPTVK(su)N_;_APPTVK(su)NEGPLNVVK_	2	0.63344	10119400	12970200	12596200	14428700
Q9D968	Host cell factor 2 (HCF-2) (C2 factor)	Hcfc2	437	1	SDTVNSTKTEHTAVR	0.999746	2785843400	1	24	44	+	8.80948	4.91183	0	7.92058	4.62724	0	7.25903	3.96316	0	-0.888904	0.685016	0.332301	-1.55045	1.04172	0.0446791	-0.661551	0.37091	0.376975	-1.60553	0.752857	0.514889	0.337785		+	+	+	0.000563867	133.46	50.861	107.75	+	_DTVNSTK(su)TEHTAVRGTSLRSKP_	6	1.2807	0	1460400	0	0
Q8CBD1	Nuclear receptor-interacting protein 1 (Nuclear factor RIP140) (Receptor-interacting protein 140)	Nrip1	803	1	LPVSEDFKSEPASPQ	1	2783575600	1	23	40	+	7.41022	6.40693	0	8.62742	6.90378	0	8.30254	6.77594	0	1.2172	3.90033	0.050383	0.892319	3.0462	0.0274169	-0.324883	1.48332	0.37067	-1.6581	0.361094	0.692767	0.60424		+	+	+	2.36e-07	224.42	112.81	211.46	+	_DFK(su)SEPASPQ_	2	0.67478	0	0	0	0
Q9Z172	Small ubiquitin-related modifier 3 (SUMO-3) (SMT3 homolog 1) (Ubiquitin-like protein SMT3A) (Smt3A)	Sumo3	11	1	EKPKEGVKTENDHIN	1	2775015200	2	32	78	+	3.18201	2.4824	0.000222887	2.9231	2.23081	0.000246517	1.52375	1.1621	0.0129499	-0.258907	0.525282	0.657139	-1.65826	3.96023	0.00318569	-1.39935	2.74422	0.0188226	-1.30424	0.871759	0.694707	-0.26223	+	+	+	+	2.74e-14	194.92	99.417	167.61	+	_(ac)SEEKPK(su)EGVK(su)TEN_;_EGVK(su)TENDHINLK_	3	2.0366	30134300	7828100	61007400	71746200
Q61136	Serine/threonine-protein kinase PRP4 homolog (EC 2.7.11.1) (PRP4 pre-mRNA-processing factor 4 homolog) (Pre-mRNA protein kinase)	Prpf4b	118	1	EKQRALIKAELDNEL	1	2774264900	2	28	108	+	2.6624	5.89843	0	2.96466	7.94563	0	2.74838	7.67195	0	0.302264	1.16678	0.570894	0.0859809	0.256566	0.774532	-0.216283	1.72517	0.495211	-1.66016	0.450777	0.690433	0.518949		+	+	+	0.00410981	166.07	49.525	150.61	+	_(gl)QRALIK(su)AEL_;_QRALIK(su)AEL_	2	0.72807	24695000	21364500	28029400	26219300
Q52KI8	Serine/arginine repetitive matrix protein 1 (Plenty-of-prolines 101)	Srrm1	249	1	SDILKAPKPEPVPEP	1	2766163700	2	38	53	+	6.33306	4.82816	0	6.30652	4.2094	0	6.11596	4.62875	0	-0.0265422	0.0205768	0.968996	-0.217093	0.391649	0.546166	-0.190551	0.157493	0.696412	-1.63771	0.574269	0.564998	0.498444		+	+	+	3.25e-06	204.32	108.21	128.4	+	_APK(su)PEPVPEPK_;_APK(su)PEPVPEPKEPS(ph)PEK_	3	-0.63943	1969800	0	0	6321800
Q571H0	Nucleolar pre-ribosomal-associated protein 1 (URB1 ribosome biogenesis 1 homolog)	Urb1	1333	0	LIPFARTKDLHVLMD	1	2764902300	2	46	79	+	1.39053	1.9999	0.00588843	1.69793	2.5241	0.00148983	1.60349	2.5409	0.00113557	0.307395	0.471342	0.634816	0.212956	0.339868	0.565015	-0.0944381	0.152415	0.792507	-1.44396	0.2678	0.646205	0.529951	+	+	+	+	5.81e-10	201.48	113.92	159.5	+	_DALHLEALAQLIPFARTK(su)_;_EALAQLIPFARTK(su)_	3	3.1869	63737100	60988200	69750600	30028500
A2A484	Zinc finger, MYND-type-containing 8	Zmynd8	457	0	VEQDPEKKAPSSHFS	1	2752253600	1	30	42	+	6.6475	4.25871	0	6.63905	4.03981	0	5.77256	2.77598	3.87792e-05	-0.00844479	0.00935426	0.986924	-0.874931	0.465476	0.22979	-0.866486	0.430577	0.300412	-1.57114	0.620808	0.618024	0.332308		+	+	+	1.93e-06	193.45	56.95	161.21	+	_K(su)APSSHFSASEESM_	3	0.40744	2432600	4903800	1807400	0
G3UW50	Zinc finger and BTB domain-containing 25	Zbtb25	205	1	QKPPVSIKQERCDPE	1	2745192080	1	45	77	+	2.50535	3.83317	4.44797e-05	2.05062	3.35863	0.000130414	1.86175	3.60064	0.000143004	-0.454731	0.896532	0.476081	-0.643602	1.79914	0.098597	-0.188871	0.438222	0.602363	-1.54882	0.869695	0.430725	0.2484	+	+	+	+	7.81e-05	194.13	103.52	148.7	+	_EHQKPPVSIK(su)Q_	4	0.88156	36635100	32106700	32703780	62425400
Q91ZW3	SWI/SNF-related matrix-associated actin-dependent regulator of chromatin subfamily A member 5 (EC 3.6.4.-) (Sucrose nonfermenting protein 2 homolog) (mSnf2h)	Smarca5	175	0	EDSPSYVKWGKLRDY	1	2732619000	1	26	50	+	2.58162	5.67093	0	2.15368	6.05584	4.81581e-05	1.46058	4.48132	0.000191991	-0.427941	2.08082	0.39499	-1.12104	3.74842	0.00996229	-0.693102	3.56293	0.0706559	-1.51337	1.00892	0.590811	-0.0863611	+	+	+	+	0.00092269	192.15	80.54	192.15	+	_DSPSYVK(su)WGK_	2	-0.19909	32341800	42039900	58570200	43111800
Q6PDQ2	Chromodomain-helicase-DNA-binding protein 4 (CHD-4) (EC 3.6.4.12)	Chd4	1522	0	AEVEENKKMSQPGSP	1	2728050200	3	22	50	+	3.10101	3.69067	5.23854e-05	4.22532	4.40732	0	2.89621	3.43686	3.16484e-05	1.12431	1.70497	0.120689	-0.204801	0.225055	0.618513	-1.32911	1.92641	0.030463	-1.52003	0.324376	0.993088	0.202565	+	+	+	+	0.000344209	180.39	81.106	151.7	+	_K(su)MSQPGS(ph)PSPK_;_K(su)MSQPGSPS(ph)PK_;_K(su)MSQPGSPSPK_	2	1.3676	11041000	19608400	28629400	10816700
A2A7B5	PR domain-containing 2, with ZNF domain	Prdm2	1143	0	LSIKDLTKHLSVHAE	1	2702826770	1	8	37	+	2.04089	2.95178	0.000511574	2.30099	1.0162	0.010233	3.44987	4.61958	0	0.260096	0.0795991	0.837876	1.40897	2.26446	0.0117696	1.14887	0.442129	0.24653	-1.15822	0.055271	0.209921	0.893027		+		+	2.61e-05	207.04	100.84	157.03	+	_DLTK(su)HLSVHA_	2	-2.1111	20755000	21158000	13891000	19927000
Q61335	B-cell receptor-associated protein 31 (BCR-associated protein 31) (Bap31) (p28)	Bcap31	242	1	SVRGPSVKKEE____	0.979665	2700427600	1	12	29	+	-1.50946	0.419373	0.0921055	3.47062	2.79918	7.76034e-05	3.71014	3.9348	0	4.98008	1.64686	0.0277278	5.2196	1.80781	0.0021345	0.239525	0.170076	0.651451	-0.513571	-1.06033	0.743571	0.830333		+	+	+	0.00492942	129.54	37.988	113.69	+	_LQASVRGPSVK(su)K_	3	-0.45274	21713500	17739000	19988300	7533200
E9PWW9	Remodeling and spacing factor 1	Rsf1	363	0	ADFGSNIKSQDIIEK	1	2683615700	1	49	65	+	0.505986	1.43786	0.0878714	0.448693	1.62301	0.10104	-0.128377	0.208704	0.526728	-0.0572929	0.097836	0.915319	-0.634363	1.15133	0.143596	-0.57707	1.14132	0.206922	-0.507826	0.736044	0.5952	-0.823418	+	+	+	+	1.46e-06	235.31	103.81	218.94	+	_DFGSNIK(su)SQ_	2	0.79589	110116700	126831100	145987000	111351000
Q8CDC7	Zinc finger and BTB domain-containing protein 9	Zbtb9	358	0	QAMHGPVKLGGTPPA	1	2674977600	3	43	83	+	3.89184	5.62293	0	2.69375	4.72438	5.21401e-05	1.8813	3.04313	0.000192815	-1.19809	4.06678	0.0507578	-2.01055	3.68824	0.00185385	-0.812455	1.76624	0.0859503	-1.4179	1.18908	0.386527	-0.157702	+	+	+	+	0.00111675	156.32	85.376	101.48	+	_DGGPGGTGQAM(ox)HGPVK(su)LGGTPPA_;_DGGPGGTGQAMHGPVK(su)LGGT(ph)PPA_;_DGGPGGTGQAMHGPVK(su)LGGTPPA_	3	1.0982	20887400	31521300	20298900	27380200
Q8CID0	Cysteine-rich protein 2-binding protein (CSRP2-binding protein) (ADA2A-containing complex subunit 2) (ATAC2) (CRP2-binding partner) (CRP2BP) (Lysine acetyltransferase 14)	Kat14	408	1	VRAPEQIKQEVDSEE	1	2656909800	3	47	95	+	1.62709	3.2172	0.000798723	1.80259	3.99167	0.00013026	1.56074	3.58238	0.000308381	0.175492	0.356023	0.746453	-0.0663567	0.113324	0.844501	-0.241848	0.749935	0.507095	-1.5703	0.477644	0.698527	0.394125	+	+	+	+	9.48e-05	179.56	78.677	134.03	+	_VRAPEQIK(su)QEV_;_VRAPEQIK(su)QEVDS(ph)EEEKP_;_VRAPEQIK(su)QEVDSEEEKP_	4	-0.29921	35784600	43710500	58514400	72227500
O08664	B-cell CLL/lymphoma 7 protein family member C (B-cell chronic lymphocytic leukemia/lymphoma 7C protein)	Bcl7c	165	1	DEPPKLTKEEPVPEL	1	2654418790	2	52	103	+	2.65998	2.47579	0.000427159	2.55987	2.33772	0.000415385	2.4111	2.55545	0.000138343	-0.100113	0.0746747	0.890606	-0.248878	0.27892	0.553659	-0.148765	0.143474	0.737794	-1.47041	0.579799	0.502635	0.387973	+	+	+	+	7.14e-26	274.45	163.91	184.51	+	_DEPPKLTK(su)EEPVPELL_;_LTK(su)EEPVPELL_	2	0.19112	9909400	42871000	35447690	38997700
Q9ESU6	Bromodomain-containing protein 4 (Mitotic chromosome-associated protein) (MCAP)	Brd4	586	1	SSNSNVSKKEPVPTK	0.987474	2652669800	2	25	45	+	7.48821	5.2239	0	7.81508	5.28487	0	7.59194	4.79219	0	0.326871	1.06313	0.553899	0.103727	0.106275	0.799403	-0.223144	0.242683	0.61979	-1.65372	0.509769	0.604209	0.539738		+	+	+	0.00010259	184.44	84.421	163.26	+	_NNSSNSNVSK(su)K_;_NNSSNSNVSK(su)KEPVPTK_	3	0.11219	0	0	0	0
Q8BVY0	Ribosomal L1 domain-containing protein 1	Rsl1d1	119	0	FYKKLLKKHGVNTIS	1	2622610490	1	36	61	+	2.25245	6.43997	6.16062e-05	2.5184	5.8204	5.96218e-05	1.3551	2.32076	0.00349326	0.26595	0.900013	0.617023	-0.897357	1.52055	0.0627895	-1.16331	1.89512	0.0414892	-1.4424	0.679025	0.929505	-0.166131	+	+	+	+	8.22e-10	179.14	93.591	138.73	+	_K(su)HGVNTISQIIPFK_	4	0.77683	35238000	41277800	47263600	40493200
P15864	Histone H1.2 (H1 VAR.1) (H1c)	H1-2	97	0	KGILVQTKGTGASGS	1	2620013700	1	26	39	+	4.384	7.29865	0	4.51136	5.88796	0	3.96849	7.2931	0	0.127367	0.211787	0.818176	-0.415503	1.74693	0.221156	-0.54287	1.2317	0.214302	-1.65461	0.600952	0.666482	0.387176	+	+	+	+	3.16e-26	237.09	152.73	220.16	+	_GILVQTK(su)GTGASGSFK_	3	1.9059	7980800	8814900	8705300	10217000
Q8BG87	Methylcytosine dioxygenase TET3 (EC 1.14.11.n2)	Tet3	1605	1	EKLFGALKSEEKLWD	0.999997	2619162200	1	10	52	+	3.32842	3.56547	5.43162e-05	3.83129	5.42223	0	2.51592	4.11634	3.27273e-05	0.502867	0.490302	0.539653	-0.812499	0.848088	0.132235	-1.31537	2.26656	0.0256273	-1.51597	0.570007	0.885162	0.0608008		+	+	+	0.00683256	159.09	34.963	159.09	+	_LFGALK(su)SEEK_	3	-0.041386	17457200	15048300	17502900	22929200
Q925H1	Zinc finger transcription factor Trps1	Trps1	497	1	VEGEPLTKPEKGLSG	0.979401	2613097300	1	23	38	+	6.08061	3.51982	0	6.16712	3.56441	0	4.94812	2.90946	3.81625e-05	0.0865149	0.370288	0.847633	-1.13249	1.9672	0.0259196	-1.219	2.17285	0.0304579	-1.57781	0.653903	0.685656	0.238255		+	+	+	0.0004356	171.46	89.201	171.46	+	_SVEGEPLTK(su)PEK_	3	1.2272	6764800	1721200	1065900	10349600
Q60954	Homeobox protein Meis1 (Myeloid ecotropic viral integration site 1)	Meis1	126	0	EDIAVFAKQIRAEKP	1	2600082590	3	33	78	+	4.13491	5.86587	0	3.23834	5.58029	0	1.38654	1.58608	0.00827545	-0.896575	2.24152	0.137511	-2.74838	2.90233	0.00189005	-1.8518	2.11785	0.0172429	-1.2713	1.12908	0.608607	-0.466392	+	+	+	+	0.000125891	199.29	38.657	174.39	+	_DIAVFAK(su)_;_DIAVFAK(su)QIRA_;_DIAVFAK(su)QIRAEK_	3	0.71876	24887000	16365090	23886900	20204700
Q6PDG5	SWI/SNF complex subunit SMARCC2 (BRG1-associated factor 170) (BAF170) (SWI/SNF complex 170 kDa subunit) (SWI/SNF-related matrix-associated actin-dependent regulator of chromatin subfamily C member 2)	Smarcc2	718	1	LVEAHVRKVEEAAKV	1	2593297610	3	29	87	+	6.31471	3.59869	0	6.812	5.24288	0	7.88087	6.16548	0	0.497296	0.258262	0.63512	1.56616	1.1016	0.0393606	1.06887	1.97517	0.0469624	-1.60141	0.324074	0.47571	0.801629		+	+	+	0.000131857	186.06	107.37	103.84	+	_EEVPTALVEAHVRK(su)VE_;_M(ox)KEEVPTALVEAHVRK(su)VE_;_MKEEVPTALVEAHVRK(su)VE_	4	1.9705	1406950	0	0	527760
P14404	Histone-lysine N-methyltransferase MECOM (EC 2.1.1.-) (Ecotropic virus integration site 1 protein) (EVI-1) (MDS1 and EVI1 complex locus protein) (Myelodysplasia syndrome 1 protein homolog)	Mecom	754	0	TTKRKDEKPLTSGPS	1	2588373070	1	48	70	+	3.39328	4.11972	0	2.23339	4.90097	8.68316e-05	1.93653	4.78048	6.44474e-05	-1.1599	1.82021	0.107448	-1.45676	2.30253	0.0110125	-0.29686	1.22308	0.41194	-1.44947	1.15179	0.262625	0.0350549	+	+	+	+	4.52e-75	282.62	204.13	212.74	+	_DEK(su)PLTSGPSKPSGTPATSQ_	3	1.5883	26418100	23021000	29122100	38647800
O08580	Steroid hormone receptor ERR1 (Estrogen receptor-like 1) (Estrogen-related receptor alpha) (ERR-alpha) (Nuclear receptor subfamily 3 group B member 1)	Esrra	14	1	GIEPLYIKAEPASPD	1	2582636340	3	48	89	+	6.34784	5.28283	0	8.58199	6.7414	0	8.54937	7.54576	0	2.23414	2.77514	0.0239556	2.20152	3.1133	0.00201182	-0.03262	0.0505397	0.926341	-1.60913	0.131049	0.743511	0.734569		+	+	+	1.86e-13	212.24	139.34	96.805	+	_(ac)SSQVVGIEPLYIK(su)_;_(ac)SSQVVGIEPLYIK(su)A_;_(ac)SSQVVGIEPLYIK(su)AEPASP_	3	3.4159	0	0	503770	0
Q80VM4	Zinc finger protein 579	Znf579	508	1	PLPIAHIKEEPPSPG	1	2575147360	2	57	111	+	4.69357	4.62613	0	4.16447	4.96307	0	4.91191	6.00924	0	-0.529108	0.658205	0.480173	0.218338	0.269619	0.586254	0.747445	1.85544	0.096616	-1.63018	0.59245	0.341892	0.695843	+	+	+	+	1.06e-20	229.15	144.26	129.36	+	_(gl)QEAEGLPLPIAHIK(su)_;_QEAEGLPLPIAHIK(su)_	3	-0.23633	4926210	6424260	4822110	9210880
P15066	Transcription factor jun-D	Jund	234	1	PPRLAALKDEPQTVP	1	2563687280	1	29	38	+	7.62564	5.89987	0	7.42728	5.87468	0	8.1163	6.22791	0	-0.198364	0.31904	0.736061	0.490657	1.08607	0.217914	0.689021	1.66132	0.11772	-1.66095	0.525712	0.468831	0.666408		+	+	+	1.95e-83	273.79	226.9	69.492	+	_EPVPFPPPPGALGPPPPPHPPRLAALK(su)_	5	0.34972	0	687670	0	0
Q9Z103	Activity-dependent neuroprotector homeobox protein (Activity-dependent neuroprotective protein)	Adnp	615	0	PQAAVPYKKDVGKTL	0.871231	2562304000	1	11	40	+	2.10659	0.720489	0.0260346	3.62785	3.79842	5.67797e-05	3.25015	3.39808	3.39356e-05	1.52126	0.482397	0.3334	1.14356	0.339435	0.269649	-0.377707	0.337559	0.48967	-1.13154	-0.0703042	0.696058	0.505781	+	+	+	+	0.00172416	152.16	67.683	115.65	+	_SSPQAAVPYK(su)K_	3	1.7542	19291400	15253700	9773900	18288000
Q8R2M2	Deoxynucleotidyltransferase terminal-interacting protein 2	Dnttip2	312	0	DLKITEEKVINEKDS	1	2555338100	1	12	34	+	-1.54286	0.39566	0.0988779	1.16139	4.22351	0.00224225	1.51341	4.83122	0.000139188	2.70424	0.783583	0.146789	3.05626	0.906865	0.0270919	0.352019	2.76291	0.298312	-0.143905	-0.928491	0.446692	0.625704		+	+	+	0.00146562	185.66	69.631	184.44	+	_ITEEK(su)VINEK_	2	-1.0616	59852000	52205000	87373000	54940000
Q6NV66	Zinc finger protein 646	Zfp646	1138	1	LEELAGVKEEVWEGT	1	2554076620	2	52	89	+	4.21156	4.04803	0	4.34532	4.06761	0	3.56868	3.66061	0	0.133759	0.170169	0.824021	-0.64288	1.19579	0.136484	-0.776639	1.3834	0.111935	-1.5984	0.622285	0.692814	0.283304	+	+	+	+	2.33e-14	240.85	107.61	127.17	+	_VEPLEELAGVK(su)_;_VEPLEELAGVK(su)E_	3	0.077059	6531640	7820050	9255730	24996900
Q922K7	Probable 28S rRNA (cytosine-C(5))-methyltransferase (EC 2.1.1.-) (Nucleolar protein 1) (Nucleolar protein 2 homolog) (Proliferating-cell nucleolar antigen p120) (Proliferation-associated nucleolar protein p120)	Nop2	601	1	LKDQVTPKSENGSQP	0.999973	2550530500	2	17	41	+	3.46842	7.20043	0	3.01379	2.26006	0.00025103	2.27786	2.69707	0.000138419	-0.454632	0.262249	0.643001	-1.19057	1.46214	0.038179	-0.735933	0.388596	0.350562	-1.39725	0.815633	0.525574	0.0560427	+	+	+	+	0.000221451	177.67	99.772	177.67	+	_DQVTPK(su)SENGSQPTK_;_DQVTPK(su)SENGSQPTKK_	3	2.2833	19026900	16423500	27074100	20560000
Q9CZT4	DNA-directed RNA polymerase III subunit RPC5 (RNA polymerase III subunit 5) (RNA polymerase III subunit C5) (Sex-lethal interactor homolog) (Sxl interactor)	Polr3e	498	1	VLPSVQIKEEPLSEE	1	2543377800	2	63	83	+	2.51969	2.75129	0.000273854	2.63243	3.02485	6.99229e-05	2.11371	3.15063	0.000112898	0.112734	0.072737	0.886355	-0.405982	0.369161	0.413912	-0.518716	0.54521	0.35151	-1.46011	0.565276	0.655894	0.238939	+	+	+	+	1.17e-18	222.16	95.852	159.18	+	_EQM(ox)RAATVLPSVQIK(su)_;_EQMRAATVLPSVQIK(su)_	3	-0.9804	33688100	21629700	24292000	40355900
A2A484	Zinc finger, MYND-type-containing 8	Zmynd8	655	0	VEVKEEAKSNSPVSE	0.999998	2536178500	2	14	54	+	0.824386	0.486216	0.117614	2.51454	3.56012	7.6512e-05	1.78225	2.21785	0.00121222	1.69016	1.13285	0.11914	0.957863	0.536078	0.185668	-0.732292	0.817459	0.195051	-1.01157	-0.360216	0.975187	0.396598			+	+	9.08e-07	153.1	66.323	132.28	+	_EEAK(su)SNS(ph)PVSEKPDPTPAK_;_EEAK(su)SNSPVSEKPDPTPAK_	3	1.711	30243800	40521400	63465000	27947300
Q8K310	Matrin-3	Matr3	616	1	KSKTDAQKTESPAEG	1	2532309500	1	18	29	+	1.9311	4.74703	7.98851e-05	2.49706	6.31986	6.52068e-05	2.49384	6.19402	0	0.565963	1.79407	0.297454	0.562748	1.74785	0.129989	-0.00321484	0.00812389	0.992795	-1.60998	0.186626	0.713173	0.710182		+	+	+	5.28e-29	241.51	120.74	152.58	+	_TDAQK(su)TESPAEGK_	3	-2.0134	26096000	28742000	31431000	33828000
Q64012	RNA-binding protein Raly (Maternally-expressed hnRNP C-related protein) (hnRNP associated with lethal yellow protein)	Raly	165	0	VKTTIPVKLFARSTA	1	2531101700	1	27	32	+	1.58158	2.6912	0.00134757	1.50092	2.58994	0.00236754	1.20424	2.07016	0.00674156	-0.080667	0.261467	0.86011	-0.377339	1.34833	0.274931	-0.296672	1.05582	0.424778	-1.48513	0.706612	0.594824	0.183698	+	+	+	+	2.24e-05	142.23	93.252	140.63	+	_TTIPVK(su)LFARSTAVTTGSAK_	4	0.14395	53629200	67965400	88465200	32965200
Q6KAQ7	ZZ-type zinc finger-containing protein 3	Zzz3	283	1	TKSDVQVKLEDHKLV	1	2521488600	1	23	48	+	1.956	4.83938	4.11765e-05	0.971116	0.462754	0.107878	0.0991235	0.0471101	0.757855	-0.984885	0.46702	0.415382	-1.85688	1.33087	0.0190742	-0.871992	0.307446	0.379871	-0.560344	0.888362	0.15891	-0.486928	+	+	+	+	0.00448642	209.6	50.014	191.4	+	_SDVQVK(su)LE_	2	-0.29461	59788900	62584400	63589600	65332700
Q8VHR5	Transcriptional repressor p66-beta (GATA zinc finger domain-containing protein 2B) (p66/p68)	Gatad2b	66	0	VPHELPTKQDGSGVK	1	2499680100	2	46	73	+	2.5827	3.16753	0.000237725	3.04023	4.77049	6.45006e-05	2.29583	3.69414	6.35171e-05	0.457522	0.545772	0.54454	-0.28687	0.286698	0.52207	-0.744392	1.49692	0.112144	-1.53851	0.46863	0.824192	0.245689	+	+	+	+	4.37e-05	186.42	115.51	140.49	+	_DLANLEVPHELPTK(su)Q_;_EVPHELPTK(su)Q_	3	0.50176	26772900	29142600	30551100	18330200
Q6P3Y5	Zinc finger protein 280C (Suppressor of hairy wing homolog 3)	Znf280c	135	0	SDGQTVSKLDFTKTS	1	2488719000	1	19	23	+	8.3471	7.63156	0	8.12369	7.38593	0	7.02297	6.71498	0	-0.223407	0.713483	0.669303	-1.32413	3.31555	0.00761442	-1.10072	2.69893	0.0293542	-1.65408	0.696634	0.633718	0.323731		+	+	+	0.00106732	216.45	45.782	188.04	+	_DGQTVSK(su)L_	2	2.4177	0	0	0	0
O35914	Zinc finger protein basonuclin-1	Bnc1	513	1	RKSSMPIKIEKEAVE	0.999988	2479130000	1	3	17	+	0.984916	2.02553	0.0150997	-5.35677	1.5814	0.000495361	-7.5149	5.74182	0	-6.34168	1.87035	0.0181792	-8.49981	5.89777	0	-2.15813	0.537191	0.131454	0.734328	0.977709	-0.589373	-1.12266		+			0.0163122	156.58	42.959	151.79	+	_SSMPIK(su)IEK_	2	1.4877	201845000	194770000	203386000	296543000
P58501	PAX3- and PAX7-binding protein 1 (PAX3/7BP) (GC-rich sequence DNA-binding factor 1)	Paxbp1	151	1	DLEKSKIKTELNTAA	1	2470942600	1	41	53	+	2.65075	4.46341	5.48482e-05	2.80151	4.58192	5.34397e-05	2.26375	4.27297	3.07255e-05	0.150752	0.325312	0.773829	-0.387006	1.19717	0.277551	-0.537758	1.67925	0.180785	-1.61035	0.602527	0.728376	0.27945	+	+	+	+	9.47e-07	236.83	85.388	180.3	+	_IK(su)TELNTAA_	2	1.8559	31365500	30066800	28298100	19939100
P15864	Histone H1.2 (H1 VAR.1) (H1c)	H1-2	90	0	GLKSLVSKGILVQTK	1	2461396500	1	19	30	+	3.75272	5.18638	0	3.8171	5.26756	0	3.56759	5.20201	0	0.0643897	0.136065	0.899087	-0.185124	0.521053	0.56244	-0.249514	0.783596	0.495896	-1.65272	0.574793	0.613013	0.464909		+	+	+	0.000637711	169.67	92.746	169.67	+	_SLVSK(su)GILVQTK_	3	0.74683	9425500	13452900	9946100	17409000
Q60520	Paired amphipathic helix protein Sin3a (Histone deacetylase complex subunit Sin3a) (Transcriptional corepressor Sin3a)	Sin3a	564	0	SSYRALPKSYQQPKC	0.999997	2449309400	1	6	29	+	0.292282	0.051731	0.679799	1.9194	2.29259	0.00142494	2.54705	3.468	6.53612e-05	1.62712	0.348271	0.440552	2.25477	0.523022	0.104937	0.627657	0.650966	0.274859	-0.558011	-0.420919	0.342266	0.636663		+	+	+	0.00248597	110.75	61.404	99.392	+	_RLGSSYRALPK(su)SYQQPK_	4	-0.20724	31220100	34688000	34654000	19022300
Q3UH06	Ras-responsive element-binding protein 1 (RREB-1) (RAS-responsive zinc finger transcription factor RREB)	Rreb1	374	0	LQHTKDVKPAPAEEL	1	2445282940	2	31	48	+	2.30296	3.58078	0.000156364	4.51021	6.27945	0	3.69455	6.29069	0	2.20726	3.47503	0.0169806	1.3916	2.60872	0.00910605	-0.81566	2.57707	0.0628242	-1.46562	-0.180751	1.05072	0.595647	+	+	+	+	1.72e-10	208.27	104.36	163.74	+	_DVK(su)PAPAEELLP_;_DVK(su)PAPAEELLPDDNQAIQLQTLK_	4	-0.54855	7973710	10697200	12792020	14702490
Q8CF60	Zinc finger protein 263	Zfp263	300	1	NPVPGVEKFENQERN	1	2444335980	4	67	112	+	5.28201	4.94763	0	5.16344	5.85068	0	5.98282	6.38558	0	-0.118567	0.11923	0.855751	0.700812	1.00516	0.138896	0.819379	2.07495	0.0748157	-1.64088	0.469419	0.422049	0.749412		+	+	+	2.1e-11	171.29	82.956	67.72	+	_EGM(ox)NPRNPVPGVEK(su)F_;_EGMNPRNPVPGVEK(su)F_;_EGMNPRNPVPGVEK(su)FENQ_;_EGMNPRNPVPGVEK(su)FENQERNVESVSPESTHPPVLLPGQARR_	6	0.61654	2058920	3774330	4210330	2419500
O35691	Pinin	Pnn	364	1	QKQEMEVKTEEEAEV	1	2441628400	6	52	130	+	1.45865	2.00962	0.00462037	2.05807	2.989	0.00027385	2.21743	5.51655	3.58506e-05	0.599425	0.558659	0.477921	0.758781	1.01775	0.120806	0.159356	0.183606	0.706519	-1.41198	0.0247334	0.615142	0.772101	+	+	+	+	4.24e-44	302.41	198.16	138.97	+	_(gl)QEMEVK(su)TEEEA_;_(gl)QEMEVK(su)TEEEAEVR_;_QEM(ox)EVK(su)TEEEA_;_QEM(ox)EVK(su)TEEEAEVR_;_QEMEVK(su)TEEEA_;_QEMEVK(su)TEEEAEVR_	3	0.5855	27178700	28751100	45012100	42467800
F7BJB9	MORC family CW-type zinc finger protein 3 (Nuclear matrix protein 2) (Zinc finger CW-type coiled-coil domain protein 3)	Morc3	837	1	TIERDQYKNEVQLLE	1	2432916430	1	37	60	+	4.2419	5.14823	0	3.80889	4.99417	0	2.07336	3.78714	6.03491e-05	-0.43301	0.826536	0.502938	-2.16854	4.13136	0.00216817	-1.73553	3.78889	0.00804071	-1.44112	0.974128	0.727581	-0.260591	+	+	+	+	2.55e-09	237.21	101.39	145.43	+	_DQYK(su)NEVQLL_	2	-0.91616	9851090	19145400	15441700	19898580
P0C0S6	Histone H2A.Z (H2A/z)	H2az1	116	0	GVIPHIHKSLIGKKG	0.999935	2430313100	1	33	41	+	2.78264	3.47271	4.46215e-05	2.56011	3.25184	7.2053e-05	2.15214	3.24603	8.95171e-05	-0.222536	0.304611	0.722175	-0.630507	1.4971	0.117471	-0.407972	0.88351	0.348838	-1.54935	0.751575	0.567563	0.230217	+	+	+	+	1.58e-10	194.51	122.53	149.62	+	_ATIAGGGVIPHIHK(su)SLIGK_	4	0.19234	35048300	33392000	32716800	15421000
Q4VA55	PWWP domain-containing DNA repair factor 3B (PWWP3B) (Mutated melanoma-associated antigen 1-like protein 1) (MUM1-like protein 1) (PWWP domain-containing protein MUM1L1)	Pwwp3b	162	0	DDSMTDDKLQVHTTG	1	2429222100	5	54	122	+	3.65535	3.87758	0	2.08386	2.75901	0.000412439	1.57327	2.11907	0.00266967	-1.57149	3.90598	0.0279842	-2.08208	4.33854	0.00215522	-0.510593	2.41632	0.160394	-1.30263	1.30199	0.182228	-0.181595	+	+	+	+	8.96e-05	189.55	189.55	121.45	+	_DDK(su)LQVHTTG_;_DDK(su)LQVHTTGESMPSEM(ox)_;_DDK(su)LQVHTTGESMPSEM_;_DK(su)LQVHTTGESMPSEM(ox)_;_DK(su)LQVHTTGESMPSEM_	3	0.94927	27484500	12043900	38823800	47733600
P27661	Histone H2AX (H2a/x) (Histone H2A.X)	H2afx	134	0	PKAPAVGKKASQASQ	0.999999	2418720000	1	13	13																								+	+	+	+	0.00433441	244.8	27.415	241.43	+	_APAVGK(su)K_	2	-0.43767	56967000	56732000	0	92266000
Q9D0E1	Heterogeneous nuclear ribonucleoprotein M (hnRNP M)	Hnrnpm	144	0	SGRPLKVKEDPDGEH	1	2386859700	1	12	47	+	3.43685	1.48883	0.00135159	5.27014	2.26439	7.65658e-05	1.31079	0.234722	0.171837	1.83329	3.16373	0.0276685	-2.12606	0.512692	0.112445	-3.95934	1.08044	0.025007	-0.860861	0.320498	0.95066	-0.410298		+	+	+	0.00185943	118.31	26.496	99.092	+	_VK(su)EDPDGEHARRAMQK_	6	0.17479	0	22234200	21060000	24150500
E9Q444	Zinc finger and BTB domain-containing 21	Zbtb21	500	1	ATRDLPLKTEEDQRD	1	2382421900	1	10	40	+	7.21657	6.46298	0	5.44944	4.23985	0	6.38914	5.5	0	-1.76713	2.05707	0.0529553	-0.827425	1.71881	0.0646099	0.939705	0.911705	0.130146	-1.60797	0.827912	0.231435	0.548623		+		+	0.000756395	228.74	103.44	169.58	+	_DLPLK(su)TEE_	3	-0.32844	1438600	2232800	2462100	0
Q8K2W6	PHD finger protein 13	Phf13	189	1	PDQVTEIKTEGKRTI	0.999994	2366965800	1	8	31	+	2.42703	5.55841	6.06061e-05	2.54987	5.80637	6.15385e-05	1.84509	4.11787	9.09091e-05	0.12284	0.566726	0.78405	-0.581936	1.84905	0.117326	-0.704776	2.28424	0.0920372	-1.59175	0.673409	0.788057	0.130285	+	+	+	+	8.75e-06	197.73	65.22	154.36	+	_DQVTEIK(su)TEGK_	3	2.4441	24303000	36911300	37165500	31647800
Q8C0P7	E3 SUMO-protein ligase ZNF451 (EC 2.3.2.-) (E3 SUMO-protein transferase ZNF451) (Zinc finger protein 451)	Znf451	431	0	LKRILSVKESSAEDC	1	2343531900	1	28	38	+	7.01633	4.18262	0	6.92958	4.14557	0	5.96647	3.7863	0	-0.086741	0.557699	0.839104	-1.04986	6.17321	0.00755502	-0.963116	5.00194	0.023272	-1.62299	0.664519	0.636239	0.322237		+	+	+	6.44e-09	215.48	98.965	176.4	+	_RILSVK(su)ESSAE_	3	1.105	3447100	0	3054000	1915800
Q4VA53	Sister chromatid cohesion protein PDS5 homolog B (Androgen-induced proliferation inhibitor) (Androgen-induced prostate proliferative shutoff-associated protein AS3)	Pds5b	1269	1	WPEEKRHKEELLENE	1	2343419900	1	14	22	+	6.89886	4.58091	0	6.97562	4.63276	0	7.69375	4.90591	0	0.0767651	0.148958	0.881791	0.794895	2.38258	0.0502209	0.71813	2.42904	0.0845864	-1.64467	0.4596	0.483015	0.702056		+	+	+	3.1e-09	236.16	130.64	185.3	+	_RHK(su)EELLENE_	3	-0.20259	0	0	0	0
P63158	High mobility group protein B1 (High mobility group protein 1) (HMG-1)	Hmgb1	177	1	AAKKGVVKAEKSKKK	1	2339443000	1	13	21	+	6.84564	5.07125	0	7.2287	5.13164	0	6.81028	5.13711	0	0.383056	0.693326	0.553214	-0.0353618	0.0611836	0.918046	-0.418418	0.883524	0.342507	-1.65439	0.514739	0.636116	0.503535		+	+	+	0.009584	199.15	53.744	199.15	+	_KGVVK(su)AEK_	2	1.1802	0	0	0	0
P41230	Lysine-specific demethylase 5C (EC 1.14.11.-) (Histone demethylase JARID1C) (Jumonji/ARID domain-containing protein 1C) (Protein SmcX) (Protein Xe169)	Kdm5c	282	1	EELGGDVKMESTSPK	1	2328373200	3	12	46	+	5.30394	7.45003	0	4.61999	2.80194	4.55395e-05	5.14731	3.89504	0	-0.68395	0.343337	0.551947	-0.156633	0.095132	0.763752	0.527317	0.203293	0.530019	-1.54088	0.628217	0.348508	0.56416		+	+	+	0.000620599	193.49	69.63	193.49	+	_DVK(su)M(ox)ESTS(ph)PK_;_DVK(su)MESTS(ph)PK_;_DVK(su)MESTSPK_	2	0.5631	2910500	3772300	3957600	3746100
Q60953	Protein PML	Pml	546	0	ESTVPEKKILLPNNN	1	2326212700	1	16	36	+	2.84831	1.95988	0.000713484	-0.101783	0.0508694	0.756602	0.482904	0.462945	0.159565	-2.95009	1.93978	0.0329844	-2.3654	2.00849	0.00590015	0.584687	0.505956	0.341772	-0.538224	1.3606	-0.606077	-0.216296		+	+	+	0.00239644	146.96	58.621	105.66	+	_K(su)ILLPNNNHVTS_	3	1.3085	16100300	62818800	54407200	74393500
F8VQL9	Nuclear receptor corepressor 2	Ncor2	1174	1	LAPFSGVKQEQLSPR	1	2320900000	2	26	58	+	7.31927	5.38817	0	7.48474	7.63881	0	5.20573	6.07536	0	0.165465	0.141886	0.815198	-2.11354	2.38906	0.00494122	-2.27901	4.42885	0.00513719	-1.58459	0.733889	0.786302	0.0643966		+	+	+	0.00427506	174.24	77.9	145.46	+	_KLAPFSGVK(su)Q_;_LAPFSGVK(su)Q_	2	0.95993	1139800	1200900	1448900	2096400
Q99LQ1	MAP3K12-binding inhibitory protein 1 (MAPK upstream kinase-binding inhibitory protein) (MUK-binding inhibitory protein)	Mbip	110	1	RQTEAETKSELRAIH	1	2316217400	2	35	61	+	0.780226	3.1749	0.0166568	0.594066	1.77537	0.0524065	-0.0966659	0.243306	0.583413	-0.18616	0.42965	0.729624	-0.876892	2.61936	0.0344762	-0.690732	1.69483	0.115684	-0.712926	1.02856	0.613049	-0.928688	+	+	+	+	2.04e-18	225.3	112.07	131.25	+	_EIRQTEAETK(su)S_;_ENSTATEIRQTEAETK(su)S_	3	0.70137	80938600	94923700	109263300	115855400
P16858	Glyceraldehyde-3-phosphate dehydrogenase (GAPDH) (EC 1.2.1.12) (Peptidyl-cysteine S-nitrosylase GAPDH) (EC 2.6.99.-)	Gapdh	225	0	VIPELNGKLTGMAFR	1	2311550700	1	25	31	+	2.14361	3.16121	0.000303356	2.36012	4.26084	8.25493e-05	2.25562	2.89419	0.000143414	0.216512	0.340988	0.719826	0.112008	0.0975962	0.797971	-0.104505	0.112408	0.799562	-1.53842	0.413112	0.610224	0.515083	+	+	+	+	0.000298747	166.65	109.78	166.65	+	_VIPELNGK(su)LTGMAFRVPTPNVSVV_	3	0.36203	33639000	22881800	40398000	20232700
P04117	Fatty acid-binding protein, adipocyte (3T3-L1 lipid-binding protein) (Adipocyte lipid-binding protein) (ALBP) (Adipocyte-type fatty acid-binding protein) (A-FABP) (AFABP) (Fatty acid-binding protein 4) (Myelin P2 protein homolog) (P15) (P2 adipocyte protein) (Protein 422)	Fabp4	22	0	ENFDDYMKEVGVGFA	1	2300833260	1	14	25	+	0	-4.34294e-08	1	3.80813	3.85253	6.26168e-05	8.09085	6.43872	0	4.45997	3.70685	0.0148129	8.7427	5.78756	0	4.28272	5.06887	0.00164706	-0.76979	-0.948247	0.272772	1.44526			+	+	0.0107598	108.71	108.71	105.06	+	_DDYMK(su)EVGVGFATRK_	4	0.099176	0	0	0	0
Q8CHC8	Activity-dependent neuroprotector homeobox protein 2 (ADNP homeobox protein 2) (Zinc finger protein 508)	Adnp2	1051	1	AVPLKRQKSEIRTEG	1	2298959800	1	17	41	+	5.02271	3.72467	0	5.00138	3.63157	0	4.6661	3.19643	0	-0.0213251	0.0430516	0.96515	-0.356601	0.431205	0.419261	-0.335276	0.358346	0.503793	-1.60219	0.589022	0.579719	0.433451		+	+	+	0.00040791	166.67	166.67	124.84	+	_RQK(su)SEIRTEGSGPSE_	4	0.2657	9364700	1611800	3948800	9877500
P68369	Tubulin alpha-1A chain (Alpha-tubulin 1) (Alpha-tubulin isotype M-alpha-1) (Tubulin alpha-1 chain) [Cleaved into: Detyrosinated tubulin alpha-1A chain]	Tuba1a	336	0	NAAIATIKTKRTIQF	0.995138	2298071320	1	40	57	+	1.35292	3.58294	0.00126368	2.86028	5.39315	0	-0.232747	0.67007	0.269957	1.50736	3.58567	0.0333733	-1.58567	3.86275	0.00337185	-3.09302	5.488	0.00378	-0.767434	0.275942	1.43842	-0.946929	+	+	+	+	2.41e-23	251.84	154.1	163.91	+	_DVNAAIATIK(su)TK_	3	1.066	36496030	52317670	63664320	47614100
Q0VEE6	Zinc finger protein 800	Znf800	407	1	TANSSEVKVELADSV	1	2290376900	2	29	51	+	4.51083	3.81023	0	5.0143	4.90357	0	5.38252	5.84987	0	0.503477	0.344329	0.591417	0.871691	0.749811	0.140073	0.368214	0.37077	0.480424	-1.60085	0.33672	0.552983	0.711144	+	+	+	+	5.61e-36	248.94	248.94	218.88	+	_EVK(su)VELA_;_GPNNTANSSEVK(su)VELA_	2	1.5404	3261900	3325400	3731000	5317500
Q8BTI8	Serine/arginine repetitive matrix protein 2	Srrm2	820	0	NSPQPKVKSGTPPRP	1	2285348940	4	32	58	+	2.43376	1.96209	0.00103872	3.30698	6.19394	0	3.24925	6.30204	0	0.873228	0.632042	0.354537	0.81549	0.583695	0.196142	-0.0577378	0.30173	0.837994	-1.48611	0.12316	0.700564	0.662386	+	+	+	+	0.000121475	188.47	89.523	147.7	+	_VK(su)S(ph)GTPPRPGSVTNM(ox)QA_;_VK(su)S(ph)GTPPRPGSVTNMQA_;_VK(su)SGT(ph)PPRPGSVTNM(ox)QA_;_VK(su)SGT(ph)PPRPGSVTNMQA_	3	0.051517	17498100	11963340	16674900	18820600
Q8BR65	Sin3 histone deacetylase corepressor complex component SDS3 (Suppressor of defective silencing 3 protein homolog)	Suds3	178	0	TGDSMEVKPIMTRKL	0.999798	2274260200	1	21	63	+	2.55339	3.75765	4.45151e-05	2.43077	4.17531	8.38213e-05	2.02033	4.12993	6.14213e-05	-0.12262	0.146047	0.840793	-0.533055	0.933994	0.214324	-0.410435	0.933028	0.342393	-1.56678	0.717808	0.608097	0.24087	+	+	+	+	2.91e-05	180.61	102.07	119.47	+	_DSMEVK(su)PIMTRK_	4	0.88265	19060700	24404700	42704500	32570500
Q9WTM5	RuvB-like 2 (EC 3.6.4.12) (p47 protein)	Ruvbl2	9	0	ATVAATTKVPEIRDV	1	2272273300	1	34	56	+	1.29207	4.92188	0.000848042	1.13311	3.60612	0.00365972	0.0514598	0.0226518	0.874834	-0.158962	0.677983	0.7361	-1.24061	0.802149	0.0861729	-1.08165	0.671568	0.155719	-0.664039	0.721686	0.551202	-0.608849	+	+	+	+	5.37e-25	237.21	159.46	178.67	+	_(ac)ATVAATTK(su)VPEIR_	3	2.19	72664800	58230800	93806900	66249000
Q922P9	Putative oxidoreductase GLYR1 (EC 1.-.-.-) (Glyoxylate reductase 1 homolog) (Nuclear protein NP60)	Glyr1	200	0	AGPMAAFKWQPTATE	1	2268630780	6	96	144	+	3.68674	5.18109	0	3.65982	5.36115	0	4.91622	5.32517	0	-0.0269208	0.0765832	0.953551	1.22948	2.56724	0.0137928	1.2564	2.78839	0.0219592	-1.59148	0.322401	0.308426	0.960658	+	+	+	+	2.36e-146	321.97	256.68	173.21	+	_GM(ox)M(ox)AGPMAAFK(su)WQPTATEPVK_;_GM(ox)MAGPM(ox)AAFK(su)WQPTATEPVK_;_GM(ox)MAGPMAAFK(su)WQPTATEPVK_;_GMM(ox)AGPMAAFK(su)WQPTATEPVK_;_GMMAGPM(ox)AAFK(su)WQPTATEPVK_;_GMMAGPMAAFK(su)WQPTATEPVK_	3	0.19803	5376230	6401100	4906110	9365740
Q8BMQ2	General transcription factor 3C polypeptide 4 (EC 2.3.1.48) (TF3C-delta) (Transcription factor IIIC 90 kDa subunit) (TFIIIC 90 kDa subunit) (TFIIIC90) (Transcription factor IIIC subunit delta)	Gtf3c4	12	0	DQALVGPKADEPSPP	1	2249130000	1	37	40	+	2.43307	6.38774	0	2.27375	6.33968	5.4251e-05	1.1958	4.71347	0.000704492	-0.159326	0.75557	0.732782	-1.23728	4.69017	0.00632744	-1.07795	4.47081	0.0199565	-1.45239	0.942328	0.785514	-0.275447	+	+	+	+	0.000113552	213.58	79.356	167.84	+	_DQALVGPK(su)A_	2	0.59879	37185600	37360900	42086900	35091400
Q9ERU9	E3 SUMO-protein ligase RanBP2 (EC 2.3.2.-) (Ran-binding protein 2) (RanBP2)	Ranbp2	2369	0	IFSSEKSKPFAFGNS	1	2247450000	1	20	32	+	0.755206	1.18888	0.0484124	1.37323	2.40605	0.00402835	2.87234	4.18497	3.80282e-05	0.618029	1.52901	0.285767	2.11713	4.31766	0.00218788	1.4991	4.28873	0.011811	-1.09878	-0.435037	0.108138	1.42567	+	+	+	+	3.56e-137	315.24	237.82	265.49	+	_SK(su)PFAFGNSSATGSLFGFSFNAPLK_	3	0.1272	17211000	33792000	47216000	21194000
Q9Z2U2	Zinc finger protein 292 (Zinc finger protein 15) (Zfp-15)	Zfp292	1826	1	LEGLQNLKLENDTSA	1	2233809350	2	55	104	+	2.74869	2.66413	0.000253046	2.60668	3.34917	7.49828e-05	3.0108	4.11415	0	-0.142006	0.104686	0.849185	0.262105	0.231645	0.568787	0.404111	0.806259	0.360071	-1.53456	0.482149	0.377959	0.674455	+	+	+	+	1.15e-24	237.93	65.718	153.81	+	_DILEGLQNLK(su)_;_DILEGLQNLK(su)LEN_	3	0.13746	10846010	12760100	31599820	26467000
Q61216	Double-strand break repair protein MRE11 (EC 3.1.-.-) (Double-strand break repair protein MRE11A) (MmMRE11A) (Meiotic recombination 11 homolog 1) (MRE11 homolog 1) (Meiotic recombination 11 homolog A) (MRE11 homolog A)	Mre11	255	1	ECKIGPIKNEQQLFY	1	2230688190	2	98	109	+	3.04253	4.03006	5.7377e-05	2.66405	3.81034	8.47352e-05	2.24486	3.20639	9.08005e-05	-0.378476	1.24592	0.500145	-0.797668	2.04995	0.0582126	-0.419192	1.17946	0.308204	-1.56885	0.832363	0.533663	0.202829	+	+	+	+	2.89e-104	279.93	213.1	208.62	+	_IGPIK(su)NEQQLFYVSQPGSSVVTSLSPGEAVK_;_IGPIK(su)NEQQLFYVSQPGSSVVTSLSPGEAVKK_	4	1.6219	28127900	30106180	15313170	22931600
Q505F1	Nuclear receptor subfamily 2 group C member 1 (Orphan nuclear receptor TR2) (Testicular receptor 2) (mTR2)	Nr2c1	575	1	SVIPHILKMEPADYN	1	2213215330	3	31	85	+	3.06016	3.26518	4.57143e-05	3.96675	4.65484	0	4.55157	5.04237	0	0.906587	1.31925	0.202579	1.49142	2.21196	0.0111326	0.584828	1.73148	0.152176	-1.55288	0.0888066	0.575163	0.888906	+	+	+	+	3.42e-09	195.6	108.8	133.96	+	_DSVIPHILK(su)M(ox)EPA_;_DSVIPHILK(su)M_;_DSVIPHILK(su)MEPA_	3	-0.30579	6865900	3840380	12879300	9458330
E9Q444	Zinc finger and BTB domain-containing 21	Zbtb21	68	0	LLIVGDQKFRAHKNV	1	2194516000	1	11	27	+	5.1523	5.05608	0	5.16749	5.1911	0	5.00485	4.73022	0	0.0151839	0.0237403	0.977658	-0.147456	0.191733	0.696627	-0.16264	0.23504	0.679503	-1.64925	0.568729	0.575265	0.505252		+	+	+	0.00646918	207.34	88.628	189.24	+	_DQK(su)FRAHK_	2	-1.1538	2375600	6374700	3374100	5121600
Q9R1T2	SUMO-activating enzyme subunit 1 (Ubiquitin-like 1-activating enzyme E1A) [Cleaved into: SUMO-activating enzyme subunit 1, N-terminally processed]	Sae1	187	0	EEKTKVAKVSQGVED	1	2183162300	1	9	38	+	4.72323	4.42702	0	3.93406	3.09349	4.62867e-05	3.45119	1.72164	0.000304889	-0.789169	0.706577	0.352135	-1.27203	0.577545	0.132042	-0.482865	0.164781	0.579205	-1.40317	0.786205	0.420397	0.196572		+	+	+	0.00235724	193.21	63.317	193.21	+	_VAK(su)VSQGVE_	2	0.12233	8218400	9099600	11194500	3369900
Q61329	Zinc finger homeobox protein 3 (AT motif-binding factor 1) (AT-binding transcription factor 1) (Alpha-fetoprotein enhancer-binding protein) (Zinc finger homeodomain protein 3) (ZFH-3)	Zfhx3	2815	1	LLSPSSIKVEGIEDF	1	2176513380	5	141	247	+	3.62856	5.0303	0	3.0087	4.61314	5.95556e-05	3.94504	5.43739	0	-0.619864	1.27833	0.313145	0.316479	0.616963	0.405989	0.936344	2.12031	0.0575889	-1.6069	0.597058	0.220557	0.789285	+	+	+	+	1.1e-51	258.87	196.67	100.39	+	_ELSPRTLLSPSSIK(su)VEGIE_;_TM(ox)ELSPRTLLS(ph)PSSIK(su)VEGIE_;_TM(ox)ELSPRTLLSPSSIK(su)VEGIE_;_TMELSPRTLLS(ph)PSSIK(su)VEGIE_;_TMELSPRTLLSPSSIK(su)VEGIE_	3	0.088173	8495620	11170940	8837660	14137460
O55128	Histone deacetylase complex subunit SAP18 (18 kDa Sin3-associated polypeptide) (Sin3-associated polypeptide p18)	Sap18	13	1	RVTQEEIKKEPEKPI	0.996564	2176432700	2	30	40	+	3.14022	3.34641	4.77816e-05	2.75041	1.97257	0.000976895	3.16231	3.3154	3.26038e-05	-0.389803	0.242542	0.672336	0.0220885	0.027904	0.954474	0.411891	0.255744	0.520035	-1.47263	0.57063	0.316995	0.585002	+	+	+	+	1.47e-13	234.63	143.8	217.91	+	_(ac)AVESRVTQEEIK(su)KEPEKPI_;_EEIK(su)KEPEKPI_	2	0.42405	11581400	19970700	30639500	7482500
E9Q784	Zinc finger CCCH domain-containing protein 13	Zc3h13	1454	1	SGKRSEVKLESEHER	1	2171201200	1	17	27	+	4.87022	3.94809	0	4.84519	3.94217	0	5.21075	4.17475	0	-0.0250306	0.034999	0.962881	0.340533	0.764781	0.362723	0.365563	0.850148	0.382578	-1.62852	0.496942	0.486018	0.645557	+	+	+	+	0.00177477	164.69	61.255	154.19	+	_RSEVK(su)LESEHER_	3	-0.96097	1371000	3963300	6319100	8291900
Q60972	Histone-binding protein RBBP4 (Chromatin assembly factor 1 subunit C) (CAF-1 subunit C) (Chromatin assembly factor I p48 subunit) (CAF-I 48 kDa subunit) (CAF-I p48) (Nucleosome-remodeling factor subunit RBAP48) (Retinoblastoma-binding protein 4) (RBBP-4) (Retinoblastoma-binding protein p48)	Rbbp4	102	1	ASHYDSEKGEFGGFG	1	2170885250	1	24	46	+	4.36305	6.51656	0	4.74987	5.35272	0	4.38313	5.42375	0	0.386817	0.56253	0.573898	0.0200796	0.0234895	0.960773	-0.366737	0.426204	0.462743	-1.64334	0.481719	0.670121	0.491499		+	+	+	0.000646048	160.47	67.614	123.14	+	_DSEK(su)GEFGGFGSVSGK_	3	0.46171	5931900	4451610	7218300	6640540
Q6ZPK0	PHD finger protein 21A (BHC80a) (BRAF35-HDAC complex protein BHC80) (mBHC80)	Phf21a	65	1	LRKNLIVKQEQPDKF	1	2167502010	2	36	66	+	7.09328	4.01787	0	7.29639	4.04555	0	6.36383	3.76995	0	0.203115	0.464359	0.710387	-0.729446	3.45665	0.0458281	-0.932561	2.74144	0.0428811	-1.62413	0.596298	0.65988	0.367957		+	+	+	0.000366784	210.64	107.2	210.64	+	_NLIVK(su)QEQP_;_NLIVK(su)QEQPDK_	2	-0.76435	2279220	0	1518300	2778590
Q9WTJ4	Flt3-interacting zinc finger protein 1	Fiz1	306	1	PTGAGVPKLEALLPG	1	2165387190	2	47	70	+	3.64589	5.51681	0	4.17858	6.01465	0	4.58588	5.49745	0	0.532695	1.15822	0.380711	0.939991	1.66784	0.0509057	0.407296	0.662114	0.381965	-1.62404	0.284389	0.563227	0.776425	+	+	+	+	0.000111225	166.86	81.342	107.41	+	_DAGLLLSPTGAGVPK(su)L_;_DAGLLLSPTGAGVPK(su)LEALLPG_	3	1.0885	5734480	4999680	9594330	7089000
Q8C2Q3	RNA-binding protein 14 (RNA-binding motif protein 14)	Rbm14	126	0	MEKEADAKAAIAQLN	1	2163050800	1	15	43	+	0.256594	0.178393	0.441891	2.175	3.83383	7.18626e-05	-0.666316	1.35673	0.0434281	1.91841	1.97985	0.0514435	-0.92291	0.88684	0.107032	-2.84132	5.56506	0.00348923	-0.364805	-0.152698	1.4331	-0.915596	+	+	+	+	1.12e-33	273.27	173.77	140.63	+	_DAK(su)AAIAQLNGK_	3	-0.4417	43855700	80363200	114074000	62207100
Q80WC3	Trinucleotide repeat-containing gene 18 protein (Zinc finger protein 469)	Tnrc18	1085	1	QLADREVKAEVEDIE	1	2144505300	1	25	43	+	0.620628	0.253571	0.248312	0.593663	1.91523	0.0492771	0.95562	1.02737	0.0314676	-0.0269647	0.00913682	0.981096	0.334992	0.114221	0.655063	0.361957	0.334461	0.497469	-0.517891	0.0746081	0.0488656	0.394417	+	+	+	+	0.00794346	170.52	47.822	162.22	+	_DREVK(su)AEVE_	3	-0.15251	49491700	58863800	54975900	79188900
Q61937	Nucleophosmin (NPM) (Nucleolar phosphoprotein B23) (Nucleolar protein NO38) (Numatrin)	Npm1	188	0	DEEETEEKVPVKKSV	0.999999	2129103600	2	35	61	+	2.3395	4.10432	4.3956e-05	2.52666	4.18795	8.71795e-05	1.60649	3.41965	0.000308221	0.187164	0.304624	0.746366	-0.73301	1.75737	0.0793306	-0.920175	2.08546	0.0604892	-1.50829	0.672356	0.846812	-0.0108814	+	+	+	+	1.54e-29	243.99	95.288	197.47	+	_DEEETEEK(su)VPVK_;_DEEETEEK(su)VPVKK_	3	3.245	20188700	30073000	47036500	33299700
P45481	Histone lysine acetyltransferase CREBBP (EC 2.3.1.48) (Protein-lysine acetyltransferase CREBBP) (EC 2.3.1.-)	Crebbp	1034	1	LQGSSQVKEETDTTE	1	2121603500	2	20	50	+	6.66491	4.12312	0	6.56321	4.14153	0	5.36157	3.89752	0	-0.101699	0.0608925	0.900499	-1.30335	1.35489	0.0359192	-1.20165	1.299	0.0648369	-1.59004	0.690251	0.655456	0.244332		+	+	+	4.96e-33	266.71	147.32	208.85	+	_DLQGSSQVK(su)_;_DLQGSSQVK(su)EET_	2	0.49847	1315700	2274200	5143100	0
Q8BG87	Methylcytosine dioxygenase TET3 (EC 1.14.11.n2)	Tet3	1227	1	QSLKPSLKVEPQNHF	0.996407	2121246830	1	25	43	+	4.14791	2.74505	4.67056e-05	4.62505	2.76942	9.03654e-05	4.14186	2.34904	6.26132e-05	0.477138	0.351549	0.595484	-0.0060482	0.00291274	0.991255	-0.483186	0.252389	0.497367	-1.48564	0.422958	0.642505	0.420175	+	+	+	+	0.000356405	166.65	110.14	109.56	+	_GGLSQQSLKPSLK(su)VEPQNHFSSFK_	5	-0.1684	15556900	6778000	1826130	5259700
Q9ESU6	Bromodomain-containing protein 4 (Mitotic chromosome-associated protein) (MCAP)	Brd4	1147	1	PQPLVVVKEEKIHSP	1	2119416770	2	65	84	+	6.76147	3.64884	0	7.70708	4.73	0	7.69784	4.79387	0	0.945611	0.594627	0.352132	0.93637	0.601121	0.165469	-0.00924063	0.00688271	0.986913	-1.61116	0.354664	0.62959	0.626903		+	+	+	1.29e-14	208.87	133.19	108.96	+	_ELRPPSVVQPQPLVVVK(su)_;_ELRPPSVVQPQPLVVVK(su)EEK_	4	0.29863	0	0	0	359250
Q8CDD9	Ligand-dependent nuclear receptor-interacting factor 1	Lrif1	603	1	DANIVVKKEEKKQSF	0.781127	2117866800	1	1	11																									+			0.0125715	153.95	50.4	143.97	+	_DANIVVKK(su)_	3	1.0529	0	0	32199000	0
P13864	DNA (cytosine-5)-methyltransferase 1 (Dnmt1) (Met-1) (EC 2.1.1.37) (DNA methyltransferase MmuI) (DNA MTase MmuI) (M.MmuI) (MCMT)	Dnmt1	179	1	GPTKRKPKEESEEGN	0.878822	2112987300	3	13	34	+	6.95671	4.3318	0	6.2113	4.73591	0	2.77465	2.77972	5.93501e-05	-0.745414	0.422953	0.495338	-4.18206	2.74682	0.00238996	-3.43665	2.71849	0.00572162	-1.32833	0.990183	0.741753	-0.403603		+	+		2.4e-61	266.28	207.39	149.73	+	_RKPK(su)EESEEGNSA_;_RKPK(su)EESEEGNSAESAA_;_RKPK(su)EESEEGNSAESAAEER_	3	-1.3135	1995300	1500000	3242400	3283900
Q8CGV9	Teashirt homolog 3 (Zinc finger protein 537)	Tshz3	94	1	DFESSSIKNEEETKE	0.999999	2103048800	1	28	53	+	4.03765	4.10479	0	2.30998	2.98298	0.000130957	0.255898	0.0960631	0.524412	-1.72767	1.68774	0.0665587	-3.78175	1.94529	0.00291138	-2.05408	1.02368	0.0478616	-0.837607	1.21097	0.334407	-0.707772	+	+	+	+	9.32e-09	201.18	109.56	171.26	+	_DFESSSIK(su)NEEETK_	3	0.88388	16049100	22982500	22460000	24549300
E9Q616	AHNAK nucleoprotein (desmoyokin)	Ahnak	1218	1	DMDVTVPKIEGEMKV	0.9999	2103015130	1	20	51	+	3.72181	2.90351	4.65116e-05	2.5844	2.41929	0.000337325	2.65041	2.48226	0.00014195	-1.1374	1.82562	0.110253	-1.0714	1.74263	0.0359511	0.0660067	0.392219	0.813043	-1.46243	0.968343	0.225488	0.268598	+	+	+	+	0.000101177	168.41	66.009	147.73	+	_DVTVPK(su)IEGEMK_	3	0.51677	8471100	7098830	36543400	34999600
Q6NV66	Zinc finger protein 646	Zfp646	1148	1	VWEGTAVKEEELEQE	1	2087799670	2	63	79	+	4.53454	3.99066	0	4.72435	4.02583	0	4.18468	4.0028	0	0.189806	0.242916	0.760956	-0.349866	0.796592	0.350606	-0.539671	1.14207	0.226185	-1.6196	0.565579	0.657046	0.39698	+	+	+	+	5.61e-58	321.15	175.69	190.57	+	_EEVWEGTAVK(su)_;_EEVWEGTAVK(su)E_	3	1.6677	4175340	4336500	5018720	16630910
O70250	Phosphoglycerate mutase 2 (EC 5.4.2.11) (EC 5.4.2.4) (BPG-dependent PGAM 2) (Muscle-specific phosphoglycerate mutase) (Phosphoglycerate mutase isozyme M) (PGAM-M)	Pgam2	251	0	EAVAAQGKAK_____	0.997388	2080419000	2	16	56	+	2.70118	5.04425	0	3.20742	6.63931	0	3.45917	6.32602	0	0.506239	1.3801	0.374918	0.757987	1.91039	0.0694295	0.251748	0.825064	0.489921	-1.62429	0.249156	0.600267	0.774871	+	+	+	+	1e-10	210.37	119.54	159.75	+	_AM(ox)EAVAAQGK(su)VK_;_AMEAVAAQGK(su)VK_	3	-0.22949	11396300	12644100	14099400	16525000
D3Z0K6	Round spermatid basic protein 1-like	Rsbn1l	737	1	PGAALRIKEEPGMAP	1	2063122600	1	17	43	+	3.4058	2.06127	0.000486824	4.18681	2.28062	7.03297e-05	7.63942	6.28225	0	0.781007	0.251809	0.593959	4.23362	2.54754	0.00211013	3.45261	1.93607	0.0109046	-1.25283	-0.132325	0.124625	1.26053			+	+	0.000831702	131.62	70.38	131.62	+	_HEPGAALRIK(su)EEPGMAPIPEK_	4	0.31787	0	0	0	0
Q924A0	Transcription factor 7-like 2 (HMG box transcription factor 4) (T-cell-specific transcription factor 4) (T-cell factor 4) (TCF-4) (mTCF-4)	Tcf7l2	150	0	LQSRQTLKDARSPSP	1	2058772400	1	16	34	+	1.9672	5.18869	4.33101e-05	1.62842	3.46642	0.000696596	1.55267	2.30025	0.00196172	-0.338785	0.774582	0.572377	-0.414526	0.541392	0.352393	-0.0757403	0.0679434	0.860596	-1.48034	0.782259	0.3926	0.305486	+	+	+	+	1.77e-44	254.23	114.01	159.34	+	_DVQAGSLQSRQTLK(su)_	3	0.70677	31820000	34102000	38062000	47225000
E9Q5C9	Nucleolar and coiled-body phosphoprotein 1 (140 kDa nucleolar phosphoprotein) (Nopp140)	Nolc1	77	0	QSNGPVTKKAKKETS	0.863867	2053820380	1	2	19	+	-0.264081	0.0514643	0.686404	1.7304	3.49424	0.000413793	-0.327933	0.0529734	0.64232	1.99448	0.50496	0.283489	-0.0638518	0.00759048	0.971247	-2.05834	0.417724	0.198472	-0.106295	-0.204927	0.539996	-0.228775			+	+	0.00847886	128.88	44.933	128.88	+	_LQSNGPVTK(su)K_	3	0.28096	33018000	46670000	58740000	43021000
F7BJB9	MORC family CW-type zinc finger protein 3 (Nuclear matrix protein 2) (Zinc finger CW-type coiled-coil domain protein 3)	Morc3	573	0	PVENSSYKNDDDEDV	1	2053356200	2	40	67	+	2.4628	3.35792	0.000117862	2.95259	4.39097	5.43611e-05	1.97193	3.16994	0.000139034	0.489798	0.863612	0.459572	-0.490865	0.770897	0.259408	-0.980663	2.32385	0.0467399	-1.51724	0.50604	0.908428	0.102775	+	+	+	+	0.000378371	144.29	42.643	126.32	+	_T(ph)RRLSNPPVENSSYK(su)N_;_TRRLSNPPVENSSYK(su)N_	4	-1.513	18728700	16445900	25538600	40356000
O08784	Treacle protein (Treacher Collins syndrome protein homolog)	Tcof1	442	0	AKVKPLGKSSQVRPV	0.999712	2053200000	1	30	30	+	-1.01691	1.02557	0.0350042	-0.880834	1.56827	0.0244876	0.468211	0.784283	0.117885	0.136076	0.113178	0.84736	1.48512	1.82085	0.0156346	1.34905	3.89583	0.014595	0.448866	-0.828352	-0.657443	1.03693	+	+	+	+	4.33e-05	173.11	111.17	116.2	+	_VKPLGK(su)SSQVRPVSTVTPGSSGK_	4	-1.1751	88842000	133072000	155303000	63690000
Q7TNK4	Zinc finger protein 397	Zfp397	202	0	KEDISEEKAPELSWD	1	2046242120	3	31	81	+	4.35345	3.46182	0	3.81016	2.98632	8.71097e-05	4.11131	4.51828	0	-0.543289	0.318295	0.592102	-0.242135	0.193306	0.609116	0.301154	0.221056	0.587674	-1.55127	0.649437	0.374799	0.527036		+	+	+	1.86e-18	226.39	152.97	147.75	+	_DISEEK(su)APELSW_;_EDISEEK(su)APELSW_;_EEK(su)APELSW_	2	-0.15702	3784720	5555140	8821060	13872600
P23198	Chromobox protein homolog 3 (Heterochromatin protein 1 homolog gamma) (HP1 gamma) (M32) (Modifier 2 protein)	Cbx3	154	0	EADLVLAKEANMKCP	0.999758	2041360500	2	9	30	+	0.970953	1.43597	0.0239234	-1.46615	0.393496	0.102275	-1.72989	0.802681	0.0221822	-2.4371	0.709055	0.174696	-2.70085	1.26771	0.0130137	-0.263745	0.0472084	0.825001	0.263713	0.724015	-0.431347	-0.556381	+	+	+	+	0.000274915	185.27	83.876	157.35	+	_DLVLAK(su)EANM(ox)K_;_DLVLAK(su)EANMK_	3	0.74853	90370200	96672300	120744000	117798300
Q9CU62	Structural maintenance of chromosomes protein 1A (SMC protein 1A) (SMC-1-alpha) (SMC-1A) (Chromosome segregation protein SmcB) (Sb1.8)	Smc1a	373	0	TLEENQVKKYHRLKE	0.98979	2039772000	1	15	33	+	1.65368	4.73204	0.000274534	1.23096	4.08687	0.00167844	0.621737	2.36003	0.0318024	-0.422718	4.02054	0.341729	-1.03194	5.29258	0.0085272	-0.609225	4.37656	0.0846151	-1.33043	1.1794	0.537832	-0.386805	+	+	+	+	2.16e-11	220.45	90.441	199.8	+	_DLTLEENQVK(su)K_	3	-0.78478	53292000	62823000	52549000	59754000
P09405	Nucleolin (Protein C23)	Ncl	175	0	EFEPPIVKGVKPAKA	0.988414	2028568600	2	26	50	+	6.26267	6.87341	0	6.71598	7.39217	0	5.08564	6.13838	0	0.453306	1.58734	0.399753	-1.17703	2.88233	0.0127982	-1.63034	4.01148	0.00936694	-1.62807	0.629659	0.793078	0.205333		+	+	+	3.4e-06	167.14	104.85	137.73	+	_DEFEPPIVK(su)GVKPAK_;_EPPIVK(su)GVKPAK_	4	0.9133	1623100	2499200	1936400	2716500
Q6PAL0	BEN domain-containing protein 3	Bend3	20	1	VLKNNPVKAEGSDAT	1	2026051370	1	30	42	+	5.70584	2.22007	4.21053e-05	5.81093	2.25083	7.83862e-05	3.91703	1.52207	0.000553754	0.105087	0.351581	0.823006	-1.78881	4.23479	0.00194178	-1.8939	4.00003	0.0075123	-1.41399	0.677006	0.715517	0.0214677	+	+	+	+	2.38e-06	228.61	142.51	188.88	+	_NNPVK(su)AEGS_	2	0.16371	20855500	763750	776720	18373900
Q64337	Sequestosome-1 (STONE14) (Ubiquitin-binding protein p62)	Sqstm1	437	0	LDTIQYSKHPPPL__	1	2023663000	1	6	20	+	2.69948	3.4412	4.29448e-05	2.11744	3.21307	0.000165094	1.36288	2.62817	0.00241866	-0.582041	0.708836	0.441186	-1.3366	2.01562	0.0160733	-0.754555	1.32199	0.122073	-1.36855	1.0227	0.507121	-0.161279	+	+	+	+	6.73e-05	176.18	83.318	176.18	+	_DTIQYSK(su)HPPPL_	3	1.063	21100000	26869000	34446000	48112000
Q8BID6	Zinc finger and BTB domain-containing protein 46 (BTB-ZF protein expressed in effector lymphocytes) (BZEL) (BTB/POZ domain-containing protein 4)	Zbtb46	229	1	GYGSLRIKEEQISPS	1	2019602040	4	28	70	+	3.74801	3.69849	0	4.34009	4.0459	0	5.47554	4.12131	0	0.592076	0.668581	0.446485	1.72753	1.7309	0.0127841	1.13545	1.09283	0.0847195	-1.53056	0.161186	0.428432	0.94094		+	+	+	2.7e-06	193.73	52.605	101.53	+	_DVGYGSLRIK(su)_;_DVGYGSLRIK(su)E_;_DVGYGSLRIK(su)EEQIS(ph)PSHYGGSELPSSK_;_DVGYGSLRIK(su)EEQISPSHYGGSELPSSK_	3	-0.91909	4302070	3826300	2021670	5445100
Q8VBU8	Protein BANP (Btg3-associated nuclear protein) (Scaffold/matrix-associated region-1-binding protein)	Banp	141	1	RQNAIVAKMEDPLSN	1	2012710000	1	2	24	+	1.78772	2.97962	0.000685931	1.41532	2.4681	0.00349719	1.63446	3.79308	0.000194168	-0.372406	0.422115	0.61343	-0.153267	0.190162	0.690573	0.219139	0.288667	0.607087	-1.4537	0.695191	0.24755	0.51096	+	+			0.00831719	147.24	56.417	147.24	+	_DRQNAIVAK(su)ME_	3	1.4132	28679000	43565000	43875000	36795000
P61965	WD repeat-containing protein 5 (BMP2-induced 3-kb gene protein) (WD repeat-containing protein BIG-3)	Wdr5	46	0	FTLAGHTKAVSSVKF	0.999602	2008223800	1	23	58	+	2.53499	3.89063	4.5864e-05	2.55074	4.25376	8.9695e-05	1.79297	3.06286	0.00024934	0.0157518	0.0362004	0.973999	-0.742019	1.90905	0.0722626	-0.757771	2.60318	0.0724596	-1.54547	0.732724	0.74688	0.0658708	+	+	+	+	4.61e-11	182.82	111.74	148.7	+	_FTLAGHTK(su)AVSSVK_	3	-0.060359	35603100	16294000	27404000	32439600
E9PZ11	Zinc finger protein 651	Zfp651	217	1	GPAQTLFKEEKEGAP	1	2006423700	2	31	49	+	-1.15301	0.588716	0.0674414	1.52399	1.85044	0.00516525	2.48536	2.58024	0.000140912	2.677	1.58659	0.0506222	3.63837	2.08242	0.00224522	0.961369	1.0322	0.109582	-0.416241	-1.08833	0.472094	1.03248	+	+	+	+	1.42e-60	271.38	182.2	141.82	+	_DVGSATAGPAQTLFK(su)_;_DVGSATAGPAQTLFK(su)EEK_	3	2.7171	29922500	42262700	32401000	15914100
E9Q1A5	Zinc finger protein 384	Zfp384	255	0	SKSHTETKPHKCPHC	0.998214	2004011000	1	16	32	+	2.13186	3.3051	0.000250031	2.09298	3.80251	6.92994e-05	2.29583	5.07311	3.49232e-05	-0.0388808	0.0399224	0.950897	0.163973	0.236117	0.656236	0.202854	0.436586	0.588654	-1.5803	0.486344	0.448652	0.645301		+	+	+	0.0095363	161.67	70.582	160.52	+	_SHTETK(su)PHK_	3	1.2797	22674000	25452000	23992000	35422000
Q91VT1	E3 SUMO-protein ligase NSE2 (EC 2.3.2.-) (E3 SUMO-protein transferase NSE2) (MMS21 homolog) (Non-structural maintenance of chromosomes element 2 homolog) (Non-SMC element 2 homolog)	Nsmce2	130	0	NEKFVQFKQQLRELK	1	1994848800	1	9	25	+	1.6119	0.909639	0.0222302	1.37896	3.28359	0.00160742	-1.49104	0.472703	0.0624049	-0.232939	0.0953822	0.823082	-3.10294	0.947585	0.0235002	-2.87	1.04331	0.0322414	-0.189574	0.625385	0.507614	-0.943425		+	+	+	0.00570211	174.77	97.171	156.58	+	_FVQFK(su)QQLR_	3	-0.34474	68014700	45536600	56041800	69371700
Q60749	KH domain-containing, RNA-binding, signal transduction-associated protein 1 (GAP-associated tyrosine phosphoprotein p62) (Src-associated in mitosis 68 kDa protein) (Sam68) (p21 Ras GTPase-activating protein-associated p62) (p68)	Khdrbs1	96	1	PSATAAVKMEPENKY	1	1989455610	4	109	164	+	0.903933	1.49572	0.0258474	1.21182	1.38469	0.0155118	1.88427	3.60019	0.000144323	0.307889	0.278275	0.684353	0.980336	2.31065	0.0290979	0.672447	0.828651	0.213257	-1.19042	-0.114367	0.252148	1.05264	+	+	+	+	1.01e-06	167.67	128.71	84.946	+	_DATVVGSAPTPLLPPSATAAVK(su)_;_DATVVGSAPTPLLPPSATAAVK(su)M(ox)EPENK_;_DATVVGSAPTPLLPPSATAAVK(su)M_;_DATVVGSAPTPLLPPSATAAVK(su)MEPENK_	3	0.47402	39089110	21802710	54706830	49563940
E9Q616	AHNAK nucleoprotein (desmoyokin)	Ahnak	3216	1	KFGVSGIKAEGPDVA	1	1988964400	1	8	62	+	2.10687	3.55663	0.000222597	-1.21079	0.303816	0.156557	0.572603	1.4929	0.0546239	-3.31767	1.01234	0.0800822	-1.53427	2.61707	0.00765851	1.78339	0.482732	0.170243	-0.187472	0.888264	-0.805682	0.10489	+	+		+	0.00535178	157.52	37.844	157.33	+	_FGVSGIK(su)AEGP_	2	-0.41445	40119000	54487700	71980200	65707000
Q01320	DNA topoisomerase 2-alpha (EC 5.6.2.2) (DNA topoisomerase II, alpha isozyme)	Top2a	488	0	GVFPLRGKILNVREA	1	1974904400	1	2	25	+	5.27197	4.55976	0	3.73846	3.98709	6.50485e-05	-0.508992	0.532133	0.139088	-1.53351	2.60124	0.050429	-5.78096	5.53659	0.00272381	-4.24745	5.32489	0.00193103	-0.82593	1.2228	0.626863	-1.02373		+			0.0185799	119.65	73.58	119.65	+	_YGVFPLRGK(su)ILNVR_	4	-0.64957	9662600	7296500	23076800	5875700
Q9D8E6	60S ribosomal protein L4	Rpl4	364	1	AATALATKSEKVVPE	0.999485	1966147140	2	17	69	+	3.86114	4.94664	0	3.0481	3.07857	7.7937e-05	3.0032	3.45418	3.25792e-05	-0.813033	1.03118	0.265122	-0.857933	1.50797	0.0690921	-0.0448999	0.0306677	0.926362	-1.54334	0.861333	0.354985	0.327022		+	+	+	5.16e-09	202.16	104.43	131.56	+	_KLEAAATALATK(su)SEK_;_LEAAATALATK(su)SEK_	3	0.8873	12970200	8898630	23037200	8469810
P84089	Enhancer of rudimentary homolog (Mer)	Erh	12	0	ILLVQPTKRPEGRTY	1	1964526500	1	43	49	+	0.678535	0.356204	0.180028	2.08063	4.57268	7.74929e-05	1.89507	4.84501	6.36423e-05	1.40209	0.851806	0.197676	1.21653	0.725167	0.100398	-0.185556	0.485027	0.600069	-0.999704	-0.416721	0.787926	0.6285	+	+	+	+	6.86e-08	192.62	170.95	164.02	+	_(ac)SHTILLVQPTK(su)RPEGRTYA_	3	1.6261	34354670	30005070	32237560	39365500
Q9R0G7	Zinc finger E-box-binding homeobox 2 (Smad-interacting protein 1) (Zinc finger homeobox protein 1b)	Zeb2	114	0	VAGPEEMKEDYDAMG	1	1953130660	3	45	86	+	3.79169	2.59468	4.1543e-05	3.86076	2.28628	6.83847e-05	4.75239	3.4052	0	0.0690742	0.0324422	0.940382	0.960705	1.21257	0.0719403	0.891631	0.678494	0.187847	-1.48491	0.330612	0.363686	0.790615	+	+	+	+	2.9e-13	218.2	127.41	187.79	+	_EILQASVAGPEEM(ox)K(su)E_;_EILQASVAGPEEMK(su)E_;_ESVVEHSWHSGEILQASVAGPEEMK(su)E_	4	-0.76986	5871630	1687580	5762360	17126990
P62281	40S ribosomal protein S11	Rps11	45	0	KNIGLGFKTPKEAIE	0.999996	1951095930	1	14	35	+	1.5854	2.87924	0.00116214	0.91856	0.426236	0.124017	-1.38564	1.71105	0.00680324	-0.666843	0.291372	0.582666	-2.97104	3.33565	0.00229141	-2.3042	1.19936	0.0305051	-0.188185	0.878945	0.430095	-1.12086	+	+	+	+	1.41e-07	227.47	136.64	220.29	+	_NIGLGFK(su)TPK_	2	0.46844	67238700	71260600	49548930	71126700
A2AWL7	MAX gene-associated protein	Mga	443	0	EADHPSYKWLPNSPG	1	1946128000	2	45	68	+	3.92224	4.82705	0	4.91855	7.03455	0	4.65664	7.38459	0	0.996319	1.79745	0.14033	0.734407	1.37609	0.096775	-0.261912	1.24632	0.451135	-1.63155	0.264906	0.746639	0.620002		+	+	+	0.000691074	156.49	51.609	123.42	+	_DHPSYK(su)WLPNS(ph)PGVAK_;_DHPSYK(su)WLPNSPGVAK_	4	-0.29527	4377800	4584600	7492100	4374500
Q922V4	Pleiotropic regulator 1	Plrg1	113	0	VALTADTKIQRMPSE	1	1941045000	2	55	58	+	0.913941	2.61688	0.0134801	1.28451	4.78373	0.00117015	1.95684	6.43762	3.35664e-05	0.370566	1.10134	0.519	1.0429	3.14793	0.0157875	0.672329	4.2803	0.0685878	-1.3847	-0.166459	0.327487	1.22367	+	+	+	+	1.01e-31	221.26	169.76	159.36	+	_DTK(su)IQRM(ox)PSESAAQSLAVALPSQTRV_;_DTK(su)IQRMPSESAAQSLAVALPSQTRV_	4	0.12161	36730200	37620000	38205100	37079400
E9Q7G0	Nuclear mitotic apparatus protein 1 (Nuclear mitotic apparatus protein) (NuMA protein)	Numa1	1804	1	INITMTKKLELEEPD	1	1937640000	1	3	17	+	-1.11917	0.160986	0.301916	2.74384	0.82602	0.0147468	0.898138	0.125664	0.345134	3.86301	0.932342	0.0862705	2.01731	0.281135	0.275631	-1.8457	0.38086	0.236059	-0.186544	-0.517562	0.625005	0.0791		+	+	+	0.00140292	251.64	61.127	239.76	+	_K(su)LELEEP_	2	1.5417	50362000	0	85805000	67064000
Q61686	Chromobox protein homolog 5 (Heterochromatin protein 1 homolog alpha) (HP1 alpha)	Cbx5	154	0	EADLVLAKEANVKCP	0.999998	1936916400	1	36	46	+	3.04693	4.87769	0	2.75219	5.0163	5.78834e-05	1.74385	4.30303	8.93067e-05	-0.294744	0.691385	0.612585	-1.30308	3.51233	0.00738038	-1.00834	3.69398	0.0265561	-1.5047	0.926551	0.691365	-0.113219	+	+	+	+	6.22e-06	200.97	82.693	158.01	+	_DLVLAK(su)EANVK_	3	0.42788	22520200	23846700	29923600	16766600
Q61937	Nucleophosmin (NPM) (Nucleolar phosphoprotein B23) (Nucleolar protein NO38) (Numatrin)	Npm1	255	0	KMQASIEKGGSLPKV	0.999663	1936027060	1	11	36	+	7.77823	5.90235	0	7.82136	5.93499	0	6.39209	5.29009	0	0.0431309	0.154049	0.925796	-1.38614	3.75998	0.00613151	-1.42927	3.93791	0.0137683	-1.63911	0.679835	0.692693	0.266582		+	+	+	0.000543309	157.62	76.6	143.69	+	_MQASIEK(su)GGSLPK_	3	0.25333	536140	0	918400	594720
Q56A10	Zinc finger protein 608	Znf608	1291	1	PVSLTNIKEEPKEGK	1	1933302700	1	30	45	+	5.53736	6.94577	0	4.87632	6.75486	0	3.42449	5.84546	0	-0.661041	2.87827	0.191125	-2.11287	5.73463	0.00236744	-1.45183	5.18127	0.00894298	-1.56036	0.937157	0.639008	-0.0158094	+	+	+	+	7.21e-115	304.03	180.09	227.47	+	_ESGVSSLPVSLTNIK(su)_	2	-1.9075	5406400	3776000	5572700	7147200
Q9D2D7	Zinc finger protein 687	Znf687	372	0	LAETSFLKLSPVTPT	1	1933145220	2	66	109	+	4.85624	2.95028	5.67951e-05	5.97025	3.53678	0	6.70057	3.95753	0	1.11401	1.18012	0.175693	1.84433	2.33577	0.00666072	0.730315	1.11985	0.147178	-1.55554	0.168441	0.563918	0.823182	+	+	+	+	9.29e-06	188.41	116.96	137.64	+	_ETSFLK(su)LS(ph)PVTPTPEGPK_;_ETSFLK(su)LSPVTPTPEGPK_	3	0.027095	317900	1872320	2682270	3508480
P48377	MHC class II regulatory factor RFX1 (Regulatory factor X 1) (Transcription factor RFX1)	Rfx1	530	1	QRLKPIQKMEGVANG	0.999709	1932108330	4	70	103	+	2.16324	5.6595	5.20446e-05	2.14876	4.64363	8.02952e-05	3.01848	6.50256	0	-0.014482	0.02478	0.977981	0.855236	2.93118	0.0323244	0.869718	2.31502	0.0608911	-1.56538	0.28241	0.27004	1.01293	+	+	+	+	1.87e-76	265.49	192.59	244.67	+	_(gl)QRLKPIQK(su)M(ox)EGVANGVAVGQQSTGLS_;_(gl)QRLKPIQK(su)MEGVANGVAVGQQSTGLS_;_QRLKPIQK(su)M(ox)EGVANGVAVGQQSTGLS_;_QRLKPIQK(su)MEGVANGVAVGQQSTGLS_	3	0.60765	17037460	15136020	23928660	19612570
Q61937	Nucleophosmin (NPM) (Nucleolar phosphoprotein B23) (Nucleolar protein NO38) (Numatrin)	Npm1	205	0	TPAKNAQKSNQNGKD	0.999999	1930410700	1	14	30	+	3.70841	7.48849	0	3.86797	7.62609	0	2.20611	5.29757	3.44773e-05	0.159559	0.982371	0.723619	-1.5023	4.56694	0.00332456	-1.66186	4.83783	0.00727876	-1.5175	0.783555	0.882561	-0.148615		+	+	+	0.00320359	179.12	81.554	165.02	+	_NAQK(su)SNQNGK_	3	0.92111	10541400	12832800	17090200	15703300
Q9QZQ8	Core histone macro-H2A.1 (Histone macroH2A1) (mH2A1) (H2A.y) (H2A/y)	H2afy	189	0	GFTVLSTKSLFLGQK	0.999997	1920405000	1	17	22	+	2.32474	1.55773	0.00271905	5.31797	2.16323	7.33154e-05	6.32337	3.80164	0	2.99323	1.4288	0.0538563	3.99864	4.93421	0.00263551	1.0054	0.407556	0.289456	-1.22625	-0.409784	0.641465	0.99457	+	+	+	+	2.05e-13	219.06	129.7	213.51	+	_DGFTVLSTK(su)SLFLGQK_	3	1.2167	0	3470200	4969900	2452300
Q64511	DNA topoisomerase 2-beta (EC 5.6.2.2) (DNA topoisomerase II, beta isozyme)	Top2b	1385	0	DLEELKVKASPITND	1	1918963300	3	20	48	+	5.26887	1.94447	0.00022045	4.9581	1.83376	0.000223591	5.23121	1.94544	9.16215e-05	-0.310778	0.541934	0.619782	-0.0376601	0.0656429	0.911995	0.273118	0.675066	0.483234	-1.45347	0.528174	0.411289	0.51401		+	+	+	1.07e-05	254.57	108.03	171.44	+	_VK(su)AS(ph)PITN_;_VK(su)AS(ph)PITNDGE_;_VK(su)ASPITN_	2	1.5762	0	14833000	25061000	0
Q9Z116	KRAB-containing zinc-finger protein KRAZ2 (Zinc finger protein 68)	Zfp68	132	1	HISDQTIKNENSLGM	1	1918119700	1	20	51	+	3.3769	5.19494	0	3.93585	6.13939	0	3.40735	3.8574	0	0.558953	2.18087	0.275653	0.0304551	0.0276502	0.946915	-0.528498	0.735589	0.300579	-1.61667	0.420373	0.75755	0.438745		+	+	+	0.000609943	174.87	97.21	174.87	+	_DQTIK(su)NENSLGMSPRK_	3	-0.58793	7025300	9303700	16439600	9159400
Q9CU65	Zinc finger MYM-type protein 2 (Zinc finger protein 198)	Zmym2	512	0	GSHPSFLKEVRDHMQ	1	1913055000	1	1	15	+	2.49618	5.45123	6.28507e-05	2.87796	5.83578	0	0.694034	0.187633	0.262728	0.381782	1.72435	0.46432	-1.80214	0.585984	0.0995953	-2.18393	0.740039	0.0797782	-0.84308	0.544144	0.756315	-0.457378		+			0.0153845	170	62.217	170	+	_QVGSHPSFLK(su)_	3	1.2725	27189000	18463000	27118000	27955000
A2A791	Zinc finger MYM-type protein 4 (Zinc finger protein 262)	Zmym4	289	0	YSHGQQQKTQEGELK	1	1905375200	1	29	40	+	2.35916	1.57438	0.0025105	2.58616	1.73731	0.00154384	1.97274	1.29436	0.00623229	0.227004	0.704959	0.666525	-0.386419	1.1213	0.285682	-0.613423	1.99194	0.129063	-1.34266	0.488804	0.665032	0.188819	+	+	+	+	1.76e-14	209.22	119.86	209.22	+	_DNAQEYSHGQQQK(su)TQEGELK_	3	1.7507	4222800	36825300	52130800	44894900
Q91YU3	Myb/SANT-like DNA-binding domain-containing protein 4	Msantd4	142	1	GGSLTEVKVEEEERD	1	1882871100	1	67	89	+	1.29878	1.59298	0.0117343	1.61	1.97487	0.00400455	1.27373	1.45652	0.0116551	0.311213	0.479996	0.631317	-0.0250573	0.0254412	0.953934	-0.336271	0.447546	0.473869	-1.29387	0.31326	0.698359	0.282253	+	+	+	+	7.15e-110	318.97	212.65	261.17	+	_DAGGSLTEVK(su)VEEEER_	3	1.6566	40072200	25959100	31701600	89490200
Q80Z37	E3 ubiquitin-protein ligase Topors (EC 2.3.2.27) (RING-type E3 ubiquitin transferase Topors) (SUMO1-protein E3 ligase Topors) (Topoisomerase I-binding RING finger protein) (Topoisomerase I-binding arginine/serine-rich protein) (Tumor suppressor p53-binding protein 3) (p53-binding protein 3) (p53BP3)	Topors	84	0	KMDNFSPKAGTSKLQ	0.997601	1881120870	2	15	39	+	4.87678	6.20458	0	4.64825	6.46432	0	3.39677	4.31195	0	-0.228526	0.6115	0.671597	-1.48	2.4428	0.00875577	-1.25148	2.23661	0.0287185	-1.58365	0.807072	0.695043	0.0815358		+	+	+	0.00485849	146.2	49.858	130.4	+	_DNFSPK(su)AGTSK_;_MDNFSPK(su)AGTSK_	3	2.3494	4849300	5594570	7320400	9486600
E9Q616	AHNAK nucleoprotein (desmoyokin)	Ahnak	1267	1	KFSMPGFKAEGPEVS	1	1873855900	4	46	123	+	2.69821	2.72833	0.000218902	1.34463	3.00539	0.00241549	1.9494	2.93188	0.000193229	-1.35358	1.46308	0.110074	-0.748811	0.643757	0.194161	0.60477	0.986818	0.213233	-1.29825	1.04007	-0.132966	0.39114	+	+	+	+	6.16e-05	173.15	80.963	159.79	+	_FSM(ox)PGFK(su)AEGPEV_;_FSMPGFK(su)A_;_FSMPGFK(su)AEGPEV_;_FSMPGFK(su)AEGPEVSLPK_	3	0.3904	22496000	24860700	21644000	35266800
Q6PDG5	SWI/SNF complex subunit SMARCC2 (BRG1-associated factor 170) (BAF170) (SWI/SNF complex 170 kDa subunit) (SWI/SNF-related matrix-associated actin-dependent regulator of chromatin subfamily C member 2)	Smarcc2	795	0	EEISEVPKKDEEKGK	0.897768	1865433400	1	17	35	+	1.02746	3.27815	0.00617908	1.21468	2.86279	0.00416709	0.298463	1.82896	0.155171	0.187214	0.313939	0.744204	-0.729002	2.46764	0.0601673	-0.916215	2.23944	0.0568186	-1.11347	0.687753	1.01595	-0.590239	+	+	+	+	0.00133556	198.61	91.059	198.61	+	_EEISEVPK(su)K_	3	0.68165	54131000	53713000	83462000	64979400
P43274	Histone H1.4 (H1 VAR.2) (H1e)	H1-4	17	0	AAPAPAEKTPVKKKA	0.992654	1864893720	3	47	68	+	2.22321	3.04266	0.000303726	1.79343	2.58675	0.00126981	1.9216	5.44734	3.03797e-05	-0.429783	0.365544	0.608977	-0.301616	0.343126	0.48761	0.128167	0.129006	0.764657	-1.464	0.728421	0.304592	0.430983	+	+	+	+	2.81e-10	198.56	149.09	185.09	+	_(ac)SETAPAAPAAPAPAEK(su)T(ph)PVKK_;_(ac)SETAPAAPAAPAPAEK(su)TPVK_;_(ac)SETAPAAPAAPAPAEK(su)TPVKK_	3	1.891	24546600	25696500	37016220	27327300
P38532	Heat shock factor protein 1 (HSF 1) (Heat shock transcription factor 1) (HSTF 1)	Hsf1	91	1	IEQGGLVKPERDDTE	1	1861484600	1	26	62	+	2.97858	4.55831	0	4.28874	4.89209	0	4.01653	4.97546	0	1.31016	3.0872	0.0535069	1.03795	3.20924	0.0157169	-0.272214	0.482451	0.515828	-1.57898	0.0882225	0.821564	0.669197		+	+	+	0.0020101	147.1	75.539	138.82	+	_VVHIEQGGLVK(su)PER_	4	0.91664	5720500	5105200	14498900	8066600
Q80XN4	Zinc finger protein 871	Zfp871	150	1	YTVERIYKTERCDED	1	1855839190	1	28	38	+	6.98947	3.0289	0	8.58553	7.26074	0	7.93221	7.38026	0	1.59606	0.670162	0.233476	0.942744	0.356269	0.280229	-0.653316	2.04381	0.111438	-1.58659	0.300392	0.731288	0.554909		+	+	+	1.92e-07	197.75	90.106	197.75	+	_ESTYTVERIYK(su)T_	3	-1.1625	342280	629210	0	0
Q62318	Transcription intermediary factor 1-beta (TIF1-beta) (E3 SUMO-protein ligase TRIM28) (EC 2.3.2.27) (KRAB-A-interacting protein) (KRIP-1) (RING-type E3 ubiquitin transferase TIF1-beta) (Tripartite motif-containing protein 28)	Trim28	435	0	RAPGPLSKQGSGSSQ	1	1850653090	6	75	107	+	4.07619	5.46791	0	4.33745	5.25696	0	4.96546	6.42717	0	0.261269	0.441844	0.669857	0.889277	2.65335	0.0323667	0.628008	1.48861	0.149142	-1.6359	0.357726	0.48551	0.792662	+	+	+	+	6.36e-90	260.22	200.3	133.45	+	_ERPGTNSTGPGPMAPPRAPGPLSK(su)QGSGSSQPMEVQ_;_IVAERPGTNSTGPGPM(ox)APPRAPGPLSK(su)QGSGSSQPMEVQ_;_IVAERPGTNSTGPGPMAPPRAPGPLSK(su)QGSGSSQPM(ox)EVQ_;_IVAERPGTNSTGPGPMAPPRAPGPLSK(su)QGSGSSQPM_;_IVAERPGTNSTGPGPMAPPRAPGPLSK(su)QGSGSSQPMEVQ_;_IVAERPGTNSTGPGPMAPPRAPGPLSK(su)QGSGSSQPMEVQEGYGFGS_	5	0.041484	4630200	5113690	5919500	3162000
Q7TSI0	Zinc finger protein 12	Znf12	123	0	KATDGETKPFPSQKA	1	1849024900	1	30	41	+	3.95821	3.15621	5.37428e-05	3.80283	1.70296	0.000776533	4.33238	3.36944	0	-0.155384	0.0524806	0.891796	0.374174	2.09416	0.24278	0.529557	0.201477	0.530991	-1.43113	0.44252	0.368969	0.619638	+	+	+	+	2.82e-18	220.93	130.31	180.02	+	_ATDGETK(su)PFPSQK_	3	1.6997	2650500	8994000	17775700	2918700
E9Q6T9	BTB/POZ domain-containing protein KCTD1	Kctd1	522	1	SQVGPDVKSEAAPKR	1	1846565000	2	27	36	+	4.98498	2.45269	4.48359e-05	6.46393	3.41928	0	5.65733	3.11044	0	1.47894	1.33843	0.109866	0.672343	0.528367	0.249221	-0.806602	3.38244	0.0506576	-1.53841	0.254842	0.786866	0.496706	+	+	+	+	8.58e-08	197.1	119.98	189.17	+	_DSQVGPDVK(su)SEAAPK_;_DVK(su)SEAAPK_	2	1.3848	3078200	0	0	9965400
O70133	ATP-dependent RNA helicase A (EC 3.6.4.13) (DEAH box protein 9) (mHEL-5) (Nuclear DNA helicase II) (NDH II) (RNA helicase A) (RHA)	Dhx9	121	1	LPPHLALKAEENNSG	1	1844912080	5	150	221	+	1.55748	2.47889	0.00188577	1.90373	2.83759	0.00066951	2.39043	3.52934	6.33923e-05	0.346244	1.10781	0.538432	0.832951	3.68068	0.0274678	0.486707	1.90307	0.201678	-1.49512	0.0966538	0.450522	0.947945	+	+	+	+	1.98e-90	285.38	221.7	94.203	+	_DSTASAAEGLPAPM(ox)GGPLPPHLALK(su)A_;_DSTASAAEGLPAPMGGPLPPHLALK(su)_;_DSTASAAEGLPAPMGGPLPPHLALK(su)A_;_EGLPAPM(ox)GGPLPPHLALK(su)A_;_EGLPAPMGGPLPPHLALK(su)A_	3	0.30324	31945300	15259900	45860600	19092300
Q922P9	Putative oxidoreductase GLYR1 (EC 1.-.-.-) (Glyoxylate reductase 1 homolog) (Nuclear protein NP60)	Glyr1	210	0	PTATEPVKDADPHFH	1	1844822870	1	47	66	+	2.64984	4.79033	5.91341e-05	1.88741	2.78295	0.000775713	2.61799	4.90776	0	-0.762428	1.28992	0.247771	-0.0318499	0.0887502	0.917528	0.730578	1.26612	0.133479	-1.54076	0.741633	0.0849288	0.714199	+	+	+	+	1.5e-17	265	145.32	265	+	_WQPTATEPVK(su)_	2	0.97643	12654100	20784470	28702300	23401000
P16858	Glyceraldehyde-3-phosphate dehydrogenase (GAPDH) (EC 1.2.1.12) (Peptidyl-cysteine S-nitrosylase GAPDH) (EC 2.6.99.-)	Gapdh	70	0	GKLVINGKPITIFQE	1	1843943740	1	33	54	+	2.40928	4.74589	5.1756e-05	2.35137	2.45643	0.000411765	2.89433	4.97157	0	-0.057909	0.0429875	0.936491	0.485054	2.43547	0.144588	0.542963	0.524637	0.349347	-1.53082	0.396381	0.350059	0.78438	+	+	+	+	0.000162494	160.78	91.449	132.51	+	_LVINGK(su)PITIFQER_	3	-0.59178	21672860	13511800	15922780	21046100
Q3UWM4	Lysine-specific demethylase 7A (EC 1.14.11.-) (JmjC domain-containing histone demethylation protein 1D) (Lysine-specific demethylase 7)	Kdm7a	619	1	PTQNANMKTEQSSGR	0.999456	1839029100	2	14	35	+	5.94966	3.46141	0	6.88725	3.32303	0	7.54763	4.08643	0	0.937587	0.542683	0.380017	1.59797	1.64176	0.0160986	0.660378	0.364091	0.380473	-1.56474	0.26207	0.549951	0.752716			+	+	3.14e-09	198.48	122.15	181.65	+	_DKKPTQNANMK(su)TEQSSGREEA_;_KPTQNANMK(su)TEQSSGREEA_	4	1.6855	0	0	0	2980200
E9Q1P8	Interferon regulatory factor 2-binding protein 2 (IRF-2-binding protein 2) (IRF-2BP2)	Irf2bp2	271	0	LSAEGAGKGRAPGEQ	1	1831054500	1	58	69	+	7.47255	7.60013	0	7.03933	8.29678	0	6.41199	6.39323	0	-0.433222	1.4344	0.435646	-1.06056	2.01342	0.0288534	-0.62734	1.35208	0.158819	-1.65733	0.710201	0.572943	0.374183		+	+	+	0	395.49	317.62	385.81	+	_DSLSSAAGASELSAEGAGK(su)GRAPGEQ_	3	0.47659	0	0	0	0
Q6PDM2	Serine/arginine-rich splicing factor 1 (ASF/SF2) (Pre-mRNA-splicing factor SRp30a) (Splicing factor, arginine/serine-rich 1)	Srsf1	174	0	DMTYAVRKLDNTKFR	1	1830975820	2	28	43	+	2.76582	4.27838	5.52813e-05	2.73249	3.40487	7.83297e-05	2.62527	4.3801	3.60601e-05	-0.0333323	0.0334221	0.955967	-0.140554	0.339807	0.659646	-0.107222	0.12337	0.789362	-1.59903	0.578647	0.552403	0.467982	+	+	+	+	0.000383765	194.06	103.23	152.32	+	_EDM(ox)TYAVRK(su)L_;_EDMTYAVRK(su)L_	3	1.0898	16285920	18659200	13138000	24376700
Q68FE8	Zinc finger protein 280D (Suppressor of hairy wing homolog 4)	Znf280d	66	0	VAEIASSKPAISNIL	1	1823059200	1	26	36	+	6.94077	5.01431	0	7.26301	5.2069	0	7.06673	5.1339	0	0.322241	1.17823	0.554067	0.125968	0.375089	0.679506	-0.196272	1.35016	0.532808	-1.65849	0.506234	0.606737	0.545522		+	+	+	0.00047552	112.74	25.309	112.48	+	_EIASSK(su)PAISNILNRVNPSSHSRGIK_	6	0.56844	0	0	0	0
Q9Z2U4	ETS-related transcription factor Elf-4 (E74-like factor 4) (Myeloid Elf-1-like factor)	Elf4	649	1	FNPTSLIKMEPQDI_	1	1820746070	4	43	66	+	8.91154	5.90849	0	7.6491	6.1734	0	7.88896	5.78204	0	-1.26244	1.7409	0.0978004	-1.02258	1.17289	0.0682304	0.239861	0.281519	0.594996	-1.64578	0.753677	0.413761	0.478344		+	+	+	1.14e-54	224.71	174.52	170.65	+	_ELELSSGSGPLFVTEPSVTRSPTQAPFSPFNPTSLIK(su)MEPQ_;_ELSSGSGPLFVTEPSVTRSPTQAPFSPFNPTSLIK(su)M(ox)EPQ_;_ELSSGSGPLFVTEPSVTRSPTQAPFSPFNPTSLIK(su)MEPQ_;_EPSVTRSPTQAPFSPFNPTSLIK(su)MEPQ_	4	0.6309	0	0	0	0
Q80TS5	Zinc finger protein 423 (Early B-cell factor-associated zinc finger protein) (Olf1/EBF-associated zinc finger protein) (Smad- and Olf-interacting zinc finger protein)	Znf423	13	1	QAKPRSVKVEEGEAS	1	1816639860	1	41	70	+	2.17953	2.41699	0.000687419	2.09276	3.65078	6.77882e-05	3.13827	3.50481	3.41232e-05	-0.0867724	0.0703546	0.901352	0.958735	0.878147	0.102771	1.04551	1.46834	0.0692153	-1.42123	0.250772	0.184206	0.986256	+	+	+	+	4.06e-06	192.96	92.588	154.88	+	_PRSVK(su)VEEGEAS_	3	-0.92642	10704800	12212300	17774190	25214890
Q7TNK4	Zinc finger protein 397	Zfp397	171	0	SIQVRPLKTQLKSWN	0.999933	1806737600	1	11	32	+	1.23772	0.514388	0.0769911	0.179957	0.0642043	0.668165	1.18138	0.523988	0.0636944	-1.05776	0.610093	0.323539	-0.0563393	0.0219513	0.93495	1.00142	0.659071	0.17229	-0.492001	0.445199	-0.355738	0.402539		+	+	+	0.000315026	159.02	87.137	159.02	+	_DSTSIQVRPLK(su)TQLK_	3	0.23664	106988000	12233600	133771000	15535000
O09053	Werner syndrome ATP-dependent helicase homolog (EC 3.6.4.12) (Exonuclease WRN) (EC 3.1.-.-)	Wrn	403	1	QDLEQQAKEEKYNDV	1	1799109800	2	4	41	+	2.3848	4.69148	5.07706e-05	1.3118	4.68468	0.00111756	0.218265	1.00887	0.261726	-1.073	2.66611	0.0799495	-2.16654	4.31301	0.00207726	-1.09354	3.83061	0.021628	-0.973189	1.39814	0.331204	-0.756157		+		+	0.000317364	256.36	46.486	256.36	+	_DLEQQAK(su)_;_DLEQQAK(su)EEK_	2	0.85541	43621400	41354700	46931500	48979500
E9Q1P8	Interferon regulatory factor 2-binding protein 2 (IRF-2-binding protein 2) (IRF-2BP2)	Irf2bp2	158	1	LVPNGFSKLEEPPEL	1	1793394460	1	30	47	+	5.01579	2.30952	4.18223e-05	4.67284	2.17632	7.02842e-05	2.88219	1.16539	0.00434441	-0.34295	1.11909	0.539725	-2.1336	1.85334	0.0076382	-1.79065	1.57823	0.0265142	-1.33012	0.792766	0.647616	-0.110261	+	+	+	+	1.04e-17	177.39	111.15	115.05	+	_DFSTRAGAGLPQSAAQQSAPANGILVPNGFSK(su)L_	4	-0.22996	13838630	12028200	0	13004710
P70121	Zinc fingers and homeoboxes protein 1	Zhx1	159	1	TFDGSFVKEENTEQG	1	1791493600	1	19	41	+	3.97174	3.9698	0	4.71554	4.36991	0	6.10519	4.93788	0	0.743806	2.66715	0.167308	2.13345	4.59186	0.00218623	1.38965	3.41467	0.0158918	-1.55234	0.114856	0.42708	1.01041		+	+	+	7.05e-69	266.28	192.44	128.05	+	_DGSFVK(su)EENTEQGESI_	3	2.2173	0	2310400	5626500	2586600
P61979	Heterogeneous nuclear ribonucleoprotein K (hnRNP K)	Hnrnpk	60	0	NAGAVIGKGGKNIKA	0.991292	1777497270	1	24	39	+	3.21682	5.80633	0	3.65164	6.54382	0	3.13571	6.49602	0	0.434819	1.0867	0.465218	-0.0811048	0.159317	0.805916	-0.515924	1.60461	0.198998	-1.64444	0.470624	0.756518	0.417297	+	+	+	+	0.000179545	192.18	107.44	162.67	+	_NAGAVIGK(su)GGK_	3	1.3913	11079500	10570770	13611060	10290240
Q93092	Transaldolase (EC 2.2.1.2)	Taldo1	277	0	LAPALSVKAAQTSDS	1	1774694640	1	21	53	+	5.07641	6.55351	0	6.35571	6.01512	0	7.15765	7.73461	0	1.27929	2.36049	0.0690688	2.08124	5.42264	0.00242473	0.801944	1.58478	0.0974073	-1.60733	0.14836	0.590808	0.868163		+	+	+	4.84e-25	237.89	154.81	130.56	+	_LAPALSVK(su)AAQTS_	3	0.29527	1006500	0	986840	992000
P43276	Histone H1.5 (H1 VAR.5) (H1b)	H1-5	64	0	VSLPALKKALAAGGY	1	1772465600	1	42	54	+	4.67704	4.33124	0	4.9082	4.80883	0	3.42322	3.76353	0	0.231153	0.425543	0.694184	-1.25382	2.37806	0.014619	-1.48497	3.9421	0.0129973	-1.57094	0.688315	0.799975	0.0826547	+	+	+	+	0.000316459	228.2	106.08	215.06	+	_K(su)ALAAGGY_	2	0.31575	3234100	5485600	14742800	5318500
Q8CIM8	Integrator complex subunit 4 (Int4)	Ints4	27	0	QQEEIATKKLRLTKP	0.988286	1761720800	2	21	36	+	2.14113	0.560861	0.0433867	3.29101	2.87837	7.70538e-05	4.57899	4.9338	0	1.14988	0.25937	0.55456	2.43785	0.668621	0.0655532	1.28798	1.38274	0.0542149	-1.04282	-0.150687	0.328428	0.865084		+	+	+	7.6e-25	234.57	156.03	208.82	+	_VVQQQQEEIATK(su)K(su)LRLTKPSK_;_VVQQQQEEIATK(su)K_	3	0.7256	7032500	7122200	3545000	7645900
Q99MQ1	Protein bicaudal C homolog 1 (Bic-C)	Bicc1	915	0	TLTDQDLKELGITTF	1	1760254500	1	11	50	+	5.89831	5.26059	0	6.25051	5.88941	0	5.33935	5.09001	0	0.352201	0.723223	0.568455	-0.558959	0.92111	0.204163	-0.91116	2.24948	0.0573119	-1.6443	0.574019	0.70648	0.363798		+	+	+	0.00274474	126.26	40.427	92.098	+	_DVFQQQEIDLQTFLTLTDQDLK(su)_	4	-3.0669	1811000	3664500	1900300	0
Q99NA9	Polycomb group RING finger protein 6 (Mel18 and Bmi1-like RING finger) (RING finger protein 134)	Pcgf6	226	0	ERGLEVPKPAAPQPV	1	1760109600	1	27	44	+	3.25457	4.70984	0	3.5517	5.08734	0	2.92276	4.34963	0	0.29713	1.11419	0.579228	-0.331805	0.924071	0.35153	-0.628935	2.14104	0.116577	-1.62724	0.550147	0.748935	0.328161	+	+	+	+	1.94e-07	182.22	123.94	146.68	+	_ERGLEVPK(su)PAAPQPVPSSK_	4	-0.043706	9470500	7593900	20000900	15548600
Q8R0S1	Cyclic AMP-dependent transcription factor ATF-7 (cAMP-dependent transcription factor ATF-7) (Activating transcription factor 7) (Transcription factor ATF-A)	Atf7	107	1	STPDIKIKEEEPVEV	1	1758138300	1	41	46	+	7.42755	5.09454	0	7.33907	5.00317	0	6.65319	4.78576	0	-0.0884819	0.23658	0.855496	-0.774359	3.06852	0.0419957	-0.685877	2.13991	0.100229	-1.64958	0.638457	0.611201	0.399918		+	+	+	7.43e-10	257.88	124.65	257.88	+	_IK(su)EEEPVEV_	2	0.67255	0	0	0	0
Q61687	Transcriptional regulator ATRX (EC 3.6.4.12) (ATP-dependent helicase ATRX) (HP1 alpha-interacting protein) (HP1-BP38 protein) (Heterochromatin protein 2) (X-linked nuclear protein)	Atrx	1970	0	SLKLDESKTTSTSNP	1	1756128400	3	32	50	+	3.70982	3.50559	5.87002e-05	3.38374	3.29607	8.96211e-05	2.32122	2.45966	0.000193022	-0.326082	2.00107	0.513579	-1.3886	5.62888	0.00323906	-1.06251	5.32157	0.0184437	-1.50198	0.865394	0.657309	-0.0207209	+	+	+	+	8.78e-36	245.92	159.98	121.82	+	_LDESK(su)TTSTSNPS(ph)SPAP_;_LDESK(su)TTSTSNPSS(ph)PAP_;_LDESK(su)TTSTSNPSSPAP_	3	1.0459	21287800	22622100	11955700	6116400
Q91VT1	E3 SUMO-protein ligase NSE2 (EC 2.3.2.-) (E3 SUMO-protein transferase NSE2) (MMS21 homolog) (Non-structural maintenance of chromosomes element 2 homolog) (Non-SMC element 2 homolog)	Nsmce2	90	1	QSTINHVKEERPEKV	1	1755230100	1	2	24	+	1.35907	3.89896	0.00103657	1.00409	2.23365	0.0112302	-0.154609	0.482143	0.406319	-0.354978	0.701556	0.56995	-1.51368	4.18806	0.00361033	-1.1587	2.54016	0.0287188	-0.774729	1.13224	0.634156	-0.991667		+	+		0.000901364	196.27	67.388	159.52	+	_AVQSTINHVK(su)_	3	0.24206	60131400	48565700	88194000	63299200
Q80WC3	Trinucleotide repeat-containing gene 18 protein (Zinc finger protein 469)	Tnrc18	1184	1	PEPLVETKEEPVEVP	1	1739571330	5	84	115	+	2.14697	3.49235	0.000223468	1.50218	2.41551	0.00284947	1.4249	3.21315	0.000730384	-0.644792	1.01574	0.338135	-0.722072	1.81503	0.0793243	-0.07728	0.108173	0.83527	-1.43655	0.994829	0.264621	0.177103	+	+	+	+	5.34e-17	206.43	120.53	141.38	+	_ELGTQLTPEPLVETK(su)_;_ELGTQLTPEPLVETK(su)EEPVEVPL_;_TEHRM(ox)TALELGTQLTPEPLVETK(su)_;_TEHRMTALELGTQLTPEPLVETK(su)_;_TEHRMTALELGTQLTPEPLVETK(su)EEPVEVPL_	4	2.1578	25584400	25569700	35218530	52912100
Q9Z2X1	Heterogeneous nuclear ribonucleoprotein F (hnRNP F) [Cleaved into: Heterogeneous nuclear ribonucleoprotein F, N-terminally processed]	Hnrnpf	200	0	SYSDPPLKFMSVQRP	1	1734093490	2	55	81	+	2.30343	2.87772	0.000333212	3.27118	4.66779	0	2.35502	2.0123	0.000554309	0.967756	1.35614	0.183518	0.0515919	0.0258041	0.930363	-0.916164	0.729956	0.167493	-1.40524	0.227557	0.913555	0.264128	+	+	+	+	4.43e-05	186.56	103.19	141.64	+	_DPPLK(su)FM(ox)SVQRPGPY_;_DPPLK(su)FMSVQRPGPY_	3	0.55856	13918780	16174350	25460320	10872040
Q61818	Retinoic acid-induced protein 1	Rai1	1302	1	PRKGRGLKLEAIVQK	1	1727729100	1	8	30	+	1.05594	0.21982	0.232298	2.75292	4.12594	4.68122e-05	2.60898	4.80069	0	1.69699	0.383911	0.396721	1.55304	0.347316	0.234911	-0.143947	0.217561	0.708846	-0.764651	-0.261414	0.547333	0.478731		+	+	+	0.0163118	124.25	61.963	114.63	+	_GRGLK(su)LEAIVQK_	4	0.48374	16841500	12049100	16854800	22547700
Q62318	Transcription intermediary factor 1-beta (TIF1-beta) (E3 SUMO-protein ligase TRIM28) (EC 2.3.2.27) (KRAB-A-interacting protein) (KRIP-1) (RING-type E3 ubiquitin transferase TIF1-beta) (Tripartite motif-containing protein 28)	Trim28	469	0	EPHVSGMKRSRSGEG	0.993118	1723786350	2	32	70	+	5.07399	2.9791	5.96379e-05	5.1513	3.58899	0	7.7014	5.4562	0	0.0773091	0.0300054	0.94006	2.62741	1.90195	0.00573417	2.5501	2.56832	0.00783196	-1.48233	0.195912	0.221482	1.06494		+	+	+	0.00070387	93.278	76.037	71.117	+	_DDPYSSAEPHVSGM(ox)K(su)RSRSGEGEVSGLLRK_;_DDPYSSAEPHVSGMK(su)RSRSGEGEVSGLLRK_	6	-0.49033	0	758430	0	776620
Q91VW9	Zinc finger protein with KRAB and SCAN domains 3 (SCAN-KRAB-zinc finger protein) (Zinc finger protein 306) (Zinc finger protein 307) (Zinc finger protein 47 homolog) (Zf47) (Zfp-47)	Zkscan3	299	0	EASEQEGKLQAAQKS	0.999998	1723063900	1	45	67	+	6.0803	4.8881	0	7.13059	5.51501	0	7.46629	5.64792	0	1.05029	2.2696	0.0998998	1.38599	2.90434	0.00802798	0.335703	1.14233	0.380339	-1.63675	0.288451	0.621003	0.727296		+	+	+	1.29e-09	186.26	120.31	172.02	+	_DTVPIPTGAEASEQEGK(su)LQAAQK_	3	1.0734	0	637000	0	0
P43276	Histone H1.5 (H1 VAR.5) (H1b)	H1-5	17	0	AAPAPVEKSPAKKKT	0.999892	1722492030	4	42	59	+	2.28045	4.55138	4.70588e-05	2.80383	5.01637	6.00224e-05	2.1184	4.15562	6.43189e-05	0.523379	3.27623	0.261252	-0.162051	0.730671	0.579562	-0.68543	2.96881	0.0814915	-1.6013	0.42666	0.892091	0.282551	+	+	+	+	6.17e-15	209.62	153.48	135.69	+	_(ac)SETAPAETAAPAPVEK(su)S(ph)PAK_;_(ac)SETAPAETAAPAPVEK(su)S(ph)PAKK_;_(ac)SETAPAETAAPAPVEK(su)S(ph)PAKKK_;_(ac)SETAPAETAAPAPVEK(su)SPAK_	3	0.85181	13702000	22415100	32492730	19217500
P20152	Vimentin	Vim	104	1	KNTRTNEKVELQELN	1	1722474490	2	38	53	+	1.96584	4.90186	4.17288e-05	2.37205	5.00142	4.71002e-05	0.951522	1.31667	0.0237219	0.406212	1.48364	0.455327	-1.01432	1.46041	0.0514455	-1.42053	1.9993	0.0266306	-1.29485	0.630101	1.02786	-0.363117	+	+	+	+	8.36e-20	223.36	96.592	203.26	+	_NTRTNEK(su)VELQ_;_NTRTNEK(su)VELQELN_	3	-0.28335	26023100	26485500	36250990	43187000
A2AM05	Centlein (Centrosomal protein)	Cntln	939	0	KKMTFQKKSGSLQKS	0.983016	1719716300	2	5	31	+	0.912543	1.42871	0.0268772	0.286751	0.377246	0.307453	0.220961	0.194954	0.414862	-0.625792	1.0363	0.343223	-0.691582	0.792335	0.174035	-0.0657897	0.0546444	0.883962	-0.591676	0.92898	-0.113836	-0.223468		+	+	+	0.00869629	121.24	27.891	116.51	+	_MTFQKK(su)S(ph)GSLQK(su)_;_MTFQKK(su)SGS(ph)LQK(su)_	5	2.0699	65997100	36188200	84412000	92754000
P43274	Histone H1.4 (H1 VAR.2) (H1e)	H1-4	106	0	TGASGSFKLNKKAAS	0.999952	1714232600	2	11	40	+	0.994799	0.578942	0.0797969	1.12649	0.356711	0.134349	0.314809	0.113528	0.461459	0.131691	0.0285376	0.933473	-0.67999	0.206487	0.453263	-0.811682	0.186273	0.506522	-0.346772	0.219656	0.29464	-0.167524		+	+	+	7.15e-06	200.06	72.049	200.06	+	_GTGASGSFK(su)LNK_;_GTGASGSFK(su)LNKK_	2	1.0431	25486900	25172000	32304000	29355500
Q9CZU3	Exosome RNA helicase MTR4 (EC 3.6.4.13) (ATP-dependent helicase SKIV2L2) (Superkiller viralicidic activity 2-like 2) (TRAMP-like complex helicase)	Mtrex	49	0	AGKRLDTKLQSESAS	1	1713649400	1	27	29	+	2.86062	1.95295	0.0007131	2.88938	1.99163	0.000696966	3.08981	2.11556	0.000137205	0.0287576	0.0626871	0.952981	0.229188	0.629061	0.491997	0.20043	0.751039	0.556534	-1.47032	0.432903	0.452036	0.585386	+	+	+	+	6.99e-06	178.84	72.168	147.17	+	_DTK(su)LQSESASGGK_	3	2.117	14320000	17300000	43162400	2990200
Q3US17	Zinc finger protein 48 (Zinc finger protein 553)	Znf48	583	1	DGPPRPLKEESPAGL	1	1713366200	1	30	42	+	4.92841	4.3361	0	4.91817	4.32424	0	4.66244	4.18322	0	-0.010241	0.0231082	0.982071	-0.265969	0.854638	0.424757	-0.255728	0.792066	0.488839	-1.64029	0.588398	0.583766	0.468123	+	+	+	+	0.000177491	185.61	69.832	116	+	_DGPPRPLK(su)EESPAGLE_	3	-0.30986	2269200	6265000	8017900	2144500
Q3UH06	Ras-responsive element-binding protein 1 (RREB-1) (RAS-responsive zinc finger transcription factor RREB)	Rreb1	622	0	EITEGDLKAIMTGPS	1	1712531460	3	6	43	+	2.48365	6.67955	0	3.96206	7.67229	0	3.68837	7.81162	0	1.47841	6.19121	0.0213748	1.20472	6.57467	0.00481715	-0.273687	2.31366	0.402095	-1.56444	-0.0307941	0.882118	0.713117			+	+	0.000521583	137.62	27.243	137.62	+	_DLK(su)AIMTGPS(ph)GKKTPAMRK_;_DLK(su)AIMTGPSGK_;_DLK(su)AIMTGPSGKKT(ph)PAMRK_	3	0.83408	7713700	8238800	12646000	8677100
Q9D2D7	Zinc finger protein 687	Znf687	110	0	DSGEEETKAGGITKE	0.999809	1708340000	1	31	31	+	1.79558	5.17122	0.000156692	2.76764	6.35686	0	2.43714	5.67202	0	0.972062	3.30594	0.0797205	0.641562	2.17388	0.0868629	-0.3305	1.10991	0.387657	-1.56477	0.0406718	0.909802	0.614299	+	+	+	+	5.4e-20	225.86	100.31	140.33	+	_DSGEEETK(su)AGGITK_	3	0.92328	18542800	15878500	23979900	22083600
E9Q5C9	Nucleolar and coiled-body phosphoprotein 1 (140 kDa nucleolar phosphoprotein) (Nopp140)	Nolc1	205	1	VAAKAQTKAEAKPGT	1	1706677800	2	6	36	+	2.28254	4.85866	4.96894e-05	2.53511	5.25437	5.40323e-05	2.70412	2.40365	0.000140359	0.252573	1.28239	0.613688	0.421584	0.305023	0.439949	0.169011	0.107923	0.75116	-1.49872	0.320471	0.521773	0.656475		+		+	0.00257457	217.78	81.671	217.78	+	_AQTK(su)AEAK_;_AQTK(su)AEAKPGTPAK_	2	1.5147	11553200	17267700	22770500	14027200
P70121	Zinc fingers and homeoboxes protein 1	Zhx1	485	0	ELKVSYLKNQFPHDS	1	1699343400	1	14	51	+	2.51128	3.8792	4.50161e-05	3.35537	4.54597	0	4.04926	4.88964	0	0.844087	2.74861	0.128875	1.53797	3.77047	0.00445503	0.693886	1.92124	0.105305	-1.53758	0.0200374	0.543581	0.973963	+	+	+	+	0.00192009	184.31	81.059	137.95	+	_VSYLK(su)NQFPH_	3	0.46994	4778830	8347670	15246700	8334400
D3YXK2	Scaffold attachment factor B1 (SAF-B1)	Safb	505	1	MISVEKAKSEPTGKR	1	1697050000	1	12	12	+	7.18684	4.3217	0	7.29028	4.3798	0	7.50143	4.68832	0	0.103439	0.086932	0.880803	0.314585	0.433952	0.446244	0.211146	0.283377	0.615114	-1.64103	0.505395	0.536288	0.599349		+	+	+	0.000268222	242.35	93.359	217.78	+	_AK(su)SEPTGK_	2	1.1666	0	0	0	0
P17751	Triosephosphate isomerase (TIM) (EC 5.3.1.1) (Methylglyoxal synthase) (EC 4.2.3.3) (Triose-phosphate isomerase)	Tpi1	192	0	REAGITEKVVFEQTK	1	1696701010	3	50	107	+	5.46896	4.79202	0	6.19009	4.16095	0	7.54247	6.67826	0	0.721125	0.468603	0.474589	2.07351	2.68765	0.00369541	1.35238	1.15785	0.0643842	-1.57934	0.219966	0.457219	0.902157		+	+	+	0.000126143	200.93	36.894	138.24	+	_EAGITEK(su)VVF_;_LDEREAGITEK(su)VVF_;_LDEREAGITEK(su)VVFEQTK_	4	0.52401	0	505530	997320	718860
A2A791	Zinc finger MYM-type protein 4 (Zinc finger protein 262)	Zmym4	148	0	FDQVSVFKSIRKDFC	0.997715	1695837900	1	8	27	+	3.12707	1.79403	0.000850292	3.35602	2.24596	0.000130646	4.11802	6.38626	0	0.22894	0.0663703	0.858822	0.99095	0.472424	0.208839	0.762009	0.418572	0.329625	-1.3467	0.242277	0.35861	0.745814		+	+	+	0.00257915	149.59	71.843	147.42	+	_DQVSVFK(su)SIRK_	3	0.78437	5750400	5869700	6273100	7766200
A2A484	Zinc finger, MYND-type-containing 8	Zmynd8	536	0	SKAEMDLKELSESVQ	1	1692769620	1	65	80	+	4.15746	2.56137	4.28135e-05	5.80292	3.28386	0	5.66326	3.24107	0	1.64546	3.37359	0.0333842	1.50581	3.37138	0.00570721	-0.139658	0.220644	0.711922	-1.53218	0.0986748	0.744145	0.689361	+	+	+	+	7.31e-42	251.12	193.03	140.12	+	_DLK(su)ELSESVQQQSAPVPLISPK_	4	3.0135	4090180	1027620	10195680	0
Q8R317	Ubiquilin-1 (Protein linking IAP with cytoskeleton 1) (PLIC-1)	Ubqln1	26	0	DGGPAEPKIMKVTVK	0.998883	1689509300	1	20	32	+	1.51698	4.52306	0.000540702	2.01053	5.53637	8.3628e-05	1.4439	4.8551	0.000194589	0.493545	2.21436	0.324159	-0.0730824	0.269256	0.801038	-0.566627	3.04777	0.116818	-1.57657	0.347738	0.973805	0.255032	+	+	+	+	0.00151965	164.88	84.129	144.8	+	_DGGPAEPK(su)IMK_	3	0.42192	29425700	30949500	45839600	29189000
Q9CT10	Ran-binding protein 3 (RanBP3)	Ranbp3	9	0	ADLANEEKPAVAPSV	1	1674500810	2	83	105	+	8.14806	6.29308	0	8.29827	6.82825	0	8.2992	7.33054	0	0.150214	0.184696	0.804465	0.151142	0.225909	0.676402	0.000927925	0.00175794	0.998013	-1.66885	0.529186	0.569708	0.569959		+	+	+	5.39e-08	192.62	124.08	153.23	+	_DLANEEK(su)PAVAPSVFVFQK_;_EEK(su)PAVAPSVFVFQK_	3	0.26968	329320	198540	442240	478010
E9Q616	AHNAK nucleoprotein (desmoyokin)	Ahnak	1991	1	DMDVTVPKLEGELKG	0.999487	1669333600	1	12	36	+	2.71619	3.51493	4.41989e-05	1.03116	1.33872	0.021928	0.910837	1.36476	0.024771	-1.68503	1.73359	0.0658129	-1.80535	2.00981	0.00844635	-0.12032	0.0838084	0.809023	-1.00293	1.3363	-0.114876	-0.218499	+	+	+	+	0.00263063	156.17	64.062	150.69	+	_DVTVPK(su)LEGELK_	3	0.35694	28081300	34691400	30287900	34346800
Q61026	Nuclear receptor coactivator 2 (NCoA-2) (Glucocorticoid receptor-interacting protein 1) (GRIP-1) (Steroid receptor coactivator 2) (SRC-2) (Transcriptional intermediary factor 2)	Ncoa2	765	1	GLPEITPKLERLDSK	1	1669237140	2	51	99	+	5.03329	3.65076	0	5.1728	3.88327	0	5.49355	4.22551	0	0.139514	0.111942	0.846162	0.460262	0.530057	0.331481	0.320748	0.434497	0.489314	-1.61294	0.455488	0.512821	0.644633		+	+	+	2.7e-06	191.97	123.81	142.54	+	_DIGLPEITPK(su)L_;_DIGLPEITPK(su)LERL_	3	0.88455	1663830	1012000	5631700	4680210
E9PYB0	AHNAK nucleoprotein 2 (Fragment)	Ahnak2	524	1	SLEVGAPKVEADVAP	1	1665636070	3	35	77	+	0.886611	1.93886	0.0202829	-0.974133	1.16513	0.0296709	-0.325869	1.74184	0.138225	-1.86074	2.02339	0.0516	-1.21248	2.53317	0.014481	0.648264	0.715543	0.247686	0.124921	1.19661	-1.05256	-0.268971	+	+	+	+	1.11e-05	193.28	74.786	110.83	+	_EASLEVGAPK(su)VEA_;_EVGAPK(su)VEA_;_MPSFGVSAPGKPSLEASLEVGAPK(su)VEA_	4	-0.16546	72969600	91505300	101624200	92746790
Q3TEA8	Heterochromatin protein 1-binding protein 3	Hp1bp3	14	0	QGELIHPKALPLIVG	1	1662134600	3	46	59	+	3.35687	3.27931	4.92958e-05	3.19664	3.24218	8.44065e-05	3.33038	3.3021	3.36449e-05	-0.160225	0.555369	0.740975	-0.026494	0.0588431	0.936363	0.133731	0.662266	0.657339	-1.60113	0.574038	0.470216	0.556871	+	+	+	+	1.22e-15	202.62	133.59	122.01	+	_DM(ox)SQGELIHPK(su)ALPLIVGAQLIHA_;_DMSQGELIHPK(su)ALPLIVGAQLIHA_;_ELIHPK(su)ALPLIVGAQLIHA_	4	-0.28307	15497100	4745000	8116600	20860000
Q9Z1N5	Spliceosome RNA helicase Ddx39b (EC 3.6.4.13) (56 kDa U2AF65-associated protein) (DEAD box protein UAP56) (HLA-B-associated transcript 1 protein)	Ddx39b	36	0	APAKKDVKGSYVSIH	1	1641508000	1	19	58	+	0.545906	1.25807	0.0838517	0.533147	0.845579	0.115174	0.338614	0.21161	0.326655	-0.0127587	0.0183585	0.981264	-0.207291	0.129498	0.689972	-0.194532	0.1128	0.73197	-0.546009	0.295005	0.275349	-0.0243447	+	+	+	+	0.000529417	162.29	45.782	125.5	+	_DVK(su)GSYVSIHSSGFR_	4	-0.24765	77817500	37814700	69597100	65835600
Q8K284	General transcription factor 3C polypeptide 1 (TF3C-alpha) (TFIIIC box B-binding subunit) (Transcription factor IIIC 220 kDa subunit) (TFIIIC 220 kDa subunit) (TFIIIC220) (Transcription factor IIIC subunit alpha)	Gtf3c1	833	1	HSERKTGKQESSRPG	1	1640153800	1	23	29	+	3.90946	4.2989	0	3.80398	4.16458	0	3.15225	3.7649	3.69863e-05	-0.105482	0.403052	0.818887	-0.757212	4.19488	0.0330266	-0.65173	2.82519	0.0937697	-1.61166	0.707833	0.64525	0.258577		+	+	+	5.01e-12	210.91	99.122	168.64	+	_TGK(su)QESSRPGAQPSSG_	3	0.82864	6505100	5948500	23287100	7843100
O88379	Bromodomain adjacent to zinc finger domain protein 1A (Cbp146)	Baz1a	1025	0	ELLSEESKENGVIKT	0.999991	1639923200	1	31	36	+	7.39704	6.6928	0	8.07472	7.02633	0	7.14397	6.90531	0	0.677679	1.92478	0.22611	-0.253063	0.77777	0.446143	-0.930742	3.25266	0.0361651	-1.66228	0.512482	0.711722	0.43808		+	+	+	2.59e-20	228.2	99.529	210.57	+	_ELLSEESK(su)ENGVIK_	3	2.2127	0	0	0	0
Q4VA55	PWWP domain-containing DNA repair factor 3B (PWWP3B) (Mutated melanoma-associated antigen 1-like protein 1) (MUM1-like protein 1) (PWWP domain-containing protein MUM1L1)	Pwwp3b	241	1	SEDLTVPKEESQDIL	1	1635715700	1	34	50	+	2.22247	5.21174	5.08629e-05	1.15675	3.77572	0.0028455	1.23462	3.78765	0.00128876	-1.06572	3.98452	0.059846	-0.987851	3.60107	0.0157351	0.0778685	0.281505	0.794856	-1.38856	1.2869	0.00396121	0.0977008	+	+	+	+	0.000269951	196.44	89.232	157.5	+	_DLTVPK(su)EESQ_	2	1.3167	27668000	40380200	39092400	32859900
Q9JI57	General transcription factor II-I repeat domain-containing protein 1 (GTF2I repeat domain-containing protein 1) (Binding factor for early enhancer)	Gtf2ird1	495	1	IAMLRPIKIEPEELD	1	1632180380	2	51	99	+	7.39895	3.74935	0	6.98697	4.84394	0	7.8422	5.41829	0	-0.41198	0.178198	0.708986	0.443258	0.202477	0.509632	0.855238	0.888692	0.147727	-1.60962	0.533522	0.414189	0.661914		+	+	+	3.09e-36	245.78	145.74	136.83	+	_EIAM(ox)LRPIK(su)IEPEEL_;_EIAMLRPIK(su)IEPEEL_	3	0.73939	253120	0	373600	800210
Q6P3Y5	Zinc finger protein 280C (Suppressor of hairy wing homolog 3)	Znf280c	123	0	PSFHPALKSSESSDG	1	1629854000	1	13	23	+	6.59972	5.24544	0	6.61269	5.47544	0	6.80956	6.03152	0	0.012979	0.00987914	0.984994	0.209846	0.221798	0.615831	0.196867	0.23789	0.64332	-1.65369	0.526691	0.530979	0.596018		+	+	+	2.98e-29	134.49	87.626	119.74	+	_NGSFNPAISNIFKPTSQHYRNPSSNALVALPSFHPALK(su)SSESS_	5	0.13119	0	0	0	0
Q5F293	Zinc finger and BTB domain-containing protein 4	Zbtb4	40	0	TLIAGDTKFPAHRSV	1	1622522400	1	28	41	+	-1.7433	1.79505	0.00358737	-1.8671	2.31847	0.00144215	-1.89265	1.99183	0.00159131	-0.123807	0.0653377	0.887191	-0.14935	0.0732878	0.798069	-0.0255427	0.0129703	0.966591	1.23044	-0.328711	-0.43944	-0.462285	+	+	+	+	3.96e-07	159.66	105.32	113.13	+	_DTK(su)FPAHRSVLAASSPFFR_	5	-0.7481	165982600	164289000	198293900	206191400
A2A791	Zinc finger MYM-type protein 4 (Zinc finger protein 262)	Zmym4	201	0	LKSSFFDKAANQVEE	1	1621851930	2	54	93	+	4.31168	2.66834	4.62428e-05	4.65838	3.75558	0	5.68847	4.36077	0	0.346695	0.195209	0.711989	1.37679	1.05065	0.0508327	1.03009	1.99332	0.049575	-1.53837	0.271624	0.417163	0.849585		+	+	+	1.33e-34	199.08	46.103	91.416	+	_DK(su)AANQVE_;_DK(su)AANQVEETLHTHLPQNPETNFR_	5	-0.53725	2696570	838980	4145980	4642200
P09602	Non-histone chromosomal protein HMG-17 (High mobility group nucleosome-binding domain-containing protein 2)	Hmgn2	36	1	SAKPAPPKPEPKPKK	0.997696	1620301000	3	16	32	+	6.85774	5.29947	0	7.19717	5.53797	0	7.35115	5.30589	0	0.339431	0.847028	0.564292	0.49341	0.838544	0.247379	0.153978	0.236485	0.689185	-1.65674	0.466301	0.571383	0.619052		+	+	+	0.00346379	161.19	71.959	148.28	+	_DEPQRRSARLSAKPAPPK(su)PEPK_;_DEPQRRSARLSAKPAPPK(su)PEPKPK_;_PAPPK(su)PEPKPK_	3	-1.2129	0	0	0	0
P25444	40S ribosomal protein S2 (40S ribosomal protein S4) (Protein LLRep3)	Rps2	275	0	EFTDHLVKTHTRVSV	1	1615364000	1	29	38	+	0.903886	0.451132	0.118496	0.674749	0.352606	0.181675	0.204154	0.0708499	0.613875	-0.229137	0.15005	0.775873	-0.699732	0.354588	0.324328	-0.470595	0.249369	0.50377	-0.397117	0.408247	0.204085	-0.215216	+	+	+	+	0.000631805	134.86	75.183	109.85	+	_DHLVK(su)THTRVSVQRTQAPAVATT_	4	-1.3389	92348000	121774000	15674000	37432700
O88942	Nuclear factor of activated T-cells, cytoplasmic 1 (NF-ATc1) (NFATc1) (NFAT transcription complex cytosolic component) (NF-ATc) (NFATc)	Nfatc1	351	1	HAPSVALKVEPAGED	1	1603593890	3	67	120	+	5.11499	4.46819	0	5.35244	5.59012	0	5.02484	4.31903	0	0.237455	0.269215	0.722766	-0.0901513	0.0614342	0.851731	-0.327606	0.364507	0.505884	-1.63032	0.52277	0.622723	0.484822	+	+	+	+	6.21e-06	183.23	104.08	131.33	+	_EHAPSVALK(su)VEPAGE_;_TALEHAPSVALK(su)VEPAGE_;_TALEHAPSVALK(su)VEPAGEDLGTTPPTS_	3	1.6836	1799100	2950900	2173330	4727100
Q9Z103	Activity-dependent neuroprotector homeobox protein (Activity-dependent neuroprotective protein)	Adnp	144	0	SSSLSTFKDKNKNDG	1	1600709600	1	29	47	+	4.31388	7.76175	0	3.89548	4.29671	0	4.44679	7.8021	0	-0.418398	0.509067	0.568455	0.132913	0.642299	0.639244	0.551311	0.710963	0.293409	-1.63889	0.595588	0.378869	0.664434	+	+	+	+	1.44e-18	228.46	96.445	192.24	+	_IFHAPNSSAPSSSLSTFK(su)_	3	-0.47995	5361700	4889800	5491900	4669700
Q8CGP1	Histone H2B type 1-K	H2bc12	44	0	SYSVYVYKVLKQVHP	0.999913	1594926700	1	28	38	+	4.12276	3.39804	6.26398e-05	4.33633	4.12866	0	5.1162	4.83784	0	0.213565	0.174218	0.772637	0.993443	1.22567	0.0677516	0.779878	1.90275	0.0866012	-1.59068	0.341652	0.44175	0.807277	+	+	+	+	2.12e-07	200.19	123.12	164.81	+	_ESYSVYVYK(su)VLK_	3	0.35012	2483600	1798400	7040000	5668400
E9Q6T9	BTB/POZ domain-containing protein KCTD1	Kctd1	568	0	AVVVVSVKHDPLPLL	1	1588083850	1	56	81	+	1.83677	2.70944	0.000846698	2.47885	3.41846	7.34143e-05	2.32588	3.56753	6.27756e-05	0.642076	1.21087	0.309627	0.489108	1.12962	0.214717	-0.152967	0.288614	0.673879	-1.52992	0.162537	0.754166	0.613217	+	+	+	+	0.000915111	170.95	74.608	131.35	+	_DAVVVVSVK(su)H_	3	0.78979	26462400	17524700	13648370	25603980
Q8R3Y8	Interferon regulatory factor 2-binding protein 1 (IRF-2-binding protein 1) (IRF-2BP1) (Probable E3 ubiquitin-protein ligase IRF2BP1) (EC 2.3.2.27) (Probable RING-type E3 ubiquitin transferase IRF2BP1)	Irf2bp1	227	0	EEWHGRPKAVREQLL	1	1586787500	1	19	28	+	3.57606	2.91196	4.51613e-05	3.01385	2.70333	6.9432e-05	3.01479	2.80726	6.21309e-05	-0.562212	0.669168	0.46118	-0.561278	0.754073	0.230288	0.000933647	0.00111011	0.997821	-1.52468	0.74602	0.389032	0.389624		+	+	+	0.000638281	176.62	80.386	145.95	+	_EEWHGRPK(su)AVR_	3	-0.54073	5453000	5411500	15729000	28056000
Q04750	DNA topoisomerase 1 (EC 5.6.2.1) (DNA topoisomerase I)	Top1	714	0	ATDREENKQIALGTS	1	1582889500	1	16	37	+	5.92509	5.34205	0	5.49366	5.15943	0	4.00994	4.23239	0	-0.43143	0.793473	0.508987	-1.91515	3.16654	0.00314196	-1.48372	2.6085	0.0184174	-1.57266	0.843136	0.667233	0.0622863		+	+	+	0.000436044	153.36	67.811	145.86	+	_DREENK(su)QIALGTSK_	4	0.2457	1664100	4872500	4163500	2608600
Q5SXC4	Vascular endothelial zinc finger 1	Vezf1	41	0	AVEPPDQKPLLPIPI	1	1576669580	2	34	57	+	4.59959	6.49907	0	4.54178	6.48669	0	5.10956	6.56437	0	-0.0578113	0.499021	0.887443	0.509966	2.70321	0.122253	0.567778	3.01051	0.116886	-1.66096	0.483388	0.456436	0.721137	+	+	+	+	3.72e-10	192.63	146.56	113.73	+	_DQK(su)PLLPIPITQK_;_DQK(su)PLLPIPITQKPQAAPETLK_	4	-0.46329	2772200	4544280	3119300	3530600
D3YXK2	Scaffold attachment factor B1 (SAF-B1)	Safb	565	0	SKDADDQKPGPSERS	1	1575622800	2	5	25	+	1.98021	1.38971	0.00624313	2.7374	1.52501	0.00236529	4.0202	3.48645	0	0.757189	0.316961	0.554291	2.03999	1.77385	0.00854844	1.2828	0.729387	0.120512	-1.19879	-0.112085	0.303448	1.00743		+		+	0.00276573	142.45	33.454	142.45	+	_DDQK(su)PGPSERSRTTK_;_DQK(su)PGPSERSRTTK_	3	1.0874	10210800	3029100	18828000	7373900
Q9CZT4	DNA-directed RNA polymerase III subunit RPC5 (RNA polymerase III subunit 5) (RNA polymerase III subunit C5) (Sex-lethal interactor homolog) (Sxl interactor)	Polr3e	171	0	DEAEEDVKQITVRFS	1	1574748600	1	5	47	+	5.79771	3.67716	0	5.36598	3.5219	0	6.0035	3.84223	0	-0.431724	0.597396	0.545092	0.205791	0.275823	0.595653	0.637515	1.16883	0.173498	-1.61108	0.565296	0.403233	0.642546			+	+	0.0087457	120.9	44.824	115.91	+	_DVK(su)QITVRFSRPES_	3	1.1832	0	1937400	6388400	1294900
Q60973	Histone-binding protein RBBP7 (Histone acetyltransferase type B subunit 2) (Nucleosome-remodeling factor subunit RBAP46) (Retinoblastoma-binding protein 7) (RBBP-7) (Retinoblastoma-binding protein p46)	Rbbp7	101	1	ASHCDSDKGEFGGFG	1	1571333910	1	9	59	+	1.05243	0.718489	0.0553995	1.63345	2.27717	0.00240867	1.05297	2.2227	0.00907309	0.581018	0.308577	0.590278	0.000535965	0.000241064	0.99904	-0.580482	0.651352	0.294943	-0.971795	0.122389	0.726459	0.122946	+	+	+	+	0.000115412	163.8	39.381	125.5	+	_DK(su)GEFGGFGSVTGK_	3	-0.69723	30374700	41316510	35897600	38061200
A2APV2	Formin-like protein 2 (Protein Man)	Fmnl2	681	0	DLSSSKQKITQKASS	0.831365	1571152300	1	1	15	+	3.18001	3.81068	5.61685e-05	1.70751	0.449674	0.0753598	3.84415	5.27834	0	-1.4725	0.373138	0.426011	0.664137	1.08882	0.140407	2.13664	0.596048	0.110814	-1.00302	0.458152	-0.218445	0.763315				+	0.0160746	102.89	30.19	96.143	+	_DLSSSKQK(su)ITQKASSK_	4	-0.53605	8685200	9790300	11259000	5445800
P17225	Polypyrimidine tract-binding protein 1 (PTB) (Heterogeneous nuclear ribonucleoprotein I) (hnRNP I)	Ptbp1	217	0	LKIITFTKNNQFQAL	1	1566983400	1	18	23	+	1.46018	2.20856	0.00343386	1.84873	1.25028	0.00835499	1.15917	1.70336	0.010948	0.388551	0.214864	0.687712	-0.301004	0.703339	0.40599	-0.689555	0.419611	0.345839	-1.09933	0.337724	0.720121	0.0414859	+	+	+	+	5.37e-08	203.71	136.63	142.32	+	_IITFTK(su)NNQFQALLQYA_	3	-0.43401	22989000	34497000	62156000	19075000
Q3UH06	Ras-responsive element-binding protein 1 (RREB-1) (RAS-responsive zinc finger transcription factor RREB)	Rreb1	549	0	PQSLKFLKGSVEAVS	1	1561340800	1	19	41	+	3.03916	2.10629	0.00053946	5.92859	8.85916	0	5.93202	8.04139	0	2.88942	2.02239	0.0309736	2.89286	2.01112	0.00395036	0.003438	0.011934	0.991826	-1.41718	-0.26091	0.838394	0.839702		+	+	+	2.11e-05	159.06	85.557	147.06	+	_FLK(su)GSVEAVSNVHLLQSK_	3	1.6054	1904800	0	2510300	0
P09405	Nucleolin (Protein C23)	Ncl	102	0	KKNITPAKVIPTPGK	1	1553296990	4	29	72	+	6.06577	7.15952	0	6.5317	7.2745	0	5.49857	6.85873	0	0.465927	2.68113	0.33205	-0.567202	3.26167	0.0879923	-1.03313	4.38178	0.0216567	-1.65666	0.564583	0.735202	0.356877		+	+	+	3.48e-06	183.53	104.62	183.53	+	_KNITPAK(su)VIPTPGK_;_KNITPAK(su)VIPTPGKK_;_NITPAK(su)VIPTPGK_;_NITPAK(su)VIPTPGKK_	3	-1.217	1752790	1532700	1287200	2050000
O70230	Zinc finger protein 143 (Zfp-143) (Selenocysteine tRNA gene transcription-activating factor) (mStaf)	Znf143	213	0	GENEQEKKMQIVLQG	1	1550533600	2	35	43	+	1.35864	1.52674	0.0114818	0.893353	0.499925	0.105123	2.18864	3.22558	9.00474e-05	-0.465289	0.220037	0.666377	0.829998	1.07934	0.100429	1.29529	0.838471	0.101072	-0.962576	0.21545	-0.187984	0.935109	+	+	+	+	0.000187623	127.83	82.613	101.05	+	_K(su)M(ox)QIVLQGHATRVTPK_;_K(su)MQIVLQGHATRVTPK_	5	-0.032787	36866000	29663800	20600700	19117200
Q64524	Histone H2B type 2-E (H2b 613)	Hist2h2be	121	0	EGTKAVTKYTSAK__	1	1542979200	1	22	32	+	2.92941	5.63715	0	2.70515	6.0908	0	2.52088	5.98861	0	-0.224261	0.576663	0.679035	-0.40853	1.1984	0.260957	-0.184268	0.602469	0.58882	-1.6431	0.717685	0.536955	0.388455	+	+	+	+	0.00247895	194.43	73.672	164.92	+	_AVTK(su)YTSSK_	2	2.7604	13664300	14572400	15207800	17414500
Q6P3Y5	Zinc finger protein 280C (Suppressor of hairy wing homolog 3)	Znf280c	278	1	NKFLETLKSENSKAV	0.998515	1541138630	1	13	30	+	5.65433	2.51844	4.95575e-05	3.03436	0.695199	0.0205415	4.79602	2.79389	3.50365e-05	-2.61997	0.506912	0.259481	-0.858313	0.253685	0.378526	1.76166	0.336507	0.281078	-1.0604	0.718162	-0.105946	0.448181		+	+	+	0.000704118	180.06	71.631	180.06	+	_FLETLK(su)SENSK_	3	0.13631	1073700	1570400	3707000	3293530
A2AWL7	MAX gene-associated protein	Mga	381	1	GNFNVVIKEEPLDDY	1	1540770820	2	50	78	+	4.70314	2.10786	0.000229605	5.2354	2.61376	8.98431e-05	6.22012	3.00283	0	0.532261	0.296222	0.608784	1.51698	1.05133	0.0455406	0.984721	1.11483	0.0994442	-1.48101	0.243241	0.438377	0.799393	+	+	+	+	1.09e-05	156.13	55.199	108.37	+	_DDSQISSPSNPNGNFNVVIK(su)_;_DDSQISSPSNPNGNFNVVIK(su)EEPL_	3	0.076846	1575800	2384610	276160	6695970
O88904	Homeodomain-interacting protein kinase 1 (EC 2.7.11.1) (Nuclear body-associated kinase 2) (Protein kinase Myak)	Hipk1	25	1	FCSAKKLKIEPSGWD	1	1540563680	1	36	61	+	5.82387	6.27089	0	5.60878	6.23971	0	6.21114	6.39383	0	-0.21509	1.05283	0.658446	0.387277	1.60559	0.251151	0.602366	2.68579	0.110202	-1.66326	0.532776	0.451671	0.678808		+	+	+	0.00112425	226.46	120.48	190.73	+	_LK(su)IEPSGW_	2	3.0494	857380	1732330	1884370	2029400
Q9EPQ8	Transcription factor 20 (TCF-20) (Nuclear factor SPBP) (Stromelysin-1 PDGF-responsive element-binding protein) (SPRE-binding protein)	Tcf20	1641	0	EPQEPEIKLKYATQP	0.988172	1530305740	2	53	75	+	2.16715	3.56719	0.000228686	1.95767	1.73214	0.00354514	1.80585	2.97927	0.000279348	-0.209479	0.142034	0.793511	-0.3613	1.02422	0.315681	-0.151821	0.0974425	0.771647	-1.39814	0.645461	0.447924	0.304758	+	+	+	+	0.000101672	188.59	135.46	188.59	+	_(gl)QAVPIVEPQEPEIK(su)LK_;_QAVPIVEPQEPEIK(su)LK_	3	0.18344	15549490	30368770	19159280	31635100
P97305	Nuclear factor of activated T-cells, cytoplasmic 3 (NF-ATc3) (NFATc3) (NFATx) (T-cell transcription factor NFAT4) (NF-AT4)	Nfatc3	703	1	TYTPVLMKQEQREDT	1	1525478290	3	51	65	+	2.99389	4.80145	0	3.2644	5.00933	0	4.36749	4.98736	0	0.270513	0.655704	0.63379	1.3736	2.46462	0.0110937	1.10309	2.01666	0.0425797	-1.55812	0.197926	0.356594	1.0036	+	+	+	+	8.5e-38	251.75	123.99	111.45	+	_SQSQRFTYTPVLM(ox)K(su)Q_;_SQSQRFTYTPVLMK(su)Q_;_SQSQRFTYTPVLMK(su)QEQRE_	4	3.0561	6592600	4104610	6375890	8304490
Q7TPV4	Myb-binding protein 1A (Myb-binding protein of 160 kDa)	Mybbp1a	9	1	AEMKSPTKAEPATPA	1	1522980000	1	26	31	+	2.25066	1.93465	0.00128157	2.82403	2.40279	0.000222814	2.23021	1.94003	0.000702776	0.57337	2.54262	0.251252	-0.0204511	0.0672959	0.947913	-0.593821	3.90023	0.0954767	-1.45931	0.339161	0.797333	0.322819	+	+	+	+	9.17e-08	204.26	138.79	175.39	+	_SPTK(su)AEPATPAEAAQS_	3	0.26824	4562200	20394800	39721900	27345000
Q61937	Nucleophosmin (NPM) (Nucleolar phosphoprotein B23) (Nucleolar protein NO38) (Numatrin)	Npm1	134	0	DEDEEDVKLLGMSGK	1	1521983800	2	38	63	+	2.96028	6.41922	0	2.81167	6.3419	0	2.13036	5.55484	3.42043e-05	-0.148604	0.555425	0.756491	-0.829923	3.1901	0.0321711	-0.681318	2.78892	0.0848888	-1.60379	0.799391	0.678752	0.125651	+	+	+	+	0.000113804	202.69	81.697	182.1	+	_DVK(su)LLGM(ox)SGK_;_DVK(su)LLGMSGK_	2	2.3412	13105500	16242600	17875900	19499000
Q4VA53	Sister chromatid cohesion protein PDS5 homolog B (Androgen-induced proliferation inhibitor) (Androgen-induced prostate proliferative shutoff-associated protein AS3)	Pds5b	1226	0	PVTDPEEKLGMDDLT	1	1512778400	5	23	105	+	2.58526	4.15977	5e-05	2.27001	3.55601	7.08333e-05	2.32355	4.42373	3.20713e-05	-0.315253	0.474587	0.629764	-0.26171	0.564743	0.465516	0.0535426	0.0748455	0.884046	-1.59251	0.701488	0.421753	0.469264		+	+	+	5.71e-06	183.31	96.403	141.13	+	_APVTDPEEK(su)LGM(ox)_;_APVTDPEEK(su)LGM_;_APVTDPEEK(su)LGMD_;_KAPVTDPEEK(su)LGM_;_KAPVTDPEEK(su)LGMD_	2	0.62003	13640500	21899100	16045700	21705500
Q9R0G7	Zinc finger E-box-binding homeobox 2 (Smad-interacting protein 1) (Zinc finger homeobox protein 1b)	Zeb2	377	0	RNKLENGKPLSMSEQ	1	1508030450	1	11	25	+	5.34383	1.93947	0.000220876	5.65835	2.55445	4.47039e-05	3.59796	1.19342	0.00302722	0.314521	0.0826251	0.822995	-1.74587	0.447088	0.155796	-2.06039	0.669319	0.0973427	-1.22173	0.56694	0.672215	-0.0174304		+	+	+	0.000266598	149.52	71.858	137.45	+	_LENGK(su)PLSMSEQTGLLK_	3	0.42309	3135600	739970	8757600	506280
Q8BUH8	Sentrin-specific protease 7 (EC 3.4.22.-) (SUMO-1-specific protease 2) (Sentrin/SUMO-specific protease SENP7)	Senp7	39	1	ITKLLTVKSEDVLAQ	1	1501166200	1	4	14	+	6.60121	4.56345	0	6.5273	4.9878	0	2.92438	0.572214	0.0287444	-0.073915	0.0832564	0.903969	-3.67684	0.766184	0.0363148	-3.60292	0.755915	0.0580314	-1.12384	0.724725	0.704027	-0.304913		+		+	1.53e-06	235.12	68.439	235.12	+	_LLTVK(su)SE_	2	0.70352	0	0	0	2565200
P49117	Nuclear receptor subfamily 2 group C member 2 (Orphan nuclear receptor TAK1) (Orphan nuclear receptor TR4) (Testicular receptor 4)	Nr2c2	192	0	ESVQSERKPFDVQRE	1	1499316000	1	14	46	+	2.23117	2.78518	0.000485966	2.31654	3.00075	0.000131661	2.11204	2.5542	0.000249471	0.085371	0.235094	0.858003	-0.119127	0.193913	0.734409	-0.204498	0.462403	0.582621	-1.54661	0.52599	0.605294	0.415329	+	+	+	+	0.00231571	163.64	80.558	151.07	+	_MESVQSERK(su)PF_	3	-0.37912	23090400	8281100	29029100	29069400
A0A1L1SSL7	Zinc finger and BTB domain-containing protein 44	Zbtb44	607	1	APRDDPPKAELPAIT	1	1496099670	1	22	44	+	5.21801	3.42952	0	6.36865	3.62966	0	6.19579	4.07239	0	1.15064	1.04015	0.190852	0.977777	1.67723	0.0475166	-0.17286	0.133998	0.726415	-1.58716	0.27576	0.686558	0.624844		+	+	+	2.16e-07	196.71	107.52	165.49	+	_DDPPK(su)AELPAITIE_	3	1.4745	363960	2456140	1345800	2874070
Q9D2D7	Zinc finger protein 687	Znf687	903	1	GGALLTPKTEPEELA	1	1496087880	1	13	26	+	5.27134	3.89066	0	4.35887	2.78472	8.74598e-05	5.6532	4.14938	0	-0.912474	0.744099	0.307137	0.38186	0.792231	0.325777	1.29433	1.17213	0.0666131	-1.56105	0.592611	0.219811	0.748624		+	+	+	0.00034898	137.99	88.708	137.99	+	_GAGGALLTPK(su)TEPEELAVSQA_	3	1.1407	6292700	1439040	1275240	2476900
Q9R0G7	Zinc finger E-box-binding homeobox 2 (Smad-interacting protein 1) (Zinc finger homeobox protein 1b)	Zeb2	878	0	NSNNLDNKSNNPVFG	1	1481275920	2	35	67	+	6.10188	8.37848	0	5.896	4.43987	0	5.1647	3.96043	0	-0.205873	0.145252	0.792999	-0.937171	0.813659	0.115872	-0.731297	0.414308	0.339686	-1.60184	0.676192	0.599333	0.326315	+	+	+	+	0.000681606	132.64	132.64	132.64	+	_DNK(su)SNNPVFGM(ox)NPFSAK_;_DNK(su)SNNPVFGMNPFSAK_	3	-0.62083	1793920	1333300	2103200	1725300
Q9CU62	Structural maintenance of chromosomes protein 1A (SMC protein 1A) (SMC-1-alpha) (SMC-1A) (Chromosome segregation protein SmcB) (Sb1.8)	Smc1a	1000	1	AQAEEEIKQEMNTLQ	1	1477543110	2	42	48	+	4.10307	1.7832	0.00056226	4.07137	1.75218	0.000498318	4.1341	1.80385	0.000165525	-0.0317006	0.0351336	0.95662	0.0310307	0.0464663	0.932589	0.0627313	0.0774919	0.869946	-1.42329	0.474533	0.45987	0.488886	+	+	+	+	2.69e-122	310.03	251.9	157.56	+	_DAQAEEEIK(su)QEMNTLQQK_;_EEIK(su)QEMNTLQQK_	3	0.28182	4418800	0	21579800	18307710
P61358	60S ribosomal protein L27	Rpl27	107	0	VFRDPALKRKARREA	0.903366	1477504500	1	1	13	+	-0.127277	0.0152084	0.888868	-2.17876	0.813586	0.0188124	-2.01298	0.764744	0.020714	-2.05148	0.342042	0.422965	-1.8857	0.312004	0.249218	0.165774	0.117946	0.742553	0.388273	0.342505	-0.395195	-0.335583	+				0.0181237	134.13	37.386	134.13	+	_DVFRDPALK(su)RK_	3	-0.19256	0	23438000	34683000	16665000
Q61464	Zinc finger protein 638 (Nuclear protein 220) (Zinc finger matrin-like protein)	Znf638	1493	0	QSQETETKPPIMKRD	0.999997	1473853060	2	29	55	+	6.68909	5.70059	0	7.62015	5.70683	0	6.67022	5.23259	0	0.931061	2.10055	0.135094	-0.0188746	0.0232141	0.962544	-0.949936	1.48729	0.0785733	-1.64669	0.453431	0.745749	0.447505		+	+	+	1.05e-19	228.9	142.13	164.53	+	_(gl)QSQETETK(su)PPIMK_;_QSQETETK(su)PPIMK_	3	0.49528	349110	845220	1417500	722030
Q5DTW7	Retroelement silencing factor 1	Resf1	1055	1	IRHDTSLKMEQKLKN	1	1473775100	1	4	16	+	8.49909	6.53864	0	4.97397	1.40829	0.0012711	2.90291	0.888707	0.0104209	-3.52512	0.965614	0.0864468	-5.59618	1.86149	0.00193724	-2.07106	0.362629	0.242259	-1.04994	1.12972	0.225678	-0.305462		+	+		0.00937355	166.69	31.143	166.69	+	_DTSLK(su)MEQK_	2	0.16542	0	0	0	0
P15864	Histone H1.2 (H1 VAR.1) (H1c)	H1-2	190	0	KKVKSASKAVKPKAA	0.997994	1469560400	1	1	16	+	3.57221	4.96331	0	4.38914	5.77449	0	4.00095	5.6777	0	0.816938	1.52133	0.206807	0.428743	0.75759	0.299639	-0.388195	0.760271	0.378767	-1.62743	0.316516	0.761084	0.549833		+			0.0137983	151.7	30.608	151.7	+	_SASK(su)AVKPK_	3	0.70815	4484400	4779700	6328100	8055200
P09602	Non-histone chromosomal protein HMG-17 (High mobility group nucleosome-binding domain-containing protein 2)	Hmgn2	82	1	AKTDQAQKAEGAGDA	1	1452047300	1	28	41	+	2.84233	4.93438	0	2.71711	4.76449	5.36537e-05	2.38534	4.73226	3.456e-05	-0.125219	0.202689	0.822868	-0.456987	1.06393	0.240139	-0.331768	0.70931	0.426726	-1.61586	0.696503	0.594632	0.324724	+	+	+	+	1.67e-08	212.14	120.28	197.01	+	_TDQAQK(su)AEGAG_	2	0.0048241	13853600	11081900	17991000	19476800
E9PWW9	Remodeling and spacing factor 1	Rsf1	248	1	KKDEETPKQEASKEN	1	1451185300	2	5	24	+	1.30842	0.601691	0.057442	0.0506711	0.00897366	0.937929	2.46976	1.91159	0.000635938	-1.25775	0.269742	0.540053	1.16134	0.741766	0.101664	2.41909	0.656673	0.0908298	-0.453498	0.166391	-0.429491	0.716598		+		+	0.00273549	208.63	24.073	195.3	+	_KDEETPK(su)Q_;_KDEETPK(su)QEASK_	2	-0.51195	8941400	7631600	76325700	28655800
D3YWX2	YLP motif-containing protein 1	Ylpm1	979	0	ALTADDFKPLGVGLS	1	1450222030	2	32	84	+	4.92362	3.54902	0	5.2697	4.02678	0	5.42776	4.11841	0	0.34608	0.446667	0.617065	0.504141	0.724284	0.261329	0.158061	0.53998	0.628138	-1.61961	0.422334	0.565863	0.631414		+	+	+	0.00166194	121.1	45.34	114.46	+	_DDFK(su)PLGVGLSHSENHQ_;_DDFK(su)PLGVGLSHSENHQEK_	4	0.10263	1323900	929300	5745030	4185200
Q9R0G7	Zinc finger E-box-binding homeobox 2 (Smad-interacting protein 1) (Zinc finger homeobox protein 1b)	Zeb2	555	1	RRQISNIKKEKLRTL	0.837226	1435166000	1	2	7	+	1.92092	0.420111	0.0801225	3.56759	0.88365	0.00947841	7.52446	5.04175	0	1.64667	0.238043	0.552985	5.60354	1.51007	0.0044708	3.95687	1.01666	0.0284959	-0.848467	-0.347478	0.0819844	1.11396				+	0.00252243	154.36	71.506	154.36	+	_DSRRQISNIK(su)K_	2	-0.73522	0	0	0	0
Q9ESU6	Bromodomain-containing protein 4 (Mitotic chromosome-associated protein) (MCAP)	Brd4	695	0	DVIAGSSKMKGFSSS	0.975726	1434909800	2	7	32	+	7.72167	8.1984	0	8.04098	8.10231	0	6.92691	4.49049	0	0.319314	0.838969	0.58171	-0.794755	0.596035	0.196436	-1.11407	0.889872	0.109154	-1.64034	0.592611	0.68495	0.362783		+	+	+	0.00226865	161.82	36.088	129.01	+	_VDVIAGSSK(su)M(ox)K_;_VDVIAGSSK(su)MK_	3	-1.3476	0	0	0	0
Q64127	Transcription intermediary factor 1-alpha (TIF1-alpha) (EC 2.3.2.27) (E3 ubiquitin-protein ligase Trim24) (RING-type E3 ubiquitin transferase TIF1-alpha) (Tripartite motif-containing protein 24)	Trim24	436	0	ESQPQMPKQNPVVEQ	1	1434448300	2	34	50	+	3.3886	5.08926	0	2.96086	4.22247	5.15881e-05	2.14152	3.8884	6.20513e-05	-0.427737	1.17333	0.462957	-1.24708	4.93257	0.00589721	-0.819347	2.21033	0.0706718	-1.54226	0.919694	0.608926	0.013638	+	+	+	+	8.25e-11	172.11	129.79	105.61	+	_ESQPQM(ox)PK(su)QNPVVEQSSQPPGGLPSNQLSK_;_ESQPQMPK(su)QNPVVEQSSQPPGGLPSNQLSK_	4	1.3965	10194200	17520900	19453500	9837600
Q8VDM6	Heterogeneous nuclear ribonucleoprotein U-like protein 1	Hnrnpul1	147	1	PELKTEMKQEAPPSF	1	1429343580	6	55	102	+	4.32564	2.97465	5.27804e-05	5.15149	4.00589	0	6.58645	4.71539	0	0.825844	0.729151	0.33625	2.2608	2.27113	0.00488722	1.43496	2.89289	0.0174716	-1.52725	0.117798	0.431867	0.977582		+	+	+	2.28e-05	157.88	89.364	147.25	+	_DM(ox)EPQQQVYHPELK(su)TEMK(su)Q_;_DMEPQQQVYHPELK(su)TEM(ox)K(su)Q_;_DMEPQQQVYHPELK(su)TEMK(su)Q_;_DMEPQQQVYHPELKTEMK(su)_;_TEM(ox)K(su)QEAPPSFLPPEASQLK_;_TEMK(su)QEAPPSFLPPEASQLK_	3	1.3472	1901680	614960	3517670	867070
Q80W88	Homeobox and leucine zipper protein Homez (Homeodomain leucine zipper-containing factor)	Homez	460	0	PDIRPLEKYWAAHQQ	1	1424570400	2	28	49	+	3.92703	3.34222	5.7732e-05	4.62959	4.15317	0	5.15712	4.397	0	0.702565	1.12541	0.29389	1.23009	1.99175	0.020086	0.527522	2.15092	0.160436	-1.58909	0.2311	0.556741	0.80125		+	+	+	6.46e-30	245.97	117.26	134.13	+	_EK(su)YWAAHQQLQ_;_EK(su)YWAAHQQLQEA_	3	1.6796	2607500	1219100	6618000	4781400
Q9JM05	E3 SUMO-protein ligase PIAS4 (EC 2.3.2.27) (PIASy) (Protein inhibitor of activated STAT protein 4) (Protein inhibitor of activated STAT protein gamma) (PIAS-gamma) (RING-type E3 ubiquitin transferase PIAS4)	Pias4	69	0	YETRYAKKSAEPGPQ	1	1414297400	2	15	24	+	3.50694	4.56039	0	4.24753	5.44474	0	3.43537	4.8206	0	0.74059	1.8419	0.207727	-0.0715714	0.116663	0.834133	-0.812161	2.60872	0.062843	-1.61852	0.410483	0.838964	0.369074	+	+	+	+	4.23e-06	181.67	110.86	181.67	+	_ETRYAK(su)K(su)SAEPGPQAPRPL_;_K(su)SAEPGPQAPRPL_	3	0.47427	3908100	8128900	8412100	8923200
Q99PV0	Pre-mRNA-processing-splicing factor 8 (Splicing factor Prp8)	Prpf8	366	0	ISHRHSVKSQEPLPD	1	1413764490	1	14	20	+	7.04534	5.1505	0	5.83839	1.64465	0.000335822	7.11971	4.28399	0	-1.20695	0.257428	0.552896	0.0743699	0.036431	0.898983	1.28132	0.265803	0.379159	-1.414	0.578078	0.236812	0.599106		+	+	+	0.000753674	164.89	28.284	84.946	+	_DPLINPISHRHSVK(su)SQ_	5	0.57242	0	0	0	740470
Q61687	Transcriptional regulator ATRX (EC 3.6.4.12) (ATP-dependent helicase ATRX) (HP1 alpha-interacting protein) (HP1-BP38 protein) (Heterochromatin protein 2) (X-linked nuclear protein)	Atrx	1483	1	TETQNALKEEEERRK	1	1405150700	2	10	37	+	-0.761741	1.09489	0.0522927	-0.512808	0.566764	0.157241	-0.157186	0.144168	0.527539	0.248932	0.197015	0.743855	0.604555	0.577841	0.254211	0.355622	0.273521	0.531076	0.545224	-0.6151	-0.235913	0.30579			+	+	0.00147813	161.19	22.943	159.94	+	_LRTETQNALK(su)_;_LRTETQNALK(su)EEEERRK_	3	0.91832	70088000	52094000	105103000	104602000
Q9ERU9	E3 SUMO-protein ligase RanBP2 (EC 2.3.2.-) (Ran-binding protein 2) (RanBP2)	Ranbp2	2392	0	FSFNAPLKNSNSEMT	1	1403490190	3	42	50	+	-0.0258894	0.0289128	0.904712	1.21851	2.17541	0.00670065	2.82749	4.23074	3.75652e-05	1.2444	3.40759	0.0536434	2.85338	5.96451	0.00195833	1.60897	4.78951	0.00786078	-0.810016	-0.830882	0.172061	1.46884	+	+	+	+	4.27e-144	288.6	248.95	256.15	+	_PFAFGNSSATGSLFGFSFNAPLK(su)NSNSEMTSRVQSGSEGK_;_SKPFAFGNSSATGSLFGFSFNAPLK(su)NSNSEM(ox)TSRVQSGSEGK_;_SKPFAFGNSSATGSLFGFSFNAPLK(su)NSNSEMTSRVQSGSEGK_	4	2.0883	25517000	18141500	22755890	11525600
Q6P3Y5	Zinc finger protein 280C (Suppressor of hairy wing homolog 3)	Znf280c	140	0	VSKLDFTKTSPQEDS	1	1401685200	1	34	60	+	7.21719	8.135	0	7.17651	8.34702	0	6.31637	7.30108	0	-0.0406775	0.181486	0.92787	-0.900811	2.99255	0.0269974	-0.860133	3.10452	0.047087	-1.66202	0.654748	0.64169	0.365581		+	+	+	0.000165144	198.29	85.854	137.09	+	_LDFTK(su)TSPQE_	3	-3.1352	0	0	0	0
D3YXK2	Scaffold attachment factor B1 (SAF-B1)	Safb	253	0	SSVGPDRKLAEEEDL	1	1394165420	2	57	80	+	4.15751	4.86859	0	4.72362	4.35103	0	5.99861	6.89101	0	0.566104	0.532026	0.501757	1.8411	3.15389	0.00331257	1.27499	1.61018	0.0437863	-1.56859	0.184514	0.423225	0.960853		+	+	+	9.31e-110	286.44	203.96	181.54	+	_EEGSELEQPFAQATSSVGPDRK(su)LAEEE_;_EQPFAQATSSVGPDRK(su)LAEEE_	3	1.2415	1266000	1786400	2278470	2625820
O88569	Heterogeneous nuclear ribonucleoproteins A2/B1 (hnRNP A2/B1)	Hnrnpa2b1	152	0	TDRQSGKKRGFGFVT	1	1387456680	1	17	36	+	3.00778	0.983404	0.00934445	3.68226	1.36479	0.0022069	4.81992	2.37933	2.98549e-05	0.674486	0.175292	0.671913	1.81215	0.781558	0.0624461	1.13766	0.549373	0.192692	-1.16451	0.0527263	0.325687	0.786092	+	+	+	+	0.0028603	162.26	72.11	126.19	+	_K(su)RGFGFVTF_	3	-0.44232	1164100	12834300	15665770	896210
P04117	Fatty acid-binding protein, adipocyte (3T3-L1 lipid-binding protein) (Adipocyte lipid-binding protein) (ALBP) (Adipocyte-type fatty acid-binding protein) (A-FABP) (AFABP) (Fatty acid-binding protein 4) (Myelin P2 protein homolog) (P15) (P2 adipocyte protein) (Protein 422)	Fabp4	97	0	GALVQVQKWDGKSTT	1	1377831320	2	31	42	+	0	-4.34294e-08	1	2.09716	1.27828	0.00659706	7.88903	4.97174	0	1.55132	1.17231	0.125335	7.34318	6.80362	0	5.79186	3.95899	0.0014359	-0.789657	-0.625956	-0.160704	1.57632			+	+	1.3e-13	231.69	118.07	101.71	+	_DGGALVQVQK(su)W_;_DGGALVQVQK(su)WDGK_	3	-0.3886	0	0	0	0
Q8BHZ4	Zinc finger protein 592 (Zfp-592)	Znf592	201	0	MFDHFCKKEPKPEPL	0.910948	1377181960	2	8	29	+	4.88201	1.59804	0.000673117	2.89301	0.916079	0.0103756	2.89913	0.793118	0.0141395	-1.989	0.486325	0.297769	-1.98288	0.432242	0.154011	0.00611973	0.00101386	0.996753	-0.908078	0.753224	0.076386	0.0784685	+	+	+	+	1.67e-28	240.2	125.48	149	+	_K(su)EPKPEPLPLESQQ_;_K(su)EPKPEPLPLESQQEH_	4	0.45282	1131000	482890	9188800	6869000
B2RY56	RNA-binding protein 25 (RNA-binding motif protein 25)	Rbm25	260	0	IPYPLITKEDINAIE	1	1374566600	2	28	36	+	2.69214	2.85512	0.000225972	2.52856	2.65482	0.000224635	2.96351	3.18469	3.02098e-05	-0.163579	0.223597	0.782081	0.271368	0.558925	0.455812	0.434947	0.859622	0.334818	-1.54594	0.488166	0.36457	0.693204	+	+	+	+	0.000139751	139	68.109	111.66	+	_DIFRRFPVAPLIPYPLITK(su)E_;_EDIFRRFPVAPLIPYPLITK(su)E_	4	-0.91674	20482400	13055900	14681000	5385600
Q569Z6	Thyroid hormone receptor-associated protein 3 (Thyroid hormone receptor-associated protein complex 150 kDa component) (Trap150)	Thrap3	215	0	GGTSQDIKGSESSKP	1	1373848400	1	14	34	+	3.50752	4.70556	0	3.77533	4.37304	0	3.37602	3.94431	0	0.267811	0.303543	0.698656	-0.131499	0.125446	0.755739	-0.399311	0.394224	0.456047	-1.60039	0.506175	0.667019	0.427198		+	+	+	0.00159762	161.82	37.407	161.82	+	_DIK(su)GSESSKPWP_	3	1.0665	5164100	8639000	10619900	6166400
F8VPQ2	AT-rich interactive domain-containing protein 4A (ARID domain-containing protein 4A) (Retinoblastoma-binding protein 1)	Arid4a	947	1	EPVHTPLKEEEDAMP	1	1372802300	1	25	40	+	3.6045	5.27799	0	3.95345	5.09572	0	3.71601	5.98581	0	0.348951	0.587434	0.591268	0.111513	0.245807	0.730297	-0.237439	0.449891	0.551153	-1.64608	0.459052	0.662849	0.524178	+	+	+	+	9.74e-13	215.89	126.62	104.7	+	_SDSPAEEEPVHTPLK(su)EEE_	3	0.72157	4345400	6458400	7520600	8681500
Q05816	Fatty acid-binding protein 5 (Epidermal-type fatty acid-binding protein) (E-FABP) (Fatty acid-binding protein, epidermal) (Keratinocyte lipid-binding protein) (Psoriasis-associated fatty acid-binding protein homolog) (PA-FABP)	Fabp5	55	1	DGNNITVKTESTVKT	0.999995	1372343700	1	24	35	+	-0.407418	0.521843	0.20535	3.32034	4.24251	6.10478e-05	3.95846	6.50822	0	3.72776	3.82492	0.0123415	4.36588	4.9147	0.00133636	0.638119	1.10161	0.182354	-0.839068	-1.03807	0.782726	1.09441	+		+	+	4.35e-07	195.96	107.62	195.96	+	_DGNNITVK(su)TESTVK_	3	1.4769	6248600	8589600	7117800	9501500
O55187	E3 SUMO-protein ligase CBX4 (EC 2.3.2.-) (Chromobox protein homolog 4) (E3 SUMO-protein transferase CBX4) (Polycomb 2 homolog) (Pc2) (mPc2)	Cbx4	490	1	PPSTLQVKPEAPAVA	1	1370600170	3	59	89	+	1.72469	3.43972	0.000652915	2.10218	5.52029	8.84553e-05	3.51993	6.91836	0	0.377492	0.891194	0.533745	1.79524	3.82676	0.00223067	1.41774	6.41144	0.00809057	-1.398	-0.0852566	0.202072	1.28119	+	+	+	+	1.29e-22	148.89	109.31	112.81	+	_DAGEPPSTLQVK(su)PEAPAVAAVVAPAPAS_;_DAGEPPSTLQVK(su)PEAPAVAAVVAPAPASEKPPA_;_DAGEPPSTLQVK(su)PEAPAVAAVVAPAPASEKPPAEAQ_	4	0.90421	11567400	9428000	10279560	12293530
Q8BP71	RNA binding protein fox-1 homolog 2 (Fox-1 homolog B) (Fox-1 homolog Fxh) (Hexaribonucleotide-binding protein 2) (RNA-binding motif protein 9) (RNA-binding protein 9)	Rbfox2	24	1	GAAARGMKRESEVEL	1	1368200600	3	63	88	+	2.17923	2.32724	0.000801281	2.23627	2.25363	0.00100177	2.85491	3.05733	6.43617e-05	0.0570393	0.0641812	0.926831	0.675674	1.90155	0.0864677	0.618635	1.24052	0.173649	-1.48211	0.294881	0.341392	0.845841	+	+	+	+	1.76e-23	159.54	127.42	48.265	+	_(ac)AEGGQAQQQPPQLGPGAAARGM(ox)K(su)RESEVELPVPGAGA_;_(ac)AEGGQAQQQPPQLGPGAAARGMK(su)R_;_(ac)AEGGQAQQQPPQLGPGAAARGMK(su)RESEVELPVPGAGA_	4	1.7039	21911300	12042810	23247350	5875640
Q9QZR5	Homeodomain-interacting protein kinase 2 (EC 2.7.11.1) (Nuclear body-associated kinase 1) (Sialophorin tail-associated nuclear serine/threonine-protein kinase)	Hipk2	32	1	FCSVKKLKVEPSSNW	1	1363189100	1	35	49	+	5.06011	5.46547	0	6.78806	6.45819	0	6.61485	6.52592	0	1.72794	4.03274	0.0227532	1.55474	4.08711	0.00332505	-0.173205	0.825558	0.588957	-1.6174	0.155707	0.761194	0.700501		+	+	+	3.58e-17	275.4	131.32	161.67	+	_LK(su)VEPSSNW_	2	0.27332	0	0	0	0
Q7TPV4	Myb-binding protein 1A (Myb-binding protein of 160 kDa)	Mybbp1a	257	1	KVAANSVKKEHKLPN	0.997394	1361850100	1	4	25	+	1.92963	1.1062	0.0123026	2.90337	1.73807	0.00126532	-2.93164	0.84618	0.0117522	0.973738	1.86013	0.140809	-4.86127	1.74015	0.00317307	-5.83501	2.08412	0.00578718	-0.170521	0.521704	0.871017	-1.2222	+		+		0.00423803	196.52	47.531	196.52	+	_VAANSVK(su)K_	2	0.93212	29781800	56316100	70629000	4700000
O08784	Treacle protein (Treacher Collins syndrome protein homolog)	Tcof1	792	0	RAASAPAKESPKKGA	1	1359714600	1	18	27	+	2.2622	5.10546	5.10949e-05	1.02067	2.90593	0.00707325	1.57572	3.06905	0.000525514	-1.24153	3.41262	0.0533218	-0.68648	1.45226	0.103475	0.555053	1.08756	0.224342	-1.35139	1.16549	-0.215818	0.401724	+	+	+	+	1.64e-59	270	207.54	229.89	+	_TSQVRAASAPAK(su)ES(ph)PKK_	4	-1.0047	23310000	18869000	35421000	27721000
Q9R210	Transcription factor EB	Tfeb	346	1	ELAQQVVKQELPSED	1	1348554930	2	34	59	+	1.28019	0.965176	0.0267373	0.892296	0.645794	0.0769163	4.59169	3.6269	0	-0.387895	0.330251	0.634233	3.3115	3.7729	0.00224615	3.6994	4.23863	0.00343636	-0.879181	-0.213604	-0.415273	1.50806	+	+	+	+	1.07e-08	247.08	97.364	135.14	+	_ELAQQVVK(su)Q_;_ELAQQVVK(su)QELPSE_	3	0.52894	2581800	3319190	9117400	16607730
Q569Z5	Probable ATP-dependent RNA helicase DDX46 (EC 3.6.4.13) (DEAD box protein 46)	Ddx46	186	1	MENIGELKKEIEEMK	0.874788	1348301000	1	11	30	+	2.43737	1.04072	0.010101	3.29748	4.81182	0	2.31267	1.13878	0.00675648	0.860112	0.299705	0.552003	-0.1247	0.0269521	0.901366	-0.984811	0.413467	0.28897	-1.05224	0.222536	0.672387	0.157317		+	+	+	0.0101304	153.14	53.323	138.21	+	_AMENIGELK(su)K_	3	-0.46539	6798600	12636000	9250500	12211000
Q62203	Splicing factor 3A subunit 2 (SF3a66) (Spliceosome-associated protein 62) (SAP 62)	Sf3a2	10	0	FQHRPGGKTGSGGVA	1	1347540000	1	15	55	+	2.3526	2.76765	0.000429461	2.45268	2.86936	9.83213e-05	2.86623	3.09888	6.51852e-05	0.10008	0.131249	0.861788	0.513631	0.788022	0.245522	0.413551	0.611537	0.387841	-1.52433	0.345518	0.425062	0.753753		+	+	+	0.000629012	151.19	74.811	67.136	+	_DFQHRPGGK(su)TGSGGVASSSESNR_	5	0.48154	19536600	17103400	10128400	7615600
O35613	Death domain-associated protein 6 (Daxx)	Daxx	637	0	KRFRKEKKQLGSGLL	1	1338542830	1	13	20	+	6.3512	5.41453	0	6.00316	4.64644	0	6.3745	5.14336	0	-0.348039	0.438833	0.618301	0.0233026	0.0318112	0.953033	0.371342	0.402929	0.467121	-1.64756	0.587274	0.464808	0.595474		+	+	+	0.00382875	136.34	56.683	110.97	+	_K(su)QLGSGLLGNSYIK_	3	1.1136	927870	711960	0	0
P10922	Histone H1.0 (Histone H1') (Histone H1(0)) (MyD196) [Cleaved into: Histone H1.0, N-terminally processed]	H1-0	12	0	STSAPAAKPKRAKAS	0.987147	1333000400	3	35	51	+	3.13382	4.88269	0	3.38123	5.89611	0	3.08339	4.86279	0	0.247412	0.438913	0.678484	-0.0504241	0.0593584	0.896665	-0.297836	0.555188	0.479396	-1.63356	0.49982	0.668248	0.465493	+	+	+	+	5.71e-14	214.63	126.92	191.41	+	_(ac)MTENSTSAPAAK(su)PK_;_(ac)TENSTSAPAAK(su)PK_;_TENSTSAPAAK(su)PK_	3	-0.29433	7955600	7031100	12689500	10373200
E9PWW9	Remodeling and spacing factor 1	Rsf1	220	0	QIDPVLLKNSSQQED	1	1330424820	2	60	88	+	0.733643	2.03303	0.0295721	1.44128	3.29372	0.00142138	0.819882	2.46783	0.0154986	0.707642	1.86976	0.219537	0.0862393	0.207596	0.783663	-0.621403	1.80255	0.134041	-1.28994	-0.0259463	1.19325	0.122635	+	+	+	+	4.64e-05	181.64	181.64	137.6	+	_AQIDPVLLK(su)NSSQQE_;_DPVLLK(su)NSSQQE_	3	0.17198	28714780	37944340	58497900	35438200
Q61127	NGFI-A-binding protein 2 (EGR-1-binding protein 2)	Nab2	379	1	GPPLKKLKQEVGEQS	1	1325153000	3	26	56	+	2.77219	7.15531	0	2.53943	3.72604	7.92425e-05	2.67518	6.13954	0	-0.232763	0.316624	0.714547	-0.0970135	0.342527	0.74079	0.13575	0.161403	0.739669	-1.62224	0.630058	0.440947	0.551238		+	+	+	8.46e-21	196.01	130.98	83.567	+	_KLK(su)QEVGEQSHN_;_LK(su)QEVGEQSHN_;_LK(su)QEVGEQSHNEIQQPPPGPESYAPPYRPSLEE_	4	1.2007	10222100	12296300	14922800	14537700
P70399	TP53-binding protein 1 (53BP1) (p53-binding protein 1) (p53BP1)	Tp53bp1	672	1	GSHREEPKEEPMESI	1	1322258720	4	52	114	+	2.72498	1.93475	0.000848941	3.10858	1.83447	0.000976385	4.88821	4.58147	0	0.383599	0.13173	0.753125	2.16324	1.5831	0.0104119	1.77964	1.02485	0.0569251	-1.28199	0.0213003	0.204767	1.05592	+	+	+	+	1.35e-126	309.62	236.32	133.84	+	_EEPK(su)EEPM(ox)ESIPLHLSLT_;_EEPK(su)EEPM(ox)ESIPLHLSLTETQS_;_EEPK(su)EEPMESIPLHLSLT_;_EEPK(su)EEPMESIPLHLSLTETQS_	3	1.8073	2160260	2592320	5692400	6393120
B5B2N2	Nuclear factor of activated T-cells c1 isoform IA-IXL (Nuclear factor of-activated T-cells, cytoplasmic 1)	Nfatc1	910	1	APIPVVIKQEPEELD	1	1319425730	2	40	55	+	5.05326	3.7425	0	5.3728	3.50073	0	6.14746	5.69044	0	0.319545	0.147741	0.753071	1.0942	1.09751	0.0666954	0.774658	0.560205	0.255932	-1.57597	0.34608	0.467622	0.76227	+	+	+	+	6.43e-09	196.02	122.39	140.63	+	_DSGHNLAPIPVVIK(su)QEPEEL_;_EDSGHNLAPIPVVIK(su)QEPEEL_	3	3.722	982970	1179410	1205690	2953670
Q8VE65	Transcription initiation factor TFIID subunit 12 (Transcription initiation factor TFIID 20 kDa subunits) (TAFII-20) (TAFII20)	Taf12	19	1	LSSFSSVKPEPASTP	1	1315842700	3	29	60	+	4.74416	4.09186	0	4.38037	3.95329	0	4.03223	3.84269	0	-0.363796	0.642106	0.572946	-0.711931	1.62458	0.0887829	-0.348135	0.824485	0.399855	-1.61414	0.714013	0.535484	0.36464	+	+	+	+	1.36e-31	148.88	125.37	147.03	+	_(ac)M(ox)NQFGPSALINLSSFSSVK(su)PEPASTPPQGSMANSTTVGK_;_(ac)MNQFGPSALINLSSFSSVK(su)PEPASTPPQGSM(ox)ANSTTVGK_;_(ac)MNQFGPSALINLSSFSSVK(su)PEPASTPPQGSMANSTTVGK_	4	0.0077126	6313300	3707200	7473100	1792900
Q8K4J6	Myocardin-related transcription factor A (MRTF-A) (Basic SAP coiled-coil transcription activator) (MKL/myocardin-like protein 1) (Megakaryoblastic leukemia 1 protein homolog) (Megakaryocytic acute leukemia protein homolog)	Mrtfa	657	1	ESPPVVVKQEAGPPE	1	1313621600	2	50	82	+	1.79181	2.88178	0.000805582	-0.201571	0.334082	0.401611	0.716893	2.67619	0.0205786	-1.99338	2.68771	0.0323652	-1.07492	1.82814	0.0328941	0.918465	1.91744	0.0648077	-0.651787	1.37303	-0.879571	0.15833	+	+	+	+	0.000518432	146.3	60.742	102.19	+	_DTQAPAPESPPVVVK(su)Q_;_DTQAPAPESPPVVVK(su)QEAGPPEP_	3	1.3059	39276700	30746600	47464900	46917600
Q9R0G7	Zinc finger E-box-binding homeobox 2 (Smad-interacting protein 1) (Zinc finger homeobox protein 1b)	Zeb2	475	0	DNTVSRQKMDCKTED	1	1312004300	2	5	30	+	5.57675	3.2572	0	4.7201	2.50543	8.08321e-05	5.49089	3.10721	0	-0.856653	0.791751	0.309293	-0.0858588	0.11391	0.814578	0.770794	0.608114	0.240283	-1.54734	0.638944	0.303107	0.605285			+	+	0.00355232	161.48	81.247	129.76	+	_DNTVSRQK(su)M(ox)_;_DNTVSRQK(su)M_	3	1.1837	0	0	6934100	4770200
P16858	Glyceraldehyde-3-phosphate dehydrogenase (GAPDH) (EC 1.2.1.12) (Peptidyl-cysteine S-nitrosylase GAPDH) (EC 2.6.99.-)	Gapdh	192	0	TVDGPSGKLWRDGRG	1	1307040500	1	4	40	+	0.793133	1.05642	0.0508496	0.504103	2.79544	0.0563807	1.59047	1.83939	0.00388978	-0.28903	0.3091	0.681946	0.797341	0.628593	0.185434	1.08637	1.2166	0.0803191	-0.893219	0.0881003	-0.269508	1.07463	+			+	0.00377107	160.79	59.144	160.79	+	_TVDGPSGK(su)LWR_	2	0.73759	27309300	24142000	33853700	31703000
Q8CH25	SAFB-like transcription modulator (Modulator of estrogen-induced transcription) (SAF-like transcription modulator)	Sltm	500	1	AKTQASIKKEEKRSS	0.999996	1305069000	1	10	12	+	5.17767	1.69284	0.000479768	6.54653	5.35709	0	6.42217	5.24707	0	1.36886	0.368701	0.440439	1.2445	0.328247	0.269453	-0.124365	0.241479	0.726475	-1.44584	0.204316	0.640581	0.600945	+	+	+	+	0.00966737	238.54	45.936	238.54	+	_TQASIK(su)K_	2	4.4926	0	0	0	0
Q60972	Histone-binding protein RBBP4 (Chromatin assembly factor 1 subunit C) (CAF-1 subunit C) (Chromatin assembly factor I p48 subunit) (CAF-I 48 kDa subunit) (CAF-I p48) (Nucleosome-remodeling factor subunit RBAP48) (Retinoblastoma-binding protein 4) (RBBP-4) (Retinoblastoma-binding protein p48)	Rbbp4	212	0	WDISAVPKEGKVVDA	0.99966	1295167640	1	7	18	+	-0.538821	0.0721727	0.566988	1.99985	0.481919	0.0590644	1.31261	0.295743	0.131703	2.53867	0.459398	0.294075	1.85143	0.317392	0.245463	-0.687239	0.168023	0.543552	-0.233651	-0.415213	0.440218	0.208646	+	+	+	+	0.000762944	193.28	87.924	181.4	+	_DISAVPK(su)EGK_	2	2.8221	0	42337940	48577600	45927300
P48678	Prelamin-A/C [Cleaved into: Lamin-A/C]	Lmna	311	0	AQLSQLQKQLAAKEA	1	1292894460	1	61	70	+	1.07331	3.43849	0.00447491	0.953581	3.02342	0.0082722	1.31919	4.34198	0.000448283	-0.119728	0.344866	0.805103	0.245881	1.1246	0.42982	0.365609	1.56215	0.329161	-1.53273	0.433862	0.214488	0.884384	+	+	+	+	8.13e-60	265.27	208.12	195.6	+	_DSLSAQLSQLQK(su)QLAAK_	3	0.21779	32265530	36672690	33870010	30751430
P17182	Alpha-enolase (EC 4.2.1.11) (2-phospho-D-glycerate hydro-lyase) (Enolase 1) (Non-neural enolase) (NNE)	Eno1	126	0	CKAGAVEKGVPLYRH	1	1292805400	1	22	51	+	3.79658	3.82467	0	3.86582	4.00085	0	3.58036	3.71706	0	0.0692444	0.178745	0.887134	-0.216215	0.510173	0.523267	-0.28546	1.14244	0.430194	-1.62389	0.569599	0.609606	0.44468		+	+	+	0.0028693	128.79	70.469	91.589	+	_AGAVEK(su)GVPLYRHIA_	4	0.16991	5340200	4731400	16675200	3698600
Q8BSQ9	Protein polybromo-1 (BRG1-associated factor 180) (BAF180)	Pbrm1	638	0	DDDMASPKLKLSRKS	0.99894	1288149190	3	48	79	+	3.54303	4.9979	0	4.61562	5.53742	0	4.64791	5.7164	0	1.07259	2.79786	0.0769305	1.10488	3.16423	0.0137012	0.0322981	0.0590725	0.92307	-1.61293	0.171987	0.712338	0.728609		+	+	+	1.8e-11	222.18	137.37	222.18	+	_DDDDMASPK(su)LK_;_ELGPLPDDDDM(ox)ASPK(su)LK_;_ELGPLPDDDDMASPK(su)LK_	3	-1.6085	2688020	2696680	6638690	3894000
Q6NXK2	Zinc finger protein 532	Znf532	879	1	KVPSPKRKLEEPVLE	1	1283365000	1	9	24	+	5.23212	4.37234	0	6.09527	8.63796	0	5.4207	5.94203	0	0.863156	0.870509	0.283768	0.188578	0.126153	0.705034	-0.674578	1.26004	0.150451	-1.62931	0.406682	0.742564	0.480064		+	+	+	0.0152641	191.85	94.418	191.85	+	_RK(su)LEEPVL_	3	0.19239	1393700	1714000	1981100	1622200
P15864	Histone H1.2 (H1 VAR.1) (H1c)	H1-2	46	0	PVSELITKAVAASKE	0.999989	1280822340	1	37	73	+	3.30485	2.32021	0.000251134	3.37609	2.38227	0.000100737	3.50753	2.60508	6.33508e-05	0.0712452	0.0607546	0.917131	0.202682	0.260711	0.603046	0.131436	0.16771	0.740941	-1.50982	0.44915	0.491381	0.569291	+	+	+	+	2.25e-09	207.47	134.58	139.9	+	_ASGPPVSELITK(su)AVAASK_	3	-0.82498	11417780	13290270	10218670	1828820
A2A484	Zinc finger, MYND-type-containing 8	Zmynd8	19	0	EDPVSTEKTAPKRRF	0.998571	1279060600	1	4	25	+	6.00548	5.08257	0	6.74233	5.49834	0	6.07308	5.16703	0	0.736851	2.5032	0.173914	0.0676041	0.141794	0.832851	-0.669247	2.72915	0.0903597	-1.65119	0.456296	0.714878	0.48002		+	+	+	0.0131704	139.64	39.662	127.03	+	_DPVSTEK(su)TAPK_	3	-0.066084	0	1502000	0	0
P15864	Histone H1.2 (H1 VAR.1) (H1c)	H1-2	17	0	AAAPPAEKAPAKKKA	0.99533	1278998830	1	37	42	+	2.73511	4.60975	5.90717e-05	2.83461	4.63489	5.49744e-05	2.45634	4.32803	3.33076e-05	0.099503	0.249562	0.840137	-0.278776	0.911554	0.406007	-0.378279	1.21485	0.340766	-1.62857	0.591357	0.672117	0.365091	+	+	+	+	3.77e-05	161.14	116.53	126.26	+	_(ac)SEAAPAAPAAAPPAEK(su)APAK_	3	1.2185	9490000	14440430	20801300	10292000
E9Q7E2	AT-rich interactive domain-containing protein 2 (ARID domain-containing protein 2) (BRG1-associated factor 200) (BAF200) (Zinc finger protein with activation potential) (Zipzap/p200)	Arid2	1695	0	DALLAGLKQDEPGQV	1	1264822910	1	54	67	+	1.75867	2.19809	0.0017081	3.18887	4.71228	0	2.6467	4.05247	3.37764e-05	1.4302	2.25433	0.0599536	0.88803	1.32881	0.0731324	-0.542171	2.54113	0.140853	-1.44904	-0.106769	0.984803	0.571002	+	+	+	+	0.000136402	210.35	60.631	120.55	+	_DALLAGLK(su)Q_	2	-0.38146	11199170	9567400	10214140	21199600
Q3U319	E3 ubiquitin-protein ligase BRE1B (BRE1-B) (EC 2.3.2.27) (RING finger protein 40) (RING-type E3 ubiquitin transferase BRE1B)	Rnf40	578	1	TSATSSIKKEELVSS	0.988086	1261005230	2	37	43	+	5.83492	4.2519	0	6.21467	4.93577	0	6.37955	4.67646	0	0.379745	0.383336	0.618252	0.544624	0.495222	0.305034	0.164879	0.173013	0.706838	-1.63223	0.434917	0.56945	0.627862	+	+	+	+	7.28e-74	276.12	171.09	265.56	+	_EM(ox)ALLAGATSATSSIK(su)K_;_EMALLAGATSATSSIK(su)K_	3	-0.43256	630130	1379100	0	2050000
Q8CHC8	Activity-dependent neuroprotector homeobox protein 2 (ADNP homeobox protein 2) (Zinc finger protein 508)	Adnp2	690	0	ADANQALKQAKQWKT	0.999991	1258244000	1	21	27	+	2.88785	4.37726	5.97015e-05	2.44182	3.03619	0.00010111	1.84115	2.81459	0.000306625	-0.446036	0.702756	0.514964	-1.0467	2.58139	0.0205673	-0.600667	0.821326	0.244545	-1.4857	0.907602	0.537951	0.0401494	+	+	+	+	0.00231293	182.72	95.084	173.57	+	_DANQALK(su)QAK_	3	0.27162	11244000	11192000	17190000	27770000
Q99PP2	Zinc finger protein 318 (Testicular zinc finger protein)	Znf318	607	1	LPSTPAVKLESLEES	1	1253338500	4	38	92	+	3.68793	4.08827	0	3.58413	4.85323	0	3.23119	4.42016	0	-0.103796	0.12499	0.860889	-0.456743	0.668526	0.299481	-0.352946	0.993229	0.378838	-1.61867	0.654737	0.590752	0.37318	+	+	+	+	0.000487704	158.42	69.922	110.84	+	_ANSLPSTPAVK(su)L_;_ANSLPSTPAVK(su)LESL_;_ANSLPSTPAVK(su)LESLE_;_ANSLPSTPAVK(su)LESLEESNPEYAK_	3	0.34448	5285880	4516170	12406190	9040660
Q9DBE9	pre-rRNA 2'-O-ribose RNA methyltransferase FTSJ3 (EC 2.1.1.-) (Protein ftsJ homolog 3) (Putative rRNA methyltransferase 3)	Ftsj3	571	1	PPPPTNLKTEKKSPQ	0.953433	1251792000	1	8	32	+	2.06463	3.23157	0.000334021	2.15538	3.15021	0.000199175	1.25413	3.16747	0.00198861	0.0907459	0.0723451	0.898731	-0.810504	1.20823	0.092601	-0.90125	1.26927	0.0986364	-1.37596	0.699874	0.791113	-0.115028	+	+	+	+	0.0045507	140.96	20.996	125.45	+	_DPPPPPTNLK(su)TEK_	3	-0.0038188	17187700	20058200	28060700	24282900
E9Q5C9	Nucleolar and coiled-body phosphoprotein 1 (140 kDa nucleolar phosphoprotein) (Nopp140)	Nolc1	107	0	AQGLPTQKAAAQVKR	0.999999	1251700500	2	18	40	+	1.8261	3.73664	0.000397595	1.81601	2.58675	0.00124481	2.16713	4.4012	3.01045e-05	-0.0100913	0.0100786	0.986592	0.341028	1.29223	0.312801	0.35112	0.496606	0.452879	-1.53527	0.395143	0.384475	0.755651	+	+	+	+	8.35e-05	175.01	96.109	151.41	+	_AQGLPTQK(su)AAAQVK_;_KAQGLPTQK(su)AAAQVK_	3	1.0263	20987400	15613300	26665800	13874000
Q8BHZ4	Zinc finger protein 592 (Zfp-592)	Znf592	1081	0	PDLSQTSKVRHPGGP	1	1245776630	1	14	43	+	6.69677	5.99916	0	7.43119	6.64528	0	7.20634	5.42703	0	0.734422	1.04495	0.294122	0.509565	0.457767	0.332833	-0.224857	0.186625	0.648624	-1.64931	0.421543	0.648649	0.579117		+	+	+	0.000583117	124.82	73.924	107.75	+	_DLSQTSK(su)VRHPGGPSPQVNHLK_	6	-0.10397	0	501100	525330	0
Q8CBD1	Nuclear receptor-interacting protein 1 (Nuclear factor RIP140) (Receptor-interacting protein 140)	Nrip1	509	1	LQLLLGHKSEETVER	1	1238789570	2	19	31	+	5.80253	4.17427	0	6.59604	4.5283	0	6.78963	4.59516	0	0.793509	3.13739	0.133318	0.987098	3.54021	0.0158972	0.19359	1.18769	0.543307	-1.63415	0.342525	0.61284	0.678788		+	+	+	1.01e-20	240.61	161.41	97.352	+	_VTLLQLLLGHK(su)S_;_VTLLQLLLGHK(su)SEETVERNASPQ_	4	3.4539	785870	0	0	0
Q9R1T2	SUMO-activating enzyme subunit 1 (Ubiquitin-like 1-activating enzyme E1A) [Cleaved into: SUMO-activating enzyme subunit 1, N-terminally processed]	Sae1	199	0	VEDGPEAKRAKLDSS	1	1237972000	1	8	9																									+	+	+	0.0107516	169.21	43.388	169.21	+	_DGPEAK(su)RAK_	2	-2.7015	0	0	0	0
P14069	Protein S100-A6 (5B10) (Calcyclin) (Prolactin receptor-associated protein) (S100 calcium-binding protein A6)	S100a6	40	0	ELKELIQKELTIGSK	0.999955	1237263700	1	13	31	+	2.24704	2.80977	0.000424128	2.17382	3.98064	7.37127e-05	1.20395	2.91285	0.00331462	-0.0732207	0.0654363	0.91452	-1.04308	1.47492	0.0491515	-0.969863	2.71536	0.0396561	-1.37498	0.822164	0.75057	-0.197757	+	+	+	+	0.00938405	141.86	42.017	138.05	+	_ELIQK(su)ELTIGSK_	3	-0.25194	27206000	16433600	20574800	24346300
P26350	Prothymosin alpha [Cleaved into: Prothymosin alpha, N-terminally processed;Thymosin alpha]	Ptma	15	0	TSSEITTKDLKEKKE	1	1229740580	1	23	43	+	3.9158	4.29055	0	3.7463	4.30512	0	2.60943	3.50276	2.98343e-05	-0.1695	0.363581	0.752989	-1.30638	3.45943	0.00746343	-1.13688	3.80614	0.0203841	-1.54965	0.813436	0.711147	0.0250707		+	+	+	4.42e-42	312.66	54.727	291.52	+	_DTSSEITTK(su)_	2	1.094	11626800	4243380	7326000	11382100
E9QA22	Zinc finger protein 644	Zfp644	892	1	LLPLFKSKIEGQGPG	1	1226490000	1	31	31	+	2.08748	5.07877	4.60905e-05	1.69708	4.90727	0.000100552	1.33042	4.16978	0.000473203	-0.390401	1.54701	0.464901	-0.757059	2.74251	0.0498785	-0.366657	1.62222	0.324027	-1.54213	0.97531	0.504498	0.06232	+	+	+	+	1.3e-06	234.99	104.71	211.38	+	_SK(su)IEGQGPG_	2	0.26973	26187500	19075000	27033000	25423100
Q9ERU9	E3 SUMO-protein ligase RanBP2 (EC 2.3.2.-) (Ran-binding protein 2) (RanBP2)	Ranbp2	1686	0	NFPEKNFKVGISEQK	1	1224638900	1	3	20	+	0.312602	0.0708111	0.607016	2.85568	1.46312	0.00240414	4.5278	2.33745	6.45764e-05	2.54308	1.09198	0.086783	4.2152	1.90157	0.00228571	1.67211	3.73057	0.0101027	-0.802651	-0.672242	0.388665	1.08623				+	7.48e-07	217.46	98.746	217.46	+	_NFK(su)VGISEQK_	2	-0.12908	9707200	0	10401000	13355000
P70121	Zinc fingers and homeoboxes protein 1	Zhx1	641	1	ESNVGSSKEEPGESS	1	1222530940	2	17	25	+	2.7667	4.98414	0	3.77118	5.23678	0	4.07531	5.55453	0	1.00448	1.75022	0.142173	1.30861	2.31566	0.0138579	0.304125	0.398179	0.510473	-1.56426	0.0668559	0.659053	0.838351	+	+	+	+	0.000162187	144.3	144.3	105.71	+	_DESNVGSSK(su)EEPGESSPG_;_IEVDESNVGSSK(su)EEPGESSPG_	3	-1.3331	5664340	4754000	6605300	5214300
Q810A1	Zinc finger protein 18 (Zinc finger protein 535) (Zinc finger protein with KRAB and SCAN domains 6)	Znf18	189	1	ELLSHGVKEESDMEP	1	1217859360	1	14	40	+	7.13043	5.57704	0	6.27629	4.64588	0	5.85076	6.01865	0	-0.854145	0.675196	0.343806	-1.27967	1.66386	0.0259658	-0.425524	0.344389	0.463724	-1.6199	0.779289	0.491894	0.348717		+	+	+	6.32e-06	175.74	86.113	108.22	+	_DLPLQNSSSATGELLSHGVK(su)EES_	3	0.01402	1099000	613660	1261700	785400
A2A791	Zinc finger MYM-type protein 4 (Zinc finger protein 262)	Zmym4	430	0	STYELKKKPIVTINT	1	1216205160	2	18	37	+	2.10399	3.59136	0.000224052	1.88616	2.23111	0.00154308	0.977354	1.14081	0.0271117	-0.217829	0.204148	0.75791	-1.12663	1.44119	0.0440592	-0.908805	0.820897	0.149375	-1.21595	0.844115	0.630834	-0.258999	+	+	+	+	4.42e-22	204.9	125.41	107.5	+	_K(su)PIVTINTNSISTK_;_KK(su)PIVTINTNSISTK_	3	0.18156	16606760	28373300	35019100	17761000
Q9CU65	Zinc finger MYM-type protein 2 (Zinc finger protein 198)	Zmym2	312	0	SPVASLPKQIFQPSN	0.999998	1214599470	3	42	49	+	3.26405	7.26584	0	3.54009	6.58643	0	3.22433	7.1391	0	0.276034	1.19216	0.592568	-0.0397196	0.207228	0.885221	-0.315754	1.34734	0.387617	-1.66362	0.502269	0.685434	0.475913	+	+	+	+	1.76e-27	216.71	148.88	216.71	+	_(gl)QQGVDSLSPVASLPK(su)QIFQPSNQQPTKPVK_;_DSLSPVASLPK(su)QIFQPSNQQPTKPVK_;_QQGVDSLSPVASLPK(su)QIFQPSNQQPTKPVK_	4	2.9722	6837070	7409100	7864100	9357400
O08784	Treacle protein (Treacher Collins syndrome protein homolog)	Tcof1	336	1	GPAATQAKAERPEKD	1	1212173800	2	22	56	+	-0.473743	0.6936	0.149819	-0.0837922	0.0884557	0.718789	0.598235	1.48521	0.0501158	0.389951	0.439059	0.600823	1.07198	1.97272	0.0289423	0.682027	1.16335	0.157119	-0.0179697	-0.854644	-0.165954	1.03857	+	+	+	+	8.44e-08	224.58	86.359	194.17	+	_TGPAATQAK(su)A_;_TGPAATQAK(su)AERPEK_	2	2.3163	50302900	44748900	47962800	78566800
A2A484	Zinc finger, MYND-type-containing 8	Zmynd8	663	0	SNSPVSEKPDPTPAK	1	1208173730	5	45	66	+	1.79663	4.03766	0.000273177	3.22354	6.98848	0	2.75053	6.2262	0	1.42691	3.28286	0.0447471	0.953903	2.30495	0.0320103	-0.473009	1.69651	0.222948	-1.50232	-0.112942	0.990526	0.624736	+	+	+	+	1.85e-18	233.54	105.51	183	+	_S(ph)NSPVSEK(su)PDPTPAK_;_SNS(ph)PVSEK(su)P_;_SNS(ph)PVSEK(su)PDPTPAK_;_SNSPVSEK(su)P_;_SNSPVSEK(su)PDPTPAK_	2	-0.74435	10998800	9902000	13746380	10904550
B1AWL2	Zinc finger protein 462 (Zinc finger PBX1-interacting protein) (ZFPIP)	Znf462	2093	0	QLKEHSLKVHGKALT	0.999996	1207498000	1	5	27	+	2.78429	3.38602	4.34783e-05	1.67899	1.98906	0.00359044	0.823655	0.622074	0.0731181	-1.10531	2.29543	0.0888898	-1.96064	2.08918	0.00731939	-0.855332	0.762021	0.172715	-1.07689	1.19163	0.291074	-0.405812	+	+	+		0.0142492	160.53	91.256	155.88	+	_EHSLK(su)VHGK_	3	0.5689	14223000	11259000	30665000	42168000
Q9CU65	Zinc finger MYM-type protein 2 (Zinc finger protein 198)	Zmym2	324	0	PSNQQPTKPVKVTCA	0.994035	1207390100	2	50	61	+	2.99269	6.05441	0	3.25093	6.3926	0	2.52012	6.83181	0	0.258234	0.649098	0.643809	-0.472574	1.60508	0.188475	-0.730807	2.51838	0.0799111	-1.62595	0.595006	0.786648	0.244297	+	+	+	+	1.77e-18	220.85	145.26	143.64	+	_(gl)QIFQPSNQQPTK(su)PVK_;_QIFQPSNQQPTK(su)PVK_	3	-0.29637	9894800	9123800	11876700	11826800
P35710	Transcription factor SOX-5	Sox5	156	1	RKMEELIKNEPEDTP	1	1206977720	4	56	85	+	1.87486	2.52545	0.000929504	1.5458	2.32395	0.00284814	2.69346	4.21042	3.55848e-05	-0.329061	0.396979	0.63911	0.818597	1.5471	0.0721332	1.14766	2.57426	0.0288347	-1.40574	0.318511	0.0158827	1.07135	+	+	+	+	2.34e-06	196.4	89.049	188.71	+	_M(ox)EELIK(su)NEPE_;_M(ox)EELIK(su)NEPEDTPSIEK_;_MEELIK(su)NEPE_;_MEELIK(su)NEPEDTPSIEK_	3	-0.22092	7782120	18454900	18705800	17801300
P62830	60S ribosomal protein L23	Rpl23	66	0	DMVMATVKKGKPELR	1	1206123740	2	12	48	+	3.35821	3.88721	6.14709e-05	5.00036	6.87796	0	4.45166	6.54869	0	1.64214	2.11125	0.0547506	1.09345	1.39636	0.0486169	-0.548697	1.21107	0.213263	-1.56546	0.0760871	0.878794	0.610582	+	+	+		0.00264424	164.48	69.205	109.11	+	_DM(ox)VM(ox)ATVK(su)_;_DMVMATVK(su)K_	2	-1.8534	3456850	3436950	3915620	3289320
Q9ESZ8	General transcription factor II-I (GTFII-I) (TFII-I) (Bruton tyrosine kinase-associated protein 135) (BAP-135) (BTK-associated protein 135)	Gtf2i	561	0	PRTNTPVKEDWNVRI	1	1205671790	2	46	64	+	6.44967	5.62696	0	6.88062	5.99528	0	7.02856	6.0654	0	0.43095	1.38327	0.441118	0.578897	1.92697	0.11549	0.147947	0.964981	0.619556	-1.66233	0.444168	0.584919	0.633239		+	+	+	1.52e-36	251.02	111.16	163.39	+	_EVTQPRTNTPVK(su)E_;_RPELLTHSTTEVTQPRTNTPVK(su)E_	4	0.37304	0	629290	0	0
A2A791	Zinc finger MYM-type protein 4 (Zinc finger protein 262)	Zmym4	134	0	IQIQNQLKKDFPKQF	0.99288	1201738200	2	42	69	+	4.62587	6.19162	0	4.36725	6.74295	0	4.24539	5.65711	0	-0.258617	0.43676	0.672422	-0.380474	0.555795	0.371065	-0.121857	0.163446	0.753208	-1.6512	0.656681	0.527655	0.46686		+	+	+	4.05e-72	302.96	231.35	260.25	+	_DNENEIQIQNQLK(su)K_;_EIQIQNQLK(su)K_	3	1.2437	3507500	3507200	4046100	3589800
Q8VHR5	Transcriptional repressor p66-beta (GATA zinc finger domain-containing protein 2B) (p66/p68)	Gatad2b	499	1	PAVSSVSKQETIMRH	1	1201262300	2	37	58	+	4.6856	3.10224	6.00214e-05	6.26158	5.64169	0	6.97488	5.92798	0	1.57599	1.20668	0.118151	2.28929	1.79931	0.00742307	0.713301	1.99743	0.0989436	-1.55039	0.0709639	0.616301	0.863125		+	+	+	7.65e-40	221.86	163.78	132.84	+	_ALQQEQEIEQRLQQQAALSPTTAPAVSSVSK(su)Q_;_EIEQRLQQQAALSPTTAPAVSSVSK(su)Q_	4	0.54427	0	0	1468500	0
P23906	Interferon regulatory factor 2 (IRF-2)	Irf2	293	0	PDLQVTIKEDSCPMP	1	1199034020	1	35	49	+	5.88185	5.47816	0	5.19419	4.94643	0	6.12895	5.03819	0	-0.687668	0.90535	0.338326	0.247098	0.225777	0.58443	0.934767	1.03734	0.113021	-1.62799	0.598248	0.33797	0.691773		+	+	+	9.38e-05	242.83	45.955	204.52	+	_DLQVTIK(su)E_	2	2.1016	689920	1429400	0	1205700
Q8K327	Chromosome alignment-maintaining phosphoprotein 1 (Zinc finger protein 828)	Champ1	660	1	IDFSKENKMEMGSTE	1	1196729100	1	13	21	+	3.29191	0.884619	0.0116905	5.30515	3.79689	0	5.09921	6.73083	0	2.01324	0.459647	0.314911	1.8073	0.428144	0.164126	-0.205938	0.121833	0.716529	-1.21301	-0.0468189	0.666393	0.593437		+	+	+	9.98e-06	178.67	77.738	148.35	+	_ENK(su)MEMGSTEQAK_	3	0.92712	1508800	2175700	2927500	2489100
Q6NV66	Zinc finger protein 646	Zfp646	1456	1	QLTKPEGKLEDTVSR	0.999348	1195007000	1	1	13	+	2.62002	0.727149	0.021783	0.638917	0.114912	0.425717	2.44193	4.55431	3.43675e-05	-1.98111	0.308596	0.462678	-0.178097	0.0349782	0.870153	1.80301	0.38124	0.238097	-0.529366	0.443785	-0.292054	0.377634				+	0.00118474	173.19	62.755	173.19	+	_DQLTKPEGK(su)LE_	3	-0.26816	6664300	10685000	12950000	8137700
Q04692	SWI/SNF-related matrix-associated actin-dependent regulator of chromatin subfamily A containing DEAD/H box 1 (EC 3.6.4.12) (ATP-dependent helicase SMARCAD1) (Enhancer trap locus homolog 1) (Etl-1)	Smarcad1	466	0	DISNKLTKQVTMLTG	1	1194754300	4	42	49	+	6.71111	4.66408	0	6.14913	4.27835	0	6.36735	4.57702	0	-0.561981	0.811079	0.425927	-0.343766	0.664665	0.376134	0.218215	0.274888	0.611591	-1.63909	0.649312	0.457684	0.532092		+	+	+	4.83e-76	254.75	181.18	229.28	+	_LTK(su)QVTM(ox)LTGNGGGWNREQPSLLNQSLSLKPYQK_;_LTK(su)QVTMLTGNGGGWNR_;_LTK(su)QVTMLTGNGGGWNREQPSLLNQSLSLK_;_LTK(su)QVTMLTGNGGGWNREQPSLLNQSLSLKPYQK_	5	-0.33044	0	0	0	0
P49312	Heterogeneous nuclear ribonucleoprotein A1 (hnRNP A1) (HDP-1) (Helix-destabilizing protein) (Single-strand-binding protein) (Topoisomerase-inhibitor suppressed) (hnRNP core protein A1) [Cleaved into: Heterogeneous nuclear ribonucleoprotein A1, N-terminally processed]	Hnrnpa1	277	0	SSNFGPMKGGNFGGR	1	1193954960	2	46	52	+	6.00182	5.37469	0	5.8561	5.17851	0	6.12872	5.45827	0	-0.145714	0.354098	0.774391	0.126898	0.540147	0.658701	0.272613	0.811144	0.468105	-1.65992	0.555623	0.501833	0.602467		+	+	+	2.95e-96	266.39	191.32	256.2	+	_DFGNYNNQSSNFGPM(ox)K(su)GGNFGGRSSGPYGGGGQYFAK_;_DFGNYNNQSSNFGPMK(su)GGNFGGRSSGPYGGGGQYFAK_	4	-1.4133	853380	2352400	982360	942920
Q9CYX7	RRP15-like protein (Ribosomal RNA-processing protein 15)	Rrp15	238	1	KARQTEVKSEESPGW	1	1192209200	1	15	30	+	3.07087	2.35746	0.000305593	4.17682	6.57132	0	3.06045	6.4924	0	1.10595	0.787776	0.253338	-0.0104208	0.0050714	0.987968	-1.11637	3.60771	0.0215692	-1.49265	0.286036	0.926616	0.28		+	+	+	0.000382045	162.76	80.477	162.76	+	_ARQTEVK(su)SEESPGWK_	3	0.94467	4966700	6607500	7953800	7963200
Q6PDQ2	Chromodomain-helicase-DNA-binding protein 4 (CHD-4) (EC 3.6.4.12)	Chd4	526	0	DPNTPSPKPLEGRPE	0.970922	1187272100	1	8	42	+	3.85797	5.76243	0	3.51259	2.25799	9.90937e-05	3.87583	5.09937	0	-0.345386	0.160156	0.735955	0.0178561	0.0225541	0.964208	0.363242	0.165381	0.606183	-1.51506	0.563852	0.377737	0.573474		+		+	0.000309001	136.57	56.927	80.664	+	_DPNTPSPK(su)PLEGRPERQFFVK_	5	0.45336	3262200	4834700	6449700	5753100
Q810V0	U3 small nucleolar ribonucleoprotein protein MPP10 (M phase phosphoprotein 10)	Mphosph10	383	0	EKELLDKKPWQLQGE	1	1180107460	1	13	24	+	4.29484	2.22321	0.000232407	5.02967	2.6705	9.06667e-05	4.6442	2.37961	2.95486e-05	0.734829	0.965576	0.308988	0.349359	0.280616	0.487858	-0.38547	0.436292	0.448157	-1.50452	0.345808	0.662392	0.496321	+	+	+	+	0.00053043	157.86	42.29	136.83	+	_K(su)PWQLQGEVTAQK_	3	1.8113	5017500	1870960	12073000	0
Q60953	Protein PML	Pml	372	0	QEEPQNQKVQLLTRG	1	1179307570	3	65	130	+	1.46545	2.06225	0.00435523	0.225091	0.183127	0.455122	-1.63364	1.79026	0.00386833	-1.24036	1.08607	0.171275	-3.09909	2.66221	0.00190501	-1.85873	1.48849	0.0280128	-0.0106777	1.08917	0.158257	-1.23675	+	+	+	+	5.25e-07	183.36	57.383	122.94	+	_EEPQNQK(su)VQLLTRGF_;_EEPQNQK(su)VQLLTRGFE_;_EEPQNQK(su)VQLLTRGFEEFK_	3	2.0643	46298300	38981400	71571000	57873600
Q8C854	Myelin expression factor 2 (MEF-2) (MyEF-2)	Myef2	165	0	SGRPLNIKEDPDGEN	1	1176397700	2	29	65	+	0.869814	1.79253	0.0228107	1.75867	3.19308	0.000583923	0.937091	1.82567	0.0159627	0.888855	1.86068	0.160431	0.0672774	0.0926014	0.852493	-0.821578	1.62074	0.0917597	-1.22653	-0.029693	1.19335	0.0628789	+	+	+	+	1.09e-07	202.26	105.18	164.57	+	_DLSGRPLNIK(su)E_;_YDLSGRPLNIK(su)E_	3	0.51098	22413900	38193100	38962600	24061300
Q60668	Heterogeneous nuclear ribonucleoprotein D0 (hnRNP D0) (AU-rich element RNA-binding protein 1)	Hnrnpd	218	0	IELPMDNKTNKRRGF	0.969387	1169065300	1	3	27	+	3.18464	3.29407	4.7619e-05	4.08396	4.41328	0	4.704	3.66556	0	0.89932	1.33516	0.202459	1.51936	1.39989	0.0254455	0.62004	0.568167	0.305985	-1.51907	0.0971845	0.553603	0.868284		+	+	+	0.0103763	123.14	42.384	116.06	+	_EVESIELPM(ox)DNK(su)TNK_	3	2.1572	1978700	2387300	4420100	6548000
O88286	Protein Wiz (Widely-interspaced zinc finger-containing protein)	Wiz	1219	1	EHMRVEIKREMLPGT	1	1164303700	4	21	43	+	1.89863	0.547703	0.0494712	3.15605	1.04185	0.00670644	6.20394	5.92685	0	1.25742	0.229831	0.579357	4.30531	1.46173	0.0061652	3.04789	1.02383	0.0321048	-0.918106	-0.298796	0.111359	1.10554		+	+	+	7.01e-07	135.94	57.39	135.94	+	_EIK(su)REMLPGTLHGEPHPSEGPWGTPRE_;_LKPEHMRVEIK(su)R_;_LKPEHMRVEIK(su)REM(ox)LPGTLHGEPHPSEGPWGTPRE_;_LKPEHMRVEIK(su)REMLPGTLHGEPHPSEGPWGTPRE_	3	0.99032	2351700	0	2061400	0
Q920G3	Sialic acid-binding Ig-like lectin 5 (Siglec-5) (Sialic acid-binding Ig-like lectin F) (Siglec-F) (mSiglec-F) (CD antigen CD170)	Siglec5	120	0	FRLDGSVKYSFQKSM	0.989413	1164283300	1	10	46	+	1.35851	1.92859	0.00689371	1.72688	3.97161	0.000220769	1.39401	3.53606	0.000661919	0.368371	0.426776	0.612927	0.0354991	0.0321053	0.936357	-0.332871	0.870659	0.406097	-1.42978	0.304712	0.775033	0.350036	+	+	+	+	0.00983369	154.15	59.84	136.96	+	_DGSVK(su)YSFQK_	3	2.6063	20895700	19887700	27315300	33668800
Q6PDQ2	Chromodomain-helicase-DNA-binding protein 4 (CHD-4) (EC 3.6.4.12)	Chd4	1609	0	ATAPEDDKAPAEPPE	1	1164226400	1	12	32	+	1.81245	6.62206	4.49078e-05	2.09662	5.38783	8.64865e-05	2.19018	7.18515	0	0.284178	1.1103	0.591151	0.377735	2.75704	0.220689	0.0935574	0.29509	0.762788	-1.63909	0.309189	0.614664	0.715233	+	+	+	+	0.00627447	145.91	55.864	136.83	+	_DK(su)APAEPPEGEEK_	3	1.274	14639900	16002900	21496400	16424700
P08046	Early growth response protein 1 (EGR-1) (Nerve growth factor-induced protein A) (NGFI-A) (Transcription factor Zif268) (Zinc finger protein Krox-24)	Egr1	270	0	SLGTPDQKPFQGLEN	1	1164070000	1	32	32	+	1.16512	1.69422	0.013562	2.99193	4.62581	5.91611e-05	3.58239	5.30826	0	1.82681	2.69244	0.0348625	2.41727	3.43625	0.00201114	0.590463	1.58488	0.157897	-1.27003	-0.505251	0.693851	1.08143	+	+	+	+	1.82e-10	193.77	131.71	170.18	+	_DQK(su)PFQGLENRTQQPSLTPLSTIK_	4	2.6048	6279300	6582200	14380800	7548000
Q4VA55	PWWP domain-containing DNA repair factor 3B (PWWP3B) (Mutated melanoma-associated antigen 1-like protein 1) (MUM1-like protein 1) (PWWP domain-containing protein MUM1L1)	Pwwp3b	226	1	KEESEYIKEEKFVPS	0.999734	1161424500	1	12	24	+	3.30005	3.92598	6.07375e-05	1.00361	0.233987	0.219369	2.5786	3.31301	6.40212e-05	-2.29644	0.644421	0.204399	-0.72145	1.7445	0.0811091	1.57499	0.407197	0.231439	-0.836648	0.768046	-0.34863	0.417231		+	+	+	0.0076124	157.77	49.07	151.66	+	_EESEYIK(su)EEK_	3	1.3824	12784600	11870300	17047200	5583400
Q6PDQ2	Chromodomain-helicase-DNA-binding protein 4 (CHD-4) (EC 3.6.4.12)	Chd4	1297	1	EVEREIIKQEESVDP	1	1157961860	5	38	83	+	3.34655	4.92063	0	3.6397	5.01739	0	3.49796	5.49065	0	0.293142	0.502625	0.638847	0.151404	0.297322	0.652365	-0.141737	0.254999	0.700826	-1.64222	0.454563	0.63823	0.549425		+	+	+	3.22e-22	261.39	129.31	118.08	+	_EIIK(su)QEESV_;_EIIK(su)QEESVDP_;_EIIK(su)QEESVDPDYWEK_;_EVEREIIK(su)QEESV_;_EVEREIIK(su)QEESVDP_	3	1.401	4949000	5190400	7215100	9665260
Q9D4H9	PHD finger protein 14	Phf14	646	0	KLENEQEKLHVEYNK	1	1157220000	1	3	15	+	3.08207	1.39162	0.00220962	3.21235	1.45832	0.00200923	2.05755	0.879501	0.0150957	0.130277	0.303414	0.79849	-1.02452	3.07459	0.017396	-1.1548	3.60085	0.020545	-1.22518	0.583301	0.659744	-0.0178616	+	+		+	0.0038778	142.29	51.378	135.13	+	_EK(su)LHVEYNK_	4	-0.1857	12934000	29788000	37895000	0
O09106	Histone deacetylase 1 (HD1) (EC 3.5.1.98)	Hdac1	89	0	DNMSEYSKQMQRFNV	1	1154316860	3	54	97	+	3.68825	1.52346	0.00108022	3.38053	1.46355	0.00173133	4.21746	1.81311	0.000166612	-0.307722	0.281733	0.682564	0.529216	0.480597	0.315823	0.836937	1.50075	0.0952654	-1.35174	0.415209	0.267787	0.668743	+	+	+	+	1.17e-18	227.46	160.9	120.9	+	_DNM(ox)SEYSK(su)QMQRFNVGE_;_DNMSEYSK(su)QMQRFNVGE_;_EYSK(su)QMQRFNVGE_	3	-0.50439	11051370	3618310	483580	20697200
Q924A0-4	Transcription factor 7-like 2 (HMG box transcription factor 4) (T-cell-specific transcription factor 4) (T-cell factor 4) (TCF-4) (mTCF-4)	Tcf7l2	523	0	QPLSLSLKPDPLAHL	1	1153544420	1	22	48	+	1.99747	2.22935	0.00110939	2.13759	2.64628	0.000443455	2.6554	2.87979	5.93865e-05	0.140117	0.126438	0.839036	0.657927	0.683507	0.209926	0.51781	0.605713	0.338248	-1.43294	0.253107	0.371379	0.808457	+	+	+	+	3.83e-36	244.36	153.01	158.91	+	_SQTEQTQPLSLSLK(su)P_	3	0.45357	14778600	6463300	12181200	21041300
Q9JLV5	Cullin-3 (CUL-3)	Cul3	568	1	ATFYGPVKKEDGSEV	0.899514	1149684150	1	15	41	+	3.32133	7.77206	0	3.13085	3.10402	7.93003e-05	2.6998	3.33382	2.9589e-05	-0.190485	0.143643	0.800311	-0.62153	0.779468	0.20186	-0.431045	0.282922	0.495254	-1.52822	0.690196	0.562965	0.275058	+	+	+	+	3.31e-11	209.66	111.93	201.3	+	_DLNATFYGPVK(su)K_	3	1.3502	7322290	8451470	9743650	9697940
P61965	WD repeat-containing protein 5 (BMP2-induced 3-kb gene protein) (WD repeat-containing protein BIG-3)	Wdr5	27	0	SSSATQSKPTPVKPN	0.99999	1149175520	3	79	110	+	2.76987	3.61273	4.64345e-05	1.9595	1.99752	0.00209198	2.69217	3.73805	3.2e-05	-0.810369	0.890004	0.296939	-0.0776997	0.146469	0.813917	0.73267	0.834761	0.191253	-1.47267	0.725849	0.0826386	0.664177	+	+	+	+	5.54e-33	220.05	145.69	164.41	+	_EAARAQPTPSSSATQSK(su)PTPVKPNYALK_;_K(su)PETEAARAQPTPSSSATQSK(su)PTPVKPNYALK_;_KPETEAARAQPTPSSSATQSK(su)PTPVKPNYALK_	5	0.68382	17417300	9888310	7888200	13850390
P16858	Glyceraldehyde-3-phosphate dehydrogenase (GAPDH) (EC 1.2.1.12) (Peptidyl-cysteine S-nitrosylase GAPDH) (EC 2.6.99.-)	Gapdh	184	0	HAITATQKTVDGPSG	1	1142329740	2	28	40	+	3.68926	1.92556	0.000512167	3.53735	1.99508	0.000307123	5.32859	2.91219	0	-0.151914	0.0993899	0.847873	1.63933	1.72778	0.0143308	1.79124	2.81205	0.0139814	-1.4077	0.246872	0.178741	0.982083	+	+	+	+	6.96e-113	299.55	227.12	191.4	+	_DNFGIVEGLM(ox)TTVHAITATQK(su)TV_;_DNFGIVEGLMTTVHAITATQK(su)TV_	3	1.3272	6759500	0	6657200	2274940
Q8BUH8	Sentrin-specific protease 7 (EC 3.4.22.-) (SUMO-1-specific protease 2) (Sentrin/SUMO-specific protease SENP7)	Senp7	191	1	LSDTANLKSEQLSSS	1	1141531900	1	32	41	+	3.47915	3.8182	6.27803e-05	3.03771	2.57604	6.73684e-05	2.92112	3.47857	3.20951e-05	-0.441437	0.40089	0.590861	-0.558029	2.57266	0.104114	-0.116592	0.0896528	0.806627	-1.54217	0.731809	0.443285	0.36708	+	+	+	+	2.56e-13	208.59	118.54	149.59	+	_DTANLK(su)SEQLSSSS_	3	-0.99706	9099900	9761500	13879900	3735300
Q99PP2	Zinc finger protein 318 (Testicular zinc finger protein)	Znf318	1282	1	ASLRPQVKEEVKKEP	1	1140020320	1	15	27	+	5.49599	2.44464	4.72175e-05	5.28664	2.35464	7.91849e-05	3.93449	1.48706	0.000663889	-0.209351	0.646422	0.685737	-1.5615	1.0209	0.0464012	-1.35214	0.851455	0.0963063	-1.40744	0.694948	0.614865	0.0976271		+	+	+	3.64e-06	215.87	96.188	143.94	+	_GNASLRPQVK(su)_	3	1.0266	970970	5713350	0	14337500
P10126	Elongation factor 1-alpha 1 (EF-1-alpha-1) (Elongation factor Tu) (EF-Tu) (Eukaryotic elongation factor 1 A-1) (eEF1A-1)	Eef1a1	439	0	TVAVGVIKAVDKKAA	1	1131685700	3	51	70	+	2.03977	4.75054	4.24564e-05	2.42431	5.16323	4.97679e-05	1.77257	5.08924	6.11884e-05	0.384537	1.2513	0.495229	-0.267202	1.17496	0.400638	-0.651739	2.75867	0.0954043	-1.59503	0.491664	0.885046	0.218316	+	+	+	+	0.000137155	161.21	70.592	139.3	+	_DM(ox)RQTVAVGVIK(su)AV_;_DMRQTVAVGVIK(su)AV_;_DMRQTVAVGVIK(su)AVDK_	3	1.719	19191700	13023900	20561600	17425100
P62962	Profilin-1 (Profilin I)	Pfn1	54	0	EVGVLVGKDRSSFFV	1	1124297650	1	31	41	+	6.28139	4.14481	0	6.13475	4.11192	0	6.66488	4.22633	0	-0.146637	0.198532	0.805108	0.383488	0.516427	0.378444	0.530125	0.801633	0.284514	-1.6307	0.516576	0.466449	0.64767		+	+	+	6.43e-26	232.53	122.23	173.44	+	_TFVSITPAEVGVLVGK(su)_	3	2.9166	1147500	1296840	0	0
A2A484	Zinc finger, MYND-type-containing 8	Zmynd8	509	0	APTPIMTKPDKTSTS	1	1121817900	6	44	71	+	6.27491	6.19478	0	7.15789	6.51108	0	6.73923	5.95837	0	0.88298	3.46303	0.0970664	0.464319	1.13728	0.228567	-0.418661	0.989588	0.329347	-1.65798	0.40501	0.695306	0.557664		+	+	+	1.62e-09	188.26	85.609	136.48	+	_PFSPQAPTPIM(ox)TK(su)P_;_PFSPQAPTPIMTK(su)P_;_TGQAGS(ph)LSGSPKPFSPQAPTPIMTK(su)P_;_TGQAGSLS(ph)GSPKPFSPQAPTPIMTK(su)P_;_TGQAGSLSGS(ph)PKPFSPQAPTPIMTK(su)P_;_TGQAGSLSGSPKPFS(ph)PQAPTPIMTK(su)P_	4	2.4416	0	0	0	0
F7BJB9	MORC family CW-type zinc finger protein 3 (Nuclear matrix protein 2) (Zinc finger CW-type coiled-coil domain protein 3)	Morc3	598	0	PAVDLEVKSDIEVKS	1	1115928130	1	33	62	+	3.80253	2.82601	4.5789e-05	2.97016	1.19463	0.0047061	3.77841	3.65635	0	-0.832371	0.257443	0.584232	-0.0241232	0.0157812	0.963401	0.808248	0.271775	0.416636	-1.29015	0.569688	0.162572	0.55789	+	+	+	+	0.00263449	191.45	72.954	174.41	+	_PAVDLEVK(su)S_	3	-0.85733	5683330	6721310	6142000	1797290
P13864	DNA (cytosine-5)-methyltransferase 1 (Dnmt1) (Met-1) (EC 2.1.1.37) (DNA methyltransferase MmuI) (DNA MTase MmuI) (M.MmuI) (MCMT)	Dnmt1	177	0	TKGPTKRKPKEESEE	0.88303	1113061900	1	1	34	+	3.38146	1.92983	0.000655487	1.74846	0.746306	0.0277448	0.580647	0.527903	0.122589	-1.63299	0.577866	0.265997	-2.80081	1.81854	0.00577757	-1.16781	0.505379	0.209748	-0.774925	1.06053	0.174141	-0.459749		+			1.16e-48	256.11	198.59	96.208	+	_RK(su)PKEESEEGNSAESAA_	4	0.83048	5747800	6666100	17866700	27061800
Q9D168	Integrator complex subunit 12 (Int12) (PHD finger protein 22)	Ints12	253	1	KKPETKLKQETTFLA	1	1107635650	1	7	23	+	5.79767	4.18479	0	6.27911	4.64413	0	6.87135	5.12568	0	0.481443	0.517515	0.540212	1.07368	1.59775	0.0406347	0.592237	1.22418	0.189306	-1.62809	0.364535	0.530005	0.733554		+	+	+	0.0173618	134.98	37.164	130.56	+	_LK(su)QETTFLAFK_	3	-0.2422	461000	0	0	453650
O08784	Treacle protein (Treacher Collins syndrome protein homolog)	Tcof1	102	0	EAATERAKATPRPTP	1	1107390280	2	31	74	+	-0.271188	0.267438	0.365798	0.0824394	0.0799747	0.731162	1.91557	3.28886	0.000139421	0.353628	0.382381	0.631527	2.18676	3.28502	0.00183183	1.83313	3.36825	0.00924	-0.432615	-0.704375	-0.350002	1.48699	+	+	+	+	4.59e-55	245.93	166.26	96.341	+	_EEEAATERAK(su)ATPRPTPVNSATAALPSK_;_ERAK(su)ATPRPTPVNSATAALPSK_	5	0.51701	18683700	27940200	48449600	18414000
Q4VA55	PWWP domain-containing DNA repair factor 3B (PWWP3B) (Mutated melanoma-associated antigen 1-like protein 1) (MUM1-like protein 1) (PWWP domain-containing protein MUM1L1)	Pwwp3b	229	0	SEYIKEEKFVPSSED	1	1100788100	2	37	63	+	1.72482	3.43811	0.000652549	0.253214	1.1667	0.247966	0.0301728	0.0752942	0.855018	-1.4716	3.03909	0.0451678	-1.69464	3.22294	0.00464507	-0.223042	0.733372	0.530886	-0.645184	1.57137	-0.319779	-0.606409	+	+	+	+	0.000579827	206.36	99.745	181.68	+	_EEK(su)FVPSSE_;_EK(su)FVPSSE_	2	0.052908	31472000	41029400	44367300	42130100
Q3V3W4	Zinc finger and BTB domain-containing 2	Zbtb2	240	0	SLTIAHVKPSIMKRN	0.959748	1097546510	1	8	45	+	1.43632	1.41058	0.0120602	1.72577	2.62217	0.0014007	2.33447	3.057	9.04224e-05	0.289446	0.253275	0.707324	0.898145	0.919938	0.106358	0.608699	1.24818	0.178341	-1.32553	0.0599832	0.339191	0.926359		+	+	+	0.000669325	127.32	29.519	112.82	+	_DEQPSSLTIAHVK(su)PSIMK_	3	-0.0009881	8536210	16518000	30722100	13778200
Q99K48	Non-POU domain-containing octamer-binding protein (NonO protein)	Nono	5	0	___MQSNKAFNLEKQ	1	1094762600	1	13	32	+	6.25491	3.38273	0	6.85589	3.71299	0	5.97497	3.28165	0	0.600986	1.09878	0.345847	-0.279934	0.306661	0.518528	-0.88092	1.71673	0.0777968	-1.59957	0.497313	0.698786	0.403468		+	+	+	0.000618864	182.57	86.456	136.93	+	_(ac)MQSNK(su)AFNLEK_	2	1.1778	0	0	4665200	0
P70399	TP53-binding protein 1 (53BP1) (p53-binding protein 1) (p53BP1)	Tp53bp1	1357	0	SSRGGPGKLSPRKGI	0.999998	1093102200	2	15	50	+	1.57538	3.54227	0.000713869	0.477993	0.24505	0.283152	1.68565	3.20543	0.000309186	-1.09739	0.656135	0.297647	0.110272	0.145968	0.766429	1.20766	0.721416	0.130176	-0.884129	0.605927	-0.432025	0.710227	+	+	+	+	0.000435321	150.14	69.439	150.14	+	_DFALPSSRGGPGK(su)LS(ph)PRK_;_DFALPSSRGGPGK(su)LSPRK_	3	1.1138	21023700	24972000	26423600	18873200
P55200	Histone-lysine N-methyltransferase 2A (Lysine N-methyltransferase 2A) (EC 2.1.1.354) (ALL-1) (Myeloid/lymphoid or mixed-lineage leukemia) (Myeloid/lymphoid or mixed-lineage leukemia protein 1) (Zinc finger protein HRX) [Cleaved into: MLL cleavage product N320 (N-terminal cleavage product of 320 kDa) (p320);MLL cleavage product C180 (C-terminal cleavage product of 180 kDa) (p180)]	Kmt2a	2524	1	SVKVTPLKMEGENQS	1	1091553450	1	19	40	+	3.73505	6.96703	0	3.34141	4.2298	6.13975e-05	2.29017	3.96115	2.965e-05	-0.393644	0.514061	0.581174	-1.44488	2.69595	0.0080267	-1.05123	1.34795	0.0751865	-1.5119	0.899652	0.645494	-0.033242		+	+	+	0.000451706	161.86	33.842	154.72	+	_VTPLK(su)MEGENQSK_	3	1.8412	8430130	7437000	9330920	8563200
P14685	26S proteasome non-ATPase regulatory subunit 3 (26S proteasome regulatory subunit RPN3) (26S proteasome regulatory subunit S3) (Proteasome subunit p58) (Transplantation antigen P91A) (Tum-P91A antigen)	Psmd3	36	1	APQDVEMKEEAAAGS	1	1089363700	2	38	50	+	3.70346	4.9609	0	4.18276	5.18598	0	3.86138	5.12336	0	0.479294	2.25203	0.336918	0.157913	1.27422	0.562356	-0.321381	1.77637	0.361053	-1.65008	0.43069	0.699979	0.519413	+	+	+	+	7.72e-64	266.18	200.12	247.74	+	_DVEMK(su)EEAAAGSGSTGEG_;_DVEMK(su)EEAAAGSGSTGEGDGK_	3	1.786	2540600	6092400	6478900	4588100
P68033	Actin, alpha cardiac muscle 1 (Alpha-cardiac actin) [Cleaved into: Actin, alpha cardiac muscle 1, intermediate form]	Actc1	70	0	KRGILTLKYPIEHGI	1	1082191900	1	23	43	+	1.24544	1.23151	0.0192107	1.30389	3.05293	0.0026243	0.895024	1.29102	0.0270351	0.0584512	0.040186	0.938435	-0.350417	0.242191	0.512048	-0.408868	0.596134	0.395042	-1.10961	0.495282	0.570603	0.043729	+	+	+	+	0.00171564	115.39	63.394	105.51	+	_RGILTLK(su)YPIEHGIITNW_	4	-0.34862	32041600	31047300	32155000	20281900
Q9R0G7	Zinc finger E-box-binding homeobox 2 (Smad-interacting protein 1) (Zinc finger homeobox protein 1b)	Zeb2	624	0	HENIVPNKAGVFVDN	1	1080005760	1	19	28	+	6.40663	3.50923	0	6.292	3.49986	0	2.82201	0.692202	0.0195508	-0.114631	0.190841	0.836952	-3.58463	1.03022	0.0160662	-3.47	0.995596	0.0310294	-1.18429	0.771122	0.736134	-0.322966		+	+	+	3.05e-05	175.28	103.67	170.16	+	_AVLQPHENIVPNK(su)AGVFV_	3	2.1144	2060600	206900	0	2904760
Q9QUM9	Proteasome subunit alpha type-6 (EC 3.4.25.1) (Macropain iota chain) (Multicatalytic endopeptidase complex iota chain) (Proteasome iota chain)	Psma6	171	0	KATAAGVKQTESTSF	1	1079888000	1	22	27	+	3.24949	1.35804	0.00220855	3.4682	1.44721	0.00173049	3.11685	1.29298	0.0026709	0.218709	0.529892	0.688551	-0.13264	0.374475	0.667316	-0.35135	0.821925	0.398044	-1.31273	0.422259	0.539034	0.351439	+	+	+	+	4.45e-12	210.14	90.758	210.14	+	_ATAAGVK(su)QTESTSFLEK_	3	0.88637	14486900	17169000	0	16840000
Q6KCD5	Nipped-B-like protein (Delangin homolog) (SCC2 homolog)	Nipbl	1622	0	RKDAVTSKMDQGSIE	1	1079576700	1	7	31	+	2.2455	4.97179	4.947e-05	1.318	0.926149	0.0262798	1.22742	3.80563	0.00133188	-0.927493	0.614114	0.347836	-1.01808	4.18299	0.0119396	-0.0905852	0.0443533	0.877454	-1.13819	0.995678	0.114295	0.0282131		+	+	+	0.0182918	221.7	35.574	205.7	+	_DAVTSK(su)M_	2	0.9442	16483500	21811900	31953900	19409600
A2CG63	AT-rich interactive domain-containing protein 4B (ARID domain-containing protein 4B) (180 kDa Sin3-associated polypeptide) (Sin3-associated polypeptide p180) (Histone deacetylase complex subunit SAP180)	Arid4b	449	1	DSKNVMPKEETPAED	1	1076287400	1	15	30	+	2.9969	4.95115	0	2.9157	4.54741	5.60669e-05	1.84162	3.55344	0.000140991	-0.0811992	0.152779	0.876152	-1.15527	3.09723	0.0119261	-1.07408	2.52453	0.0328016	-1.51441	0.826786	0.763353	-0.0757245		+	+	+	1.72e-08	211.94	120.3	163.99	+	_NVMPK(su)EETPAE_	2	0.98121	14156400	13668100	12427000	9178900
Q9WU42	Nuclear receptor corepressor 2 (N-CoR2) (Silencing mediator of retinoic acid and thyroid hormone receptor) (SMRT) (SMRTe) (T3 receptor-associating factor) (TRAC) (Thyroid-, retinoic-acid-receptor-associated corepressor)	Ncor2	892	1	TVSEAPLKVEEAGSK	0.999999	1076024200	2	8	19	+	-1.49687	0.301908	0.145343	-1.74638	0.458624	0.0715552	-3.64645	1.0152	0.00535026	-0.249506	0.0318733	0.916932	-2.14958	0.328498	0.225635	-1.90007	0.318978	0.293008	0.535502	0.0701245	-0.00744708	-0.59818	+	+	+	+	1.34e-40	247.89	177.46	145.52	+	_EAPLK(su)VEEAGSK_;_GTEAIETVSEAPLK(su)VEEAGSK_	3	-0.67916	52029000	63106000	76040000	77014000
Q5SSW2	Proteasome activator complex subunit 4 (Proteasome activator PA200) (Protein TEMO)	Psme4	1124	0	QTLLSPEKIKEGQKR	0.995706	1075915500	1	33	46	+	2.77514	5.46004	0	3.1529	5.40174	0	3.34283	6.24783	0	0.377754	1.00751	0.521551	0.567684	2.11592	0.113242	0.189929	0.491461	0.594964	-1.63776	0.32323	0.590162	0.724372	+	+	+	+	3.32e-08	202.21	131.95	177.02	+	_NPSISQTLLSPEK(su)IK_	3	-0.74868	7200400	7949600	6683900	8053800
Q921F2	TAR DNA-binding protein 43 (TDP-43)	Tardbp	95	0	TDASSAVKVKRAVQK	0.986185	1075886900	1	8	24	+	2.47747	1.96548	0.000957626	3.17887	3.23008	8.32441e-05	0.478264	0.105207	0.435952	0.701395	0.678797	0.394293	-1.99921	0.55442	0.101442	-2.7006	0.840175	0.0559709	-0.737208	0.453684	0.790836	-0.507312		+	+	+	0.0127876	163.45	66.78	160.53	+	_DASSAVK(su)VK_	3	-0.14882	19390400	21215200	8856300	6963000
Q3U1J4	DNA damage-binding protein 1 (DDB p127 subunit) (Damage-specific DNA-binding protein 1) (UV-damaged DNA-binding factor)	Ddb1	867	0	TVAEKEVKGAVYSMV	1	1075677880	3	42	77	+	1.85772	1.63874	0.00411589	2.51509	2.47326	0.000306779	3.32251	3.3864	3.44498e-05	0.657377	0.61406	0.438216	1.46479	1.80285	0.0161059	0.807417	1.32109	0.109821	-1.36457	-0.0468943	0.419381	0.992079	+	+	+	+	4.78e-08	199.58	81.366	134.14	+	_EVK(su)GAVYSM(ox)VEFNGK_;_EVK(su)GAVYSMV_;_EVK(su)GAVYSMVEFNGK_	3	1.3016	15226900	11113650	4726500	7005470
Q9D2D7	Zinc finger protein 687	Znf687	435	0	GGNATSPKTMTKSVL	0.993516	1074952640	2	26	45	+	2.71466	5.28928	0	4.15662	5.8014	0	3.42584	4.75199	0	1.44196	3.18365	0.0451441	0.711177	1.36471	0.102282	-0.730785	1.25102	0.134703	-1.55643	0.0848751	0.956697	0.514859		+	+	+	0.000484636	141.99	65.915	138.98	+	_AVVLPGGNATSPK(su)TM(ox)TK_;_AVVLPGGNATSPK(su)TMTK_	3	-1.6078	6212470	4170200	6822670	6240300
Q8R3B7	Bromodomain-containing protein 8	Brd8	441	1	SMIINSIKEECFRSG	1	1071537710	3	46	78	+	2.08057	1.19474	0.00910708	2.60895	1.53062	0.00245387	4.53689	2.6452	3.22148e-05	0.528373	0.30592	0.602664	2.45631	1.91072	0.00626346	1.92794	1.49099	0.0264	-1.17658	-0.115295	0.154225	1.13766	+	+	+	+	8.02e-108	348.51	174.46	166.97	+	_DSNEISM(ox)IINSIK(su)_;_DSNEISMIINSIK(su)_;_EISMIINSIK(su)_	3	0.27539	2384960	1102270	16462700	5507900
O88974	Histone-lysine N-methyltransferase SETDB1 (EC 2.1.1.-) (ERG-associated protein with SET domain) (ESET) (SET domain bifurcated 1)	Setdb1	1085	1	HGHNPPMKSEGLRRP	0.983163	1069860900	2	23	58	+	5.74702	4.98837	0	5.46274	4.53986	0	6.96843	6.18197	0	-0.284286	0.214636	0.722272	1.22141	1.70346	0.0274976	1.5057	1.80808	0.0281945	-1.60754	0.425352	0.324791	0.857401		+	+	+	1.02e-08	177.82	148.35	129.47	+	_MPVVTEGSQNHGHNPPM(ox)K(su)SEGLRRPASK_;_MPVVTEGSQNHGHNPPMK(su)SEGLRRPASK_	5	-0.82014	0	0	0	0
O08784	Treacle protein (Treacher Collins syndrome protein homolog)	Tcof1	389	0	PAKESSQKGAPAVTP	1	1069277000	1	18	32	+	0.0430069	0.081689	0.821748	0.101879	0.211389	0.607167	0.763246	2.06185	0.0228055	0.0588717	0.0883695	0.915823	0.720239	1.56628	0.0894927	0.661367	1.42149	0.142418	-0.531788	-0.431051	-0.293154	1.25599	+	+	+	+	0.000364991	157.42	56.542	145.88	+	_ESSQK(su)GAPAVTPGK_	3	-1.018	34546000	35724000	58390000	42217000
P63013	Paired mesoderm homeobox protein 1 (Homeobox protein K-2) (Homeobox protein mHox) (Paired-related homeobox protein 1) (PRX-1)	Prrx1	166	0	NKNASLLKSYSGDVT	1	1068953100	1	40	63	+	0.695211	2.15748	0.0318518	-0.132336	0.334652	0.508474	-0.716637	3.59105	0.0158833	-0.827547	1.94604	0.171147	-1.41185	3.62215	0.00610364	-0.584301	1.77885	0.149726	0.0681553	1.30077	-0.166478	-1.20245	+	+	+	+	9.39e-15	255.34	157.7	162.67	+	_NASLLK(su)SYSG_	2	3.3127	52826300	52401200	78908500	59359600
Q9CXE2	B-cell CLL/lymphoma 7 protein family member A	Bcl7a	106	1	IADASPIKQENSSNS	1	1068351100	4	35	52	+	0.690687	0.93393	0.0732952	2.49294	3.53585	7.55556e-05	3.12114	4.66007	0	1.80225	2.23411	0.0486327	2.43046	3.15755	0.00184655	0.628204	0.951929	0.20915	-1.13261	-0.636301	0.658751	1.11016	+	+	+	+	9.07e-27	215.2	157.83	112.6	+	_DASPIK(su)QENSS(ph)NSSPAPETNPPVPSDGTEAK_;_DASPIK(su)QENSSNSS(ph)PAPETNPPVPSDGTEAK_;_DASPIK(su)QENSSNSSPAPETNPPVPS_;_DASPIK(su)QENSSNSSPAPETNPPVPSDGTEAK_	4	0.9265	8669000	11607100	13687900	7417600
P04117	Fatty acid-binding protein, adipocyte (3T3-L1 lipid-binding protein) (Adipocyte lipid-binding protein) (ALBP) (Adipocyte-type fatty acid-binding protein) (A-FABP) (AFABP) (Fatty acid-binding protein 4) (Myelin P2 protein homolog) (P15) (P2 adipocyte protein) (Protein 422)	Fabp4	38	0	RKVAGMAKPNMIISV	1	1067843830	1	15	25	+	-0.277731	0.269522	0.360583	3.66351	3.71166	5.54865e-05	7.21431	5.65555	0	3.94125	5.26886	0.0116	7.49204	7.92606	0	3.55079	5.23164	0.00127273	-0.83065	-0.917705	0.317679	1.43068			+	+	0.000435831	155.2	69.527	152.25	+	_VAGMAK(su)PNMIISVNG_	2	0.70323	0	0	0	0
P09405	Nucleolin (Protein C23)	Ncl	116	0	KKGAAQAKALVPTPG	1	1067749650	4	27	52	+	6.90257	4.70257	0	7.34689	4.91423	0	6.13964	4.42957	0	0.444318	1.93309	0.385213	-0.762931	2.57997	0.0510626	-1.20725	4.69334	0.015578	-1.636	0.579419	0.722025	0.334552		+	+	+	2.09e-05	183.88	96.7	139.9	+	_GAAQAK(su)ALVPTPGK_;_GAAQAK(su)ALVPTPGKK_;_KGAAQAK(su)ALVPTPGK_;_KGAAQAK(su)ALVPTPGKK_	4	1.2232	694800	0	267020	1616630
Q6XP49	Zinc finger protein GLIS3 (GLI-similar 3)	Glis3	275	1	GQTANMLKTERLEEF	1	1066582780	2	16	47	+	5.12093	3.9468	0	3.99867	4.94361	0	1.20053	1.43287	0.0137132	-1.12226	1.09478	0.186781	-3.92041	3.10113	0.0024629	-2.79814	3.40778	0.00485625	-1.16191	1.14429	0.63888	-0.621257		+	+		1.79e-08	188.9	104.54	136.21	+	_DGQTANM(ox)LK(su)TERL_;_DGQTANMLK(su)TERL_	3	1.8479	3894380	7037000	6819400	3420900
Q9JJN2	Zinc finger homeobox protein 4 (Zinc finger homeodomain protein 4) (ZFH-4)	Zfhx4	402	1	LGITHMPKAEVNLGG	1	1065455970	2	29	40	+	2.99161	4.6873	0	2.09152	3.75486	6.89044e-05	0.960734	0.989827	0.0325609	-0.900086	2.6538	0.11555	-2.03087	2.33066	0.00572516	-1.13079	1.28794	0.0706046	-1.19905	1.17499	0.460709	-0.436645	+	+	+	+	0.00030049	158.86	45.632	148.89	+	_EQPLGITHMPK(su)A_;_GSASPSSSAEQPLGITHMPK(su)A_	3	0.83134	14380370	13615600	14241700	26000200
Q6DFV3	Rho GTPase-activating protein 21 (Rho GTPase-activating protein 10) (Rho-type GTPase-activating protein 21)	Arhgap21	1742	1	PSRSESEKQEATWKT	0.99991	1064770330	5	16	54	+	2.72711	4.57789	5.84551e-05	2.53701	4.45738	4.60877e-05	3.7951	4.45557	0	-0.1901	0.571308	0.710633	1.06799	1.9111	0.0313396	1.25809	2.25869	0.0284102	-1.53211	0.312744	0.184144	1.03522		+	+	+	0.00135301	122.49	52.508	109.65	+	_DVM(ox)KKGKS(ph)TGSLLTPSRSESEK(su)_;_DVM(ox)KKGKST(ph)GSLLTPSRSESEK(su)_;_DVM(ox)KKGKSTGSLLT(ph)PSRSESEK(su)_;_DVM(ox)KKGKSTGSLLTPSRSES(ph)EK(su)_;_DVM(ox)KKGKSTGSLLTPSRSESEK(su)Q_	4	-1.2808	5230190	5647000	5465740	9707500
Q99K48	Non-POU domain-containing octamer-binding protein (NonO protein)	Nono	469	0	GAEFAPNKRRRY___	1	1056890900	1	15	23	+	4.63855	3.58419	0	4.6976	3.75901	0	5.58508	4.14777	0	0.0590491	0.0622761	0.92607	0.946529	1.45202	0.0596893	0.88748	1.68727	0.077986	-1.59696	0.388822	0.414101	0.794035		+	+	+	2.73e-10	158.61	143.06	62.858	+	_EGIGAIGGTPPAFNRPAPGAEFAPNK(su)RRRY_	6	1.3501	0	4829900	0	0
P30416	Peptidyl-prolyl cis-trans isomerase FKBP4 (PPIase FKBP4) (EC 5.2.1.8) (52 kDa FK506-binding protein) (52 kDa FKBP) (FKBP-52) (59 kDa immunophilin) (p59) (FK506-binding protein 4) (FKBP-4) (FKBP59) (HSP-binding immunophilin) (HBI) (Immunophilin FKBP52) (Rotamase) [Cleaved into: Peptidyl-prolyl cis-trans isomerase FKBP4, N-terminally processed]	Fkbp4	426	1	AEEEHKVKAEVAAGD	1	1053258700	1	6	20	+	2.87643	1.75671	0.00103818	1.90793	0.436358	0.0741834	1.25639	0.365005	0.101116	-0.968504	0.188253	0.636708	-1.62005	0.464113	0.153467	-0.651544	0.102024	0.651661	-0.606524	0.548715	0.159742	-0.101932		+	+	+	0.00691439	204.69	32.836	189.13	+	_VK(su)AEVAAG_	2	0.37933	16200100	15618000	5437600	5770000
Q6P1D7	Structure-specific endonuclease subunit SLX4 (BTB/POZ domain-containing protein 12)	Slx4	951	1	QDPLHFVKKEDEVIL	0.99984	1053258200	1	29	40	+	4.94881	4.76363	0	4.20572	4.20343	0	4.20133	4.24673	0	-0.743088	2.60317	0.169148	-0.747479	3.00834	0.0480015	-0.00439119	0.00768872	0.991137	-1.62526	0.7836	0.421898	0.419761	+	+	+	+	0.000582942	223.32	95.642	196.32	+	_DPLHFVK(su)K_	2	1.1716	4801300	3544300	4197400	1493100
A2A484	Zinc finger, MYND-type-containing 8	Zmynd8	670	0	KPDPTPAKDKASPEP	1	1051604800	2	21	41	+	3.51838	1.6933	0.000850743	4.9884	2.42876	8.01178e-05	4.39884	2.08472	9.20097e-05	1.47002	2.6026	0.0531021	0.880467	1.02771	0.0971125	-0.589552	0.878007	0.238522	-1.42949	0.129361	0.780666	0.51946		+	+	+	1.67e-12	213.01	114.61	159.66	+	_SNS(ph)PVSEKPDPTPAK(su)_;_SNSPVSEKPDPTPAK(su)_	3	0.9361	0	3336400	16720700	4208300
Q9D1J3	SAP domain-containing ribonucleoprotein (Nuclear protein Hcc-1)	Sarnp	66	0	ETEEEEPKPIELPVK	0.999993	1050600050	1	43	65	+	4.16012	4.07665	0	4.5655	4.29568	0	4.84054	4.5214	0	0.405372	1.19094	0.480406	0.680417	2.53955	0.0693869	0.275045	0.959355	0.454063	-1.6304	0.369479	0.564352	0.696573	+	+	+	+	4.72e-18	224.33	152.01	198.16	+	_DETEEEEPK(su)PIELPVK_	3	0.6686	2047810	2350600	7072140	1548700
Q9R190	Metastasis-associated protein MTA2 (Metastasis-associated 1-like 1)	Mta2	531	0	LVAQAPLKPKTPRGT	0.983389	1049702610	1	31	37	+	1.85033	0.71255	0.0304481	2.98449	4.5982	5.82609e-05	1.86346	3.41751	0.000139576	1.13417	0.389223	0.446022	0.0131307	0.00343427	0.98928	-1.12104	1.96386	0.0424956	-1.04272	0.109441	0.815666	0.117617	+	+	+	+	3.63e-12	228.93	153.97	162.72	+	_DLVAQAPLK(su)PK_	3	1.7528	13086900	9954600	11423500	14800310
Q64127	Transcription intermediary factor 1-alpha (TIF1-alpha) (EC 2.3.2.27) (E3 ubiquitin-protein ligase Trim24) (RING-type E3 ubiquitin transferase TIF1-alpha) (Tripartite motif-containing protein 24)	Trim24	712	0	AGADSTHKVPVVMLE	1	1048385370	2	15	56	+	4.03548	6.74411	0	3.47272	4.96913	0	3.41573	8.15097	0	-0.562761	1.02908	0.380297	-0.619747	2.43497	0.0864168	-0.0569859	0.0822831	0.875557	-1.63714	0.782006	0.444648	0.410486		+	+	+	0.00160673	169.79	54.011	130.56	+	_DSTHK(su)VPVVM(ox)L_;_DSTHK(su)VPVVML_	3	1.7623	4773400	4637070	7078700	6191700
Q9Z204-4	Heterogeneous nuclear ribonucleoproteins C1/C2 (hnRNP C1/C2)	Hnrnpc	216	1	QSKQAEMKNEKSEEE	1	1041047900	1	11	16	+	2.32773	3.02473	0.000250975	2.38216	3.30489	6.96543e-05	2.86619	4.17343	3.76307e-05	0.0544333	0.055327	0.932875	0.538459	0.94899	0.209824	0.484025	1.04677	0.27287	-1.55284	0.355583	0.400211	0.797047		+	+	+	1.96e-06	261.67	147.93	206.85	+	_QAEMK(su)NEK_	2	1.1071	7514400	12564000	17233000	6949500
Q9Z2E1	Methyl-CpG-binding domain protein 2 (Methyl-CpG-binding protein MBD2)	Mbd2	256	0	RQTASIFKQPVTKFT	0.999718	1038327740	1	28	32	+	1.93147	3.81655	0.000252725	1.64699	3.19313	0.00100385	1.45648	2.9511	0.00108593	-0.284476	1.06571	0.592353	-0.474987	1.96599	0.167529	-0.190511	0.513979	0.590802	-1.55046	0.828647	0.47824	0.243576	+	+	+	+	0.000141683	140.41	88.914	98.766	+	_DLNTTLPIRQTASIFK(su)QPVTK_	4	-1.1483	25916400	17167240	26377000	14387900
P41778	Pre-B-cell leukemia transcription factor 1 (Homeobox protein PBX1)	Pbx1	40	0	TEGEGGRKQDIGDIL	1	1038198100	1	15	30	+	2.93823	4.91185	0	2.04306	5.29013	8.28006e-05	1.62636	5.20893	9.10725e-05	-0.895169	1.91825	0.155692	-1.31187	2.80368	0.00960289	-0.4167	1.39874	0.290082	-1.46553	1.14119	0.347016	-0.0226701	+	+	+	+	3.39e-09	204.23	111.37	188.1	+	_DGAGGTEGEGGRK(su)Q_	3	-0.65305	13273900	13972000	15851600	16607400
Q6PCM2	Integrator complex subunit 6 (Int6) (DBI-1) (Protein DDX26)	Ints6	275	0	IYVRPNPKTGVPIGH	1	1035557200	1	9	15	+	-0.741114	0.151474	0.345477	1.95987	2.86417	0.000495896	3.56046	4.4233	0	2.70099	0.711334	0.168535	4.30157	1.23226	0.00846768	1.60058	3.96122	0.0107394	-0.493948	-0.800335	0.316291	0.977993	+	+	+	+	0.000252837	119.41	86.554	98.3	+	_LIYVRPNPK(su)TGVPIGHWPVPESFWP_	4	0.7743	9423800	7684500	13914000	4584700
Q01320	DNA topoisomerase 2-alpha (EC 5.6.2.2) (DNA topoisomerase II, alpha isozyme)	Top2a	661	0	KKQVDDRKEWLTNFM	1	1035111080	2	48	84	+	4.07394	2.84052	4.80687e-05	4.00475	4.11096	0	4.06144	4.16203	0	-0.0691857	0.0389985	0.934987	-0.0124912	0.00682454	0.984651	0.0566945	0.179261	0.850345	-1.57384	0.538731	0.502854	0.532253	+	+	+	+	7.59e-08	197.47	102.7	160.78	+	_DRK(su)EWLTNFM(ox)E_;_DRK(su)EWLTNFME_	3	-0.79098	2466470	2233630	9854930	3798140
A2A791	Zinc finger MYM-type protein 4 (Zinc finger protein 262)	Zmym4	1128	0	QDADSELKPFSKGET	0.999919	1032263200	1	17	27	+	2.82766	1.64968	0.00130576	3.03292	1.71016	0.00126917	3.18171	2.97716	2.98755e-05	0.205263	0.0668213	0.860383	0.354051	0.183526	0.558831	0.148787	0.0667212	0.812875	-1.29985	0.326079	0.444107	0.529661	+	+	+	+	6.05e-06	200.97	106.28	163.64	+	_DADSELK(su)PFSK_	3	1.7258	2523600	10903000	15256000	4916600
F6ZBR8	Protein Wiz	Wiz	42	1	AEVPHGSKQELPDLK	1	1029112600	1	11	40	+	2.3553	3.17382	0.000224199	1.91058	2.74182	0.000774895	1.22328	1.09903	0.0200903	-0.44472	0.625853	0.532139	-1.13203	1.03153	0.0694558	-0.687308	0.571929	0.278621	-1.25061	0.89585	0.490563	-0.135802	+	+	+	+	0.00185832	148.62	42.967	117.7	+	_VAAEVPHGSK(su)QELP_	3	-0.4286	22402900	9557600	24565300	17969400
F6UFZ5	PCF11 cleavage and polyadenylation factor subunit (Fragment)	Pcf11	1467	1	VATPTEIKTESDTVE	1	1025840800	1	23	36	+	1.57726	1.14315	0.0152295	1.95847	1.29327	0.00714876	2.01633	1.63281	0.002925	0.381206	0.236503	0.676926	0.439074	0.411518	0.381239	0.057868	0.03388	0.912059	-1.1684	0.159302	0.480191	0.528903	+	+	+	+	9.47e-28	232.15	135.54	145.79	+	_EESVATPTEIK(su)TES_	3	-0.46471	19632800	3955700	25803300	26575500
Q9DBJ1	Phosphoglycerate mutase 1 (EC 5.4.2.11) (EC 5.4.2.4) (BPG-dependent PGAM 1) (Phosphoglycerate mutase isozyme B) (PGAM-B)	Pgam1	138	0	PFYSNISKDRRYADL	1	1023239210	1	13	40	+	3.5653	1.79253	0.000670537	3.79948	1.8816	0.000393812	4.66451	2.29414	6.4191e-05	0.234172	0.487268	0.680613	1.09921	3.08239	0.014159	0.865035	1.82196	0.0760556	-1.43809	0.266824	0.378804	0.79246		+	+	+	0.0105398	180.19	51.381	172.8	+	_DHPFYSNISK(su)_	3	0.18175	5278700	0	6719800	10186000
Q3U3I9	Zinc finger protein 865	Znf865	501	0	DPSTTDEKATAAAAA	1	1021422000	1	14	16	+	-0.841527	0.119077	0.402006	-1.28568	0.199431	0.240005	2.11968	0.605008	0.030726	-0.444158	0.0548459	0.859075	2.9612	0.683012	0.0547512	3.40536	0.862262	0.0444947	0.000580274	-0.258684	-0.395523	0.653627	+	+	+	+	1.02e-97	246.07	211.29	205.4	+	_DEK(su)ATAAAAAVVYGAVPVPLLSAHPLLLGGAGNGGAGGPGAGGPSK_	5	0.20171	30319000	24920000	109822000	0
P97875	Jun dimerization protein 2	Jdp2	36	0	ALTTEELKYADIRNI	1	1019179000	1	29	40	+	7.18025	5.47857	0	6.28025	5.24741	0	5.70749	4.54621	0	-0.900004	3.21952	0.0978605	-1.47276	2.49802	0.00853781	-0.572756	1.04641	0.220892	-1.62678	0.810763	0.50523	0.310791		+	+	+	2.41e-15	189.39	145.63	166.49	+	_DPSVTAGSLPGLGPLTGLPSSALTTEELK(su)YA_	3	3.3709	0	0	0	0
Q8K4Z5	Splicing factor 3A subunit 1 (SF3a120)	Sf3a1	37	0	KEDPTPSKPVVGIIY	1	1017315060	2	88	138	+	2.2084	3.70038	0.000236577	2.73305	4.6131	5.16876e-05	3.27249	5.62709	0	0.52465	1.00776	0.409883	1.06409	2.45644	0.0214218	0.53944	1.63035	0.182726	-1.55838	0.117564	0.515719	0.925098	+	+	+	+	1.7e-22	213.48	148.06	98.887	+	_DPTPSK(su)PVVGIIYPPPEVRNIV_;_EDPTPSK(su)PVVGIIYPPPEVRNIV_	4	1.3577	5883010	7758510	8442360	11641680
Q61464	Zinc finger protein 638 (Nuclear protein 220) (Zinc finger matrin-like protein)	Znf638	1325	1	TRMDLQVKTEKAEKN	1	1012305800	1	3	13	+	5.84873	5.09044	0	5.64979	4.98811	0	4.84707	4.72549	0	-0.198941	0.325638	0.733655	-1.00166	2.35844	0.0273902	-0.80272	1.88622	0.0833152	-1.63217	0.703904	0.624444	0.303824		+	+		0.00983025	199.33	43.172	199.33	+	_DLQVK(su)TEK_	2	0.4249	0	0	0	3050800
Q9ERU9	E3 SUMO-protein ligase RanBP2 (EC 2.3.2.-) (Ran-binding protein 2) (RanBP2)	Ranbp2	1677	0	SQVGTEFKSNFPEKN	0.99999	1010562000	1	26	47	+	2.32495	1.68233	0.00198605	4.67503	4.1496	0	6.47676	5.00695	0	2.35008	2.15768	0.0332452	4.15181	3.43402	0.00188627	1.80173	5.63036	0.0058	-1.29176	-0.400365	0.500667	1.19146			+	+	5.98e-169	339.82	255.46	339.82	+	_SQSNESAGSQVGTEFK(su)SNFPEK_	3	0.59954	0	2294900	0	1779800
Q5DW34	Histone-lysine N-methyltransferase EHMT1 (EC 2.1.1.-) (Euchromatic histone-lysine N-methyltransferase 1) (Eu-HMTase1) (G9a-like protein 1) (GLP) (GLP1) (Lysine N-methyltransferase 1D)	Ehmt1	13	1	AEQAVLAKQETKQDC	0.999981	1008028520	1	21	35	+	6.18854	5.02004	0	5.72226	4.66841	0	4.6864	4.17296	0	-0.466273	1.11526	0.440236	-1.50214	3.34245	0.00586995	-1.03587	2.05301	0.0478694	-1.60782	0.790189	0.609512	0.208121		+	+	+	1.81e-18	224.34	141.14	224.34	+	_DAEQAVLAK(su)QETK_	3	-0.70566	762420	0	3047200	2503600
Q04863	Transcription factor RelB	Relb	340	0	RQIAIVFKTPPYEDL	1	1007801100	1	3	34	+	4.46545	2.14391	0.000228533	4.18845	1.97578	0.00019824	3.88836	1.88183	0.000137281	-0.276994	0.450957	0.657223	-0.577085	2.514	0.0979873	-0.30009	0.509917	0.486644	-1.46208	0.620111	0.490951	0.351022			+		0.00808976	136.24	52.382	125.53	+	_DVHRQIAIVFK(su)T(ph)PPY_	4	0.62534	0	13056100	12128900	2573500
A2A484	Zinc finger, MYND-type-containing 8	Zmynd8	47	0	DSSTSPIKKKKKPGL	0.999629	1005494820	1	4	22	+	4.81014	2.81875	5.25328e-05	4.09027	0.93545	0.00724146	4.71398	2.2142	6.2331e-05	-0.719871	0.121418	0.731531	-0.096158	0.0296883	0.901539	0.623713	0.0979879	0.663189	-1.12453	0.464712	0.226871	0.432942			+	+	0.000139172	209.96	63.729	209.96	+	_DSSTSPIK(su)K_	2	2.2527	3909800	0	857820	0
Q61687	Transcriptional regulator ATRX (EC 3.6.4.12) (ATP-dependent helicase ATRX) (HP1 alpha-interacting protein) (HP1-BP38 protein) (Heterochromatin protein 2) (X-linked nuclear protein)	Atrx	1710	1	CDEGHILKNEASAVS	0.999985	998659100	1	6	23	+	4.34636	2.04325	0.000252245	4.05324	1.90265	0.00024819	4.66901	2.32915	6.50975e-05	-0.293119	0.177775	0.738525	0.322653	0.282655	0.503139	0.615773	0.597574	0.296554	-1.44867	0.478524	0.348554	0.62159			+	+	0.0156968	112.58	38.654	106.42	+	_DEGHILK(su)NEASAVSK_	3	0.19254	0	5020000	4737600	7158500
Q8K0L9	Zinc finger and BTB domain-containing protein 20 (BTB/POZ domain zinc finger factor HOF) (Zinc finger protein 288)	Zbtb20	371	1	EGTESEPKGESFDSG	1	997007700	1	22	29	+	-2.32684	1.16312	0.00810469	1.5096	1.98414	0.0045254	4.38837	5.17572	0	3.83644	1.95568	0.0227633	6.71521	3.22464	0.00191837	2.87878	3.89346	0.003408	-0.330267	-1.19103	0.228178	1.29312	+	+	+	+	0.000191456	179.79	83.045	157.35	+	_DQAEGTESEPK(su)GESF_	3	-2.517	2720100	6226000	7075700	6401600
P10126	Elongation factor 1-alpha 1 (EF-1-alpha-1) (Elongation factor Tu) (EF-Tu) (Eukaryotic elongation factor 1 A-1) (eEF1A-1)	Eef1a1	450	0	KKAAGAGKVTKSAQK	1	994127730	1	8	24	+	3.23339	3.63567	5.40019e-05	3.11999	3.33088	8.50665e-05	1.84978	3.52078	0.000140595	-0.113398	0.0767479	0.881979	-1.38361	2.00979	0.0153662	-1.27021	1.65138	0.0425449	-1.42022	0.818975	0.740445	-0.139204	+	+		+	0.00320104	191.55	57.577	190.7	+	_AAGAGK(su)VTK_	2	1.7111	8429600	11371000	7456130	12502000
P11031	Activated RNA polymerase II transcriptional coactivator p15 (Positive cofactor 4) (PC4) (SUB1 homolog) (Single-stranded DNA-binding protein p9) (p14)	Sub1	68	0	DNMFQIGKMRYVSVR	1	993453460	2	15	43	+	5.61579	3.64349	0	6.30769	4.87126	0	6.23976	4.92212	0	0.691901	0.570284	0.440942	0.623966	0.516989	0.268159	-0.067935	0.136742	0.839169	-1.62097	0.383745	0.630739	0.606487		+	+	+	0.000421141	149.86	86.543	92.932	+	_DDNM(ox)FQIGK(su)MRYVSVR_;_DDNMFQIGK(su)MRYVSVR_	4	0.78543	0	536630	1793500	459730
A2APB8	Targeting protein for Xklp2	Tpx2	506	0	IKDEEEEKPVVIKAQ	0.999999	990229700	1	7	28	+	6.05775	4.21806	0	3.32226	2.74497	7.43677e-05	-0.422411	0.182552	0.323436	-2.73549	2.88458	0.0171146	-6.48016	3.68359	0.00254054	-3.74467	2.40868	0.00668639	-0.778812	1.32793	0.376593	-0.925717		+			0.000252437	192.54	84.107	180.85	+	_DEEEEK(su)PVVIK_	3	1.7968	1224000	5097100	7143000	2695800
Q8BMQ3	Zinc finger protein basonuclin-2	Bnc2	305	0	AVAVPSSKTDSDIRT	1	990024400	1	40	55	+	1.47861	4.49499	0.00065475	0.921437	2.08328	0.0157824	-1.60833	2.46009	0.00130809	-0.557176	1.33434	0.343744	-3.08694	4.03815	0.00201461	-2.52976	3.20445	0.00648	-0.156854	1.0149	0.573356	-1.4314	+	+	+	+	0.000328117	167.32	100.71	104.59	+	_EGQAVAVPSSK(su)T_	3	-0.77872	44728700	43606300	41945700	41441300
Q8R3B7	Bromodomain-containing protein 8	Brd8	582	1	RDSGVEIKVEPTEPE	1	989643850	5	55	96	+	3.13743	2.9139	4.13895e-05	2.83796	2.70428	6.74102e-05	3.3749	3.96542	0	-0.299471	0.214038	0.717523	0.237474	0.242535	0.582022	0.536946	0.65594	0.315794	-1.52671	0.522401	0.326811	0.6775	+	+	+	+	1.01e-05	154.13	93.472	76.255	+	_DSGVEIK(su)VEPTEPEPGM(ox)SGA_;_DSGVEIK(su)VEPTEPEPGM(ox)SGAEIVAGVGPVPSM(ox)EPPELRSQ_;_DSGVEIK(su)VEPTEPEPGMSGA_;_DSGVEIK(su)VEPTEPEPGMSGAEIVAGVGPVPSM(ox)EPPELRSQ_;_DSGVEIK(su)VEPTEPEPGMSGAEIVAGVGPVPSMEPPELRSQ_	4	-0.39445	3585300	5338780	6956070	14086900
Q3LR78	CtBP-interacting BTB zinc finger protein (Zinc finger and BTB domain-containing 38)	Zbtb38	555	0	KTANGGLKPTVYPYK	1	988644700	1	29	32	+	0.283429	1.30612	0.214165	-0.53491	2.59706	0.0507946	0.892642	4.198	0.00610349	-0.818338	2.8993	0.132498	0.609213	2.45004	0.0891933	1.42755	4.57669	0.0130804	-0.289826	0.222651	-1.25701	1.32419	+	+	+	+	1.21e-13	214.24	131.05	214.24	+	_TANGGLK(su)PTVYPYK_	3	0.81281	36219300	33549300	42366400	42373700
P23804	E3 ubiquitin-protein ligase Mdm2 (EC 2.3.2.27) (Double minute 2 protein) (Oncoprotein Mdm2) (RING-type E3 ubiquitin transferase Mdm2) (p53-binding protein Mdm2)	Mdm2	143	0	LQAPPEEKPSSSDLI	1	982864400	1	8	30	+	3.09297	3.74132	5.32826e-05	3.51645	4.0376	6.09091e-05	2.53918	3.27769	6.29389e-05	0.423477	1.44462	0.442274	-0.553796	2.00965	0.122027	-0.977273	3.12895	0.0322842	-1.57008	0.553181	0.843889	0.173011		+	+	+	0.00842267	132.64	47.89	114.99	+	_DPLQAPPEEK(su)PSSS_	3	0.059491	9679200	7069100	14318500	4094000
Q9CSN1	SNW domain-containing protein 1 (Nuclear protein SkiP) (Ski-interacting protein)	Snw1	416	0	QRLFNQSKGMDSGFA	1	982606400	1	8	24	+	2.66936	4.6867	5.83942e-05	0.372124	0.0674971	0.599433	1.50131	2.13315	0.00312098	-2.29724	0.538423	0.251519	-1.16805	1.43358	0.0404825	1.12919	0.226976	0.430313	-0.541138	0.730758	-0.363828	0.174208	+	+	+	+	0.00204479	166.04	74.49	131.69	+	_DQRLFNQSK(su)GM_	3	-1.1039	13021000	12668400	17730200	15032100
Q8K120	Nuclear factor of activated T-cells, cytoplasmic 4 (NF-ATc4) (NFATc4) (T-cell transcription factor NFAT3) (NF-AT3)	Nfatc4	689	1	KFLPVVFKEEPLPDS	1	981998330	3	20	86	+	5.09818	6.38789	0	3.46456	5.33502	0	2.36476	4.64209	3.38028e-05	-1.63361	3.90105	0.0257314	-2.73342	5.60404	0.00165882	-1.09981	3.24061	0.0242901	-1.41587	1.2264	0.379738	-0.19027		+	+		0.000531693	231.86	96.066	129.89	+	_FLPVVFK(su)_;_FLPVVFK(su)E_;_FLPVVFK(su)EEPLP_	3	0.4414	5182190	4033790	7012960	3681290
E9Q3L4	Interferon-activated gene 207	Ifi207	388	0	HNQAIASKNLQTTKM	1	980538500	1	21	29	+	1.56271	1.54502	0.00817725	6.64375	5.04743	0	7.66053	5.37887	0	5.08104	5.70506	0.00828571	6.09782	6.0864	0.00408571	1.01678	3.38037	0.0283676	-1.16765	-0.707653	0.788003	1.0873			+	+	0.000218657	168.83	76.96	168.83	+	_DPHNQAIASK(su)NLQTTK_	3	1.9654	0	0	0	0
Q9Z1F9	SUMO-activating enzyme subunit 2 (EC 2.3.2.-) (Anthracycline-associated resistance ARX) (Ubiquitin-like 1-activating enzyme E1B) (Ubiquitin-like modifier-activating enzyme 2)	Uba2	611	1	DDKARKRKLEENEAA	1	977391600	1	1	15	+	3.45414	1.93022	0.000562896	3.36091	1.87684	0.000523441	3.36635	1.90022	0.000192094	-0.0932255	0.178188	0.85855	-0.0877862	0.246155	0.772898	0.00543928	0.0119019	0.988659	-1.4523	0.518528	0.465337	0.46844				+	0.00246966	163.91	85.005	163.91	+	_RK(su)LEENEAASTK_	4	-0.51136	8940600	0	11780000	15388000
O88904	Homeodomain-interacting protein kinase 1 (EC 2.7.11.1) (Nuclear body-associated kinase 2) (Protein kinase Myak)	Hipk1	23	0	SAFCSAKKLKIEPSG	0.909156	971605900	1	2	29	+	6.65543	3.90443	0	5.81521	2.49592	8.90344e-05	6.90718	4.81015	0	-0.84022	0.246202	0.592482	0.25175	0.109361	0.692925	1.09197	0.368778	0.307266	-1.50928	0.564205	0.302436	0.642637			+	+	3.04e-05	208.63	127.33	208.63	+	_K(su)LKIEPSGW_	2	1.7777	0	0	0	0
P48678	Prelamin-A/C [Cleaved into: Lamin-A/C]	Lmna	201	1	ENRLQTLKEELDFQK	1	966870100	2	29	46	+	1.40323	2.63389	0.00251289	0.438654	0.183127	0.351392	1.02902	2.19175	0.00981565	-0.964575	0.448208	0.433807	-0.374209	0.496239	0.388773	0.590366	0.251465	0.471086	-0.682631	0.651984	-0.265426	0.296073	+	+	+	+	0.000288068	180.97	27.995	127.71	+	_DAENRLQTLK(su)_;_DAENRLQTLK(su)EEL_	3	0.31105	18473200	23909000	32239000	28991800
P11499	Heat shock protein HSP 90-beta (Heat shock 84 kDa) (HSP 84) (HSP84) (Tumor-specific transplantation 84 kDa antigen) (TSTA)	Hsp90ab1	107	0	NNLGTIAKSGTKAFM	0.9924	966800300	2	31	42	+	2.31462	1.14426	0.00867744	3.92789	3.09062	4.61274e-05	3.14068	2.62009	6.07659e-05	1.61327	0.951782	0.158108	0.826056	0.427321	0.25585	-0.78721	3.03688	0.0604652	-1.30802	-0.0173827	0.882173	0.443226	+	+	+	+	0.000373377	177.87	66.241	159.34	+	_ADLINNLGTIAK(su)SGTK_;_DLINNLGTIAK(su)SGTK_	3	1.5575	10248800	5983700	1980100	10660600
P25799	Nuclear factor NF-kappa-B p105 subunit (DNA-binding factor KBF1) (EBP-1) (NF-kappa-B1 p84/NF-kappa-B1 p98) (Nuclear factor of kappa light polypeptide gene enhancer in B-cells 1) [Cleaved into: Nuclear factor NF-kappa-B p50 subunit]	Nfkb1	323	0	YKDVNITKPASVFVQ	0.999998	964920000	1	32	32	+	1.29178	2.12017	0.00646219	0.983057	1.62812	0.0186681	-0.208354	0.253146	0.391647	-0.308724	1.41116	0.553841	-1.50014	4.35336	0.00330637	-1.19141	3.84345	0.0184574	-0.708954	1.06375	0.640086	-0.994877	+	+	+	+	0.000311252	138.03	71.975	117.37	+	_DVNITK(su)PASVFVQLRRK_	5	0.58615	40268000	35433000	58731000	19517200
Q91ZW3	SWI/SNF-related matrix-associated actin-dependent regulator of chromatin subfamily A member 5 (EC 3.6.4.-) (Sucrose nonfermenting protein 2 homolog) (mSnf2h)	Smarca5	643	0	LVDQNLNKIGKDEML	0.999996	962544000	1	6	11	+	6.02273	2.13844	4.12371e-05	2.00927	0.335163	0.113802	5.2299	1.86888	8.92019e-05	-4.01345	0.992619	0.0754709	-0.792823	1.73112	0.069554	3.22063	0.763743	0.0603445	-0.973218	0.79468	-0.38342	0.561957		+	+	+	0.00719085	168.83	70.646	168.83	+	_DQNLNK(su)IGK_	3	-0.40374	0	0	0	32976000
[truncated: 2,877 more rows]
[truncated: 30 more columns]

## Sheet: 2_SUMO_targets
								Two-sample testing (n=4/4 filtered, imputed, median-normalized, two-tailed two-sample testing with permutation-based FDR control)																		Heatmap (avg. Z-score, n=4)				Summed SUMO sites																Summed SUMO sites
[truncated: 1,391 more rows]
[truncated: 18 more columns]

[truncated: 4 more sheets: 3_Pathway enrichment of targets, 4_Cell location of SUMO targets, 5_SUMO targets in modules, 6_TF&CoF in network]
