# Supplementary material for: Waves of sumoylation support transcription dynamics during adipocyte differentiation
Source: Nucleic Acids Res. 2022 Jan 31;50(3):1351–69. doi: 10.1093/nar/gkac027 (PMC8860575; doi:10.1093/nar/gkac027)
Supplement: gkac027_Supplemental_Files [file gkac027_supplemental_files.zip › Supplementary_Table_S9_-_Characterization_of_PPARg,_RXR_and_SUMO_common_targets.xlsx]

## Sheet: Table legend
Supplementary Table S9 - characterization of PPARg, RXR and SUMO common targets

## Sheet: common targets
SLAMseq														PPARγ/RXR/SUMO23 common peaks
Unique_ID (SLAMseq)	Main Modules	Day-2_DMSO_Zscore	Day+1_DMSO_Zscore	Day+3_DMSO_Zscore	Day+7_DMSO_Zscore	Day-2_ML_Zscore	Day+1_ML_Zscore	Day+3_ML_Zscore	Day+7_ML_Zscore	log2FoldChange_ML792vsDMSO_Day-2	log2FoldChange_ML792vsDMSO_Day+1	log2FoldChange_ML792vsDMSO_Day+3	log2FoldChange_ML792vsDMSO_Day+7	SUMO23_peak_ID	Overlapped Peak_ID (Pparg/RXR/SUMO)	Day-2_SUMO	Day+1_SUMO	Day+3_SUMO	Day+7_SUMO
Adipoq|NM_009605.4|chr16-23157594-23157968	MA	-0.755552	-1.04611	0.854981	1.17163	-0.883585	-0.625185	0.625185	1.29176	-0.535867	2.38019	-0.454781	1.04874	chr16|23145980|23146836	chr16|23146329|23146529	24.228	15.5429	39.6722	56.5292
Adipoq|NM_009605.4|chr16-23157594-23157968	MA	-0.755552	-1.04611	0.854981	1.17163	-0.883585	-0.625185	0.625185	1.29176	-0.535867	2.38019	-0.454781	1.04874	chr16|23144301|23144885	chr16|23144420|23144694	12.0847	17.2383	56.2908	47.7627
Agt|NM_007428.3|chr8-124556586-124556929	MA	-1.09803	-0.32662	0.960754	1.17472	-1.31633	-0.745269	0.32662	0.994891	-0.593789	-0.601032	-1.21278	0.0481901	chr8|124571670|124572472	chr8|124571888|124572472	27.8786	53.6539	69.9432	68.3481
Aldoa|NM_001177307.1|chr7-126795233-126795418	MA	-0.419813	-1.03767	0.419813	1.45444	-0.674419	-0.889111	1.27923	0.757342	-0.200926	0.371099	1.16029	-0.567142	chr7|126799005|126800053	chr7|126799725|126799951	44.0248	44.8251	55.2588	68.5246
Arrdc2|NM_027560.1|chr8-70835137-70835940	MA	-0.900085	-0.559419	0.734842	1.24222	0.200028	-0.200028	-0.296128	1.90423	0.725381	-0.407192	-1.56295	-0.235496	chr8|70838800|70839982	chr8|70839523|70840159	66.5332	63.2433	95.8265	96.7398
Cbr2|NM_007621.2|chr11-120729484-120729721	MA	-1.56379	-0.533948	1.05669	0.861412	-1.12898	-0.33764	0.953005	0.33764	0.464246	-0.201844	-0.495796	-1.16883	chr11|120731847|120732641	chr11|120732107|120732418	22.3147	37.4737	48.6018	52.9403
Cdo1|NM_033037.3|chr18-46713204-46713931	MA	-0.482209	-0.414192	-0.247839	1.05623	-0.906297	0.247839	1.839	1.07432	-0.314413	0.818047	1.81302	0.354097	chr18|46698051|46698638	chr18|46698304|46698519	11.1867	22.4328	28.9383	38.0243
Cers4|NM_026058.4|chr8-4523780-4526079	MA	-0.315133	-1.01064	0.648843	0.353093	-0.824496	-1.61269	1.39777	0.315133	-0.703266	-0.138867	1.69117	0.631083	chr8|4492820|4493693	chr8|4493109|4493693	51.8719	35.0734	52.4735	54.2441
Chchd2|NM_024166.6|chr5-129881160-129881385	MA	0.0699337	-0.0699337	1.27972	1.21965	-0.260282	-1.36234	1.37738	-0.209973	-0.188534	-0.541558	0.241276	-0.614732	chr5|129887069|129887787	chr5|129887407|129887692	42.716	41.4207	49.4185	58.7579
Csad|NM_144942.4|chr15-102176997-102177612	MA	0.414794	-0.884802	0.728811	1.87151	-0.703482	-1.22219	0.1066	-0.1066	-0.724281	0.358935	0.270699	-0.600691	chr15|102203349|102205411	chr15|102204179|102204450	117.859	120.383	152.155	203.157
Cyb5a|NM_025797.3|chr18-84879584-84879863	MA	-1.2971	-0.979162	0.92328	1.3727	-1.11252	-0.230075	0.230075	0.52769	0.0425022	0.411868	-0.564767	-0.619462	chr18|84851070|84851853	chr18|84851269|84851853	38.7132	20.7644	44.1831	44.7527
Dbi|NM_001037999.2|chr1-120113279-120113459	MA	-0.602216	-0.630529	1.08339	1.25962	-0.865246	-1.1141	0.602216	1.06154	-0.217216	-0.455266	-0.299241	-0.0279686	chr1|120120058|120120642	chr1|120120338|120120538	26.5699	22.9754	38.2163	44.4632
Dbi|NM_001037999.2|chr1-120113279-120113459	MA	-0.602216	-0.630529	1.08339	1.25962	-0.865246	-1.1141	0.602216	1.06154	-0.217216	-0.455266	-0.299241	-0.0279686	chr1|120100352|120100936	chr1|120100529|120100729	20.636	8.08333	28.0394	33.4727
Dbi|NM_001037999.2|chr1-120113279-120113459	MA	-0.602216	-0.630529	1.08339	1.25962	-0.865246	-1.1141	0.602216	1.06154	-0.217216	-0.455266	-0.299241	-0.0279686	chr1|120115708|120116487	chr1|120116124|120116535	25.126	24.2365	56.1199	62.7211
Egln3|NM_028133.2|chr12-54178980-54180623	MA	-1.13916	-0.278833	0.462353	1.55161	-0.665558	-0.570129	0.278833	1.46886	0.981098	-1.67039	-1.26629	-0.86653	chr12|54213172|54213977	chr12|54213393|54213977	24.9499	17.9297	19.4072	26.9914
Gpd1|NM_010271.2|chr15-99723287-99725008	MA	-0.689214	-0.708697	0.537325	1.28366	-0.537325	-0.668636	1.20521	1.37765	0.670305	-0.401183	2.1603	-0.273073	chr15|99715748|99716332	chr15|99715834|99716314	37.8739	23.6398	34.0916	50.0103
Gprc5b|NM_001195774.1|chr7-118972039-118973188	MA	-1.28209	1.04505	0.349289	-0.518011	-1.88838	0.385351	0.282223	-0.282223	-1.15845	0.0980186	1.05437	1.61986	chr7|118981220|118981804	chr7|118981402|118981633	20.6947	19.6251	35.1647	32.4631
Gprc5b|NM_001195774.1|chr7-118972039-118973188	MA	-1.28209	1.04505	0.349289	-0.518011	-1.88838	0.385351	0.282223	-0.282223	-1.15845	0.0980186	1.05437	1.61986	chr7|118979679|118980263	chr7|118979813|118980036	13.7046	14.5253	24.3897	25.3275
Gprc5b|NM_022420.2|chr7-118972039-118975158	MA	-1.33249	1.12447	0.346511	-0.520433	-1.75208	0.578271	0.287151	-0.287151	-0.733281	-0.059386	0.650107	1.11023	chr7|118979679|118980263	chr7|118979813|118980036	13.7046	14.5253	24.3897	25.3275
Gprc5b|NM_022420.2|chr7-118972039-118975158	MA	-1.33249	1.12447	0.346511	-0.520433	-1.75208	0.578271	0.287151	-0.287151	-0.733281	-0.059386	0.650107	1.11023	chr7|118981220|118981804	chr7|118981402|118981633	20.6947	19.6251	35.1647	32.4631
Hspa9|NM_010481.2|chr18-34937413-34938315	MA	-0.0501283	-1.99427	0.148718	0.871957	0.0501283	-1.45531	-0.235521	0.249055	0.0525068	0.346949	-0.360646	-0.517238	chr18|34954119|34954801	chr18|34954733|34954985	24.1693	30.0277	50.6625	58.1225
Igfbp4|NM_010517.3|chr11-99051579-99052646	MA	-0.957226	0.846938	0.840245	-0.306787	-1.06775	1.43725	0.306787	-1.12534	-0.0186018	0.610946	-0.474039	-0.745124	chr11|99046933|99047517	chr11|99047096|99047472	22.3733	35.7242	49.1622	50.3891
Kcnk3|NM_010608.2|chr5-30622837-30625270	MA	0.568876	-1.26567	0.89388	1.27116	0.650146	-1.1046	-0.832543	-0.568876	0.153742	0.048828	-2.51157	-2.60189	chr5|30586976|30587560	chr5|30587027|30587509	13.8806	6.91697	14.7665	30.5286
Kcnk3|NM_010608.2|chr5-30622837-30625270	MA	0.568876	-1.26567	0.89388	1.27116	0.650146	-1.1046	-0.832543	-0.568876	0.153742	0.048828	-2.51157	-2.60189	chr5|30617782|30618569	chr5|30617985|30618569	32.3099	26.013	44.2208	54.2158
Lgals3|NM_010705.3|chr14-47385680-47386167	MA	0.0994398	-1.05112	0.954577	2.19277	-0.119509	-0.37415	0.0759088	-0.0759088	-0.0959722	0.627607	-0.416852	-1.49777	chr14|47373743|47375061	chr14|47374477|47375061	44.2185	54.2235	55.0024	52.9167
Lipe|NM_001039507.2|chr7-25379526-25379960	MA	-1.51191	-0.506179	0.787292	0.782641	-1.38406	-0.635502	0.506179	0.806131	0.304428	-0.607459	-1.04848	-0.298924	chr7|25390236|25390820	chr7|25390326|25390665	17.4726	31.0858	68.6138	66.3336
Lipe|NM_001039507.2|chr7-25379526-25379960	MA	-1.51191	-0.506179	0.787292	0.782641	-1.38406	-0.635502	0.506179	0.806131	0.304428	-0.607459	-1.04848	-0.298924	chr7|25386210|25387080	chr7|25386496|25387080	22.1973	34.0152	39.235	44.4585
Lipe|NM_001039507.2|chr7-25379526-25379960	MA	-1.51191	-0.506179	0.787292	0.782641	-1.38406	-0.635502	0.506179	0.806131	0.304428	-0.607459	-1.04848	-0.298924	chr7|25391878|25392447	chr7|25391992|25392139	13.9393	20.7239	80.2155	73.0809
Mt2|NM_008630.2|chr8-94173427-94173567	MA	0.522352	-1.27862	-0.165164	2.08417	0.165164	0.561406	-0.50732	-0.348449	-0.243887	1.65821	-0.0144526	-1.6515	chr8|94171154|94172097	chr8|94171613|94172097	70.2425	78.9079	125.253	106.914
Nme1|NM_008704.2|chr11-93958924-93959395	MA	-1.29061	0.402862	0.853657	-1.12755	-1.09951	0.609902	1.1953	-0.402862	0.075961	0.0161396	0.105186	0.289966	chr11|93968065|93968850	chr11|93968341|93968654	58.9207	68.0981	76.2107	94.4782
Pdk1|NM_172665.5|chr2-71900124-71903858	MA	-0.37515	0.0590679	0.0149502	0.555018	0.0884985	-2.53634	-0.326196	-0.0149502	1.68747	-6.83129	-2.86507	-3.77335	chr2|71872952|71873691	chr2|71873207|71873691	32.486	37.5954	47.6586	50.3468
Pim3|NM_145478.2|chr15-88864762-88865726	MA	-0.798761	-0.316754	0.978264	0.803185	-0.953976	-1.83113	0.316754	0.544146	-0.182539	-1.71213	-0.645686	-0.120854	chr15|88857921|88858724	chr15|88858140|88858724	36.3127	47.266	89.8631	73.0761
Pim3|NM_145478.2|chr15-88864762-88865726	MA	-0.798761	-0.316754	0.978264	0.803185	-0.953976	-1.83113	0.316754	0.544146	-0.182539	-1.71213	-0.645686	-0.120854	chr15|88850278|88850943	chr15|88850522|88850783	19.2099	21.9579	51.7833	64.0249
Plin4|NM_020568.3|chr17-56100590-56102006	MA	-0.667759	-1.91656	0.560691	0.78743	-0.560691	-0.621592	0.833412	0.742394	0.157654	1.81804	0.311	-0.293272	chr17|56109607|56111358	chr17|56110646|56110897	85.1972	85.4717	170.373	190.046
Pnpo|NM_134021.2|chr11-96937815-96938914	MA	-0.758119	-0.370421	1.02762	1.47041	-0.839552	-0.793428	0.370421	1.26425	-0.122986	-0.339621	-0.599766	-0.312548	chr11|96937421|96938005	chr11|96937554|96937820	35.1799	54.685	56.202	42.5052
Ptpa|NM_138748.5|chr2-30446454-30447807	MA	-1.48019	-0.013807	2.02109	0.350051	0.013807	-0.456703	0.43133	-0.454652	0.841534	-0.930103	-1.63216	-1.27709	chr2|30415772|30416792	chr2|30416208|30416792	44.8818	39.1015	57.2307	63.0341
Ptpa|NM_138748.5|chr2-30446454-30447807	MA	-1.48019	-0.013807	2.02109	0.350051	0.013807	-0.456703	0.43133	-0.454652	0.841534	-0.930103	-1.63216	-1.27709	chr2|30441634|30442218	chr2|30441825|30442096	29.8507	50.1278	51.6978	57.1364
Ptpa|NM_138748.5|chr2-30446454-30447807	MA	-1.48019	-0.013807	2.02109	0.350051	0.013807	-0.456703	0.43133	-0.454652	0.841534	-0.930103	-1.63216	-1.27709	chr2|30429032|30429616	chr2|30429183|30429518	21.2406	25.3352	58.0507	55.1878
Scd1|NM_009127.4|chr19-44394449-44397918	MA	-1.0834	-0.802195	0.839234	1.61425	-1.07229	-0.344875	0.344875	0.696367	-0.0245893	0.970905	-0.964086	-1.80891	chr19|46908690|46909618	chr19|44407551|44407751	42.1114	93.5279	67.5341	64.6368
Scd1|NM_009127.4|chr19-44394449-44397918	MA	-1.0834	-0.802195	0.839234	1.61425	-1.07229	-0.344875	0.344875	0.696367	-0.0245893	0.970905	-0.964086	-1.80891	chr19|46908690|46909618	chr19|44389662|44389979	42.1114	93.5279	67.5341	64.6368
Syn2|NM_013681.3|chr6-115274324-115276563	MA	-0.21428	-0.640995	0.21428	0.30625	-2.25519	-1.04815	0.295379	0.362965	-5.03168	3.43041	5.45836	5.22703	chr6|115240550|115241552	chr6|115241132|115241364	41.994	48.4459	43.11	69.1789
Syn2|NM_013681.3|chr6-115274324-115276563	MA	-0.21428	-0.640995	0.21428	0.30625	-2.25519	-1.04815	0.295379	0.362965	-5.03168	3.43041	5.45836	5.22703	chr6|115267823|115268551	chr6|115268067|115268551	80.5899	73.1708	87.1632	98.8155
Syn2|NM_013681.3|chr6-115274324-115276563	MA	-0.21428	-0.640995	0.21428	0.30625	-2.25519	-1.04815	0.295379	0.362965	-5.03168	3.43041	5.45836	5.22703	chr6|115238561|115239259	chr6|115238775|115239259	29.792	96.9594	141.817	174.462
Syn2|NM_013681.3|chr6-115274324-115276563	MA	-0.21428	-0.640995	0.21428	0.30625	-2.25519	-1.04815	0.295379	0.362965	-5.03168	3.43041	5.45836	5.22703	chr6|115241907|115242491	chr6|115242127|115242327	26.0827	28.8748	28.4633	31.5147
Syn2|NM_013681.3|chr6-115274324-115276563	MA	-0.21428	-0.640995	0.21428	0.30625	-2.25519	-1.04815	0.295379	0.362965	-5.03168	3.43041	5.45836	5.22703	chr6|115269805|115270389	chr6|115270124|115270386	32.4273	36.2938	27.5611	29.5143
Ywhab|NM_018753.6|chr2-164016725-164018587	MA	0.0043884	-1.61218	0.416245	0.113232	-0.364415	-2.01762	0.105778	-0.0043884	-0.277182	-0.0702955	0.0159081	0.185157	chr2|163992757|163993525	chr2|163992915|163993184	25.126	26.0401	71.3103	75.0954
Ywhab|NM_018753.6|chr2-164016725-164018587	MA	0.0043884	-1.61218	0.416245	0.113232	-0.364415	-2.01762	0.105778	-0.0043884	-0.277182	-0.0702955	0.0159081	0.185157	chr2|163976372|163977186	chr2|163976602|163977186	26.8633	16.1126	67.6805	77.3147
Ywhag|NM_018871.3|chr5-135908378-135910994	MA	0.439041	-0.0739505	0.593631	1.93141	-0.0411327	-1.63523	-0.204094	0.0411327	-0.256998	-0.613349	-0.140457	-0.846256	chr5|135923669|135924460	chr5|135923976|135924460	23.8759	23.0295	26.1086	36.4027
Ywhag|NM_018871.3|chr5-135908378-135910994	MA	0.439041	-0.0739505	0.593631	1.93141	-0.0411327	-1.63523	-0.204094	0.0411327	-0.256998	-0.613349	-0.140457	-0.846256	chr5|135934461|135935622	chr5|135935031|135935615	48.28	76.6834	79.3067	86.726
Abl1|NM_001112703.2|chr2-31801899-31804362	PA	1.68422	0.804016	-0.0484516	-1.01854	1.44056	0.0484516	-0.60795	-0.173269	-0.301495	-0.798101	-0.402811	1.39859	chr2|31770631|31771427	chr2|31770843|31771427	47.3233	90.5444	107.216	79.9128
Actb|NM_007393.5|chr5-142903114-142903797	PA	1.7419	0.216084	0.107185	-0.107185	1.6787	-0.236609	-0.211903	-0.988547	0.00162909	-0.60212	-0.386063	-1.19892	chr5|142920553|142921351	chr5|142920748|142921140	26.9807	45.0144	53.9804	53.258
Adamts1|NM_009621.5|chr16-85793826-85795400	PA	1.69388	0.585568	-0.456242	-0.609469	1.67973	0.292275	-0.292275	-0.464697	-0.0315024	-0.523369	0.314972	0.302468	chr16|85756164|85756748	chr16|85756318|85756554	31.8227	56.4751	35.2501	43.1736
Amotl2|NM_019764.2|chr9-102731706-102733417	PA	1.75054	0.0591671	-0.0591671	0.353191	1.48163	-0.90456	-0.229455	-0.858929	-0.371613	-1.03718	0.140255	-1.37113	chr9|102723987|102724571	chr9|102724232|102724480	25.9066	31.1399	62.606	47.4403
Amotl2|NM_019764.2|chr9-102731706-102733417	PA	1.75054	0.0591671	-0.0591671	0.353191	1.48163	-0.90456	-0.229455	-0.858929	-0.371613	-1.03718	0.140255	-1.37113	chr9|102726168|102726932	chr9|102726422|102726932	53.122	52.447	91.2812	96.4504
Amotl2|NM_019764.2|chr9-102731706-102733417	PA	1.75054	0.0591671	-0.0591671	0.353191	1.48163	-0.90456	-0.229455	-0.858929	-0.371613	-1.03718	0.140255	-1.37113	chr9|102717060|102717998	chr9|102717621|102717821	69.2858	80.4816	82.1397	92.8285
Anxa6|NM_013472.4|chr11-54978961-54979461	PA	1.00522	-0.806129	-0.781764	0.473385	0.993071	-1.78576	-0.405795	0.405795	0.0704554	-1.2748	0.447892	-0.0681836	chr11|55050984|55051568	chr11|55051167|55051496	7.53603	10.9722	40.8718	60.1652
Asap1|NM_001276462.1|chr15-64086839-64089446	PA	1.36118	0.039024	-1.08365	-0.544817	1.1774	0.284815	-0.039024	-1.48514	-0.340277	0.781177	2.11089	-1.3285	chr15|64220063|64220712	chr15|64220235|64220461	23.9346	36.3479	41.4799	36.085
Asap1|NM_001276462.1|chr15-64086839-64089446	PA	1.36118	0.039024	-1.08365	-0.544817	1.1774	0.284815	-0.039024	-1.48514	-0.340277	0.781177	2.11089	-1.3285	chr15|64311921|64313028	chr15|64312544|64313028	42.5399	51.3212	46.2748	40.5424
Atf7ip|NM_019426.2|chr6-136606893-136607379	PA	1.40747	-1.38503	0.152979	-0.432633	0.688282	1.50457	-0.152979	-0.35956	-0.588144	2.85421	0.371826	0.657395	chr6|136532437|136533021	chr6|136532596|136532879	39.6112	28.8884	57.962	61.0619
Atoh8|NM_153778.3|chr6-72206176-72207149	PA	1.52834	1.03621	-1.11608	-0.442078	1.1913	-0.332519	-0.713461	0.332519	-0.361716	-1.65591	0.929445	1.09912	chr6|72216629|72217349	chr6|72216839|72217349	64.1913	153.57	123.271	103.292
Boc|NM_172506.2|chr16-44485044-44485611	PA	1.05233	0.746857	-1.36131	-0.191647	0.972148	0.191647	-0.602112	-1.44934	-0.138266	-0.775799	1.4165	-1.9499	chr16|44560054|44560638	chr16|44560181|44560392	22.0212	18.4047	21.9772	26.9585
Brd2|NM_010238.3|chr17-34112018-34112574	PA	1.71236	0.0704132	-0.0704132	0.311169	1.66469	-0.441235	-0.741019	-0.667913	-0.0236011	-0.431484	-0.558311	-0.873511	chr17|34120950|34121831	chr17|34121852|34122073	71.9211	79.5182	96.1749	122.745
Btg2|NM_007570.2|chr1-134074864-134077368	PA	1.7195	-0.496966	0.256571	0.160598	1.52867	-0.898689	-0.731061	-0.160598	-0.407329	-0.430049	-1.80795	-0.340981	chr1|134065037|134065621	chr1|134065347|134065547	20.4013	9.79228	20.0087	25.9865
Btg2|NM_007570.2|chr1-134074864-134077368	PA	1.7195	-0.496966	0.256571	0.160598	1.52867	-0.898689	-0.731061	-0.160598	-0.407329	-0.430049	-1.80795	-0.340981	chr1|134063211|134063795	chr1|134063483|134063881	19.562	13.8204	21.6388	36.6593
Cav1|NM_007616.4|chr6-17339454-17341328	PA	1.31635	0.00442203	-0.437214	-0.00442203	1.07239	-1.67404	-1.04748	0.162487	-0.372759	-2.16449	-0.562797	0.618915	chr6|17307291|17308117	chr6|17307658|17307899	68.6226	102.656	101.885	97.6647
Cav1|NM_007616.4|chr6-17339454-17341328	PA	1.31635	0.00442203	-0.437214	-0.00442203	1.07239	-1.67404	-1.04748	0.162487	-0.372759	-2.16449	-0.562797	0.618915	chr6|17314229|17315042	chr6|17314510|17314994	50.0759	84.8073	119.864	96.3845
Cav2|NM_001277756.1|chr6-17282086-17282684	PA	0.71044	0.182226	-1.71733	-0.0994953	0.73398	-1.71733	-0.0865474	0.0865474	0.3976	-4.6636	2.37768	0.423543	chr6|17278490|17278715	chr6|17278498|17278715	10.2887	29.4986	70.7188	66.2865
Cav2|NM_001277756.1|chr6-17282086-17282684	PA	0.71044	0.182226	-1.71733	-0.0994953	0.73398	-1.71733	-0.0865474	0.0865474	0.3976	-4.6636	2.37768	0.423543	chr6|17280860|17281681	chr6|17281455|17281681	52.946	98.6413	77.3181	82.4922
Cav2|NM_016900.4|chr6-17287047-17289130	PA	1.45997	-0.0332927	-0.29504	0.0902421	1.17797	-1.60282	-0.902465	0.0332927	-0.280104	-1.64381	-0.417623	0.16647	chr6|17278490|17278715	chr6|17278498|17278715	10.2887	29.4986	70.7188	66.2865
Cav2|NM_016900.4|chr6-17287047-17289130	PA	1.45997	-0.0332927	-0.29504	0.0902421	1.17797	-1.60282	-0.902465	0.0332927	-0.280104	-1.64381	-0.417623	0.16647	chr6|17280860|17281681	chr6|17281455|17281681	52.946	98.6413	77.3181	82.4922
Ccnt2|NM_028399.1|chr1-127803559-127804837	PA	1.22678	-0.00124166	-1.85375	-0.694956	1.01775	0.00124166	0.00444535	-0.734735	-0.317464	0.191086	3.16325	0.259158	chr1|127773782|127774606	chr1|127774122|127774606	50.3694	55.3493	77.2016	83.7442
Cdkn2a|NM_001040654.1|chr4-89274472-89274734	PA	1.60062	0.0185552	-1.61905	0.179542	1.02554	-0.655585	-0.0185552	-0.549786	-0.447884	-0.0749422	1.78279	-0.227998	chr4|89282036|89282800	chr4|89282266|89282477	55.7573	86.4216	80.5983	100.609
Cdkn2a|NM_009877.2|chr4-89274472-89274774	PA	1.60062	0.0185552	-1.61905	0.179542	1.02554	-0.655585	-0.0185552	-0.549786	-0.447884	-0.0749422	1.78279	-0.227998	chr4|89282036|89282800	chr4|89282266|89282477	55.7573	86.4216	80.5983	100.609
Cebpd|NM_007679.4|chr16-15888131-15889545	PA	1.38696	0.378986	-0.482534	-0.0142918	1.25473	-1.18689	-1.31011	0.0142918	-0.117935	-1.33073	-0.657702	0.126527	chr16|15948245|15948829	chr16|15948245|15948829	33.5013	35.6565	29.5364	44.1596
Cebpd|NM_007679.4|chr16-15888131-15889545	PA	1.38696	0.378986	-0.482534	-0.0142918	1.25473	-1.18689	-1.31011	0.0142918	-0.117935	-1.33073	-0.657702	0.126527	chr16|15888820|15890145	chr16|15889575|15889952	63.2346	80.1825	67.6539	96.4927
Col1a1|NM_007742.4|chr11-94951619-94953042	PA	1.6355	0.357679	-1.00367	-0.559198	1.53232	0.379226	-0.507327	-0.357679	-0.199352	0.159917	1.17439	0.634538	chr11|94928908|94929492	chr11|94928908|94929492	20.2839	28.2511	23.4431	22.7388
Col3a1|NM_009930.2|chr1-45348747-45349706	PA	1.28819	0.707526	-0.919231	-0.933705	1.25176	0.117465	-1.2364	-0.117465	-0.0612249	-0.714025	-0.309406	0.950936	chr1|45355857|45356441	chr1|45355995|45356262	16.6333	48.5406	55.0058	50.3233
Col3a1|NM_009930.2|chr1-45348747-45349706	PA	1.28819	0.707526	-0.919231	-0.933705	1.25176	0.117465	-1.2364	-0.117465	-0.0612249	-0.714025	-0.309406	0.950936	chr1|45299808|45300805	chr1|45300359|45300677	31.588	52.9896	41.2169	41.2814
Col5a1|NM_015734.2|chr2-28037016-28039510	PA	1.86447	0.0990006	-0.633994	-0.780312	1.57064	-0.18634	-0.027217	0.027217	-0.187731	-0.0496876	0.648686	0.84646	chr2|27858479|27859080	chr2|27858648|27858866	33.384	58.9566	56.8478	52.6178
Col6a2|NM_146007.2|chr10-76595755-76596212	PA	-0.105284	1.60183	-0.812079	-1.35635	0.0945193	1.37489	0.125331	-0.0945193	0.223548	-0.266021	0.250305	0.459397	chr10|76648598|76649381	chr10|76648797|76649381	25.7306	74.2696	67.4997	57.1647
Col6a2|NM_146007.2|chr10-76595755-76596212	PA	-0.105284	1.60183	-0.812079	-1.35635	0.0945193	1.37489	0.125331	-0.0945193	0.223548	-0.266021	0.250305	0.459397	chr10|76623267|76623723	chr10|76623395|76623673	53.122	77.6063	110.445	79.5716
Copg1|NM_017477.2|chr6-87912302-87913595	PA	1.45483	-0.771132	0.111721	0.218018	1.15469	-0.322298	-0.111721	-1.66708	-0.335627	0.852749	0.115221	-1.39433	chr6|87872920|87873526	chr6|87873115|87873490	31.764	27.0577	37.0101	44.5526
Copg1|NM_017477.2|chr6-87912302-87913595	PA	1.45483	-0.771132	0.111721	0.218018	1.15469	-0.322298	-0.111721	-1.66708	-0.335627	0.852749	0.115221	-1.39433	chr6|87887447|87887991	chr6|87888133|87888333	69.8727	77.2666	101.205	91.8188
Cux1|NM_001291233.1|chr5-136266409-136274790	PA	0.977232	-0.963786	-1.59379	-0.0330717	0.771502	0.0596478	0.0330717	-1.40535	-0.16003	1.1531	1.62227	-0.95019	chr5|136557399|136558523	chr5|136557939|136558523	36.0779	46.1943	75.0588	65.9547
Cux1|NM_001291233.1|chr5-136266409-136274790	PA	0.977232	-0.963786	-1.59379	-0.0330717	0.771502	0.0596478	0.0330717	-1.40535	-0.16003	1.1531	1.62227	-0.95019	chr5|136627546|136628253	chr5|136627769|136628253	22.432	22.4464	37.4784	38.342
Cyld|NM_173369.3|chr8-88747013-88751946	PA	0.920973	-0.228966	-2.11211	0.644221	0.370034	-0.997586	-0.213594	0.213594	-0.564065	-0.186189	2.62965	-0.145572	chr8|88696515|88697414	chr8|88696930|88697414	56.8313	61.6561	72.3456	72.8243
Cyp1b1|NM_009994.1|chr17-79706952-79710092	PA	1.45089	1.585	-0.300784	0.150259	1.30676	-0.150259	-0.638892	-0.362292	-0.155348	-1.42297	-0.15039	-0.325329	chr17|79700769|79701802	chr17|79701218|79701802	61.9845	100.31	66.4199	60.6972
Cyp1b1|NM_009994.1|chr17-79706952-79710092	PA	1.45089	1.585	-0.300784	0.150259	1.30676	-0.150259	-0.638892	-0.362292	-0.155348	-1.42297	-0.15039	-0.325329	chr17|79715476|79716015	chr17|79715661|79715811	78.4241	78.9755	63.9664	77.8936
Ddit4|NM_029083.2|chr10-59949674-59950535	PA	1.10209	-0.00335884	0.177641	0.00335884	0.850063	-0.989017	-1.06544	-1.70818	-0.272704	-0.769672	-1.04302	-1.53893	chr10|59916088|59916702	chr10|59916217|59916484	22.1973	27.0577	43.7936	35.7438
Dedd|NM_011615.3|chr1-171341204-171342501	PA	1.42836	0.684643	-0.71432	0.0949962	1.36537	-1.09533	-0.948045	-0.0949962	-0.0103854	-1.99093	-0.114289	-0.313443	chr1|171328764|171329750	chr1|171329166|171329750	54.4485	76.1543	81.2819	101.557
Dguok|NM_001162521.1|chr6-83480213-83480432	PA	1.13777	-0.802053	0.538246	0.0341245	1.09688	-0.0341245	-1.86249	-0.31328	-0.152906	1.09819	-2.23299	-0.422246	chr6|83506503|83507167	chr6|83506849|83507058	68.2118	49.4499	64.2328	75.0436
Dguok|NM_001162521.1|chr6-83480213-83480432	PA	1.13777	-0.802053	0.538246	0.0341245	1.09688	-0.0341245	-1.86249	-0.31328	-0.152906	1.09819	-2.23299	-0.422246	chr6|83496797|83497381	chr6|83496936|83497152	30.7487	34.5308	55.2588	54.5429
Dguok|NM_013764.2|chr6-83480213-83480409	PA	1.13777	-0.802053	0.538246	0.0341245	1.09688	-0.0341245	-1.86249	-0.31328	-0.152906	1.09819	-2.23299	-0.422246	chr6|83496797|83497381	chr6|83496936|83497152	30.7487	34.5308	55.2588	54.5429
Dguok|NM_013764.2|chr6-83480213-83480409	PA	1.13777	-0.802053	0.538246	0.0341245	1.09688	-0.0341245	-1.86249	-0.31328	-0.152906	1.09819	-2.23299	-0.422246	chr6|83506503|83507167	chr6|83506849|83507058	68.2118	49.4499	64.2328	75.0436
Dpt|NM_019759.2|chr1-164823236-164824266	PA	0.146538	-0.196867	-1.91308	-1.6689	0.166021	0.596842	0.299047	-0.146538	0.079436	1.50586	4.28636	2.87454	chr1|164766572|164767156	chr1|164766735|164766938	24.228	42.6411	31.3407	26.9114
Dpt|NM_019759.2|chr1-164823236-164824266	PA	0.146538	-0.196867	-1.91308	-1.6689	0.166021	0.596842	0.299047	-0.146538	0.079436	1.50586	4.28636	2.87454	chr1|164798455|164799168	chr1|164798680|164799164	37.0933	68.573	40.1849	30.4957
Dst|NM_001276764.1|chr1-34307592-34308662	PA	1.56815	-0.620043	0.093252	-0.213202	1.53175	-0.871244	-0.093252	0.99413	-0.10862	-0.236907	-0.063513	1.85079	chr1|34306538|34307122	chr1|34306690|34307066	20.1666	6.91697	19.6669	27.3091
Efna5|NM_207654.2|chr17-62602956-62607341	PA	1.30193	0.324224	-1.32131	-0.421323	1.16291	0.906852	-0.324224	-0.9983	-0.240896	1.12898	1.69336	-0.5591	chr17|62882276|62883067	chr17|62883005|62883205	34.1059	46.6558	54.0559	42.5428
Egr1|NM_007913.5|chr18-34863768-34864956	PA	1.83725	-0.12138	0.385714	0.0767237	1.78474	-0.145969	-0.0767237	-0.492562	-0.116898	0.0775223	-0.883859	-1.09859	chr18|34850010|34850594	chr18|34850069|34850553	29.5573	57.1665	38.9787	44.1879
Eif4ebp1|NM_007918.3|chr8-27275111-27275656	PA	0.756326	-1.14858	-0.119158	0.482421	0.386559	-2.07182	-0.636989	0.119158	-0.436365	-0.830328	-0.269714	-0.182325	chr8|27261136|27261910	chr8|27261217|27261639	58.8211	37.3249	56.8035	69.1742
Eif6|NM_010579.2|chr2-155819836-155820101	PA	1.43226	-0.206179	-0.290672	0.206179	1.38726	0.532918	-1.29238	-0.948883	0.0419693	0.7936	-1.00742	-1.37052	chr2|155826226|155827011	chr2|155826995|155827251	43.6726	32.7812	36.1934	39.907
Epc2|NM_172663.4|chr2-49549998-49551609	PA	1.12327	0.075798	-1.27809	-0.075798	1.01685	-0.588645	0.38698	-1.60094	-0.164112	-0.587015	2.24579	-1.74276	chr2|49472105|49472889	chr2|49472423|49472748	30.8074	24.8602	28.8905	32.5431
Fbxl17|NM_015794.1|chr17-63045948-63060270	PA	1.28278	0.792274	-0.603007	0.203345	0.981418	-1.55716	-0.944733	-0.203345	-0.282377	-2.86427	-0.0675272	-0.193076	chr17|63493111|63493695	chr17|63493252|63493470	35.356	46.5881	44.1387	35.4214
Fosl2|NM_008037.4|chr5-32153189-32157840	PA	1.76824	0.466356	0.00255515	-0.00255515	1.66011	-0.438704	-0.713373	-0.445513	-0.136857	-1.16911	-0.962417	-0.494411	chr5|32138386|32139389	chr5|32138879|32139389	40.1981	43.2243	54.5242	48.7253
Fscn1|NM_007984.2|chr5-142972098-142973189	PA	1.8964	0.26263	-0.0629015	-0.240698	1.70853	0.0629015	-0.148373	-0.572487	-0.344767	-0.177262	0.165208	-0.362009	chr5|142961784|142962534	chr5|142962050|142962534	42.7746	53.1654	60.5764	48.3981
Fth1|NM_010239.2|chr19-9984942-9985111	PA	0.202715	0.972667	-1.58084	-0.202715	0.352853	0.686189	-0.260821	-1.6761	0.0602788	-0.203962	0.603255	-0.785554	chr19|9982305|9982889	chr19|9982717|9982917	35.0626	47.8356	53.6287	62.3516
Fth1|NM_010239.2|chr19-9984942-9985111	PA	0.202715	0.972667	-1.58084	-0.202715	0.352853	0.686189	-0.260821	-1.6761	0.0602788	-0.203962	0.603255	-0.785554	chr19|9978349|9979061	chr19|9978727|9978927	42.1114	54.8067	64.8753	85.6976
Fzd1|NM_021457.3|chr5-4753838-4755651	PA	1.11711	0.5044	-0.629117	-0.272728	1.06941	0.264214	-1.935	-0.264214	-0.115306	-0.42886	-2.62922	0.0434171	chr5|4757241|4758372	chr5|4758102|4758302	113.369	94.6267	96.7797	68.5246
Fzd1|NM_021457.3|chr5-4753838-4755651	PA	1.11711	0.5044	-0.629117	-0.272728	1.06941	0.264214	-1.935	-0.264214	-0.115306	-0.42886	-2.62922	0.0434171	chr5|4594930|4595514	chr5|4595118|4595337	12.9826	28.2917	28.6342	34.4071
Fzr1|NM_019757.1|chr10-81366878-81367508	PA	0.708617	-0.123165	-2.47354	0.0453056	0.464527	0.130531	-0.356904	-0.0453056	-0.0577115	0.194936	2.66065	-0.16187	chr10|81376466|81377050	chr10|81376593|81376795	16.868	20.778	22.7152	23.3648
Gadd45a|NM_007836.1|chr6-67035095-67035658	PA	1.73851	0.0361383	-0.0361383	0.217356	1.45838	-0.758237	-0.723462	-0.838178	-0.385835	-0.807302	-0.809412	-1.24885	chr6|67036287|67037634	chr6|67037249|67037691	105.053	121.414	153.846	134.171
Gadd45g|NM_011817.2|chr13-51847979-51848475	PA	1.81792	0.0158488	0.0888875	-0.321288	1.62615	-0.879427	-0.0158488	-0.407172	-0.202397	-0.81862	0.0841834	0.0926696	chr13|51845393|51846139	chr13|51845073|51845344	67.2961	82.9225	79.3821	90.5715
Gadd45g|NM_011817.2|chr13-51847979-51848475	PA	1.81792	0.0158488	0.0888875	-0.321288	1.62615	-0.879427	-0.0158488	-0.407172	-0.202397	-0.81862	0.0841834	0.0926696	chr13|51872284|51873068	chr13|51872679|51873177	33.384	23.5992	44.4327	38.6832
Galk2|NM_175154.3|chr2-125983262-125984298	PA	1.16393	0.0322817	-0.559007	-0.730862	0.8256	0.383748	-1.9919	-0.0322817	-0.472949	0.988884	-1.59546	1.44996	chr2|125858504|125859404	chr2|125859023|125859290	55.5812	74.3913	57.3605	68.8188
Gnai2|NM_008138.4|chr9-107614137-107615098	PA	1.80752	-0.0118964	-0.145825	0.15129	1.79082	0.0118964	-0.635711	-0.277962	-0.0425297	-0.0211989	-0.331176	-0.388185	chr9|107635011|107635595	chr9|107635535|107635755	27.098	24.8332	29.2423	31.5194
Hbp1|NM_153198.2|chr12-31926454-31927489	PA	1.50401	-0.807562	-0.127992	0.758592	1.72863	0.127992	-0.177257	-0.676731	0.224574	0.807334	-0.238931	-1.78901	chr12|31949107|31949691	chr12|31949440|31949658	23.9933	34.0287	41.0083	44.8327
Hgf|NM_001289460.2|chr5-16572642-16573944	PA	0.110567	0.161519	-1.8329	-0.0437593	0.271559	0.0437593	-0.406245	-1.8329	1.10752	-1.55392	1.48422	-5.74291	chr5|16553465|16554049	chr5|16553527|16553782	24.4041	32.3063	31.9865	27.9163
Hivep3|NM_010657.3|chr4-120134351-120135411	PA	1.74552	0.300426	-0.498868	-1.00412	1.60525	-0.00701582	-0.169829	0.00701582	0.0251041	0.220521	0.56315	1.8064	chr4|119870363|119871105	chr4|119870521|119871105	33.3253	37.5008	24.0002	26.9349
Hmgcs1|NM_001291439.1|chr13-119706478-119708260	PA	1.8268	-0.540837	0.269463	-0.00357498	1.79478	-0.253948	-0.109258	0.00357498	-0.078596	0.572418	-0.615062	0.093036	chr13|119689924|119690751	chr13|119690167|119690751	29.6746	33.4456	40.2293	64.2438
Hmox1|NM_010442.2|chr8-75100019-75100593	PA	1.5451	-0.798649	0.156354	0.501752	1.01584	-1.58953	-0.156354	-0.340051	-0.70456	-0.353977	0.223027	-0.533182	chr8|75089413|75089997	chr8|75089483|75089737	33.7948	30.5432	53.0683	58.1696
Hspa5|NM_001163434.1|chr2-34776113-34776529	PA	1.58494	-0.296954	0.296954	1.0302	1.33914	-0.785709	-0.79068	-0.463115	-0.271036	-0.267306	-0.913815	-1.3622	chr2|34771312|34772114	chr2|34771658|34771978	33.4426	48.9614	67.2023	72.123
Id1|NM_010495.3|chr2-152737013-152737410	PA	1.87508	0.818817	-0.0338944	0.0338944	1.64096	-0.166713	-0.278173	-0.115707	-0.283777	-0.909271	-0.0123647	0.102628	chr2|152739205|152739884	chr2|152739783|152740007	47.0885	53.5186	59.4656	57.7624
Ifrd1|NM_013562.2|chr12-40203128-40203361	PA	1.9328	0.0380284	-0.221366	-0.294905	1.76167	-0.0380284	0.123703	-0.0815397	-0.239129	0.153159	0.688868	0.552727	chr12|40245291|40245875	chr12|40245618|40246009	20.1666	20.2489	18.2487	32.4961
Igfbp7|NM_001159518.1|chr5-77349239-77349479	PA	0.625855	0.0029827	-1.02334	-0.778929	0.623855	-0.0029827	-2.13559	0.0662344	-0.039774	0.0341028	-1.06418	0.843792	chr5|77406386|77406970	chr5|77406620|77406850	26.1414	27.6679	44.1797	40.2059
Iqgap1|NM_016721.2|chr7-80711582-80713831	PA	1.56377	0.0310918	-0.992112	-0.292914	1.85158	-0.233238	0.0204576	-0.0204576	0.299989	-0.548187	0.51303	-0.0987042	chr7|80802718|80803508	chr7|80803389|80803614	33.56	34.5984	32.1985	39.6269
Irf2bp2|NM_001164598.1|chr8-126588295-126591112	PA	1.6161	0.367933	0.299366	-0.299366	1.57336	-0.812111	-0.610924	-0.751911	-0.0514927	-1.22039	-0.933018	-0.446746	chr8|126665473|126666941	chr8|126666692|126666960	87.5213	102.032	146.895	145.293
Irf2bp2|NM_001164598.1|chr8-126588295-126591112	PA	1.6161	0.367933	0.299366	-0.299366	1.57336	-0.812111	-0.610924	-0.751911	-0.0514927	-1.22039	-0.933018	-0.446746	chr8|126595313|126596657	chr8|126595411|126595611	53.9613	59.9201	92.4464	95.156
Irf2bp2|NM_001164598.1|chr8-126588295-126591112	PA	1.6161	0.367933	0.299366	-0.299366	1.57336	-0.812111	-0.610924	-0.751911	-0.0514927	-1.22039	-0.933018	-0.446746	chr8|126667621|126668555	chr8|126667971|126668555	69.8727	105.612	113.655	116.946
Irf2bp2|NM_001164598.1|chr8-126588295-126591112	PA	1.6161	0.367933	0.299366	-0.299366	1.57336	-0.812111	-0.610924	-0.751911	-0.0514927	-1.22039	-0.933018	-0.446746	chr8|126614043|126614827	chr8|126614281|126614484	39.1827	44.3366	58.6555	60.4453
Irx5|NM_018826.2|chr8-92360896-92361456	PA	1.01621	-0.0563204	-0.924818	0.669563	0.247702	-1.43426	0.0563204	-1.5934	-1.00919	-0.738593	2.30279	-1.89571	chr8|92357910|92358541	chr8|92357551|92357881	52.7112	46.0591	43.2332	39.0197
Itsn1|NM_001110275.1|chr16-91870194-91871655	PA	0.747911	0.204365	-0.130431	-1.5008	0.436373	0.130431	-0.342584	-1.95055	-0.303402	0.35178	0.198533	-0.173996	chr16|91848709|91849558	chr16|91849074|91849558	26.8046	47.3066	65.692	39.907
Itsn1|NM_001110275.1|chr16-91870194-91871655	PA	0.747911	0.204365	-0.130431	-1.5008	0.436373	0.130431	-0.342584	-1.95055	-0.303402	0.35178	0.198533	-0.173996	chr16|91865384|91865968	chr16|91865654|91865878	15.794	15.0138	20.9142	22.0892
Itsn1|NM_001110275.1|chr16-91870194-91871655	PA	0.747911	0.204365	-0.130431	-1.5008	0.436373	0.130431	-0.342584	-1.95055	-0.303402	0.35178	0.198533	-0.173996	chr16|91734952|91735737	chr16|91735303|91735520	30.6313	21.2935	35.8482	34.4494
Itsn1|NM_001110275.1|chr16-91870194-91871655	PA	0.747911	0.204365	-0.130431	-1.5008	0.436373	0.130431	-0.342584	-1.95055	-0.303402	0.35178	0.198533	-0.173996	chr16|91861813|91862642	chr16|91862058|91862642	33.1492	39.1962	40.0994	48.0663
Klc1|NM_001081959.1|chr12-111806317-111806775	PA	2.01029	0.389207	-0.255125	0.0372247	1.57937	-0.0372247	-0.104891	-0.483741	-0.537024	0.0136114	0.681337	-0.219267	chr12|111800392|111800980	chr12|111800515|111800814	13.9393	14.3901	29.1535	29.2436
Klc1|NM_001081959.1|chr12-111806317-111806775	PA	2.01029	0.389207	-0.255125	0.0372247	1.57937	-0.0372247	-0.104891	-0.483741	-0.537024	0.0136114	0.681337	-0.219267	chr12|111756143|111756727	chr12|111756143|111756727	15.6179	10.9451	17.0458	26.6313
Klf9|NM_010638.4|chr19-23164912-23166911	PA	1.06284	-0.489167	0.489167	0.585285	1.00084	-1.75271	-0.807237	-0.569157	-0.0329331	-0.684228	-0.686493	-0.638534	chr19|9991219|9991803	chr19|23141357|23141867	46.5427	43.2649	50.7513	53.6133
Mapk14|NM_001168508.1|chr17-28746338-28748405	PA	0.932642	0.201017	-2.00515	-0.204062	0.322531	-1.30393	0.427576	-0.201017	-0.578536	-0.842797	2.89616	0.58435	chr17|28690776|28691715	chr17|28691166|28691491	84.2992	115.256	104.589	125.638
Mta2|NM_011842.3|chr19-8951655-8952300	PA	1.65977	0.150379	0.14774	-0.202344	1.62052	-0.188166	-0.14774	-1.21509	-0.0552753	-0.31642	-0.239221	-0.717915	chr19|8941535|8942511	chr19|8942001|8942511	56.4205	63.3515	64.1029	71.7488
Mthfd2|NM_008638.2|chr6-83305703-83306645	PA	1.06572	-1.23053	0.348016	0.0853076	0.760144	-1.61647	-1.01172	-0.0853076	-0.25954	-0.143765	-1.2173	0.0813084	chr6|83302200|83302784	chr6|83302318|83302518	25.9653	35.6971	47.3989	50.9399
Naa60|NM_001290689.1|chr16-3903465-3904781	PA	0.567738	-0.282597	-0.331473	0.128944	0.469201	-0.00436237	0.00436237	-2.50022	-0.392159	1.40983	1.72568	-4.05215	chr16|3884326|3885195	chr16|3884575|3885085	54.2724	58.2923	52.337	60.7254
Nars|NM_001142950.1|chr18-64499646-64500517	PA	1.90136	-0.668981	0.361067	0.153405	1.48741	-0.153405	-0.273167	-0.687636	-0.458302	1.15942	-0.412455	-0.473098	chr18|64516319|64516903	chr18|64516496|64516728	23.8759	26.013	28.8561	36.398
Ncor2|NM_001253905.1|chr5-125017152-125018166	PA	1.05071	-0.342832	-1.45535	-0.211776	1.73563	0.336772	0.211776	-0.667012	0.496923	-0.255025	0.520853	-0.898867	chr5|125167946|125168779	chr5|125168195|125168779	29.6746	27.6949	45.4714	41.5944
Ncor2|NM_001253905.1|chr5-125017152-125018166	PA	1.05071	-0.342832	-1.45535	-0.211776	1.73563	0.336772	0.211776	-0.667012	0.496923	-0.255025	0.520853	-0.898867	chr5|125156479|125157258	chr5|125156845|125157118	35.4734	26.6639	39.508	29.8649
Ncor2|NM_001253905.1|chr5-125017152-125018166	PA	1.05071	-0.342832	-1.45535	-0.211776	1.73563	0.336772	0.211776	-0.667012	0.496923	-0.255025	0.520853	-0.898867	chr5|125040071|125040924	chr5|125040188|125040529	35.0626	17.8756	58.5601	55.4961
Ndel1|NM_023668.2|chr11-68821433-68822571	PA	1.92066	-0.281719	-0.0685004	0.361095	1.63723	0.0685004	-0.297902	-0.568052	-0.326759	0.682975	0.075816	-0.729586	chr11|68871703|68872287	chr11|68871823|68872148	14.7786	21.8632	33.7054	31.8324
Nfkbia|NM_010907.2|chr12-55489408-55489921	PA	1.77344	0.614631	0.140188	-0.140188	1.67997	-0.351354	-0.225506	-0.664249	-0.0930838	-0.863349	-0.272946	-0.427796	chr12|55473495|55474533	chr12|55474003|55474212	32.3099	63.4732	67.4109	52.9638
Nmnat2|NM_175460.3|chr1-153115670-153119261	PA	0.265164	0.418928	-0.875833	-2.27757	0.25309	-0.0223549	0.0223549	-0.857157	0.0284923	-1.65722	2.94311	1.13113	chr1|153013846|153014775	chr1|153014441|153014683	40.9787	61.1135	68.4806	60.45
Per1|NM_011065.4|chr11-69109359-69109960	PA	1.71713	0.344955	-0.315041	-0.0467416	1.66308	0.0467416	-0.088061	-1.02727	-0.00742955	-0.247372	0.19665	-0.797296	chr11|69096754|69097574	chr11|69097064|69097574	24.1106	82.3664	95.7066	76.0062
Phf12|NM_174852.3|chr11-78029651-78030536	PA	1.58387	0.121176	0.295786	-0.632506	1.25393	-0.182409	-0.121176	-1.5391	-0.347443	-0.0541552	-0.0630241	-0.80717	chr11|77980120|77980739	chr11|77980333|77980643	30.3966	25.3217	29.28	33.7952
Plpp3|NM_080555.2|chr4-105231022-105232767	PA	1.80817	0.170757	-0.609511	-0.492426	1.61924	-0.170757	0.18367	-0.634459	-0.209784	-0.209011	1.21227	0.0463742	chr4|105220688|105221290	chr4|105220924|105221207	25.1847	22.4869	41.9038	47.0944
Plpp3|NM_080555.2|chr4-105231022-105232767	PA	1.80817	0.170757	-0.609511	-0.492426	1.61924	-0.170757	0.18367	-0.634459	-0.209784	-0.209011	1.21227	0.0463742	chr4|105199232|105199816	chr4|105199365|105199621	15.5006	14.4036	19.6192	26.9396
Plpp3|NM_080555.2|chr4-105231022-105232767	PA	1.80817	0.170757	-0.609511	-0.492426	1.61924	-0.170757	0.18367	-0.634459	-0.209784	-0.209011	1.21227	0.0463742	chr4|105225340|105225924	chr4|105225985|105226277	13.9393	17.9027	14.0386	20.809
Pofut2|NM_030262.3|chr10-77268680-77269586	PA	2.09961	-0.275613	0.649901	-0.463858	0.96453	0.199263	-0.199263	-0.931889	-1.0653	1.54551	0.194367	0.603627	chr10|77251533|77252489	chr10|77251916|77252400	36.8585	50.8462	52.4701	52.2719
Ppp2r1a|NM_016891.3|chr17-20965471-20965905	PA	2.14465	0.0333293	-0.0435298	-0.0333293	1.37714	0.138243	-0.466219	-0.513203	-0.566681	0.599215	0.334857	0.148828	chr17|20945132|20945716	chr17|20945658|20945911	20.8121	28.2105	50.4472	54.2205
Ppp2r2a|NM_028032.3|chr14-67014055-67016373	PA	1.73468	0.00652061	-0.285574	-0.0133022	1.73604	0.0751316	-0.00652061	-0.943186	0.048628	0.0229655	0.11713	-0.757591	chr14|67071726|67072600	chr14|67072665|67073011	67.0027	91.589	88.1442	80.9224
Ptma|NM_008972.2|chr1-86530012-86530698	PA	1.08462	0.0773371	-0.594614	-1.02404	0.689359	0.3171	-0.0773371	-1.95797	-0.4742	0.656557	0.912073	-0.418483	chr1|86521983|86523052	chr1|86522568|86523052	57.3185	73.3061	63.1664	51.0528
Ptma|NM_008972.2|chr1-86530012-86530698	PA	1.08462	0.0773371	-0.594614	-1.02404	0.689359	0.3171	-0.0773371	-1.95797	-0.4742	0.656557	0.912073	-0.418483	chr1|86528123|86528679	chr1|86528243|86528492	77.174	95.6037	91.4488	92.5107
Pwwp2a|NM_001164231.1|chr11-43720234-43722633	PA	1.12137	0.315228	-0.58528	-0.20406	0.635471	-0.161582	0.161582	-2.19156	-0.731649	0.334701	1.76042	-2.17936	chr11|43681996|43682821	chr11|43682548|43682748	30.4552	39.1827	36.8769	41.818
Pygb|NM_153781.1|chr2-150830514-150831748	PA	0.671944	-0.995356	0.0985524	0.511949	1.02886	-1.08407	-1.74427	-0.0985524	0.519007	-0.604817	-2.43651	-1.22985	chr2|150770404|150771369	chr2|150770872|150771095	36.6825	32.8624	52.3747	70.1085
Pygb|NM_153781.1|chr2-150830514-150831748	PA	0.671944	-0.995356	0.0985524	0.511949	1.02886	-1.08407	-1.74427	-0.0985524	0.519007	-0.604817	-2.43651	-1.22985	chr2|150771862|150772456	chr2|150772138|150772338	35.8432	11.5148	30.6538	41.9027
Rabgef1|NM_001199059.1|chr5-130213232-130214337	PA	1.53453	-0.509476	0.145741	0.0744692	1.09422	-0.0744692	-1.63045	-0.705418	-0.437955	1.04198	-2.01161	-0.564988	chr5|130171074|130171977	chr5|130171570|130171770	39.9046	46.005	44.6103	63.3424
Rack1|NM_008143.3|chr11-48806045-48806241	PA	0.425393	0.876139	0.350246	-1.86421	-0.0728354	-0.29668	0.0728354	-1.53455	-0.190748	-0.27136	0.0866517	0.352886	chr11|48799753|48800558	chr11|48800089|48800320	49.0606	61.6425	52.6344	73.062
Raf1|NM_029780.3|chr6-115618572-115619265	PA	1.82593	0.555768	-0.0443658	-0.922458	1.55758	0.0443658	-0.266972	-0.0701637	-0.1392	-0.206414	-0.102359	0.893729	chr6|115666559|115667569	chr6|115666985|115667569	60.1886	54.6579	86.9823	51.2858
Rbfox2|NM_175387.3|chr15-77078989-77084151	PA	1.50915	0.630327	-0.116872	-0.964333	1.22591	0.116872	-0.614982	-1.21936	-0.21194	-0.299572	-0.230484	-0.102911	chr15|77219982|77220566	chr15|77220231|77220431	36.9172	54.6579	51.4381	62.6928
Rbfox2|NM_175387.3|chr15-77078989-77084151	PA	1.50915	0.630327	-0.116872	-0.964333	1.22591	0.116872	-0.614982	-1.21936	-0.21194	-0.299572	-0.230484	-0.102911	chr15|77196716|77197300	chr15|77196937|77197169	17.59	28.2781	40.9605	34.0846
Rfx1|NM_009055.4|chr8-84095966-84096992	PA	1.29727	0.91336	-1.05285	0.00770964	1.20337	-0.00770964	-0.214995	-1.37111	0.237326	-1.48555	0.926617	-2.26129	chr8|84066377|84067430	chr8|84066430|84067014	60.1886	60.0688	86.9923	94.4406
Rgs2|NM_009061.4|chr1-143999337-144001679	PA	-0.00171386	1.2554	0.453253	0.876266	0.00171386	-0.421589	-1.90318	-0.80675	0.0340347	-1.8419	-2.5933	-1.87233	chr1|143952815|143953399	chr1|143953026|143953226	19.562	28.2375	42.9358	59.8005
Rgs2|NM_009061.4|chr1-143999337-144001679	PA	-0.00171386	1.2554	0.453253	0.876266	0.00171386	-0.421589	-1.90318	-0.80675	0.0340347	-1.8419	-2.5933	-1.87233	chr1|143946826|143947612	chr1|143947028|143947612	41.6419	86.6651	97.1969	76.3662
Rnf187|NM_022423.2|chr11-58932287-58933393	PA	0.85608	0.749784	-1.60043	-0.324023	0.0628352	0.395568	-0.0628352	-1.69535	-0.447112	0.115451	1.3913	-0.454935	chr11|58938515|58939109	chr11|58938906|58939248	32.3686	27.6679	34.3857	44.8468
Rras|NM_009101.2|chr7-45021364-45021644	PA	1.0064	-0.562824	-1.46859	0.784653	1.18394	-0.599132	-0.905823	0.562824	0.409931	-0.485528	0.20205	-0.863299	chr7|45019061|45019645	chr7|45019363|45019653	19.5033	17.9027	21.813	34.4165
Serpine1|NM_008871.2|chr5-137061503-137063173	PA	1.89827	-0.00476895	0.205597	0.00476895	1.70735	-0.152345	-0.156683	-0.625676	-0.410877	-0.0134	-0.396299	-0.989585	chr5|137072151|137072989	chr5|137072505|137072989	33.9298	69.8476	95.8809	93.2544
Sgms1|NM_001168525.1|chr19-32122726-32124344	PA	2.00255	-0.0468044	-0.178054	0.149852	1.57556	-0.0715869	0.0468044	-0.666142	-0.544855	0.726676	1.03066	-0.697728	chr19|46908690|46909618	chr19|32181353|32181666	42.1114	93.5279	67.5341	64.6368
Sh3pxd2a|NM_008018.4|chr19-47260173-47266986	PA	-0.0144986	2.04151	0.3748	-1.46494	-0.135938	0.0144986	-0.0944258	0.71965	-0.0453621	-0.849029	-0.175042	1.03154	chr19|47319129|47320632	chr19|47320238|47320600	75.378	120.532	155.774	148.27
Sh3pxd2a|NM_008018.4|chr19-47260173-47266986	PA	-0.0144986	2.04151	0.3748	-1.46494	-0.135938	0.0144986	-0.0944258	0.71965	-0.0453621	-0.849029	-0.175042	1.03154	chr19|47302159|47302971	chr19|47302387|47302971	31.1772	39.1691	97.6375	75.0295
Sh3pxd2a|NM_008018.4|chr19-47260173-47266986	PA	-0.0144986	2.04151	0.3748	-1.46494	-0.135938	0.0144986	-0.0944258	0.71965	-0.0453621	-0.849029	-0.175042	1.03154	chr19|47337768|47338292	chr19|47337912|47338090	62.8238	104.826	100.939	98.9685
Sh3pxd2a|NM_008018.4|chr19-47260173-47266986	PA	-0.0144986	2.04151	0.3748	-1.46494	-0.135938	0.0144986	-0.0944258	0.71965	-0.0453621	-0.849029	-0.175042	1.03154	chr19|47306718|47307325	chr19|47307020|47307253	32.5447	33.4997	43.6604	38.6032
Sh3pxd2a|NM_008018.4|chr19-47260173-47266986	PA	-0.0144986	2.04151	0.3748	-1.46494	-0.135938	0.0144986	-0.0944258	0.71965	-0.0453621	-0.849029	-0.175042	1.03154	chr19|47311110|47311694	chr19|47311308|47311524	27.2154	38.7618	65.0905	37.6595
Slc1a4|NM_018861.3|chr11-20302179-20304265	PA	0.629402	-0.310303	0.0284401	0.184758	0.463094	-2.49565	-0.0284401	-0.170516	-0.336319	-3.05149	-0.00326584	-1.0374	chr11|20332946|20333730	chr11|20333146|20333730	66.8853	73.3196	73.3299	87.9733
Slc3a2|NM_008577.4|chr19-8706881-8707722	PA	1.71139	-0.165317	0.188461	0.165317	1.63387	-0.618236	-0.642797	-0.718357	0.212542	-0.604504	-0.939542	-1.22762	chr19|8712859|8714262	chr19|8713778|8714262	102.787	129.076	128.158	138.268
Slc48a1|NM_026353.4|chr15-97790723-97792692	PA	1.11824	-1.52134	-0.376437	0.933791	1.32439	-0.809225	0.0792405	-0.0792405	0.23566	0.627219	0.107735	-1.30729	chr15|97780369|97781222	chr15|97780510|97780863	42.9507	39.7658	46.2815	51.3658
Smad3|NM_016769.4|chr9-63646766-63650261	PA	1.23854	0.0612226	0.05991	-0.05991	1.11373	-1.19198	-1.07547	-1.27955	0.0943872	-2.45017	-1.72993	-1.70299	chr9|63757501|63758380	chr9|63758005|63758205	44.5706	50.7245	65.4357	52.286
Smg7|NM_001160257.1|chr1-152836994-152839271	PA	1.65868	0.60182	-0.0554202	-0.565317	1.56685	0.0554202	-0.568081	-0.88495	0.027305	-0.510963	-0.425367	-0.324022	chr1|152903111|152904071	chr1|152903587|152904071	28.5419	33.405	47.3989	41.585
Snai1|NM_011427.3|chr2-167542083-167542814	PA	1.69543	0.734864	-0.968165	-0.172921	1.54343	0.0524831	-0.480152	-0.0524831	-0.259895	-0.932337	1.10798	0.442585	chr2|167543073|167544385	chr2|167543801|167544385	100.698	123.529	79.0781	87.6839
Socs3|NM_007707.3|chr11-117966078-117967552	PA	1.45512	-0.115513	-0.860322	0.115513	1.13206	-0.706328	-1.36798	0.681144	-0.468159	-0.351795	-0.0844086	1.1483	chr11|117958297|117958881	chr11|117958528|117958791	23.2126	38.0163	31.1321	24.0473
Sp1|NM_013672.2|chr15-102431032-102436404	PA	1.7265	-0.227466	-0.0227568	0.732355	1.72486	0.0227568	-0.388637	-0.551262	-0.0116275	0.271314	-0.345898	-1.26898	chr15|102405794|102406725	chr15|102406141|102406725	35.2386	45.5435	103.478	96.0762
Spp1|NM_009263.3|chr5-104440618-104441053	PA	0.981091	-0.110887	-2.20708	-0.254186	0.863065	0.226754	0.110887	-0.529851	-0.326214	1.71249	4.70229	-0.78328	chr5|104392708|104393562	chr5|104392892|104393126	25.9066	49.002	45.2117	55.5055
Spp1|NM_009263.3|chr5-104440618-104441053	PA	0.981091	-0.110887	-2.20708	-0.254186	0.863065	0.226754	0.110887	-0.529851	-0.326214	1.71249	4.70229	-0.78328	chr5|104407467|104408313	chr5|104407729|104408313	33.384	82.3123	52.1217	60.1605
Sptbn1|NM_175836.2|chr11-30099394-30100495	PA	1.60042	0.695246	-0.584358	-0.450569	1.61255	0.0769602	-0.893681	-0.0769602	0.0075429	-0.494032	-0.212126	0.37024	chr11|30267651|30268235	chr11|30267934|30268134	36.1366	29.3904	46.8008	38.9633
Susd6|NM_178682.4|chr12-80877121-80880833	PA	0.517103	0.369182	-1.76076	-1.11618	0.280045	0.303398	-0.280045	-1.41467	-0.409312	0.359676	3.76834	-0.257469	chr12|80885133|80885919	chr12|80885444|80885698	55.6986	53.5863	57.8765	39.6034
Svil|NM_153153.3|chr18-5118432-5119293	PA	1.4881	0.813079	-0.0856957	0.00958154	1.57625	-0.00958154	-0.73083	-1.04798	-0.0813804	-1.15752	-1.01744	-1.63009	chr18|5123195|5124016	chr18|5123368|5123667	27.9373	39.2232	43.151	35.6638
Svil|NM_153153.3|chr18-5118432-5119293	PA	1.4881	0.813079	-0.0856957	0.00958154	1.57625	-0.00958154	-0.73083	-1.04798	-0.0813804	-1.15752	-1.01744	-1.63009	chr18|5133919|5134767	chr18|5134283|5134767	45.3512	80.2231	78.4456	61.1043
Svil|NM_153153.3|chr18-5118432-5119293	PA	1.4881	0.813079	-0.0856957	0.00958154	1.57625	-0.00958154	-0.73083	-1.04798	-0.0813804	-1.15752	-1.01744	-1.63009	chr18|4964542|4965126	chr18|4964581|4965065	22.1973	32.8353	39.2483	27.8975
Tcf7l1|NM_001079822.2|chr6-72626370-72627359	PA	1.05203	1.05294	0.0773789	-0.336474	1.02051	-0.0773789	-1.32049	-1.36902	0.0133519	-1.06723	-1.17663	-0.857267	chr6|72670931|72671585	chr6|72671101|72671585	23.2126	30.6108	51.9475	54.2911
Thbs2|NM_011581.3|chr17-14665499-14667512	PA	1.67126	-0.710175	-0.487203	-0.866392	1.63847	0.167991	-0.029656	0.029656	-0.0890821	2.38813	1.28049	2.42714	chr17|14619750|14620573	chr17|14620048|14620350	46.484	43.7669	50.3618	49.6925
Tmcc1|NM_177412.1|chr6-116018617-116022086	PA	1.13047	0.124382	-0.436847	0.980176	1.35814	-0.124382	-0.701002	-1.48445	0.28646	-0.556997	-0.542555	-2.65511	chr6|116072828|116073434	chr6|116073016|116073291	31.4119	21.9038	47.0538	56.8046
Top1|NM_009408.2|chr2-160721554-160722764	PA	1.80494	1.12743	-0.607663	-0.101077	1.14526	0.101077	-0.680517	-0.553784	-0.438933	-0.315543	0.433009	0.11771	chr2|160645765|160647218	chr2|160646323|160646807	76.1586	71.5701	85.4787	79.8564
Tubb5|NM_011655.5|chr17-35833919-35834981	PA	0.98381	0.850184	-0.569802	-1.47408	0.904823	0.569802	-1.04097	-0.764681	0.00578324	-0.4117	-0.587781	0.824894	chr17|35836072|35837638	chr17|35836276|35836860	84.71	92.9312	101.838	90.3291
Ubc|NM_019639.4|chr5-125385964-125386056	PA	1.83159	-0.291119	0.432011	0.0252543	1.7521	-0.390997	-0.0252543	-0.387161	-0.0985781	-0.109384	-0.459515	-0.37657	chr5|125392840|125393641	chr5|125393131|125393641	52.6525	66.9588	115.421	126.68
Ube2f|NM_026454.3|chr1-91285355-91286025	PA	1.41416	-0.448815	0.0378871	-0.0378871	1.33859	-1.42907	-0.92354	0.329908	-0.105198	-1.43176	-1.38619	0.622102	chr1|91249791|91250608	chr1|91250107|91250374	36.3127	50.1954	51.609	65.9265
Ube2h|NM_009459.3|chr6-30211288-30214958	PA	1.88268	0.151996	-0.238686	0.281486	1.71685	-0.151996	-0.311861	-0.477793	-0.129083	-0.189491	0.1072	-0.575968	chr6|30300367|30301220	chr6|30300671|30301155	46.1905	59.8795	70.8454	61.6738
Vcl|NM_009502.4|chr14-21031733-21033673	PA	1.90284	-0.470997	-0.0862364	-0.69652	1.22698	-1.03281	0.291866	0.0862364	-0.410559	0.0712782	0.638335	0.884363	chr14|20945254|20945878	chr14|20945488|20945699	22.256	19.0149	29.796	23.3836
Zc3h7a|NM_145931.2|chr16-11136593-11137295	PA	1.73487	-0.326466	-0.536545	-1.51847	1.1135	-0.0287272	0.0287272	0.220207	-0.921067	1.30213	1.74108	3.37017	chr16|11176090|11176674	chr16|11176515|11176715	59.0558	63.4462	81.4017	72.4031
Zfp617|NM_133358.3|chr8-71933507-71934630	PA	1.36544	0.0274922	-0.804905	0.235926	1.02004	-1.5482	-0.0274922	-0.996551	-0.356769	-0.833915	0.865973	-0.488969	chr8|71922520|71923104	chr8|71922661|71922861	38.1086	24.1553	32.2873	54.2488
Zfp703|NM_001101502.1|chr8-26980094-26981462	PA	0.47511	0.0134396	-1.0213	0.319834	0.485427	-1.6804	-1.60286	-0.0134396	0.0624943	-1.19129	-0.515301	-0.289627	chr8|26975739|26977338	chr8|26976713|26977197	131.681	133.633	151.605	159.228
Zfp703|NM_001110508.1|chr8-26978567-26981462	PA	0.474658	0.0134269	-1.02033	0.31953	0.498498	-1.6788	-1.60134	-0.0134269	0.0706207	-1.19947	-0.522996	-0.297608	chr8|26975739|26977338	chr8|26976713|26977197	131.681	133.633	151.605	159.228
Zyx|NM_001289618.1|chr6-42358168-42358562	PA	1.68539	-0.00319768	0.0171036	0.00319768	1.6637	-0.383846	-0.459917	-1.01605	0.0335981	-0.695628	-0.829219	-1.88635	chr6|42348849|42349757	chr6|42349691|42349907	71.4339	95.5631	94.152	102.633
Zyx|NM_001289619.1|chr6-42357956-42358562	PA	1.69793	-0.00514733	0.00514733	0.0124632	1.67657	-0.366634	-0.441312	-0.988301	0.0318996	-0.65699	-0.763577	-1.81851	chr6|42348849|42349757	chr6|42349691|42349907	71.4339	95.5631	94.152	102.633
